# Supplementary material for: Comprehensive Transcriptome Analysis of Hair Follicle Morphogenesis Reveals That lncRNA-H19 Promotes Dermal Papilla Cell Proliferation through the Chi-miR-214-3p/β-Catenin Axis in Cashmere Goats
Source: Int J Mol Sci. 2022 Sep 2;23(17):10006. doi: 10.3390/ijms231710006 (PMC9456307; doi:10.3390/ijms231710006)
Supplement: Supplementary file 1 [file ijms-23-10006-s001.zip]

Archive with 20 entries (19 files):
- ijms-1812373-supplementary/
- ijms-1812373-supplementary/Fig.S1.pdf
- ijms-1812373-supplementary/Fig.S2.pdf
- ijms-1812373-supplementary/Fig.S3.pdf
- ijms-1812373-supplementary/Fig.S4.pdf
- ijms-1812373-supplementary/Fig.S5.pdf
- ijms-1812373-supplementary/Supplementary Figure legends.pdf
- ijms-1812373-supplementary/Supplementary File S1  the information of primers.xlsx
- ijms-1812373-supplementary/Supplementary File S10 lncRNA_mRNA_co_expression_results.xlsx
- ijms-1812373-supplementary/Supplementary File S11 potential targets genes of lncRNAs.xlsx
- ijms-1812373-supplementary/Supplementary File S12 the information of KEGG.xlsx
- ijms-1812373-supplementary/Supplementary File S2 Novel lncRNA information .xlsx
- ijms-1812373-supplementary/Supplementary File S3 Novel mRNA information.xlsx
- ijms-1812373-supplementary/Supplementary File S4 novel miRNA information.xlsx
- ijms-1812373-supplementary/Supplementary File S5 mapped  miRNAs  information.xlsx
- ijms-1812373-supplementary/Supplementary File S6 differentially expressed genes.xlsx
- ijms-1812373-supplementary/Supplementary File S7 differentially expreessed lncRNAs.xlsx
- ijms-1812373-supplementary/Supplementary File S8 differentially expressed miRNAs.xlsx
- ijms-1812373-supplementary/Supplementary File S9 lncRNA_mRNA_co_location_results.xlsx
- ijms-1812373-supplementary/Table S1 and S2.pdf
