# Supplementary material for: Comprehensive Transcriptome Analysis of Hair Follicle Morphogenesis Reveals That lncRNA-H19 Promotes Dermal Papilla Cell Proliferation through the Chi-miR-214-3p/β-Catenin Axis in Cashmere Goats
Source: Int J Mol Sci. 2022 Sep 2;23(17):10006. doi: 10.3390/ijms231710006 (PMC9456307; doi:10.3390/ijms231710006)
Supplement: Supplementary file 1 [file ijms-23-10006-s001.zip › ijms-1812373-supplementary/Supplementary File S1 the information of primers.xlsx]

## Sheet: the information of primers
Supplementary File S1 the information of primers
Primers for genes or lncRNAs
Gene/lncRNA Name	Forward primer	Reverse primer
ACTB	GGAATCGTCCGTGACATCAA	AGCTCGTAGCTCTTCTCCA
KRT23	GCAAGACTACTCCCAATACG	AGTCATCCACTGCCATCC
KRT25	GACGCTGAGGCTTGGTTC	GTGTTTCGTGGCTAGGAG
TGBR3	ATGGAGCGGTCACTTCTT	GGCTGGTTGGACATCACA
FZD10	TCATCATCGGCACTTCCTTTAT	CATGAGCTTCTCGAGCTTGT
DKK1	CTTTGCGGTCACCCTCTG	CGGGTATGGCTGGTGTTT
H19	CAAGATGACAAGAAATGGTGCTAC	GTGTGGGTCTTCCGTTCCT
TCONS_00462852	TACTGGAAACAAAGCAAT	CCACTAATAAGCAAGACAC
TCONS_00021925	CTGGCTTCTGCAGGCTGG	AACTGGAAAATTGGAGGG
XR_001917911.1	AGAGCACCTCCATACACTCC	ACACTGTTGCTGGTTCTGC
XR_001296756.2	GCCTCACCTCATCTCCAA	CACATCAGGCACAACAGC
Primers for miRNAs
miRNA Name	Forward primer	Reverse primer	RT stem-loop primer
chi-miR-184	TGGACGGAGAACTGATAAGGG	CAGTGCAGGGTCCGAGGTAT	gtcgtatccagtgcagggtccgaggtattcgcactggatacgacACCCTTAT
chi-miR-29a-3p	TAGCACCATCTGAAATCGGTTG	CAGTGCAGGGTCCGAGGTAT	gtcgtatccagtgcagggtccgaggtattcgcactggatacgacAACCGATT
chi-miR-380-3p	ACGGGCTATGTAATGTGGTCC	CAGTGCAGGGTCCGAGGTAT	gtcgtatccagtgcagggtccgaggtattcgcactggatacgacAGACGTGG
chi-miR-150	GCTCTCCCAACCCTTGTACC	CAGTGCAGGGTCCGAGGTAT	gtcgtatccagtgcagggtccgaggtattcgcactggatacgacCACTGGTA
chi-miR-195-3p	TATTGGCTGTGCTGCTCGT	CAGTGCAGGGTCCGAGGTAT	gtcgtatccagtgcagggtccgaggtattcgcactggatacgacGAGCAGCA
chi-miR-214-3p	GGGCTACAGCAGGCACAGAC	CAGTGCAGGGTCCGAGGTAT	gtcgtatccagtgcagggtccgaggtattcgcactggatacgacGCCTGTCT
	Note: The nucleotides in lowercase indicate the stem-loop sequence.
Primers for vector construction
miRNA Name	Sequence (5′ to 3′)	restriction enzyme
H19-ALL-F	GGggtaccAGCGGGGGAGCGGAGGGGTAA	Kpn Ι
H19-ALL-R	ATTTgcggccgcTTCCTGTAACTGAGTTTATTGATGA	Not Ι
CTNNB1-CDS-F	CGGggtaccATGGCTACCCAAGCTGATTTGATG	Kpn Ι
CTNNB1-CDS-R	ATTTgcggccgcTTACAGGTCAGTATCAAACCAGGC	Not Ι
H19-(mi214)-W-F	CCGctcgagACACCTTAACTCAGGAATCAG	Xho I
H19-(mi214)-W-R	ATTTgcggccgcCCGACACATTCAGCAGTT	Not Ι
CTNNB1-W-UTR-F	CCGctcgagTGTGATTGGCCTGTAGAGTTG	Xho I
CTNNB1-W-UTR-R	ATTTgcggccgcCGCATTTTCTCTTGAAGCA	Not Ι
H19-(mi214)-Mut-F	CGCggatccCCTTTGCTCAGGAGACTCAGA	BamH Ι
H19-(mi214)-Mut-R	CGCggatccAGAGAAGATCAGAAGATAGAGACAG	BamH Ι
CTNNB1 Mut-UTR-R	ATTTgcggccgcCCTTTTGTTTACAACAACTTTGGGATAA	Not Ι
Note:The nucleotides in lowercase indicate the restriction enzyme sites.“GG”, “CGG”,“ATTT”, and “CGC” in bold represent the protective nucleotides
