# Supplementary material for: Comprehensive Transcriptome Analysis of Hair Follicle Morphogenesis Reveals That lncRNA-H19 Promotes Dermal Papilla Cell Proliferation through the Chi-miR-214-3p/β-Catenin Axis in Cashmere Goats
Source: Int J Mol Sci. 2022 Sep 2;23(17):10006. doi: 10.3390/ijms231710006 (PMC9456307; doi:10.3390/ijms231710006)
Supplement: Supplementary file 1 [file ijms-23-10006-s001.zip › ijms-1812373-supplementary/Supplementary File S10 lncRNA_mRNA_co_expression_results.xlsx]

## Sheet: lncRNA_mRNA_co_expression_resul
lncRNA_ID	lncRNA_Gene_ID	lncRNA_Gene_Symbol	Status	mRNA_Gene_ID	mRNA_Gene_Symbol	Pearson_correlation	Pvalue
TCONS_00799305	XLOC_696731	XLOC_696731	Novel_lncRNA	102176866	OTUD6A	0.965235	5.95e-09
TCONS_00799305	XLOC_696731	XLOC_696731	Novel_lncRNA	106502327	LOC106502327	0.957163	2.27e-08
TCONS_00799305	XLOC_696731	XLOC_696731	Novel_lncRNA	102168236	LOC102168236	0.959475	1.59e-08
TCONS_00799305	XLOC_696731	XLOC_696731	Novel_lncRNA	102171886	LOC102171886	0.991007	9.64e-13
TCONS_00799305	XLOC_696731	XLOC_696731	Novel_lncRNA	102188937	LOC102188937	0.967593	3.79e-09
TCONS_00667449	100861010	OSBPL1A	Novel_lncRNA	102185322	TCEB3	0.970925	1.89e-09
TCONS_00667449	100861010	OSBPL1A	Novel_lncRNA	102184770	LOC102184770	0.961601	1.13e-08
TCONS_00667449	100861010	OSBPL1A	Novel_lncRNA	102186995	ATP6V0A1	0.952469	4.41e-08
TCONS_00667449	100861010	OSBPL1A	Novel_lncRNA	102170174	MYO18A	0.953378	3.89e-08
TCONS_00667449	100861010	OSBPL1A	Novel_lncRNA	102168577	PLEKHM1	0.951838	4.79e-08
TCONS_00667449	100861010	OSBPL1A	Novel_lncRNA	102178021	ITIH4	0.964374	6.96e-09
TCONS_00667449	100861010	OSBPL1A	Novel_lncRNA	102190550	TP63	0.953913	3.62e-08
TCONS_00667449	100861010	OSBPL1A	Novel_lncRNA	102186912	ABHD6	0.959385	1.61e-08
TCONS_00667449	100861010	OSBPL1A	Novel_lncRNA	102186673	SH3KBP1	0.958041	1.99e-08
TCONS_00667449	100861010	OSBPL1A	Novel_lncRNA	102176043	FKBP15	0.961184	1.21e-08
TCONS_00667449	100861010	OSBPL1A	Novel_lncRNA	102168511	PRR14	0.959087	1.69e-08
TCONS_00667449	100861010	OSBPL1A	Novel_lncRNA	102179607	LNPK	0.951156	5.24e-08
TCONS_00667449	100861010	OSBPL1A	Novel_lncRNA	102182799	TTC31	0.952855	4.18e-08
TCONS_00667449	100861010	OSBPL1A	Novel_lncRNA	102170607	DQX1	0.95075	5.53e-08
TCONS_00667449	100861010	OSBPL1A	Novel_lncRNA	102180672	TRAF3IP2	0.974433	8.25e-10
TCONS_00667449	100861010	OSBPL1A	Novel_lncRNA	XLOC_072180	XLOC_072180	0.961702	1.11e-08
TCONS_00667449	100861010	OSBPL1A	Novel_lncRNA	102185996	AFF1	0.957137	2.28e-08
TCONS_00667449	100861010	OSBPL1A	Novel_lncRNA	102173601	NBR1	0.963692	7.86e-09
TCONS_00667449	100861010	OSBPL1A	Novel_lncRNA	102190079	ARHGEF4	0.965912	5.24e-09
TCONS_00667449	100861010	OSBPL1A	Novel_lncRNA	102176554	VPS53	0.95626	2.59e-08
TCONS_00667449	100861010	OSBPL1A	Novel_lncRNA	102170670	TMEM117	0.955968	2.7e-08
TCONS_00667449	100861010	OSBPL1A	Novel_lncRNA	106504023	SPRR4	0.973126	1.14e-09
TCONS_00667449	100861010	OSBPL1A	Novel_lncRNA	102189751	LOC102189751	-0.9648	6.44e-09
TCONS_00667449	100861010	OSBPL1A	Novel_lncRNA	106503471	DST	0.95458	3.3e-08
TCONS_00667449	100861010	OSBPL1A	Novel_lncRNA	102188986	LOC102188986	0.958998	1.71e-08
TCONS_00667449	100861010	OSBPL1A	Novel_lncRNA	102173307	ZFYVE26	0.950285	5.87e-08
TCONS_00667449	100861010	OSBPL1A	Novel_lncRNA	102174395	NHSL1	0.950561	5.66e-08
TCONS_00667449	100861010	OSBPL1A	Novel_lncRNA	102179870	VPS13D	0.952118	4.62e-08
TCONS_00667449	100861010	OSBPL1A	Novel_lncRNA	102190910	FMNL1	0.950338	5.83e-08
TCONS_00667449	100861010	OSBPL1A	Novel_lncRNA	102184583	SGMS1	0.970243	2.19e-09
TCONS_00667449	100861010	OSBPL1A	Novel_lncRNA	102183390	ABLIM1	0.96737	3.96e-09
TCONS_00667449	100861010	OSBPL1A	Novel_lncRNA	102168411	LOC102168411	0.953674	3.74e-08
TCONS_00667449	100861010	OSBPL1A	Novel_lncRNA	102190811	LOC102190811	0.962657	9.41e-09
TCONS_00667449	100861010	OSBPL1A	Novel_lncRNA	102191156	RHOG	0.959511	1.58e-08
TCONS_00667449	100861010	OSBPL1A	Novel_lncRNA	102184012	FAM83B	0.964172	7.22e-09
TCONS_00667449	100861010	OSBPL1A	Novel_lncRNA	102175120	LOC102175120	0.95044	5.75e-08
TCONS_00667449	100861010	OSBPL1A	Novel_lncRNA	102182149	LOC102182149	0.952365	4.47e-08
TCONS_00667449	100861010	OSBPL1A	Novel_lncRNA	102168602	BAG3	0.955294	2.98e-08
TCONS_00667449	100861010	OSBPL1A	Novel_lncRNA	102169250	SRPK2	0.961198	1.2e-08
TCONS_00667449	100861010	OSBPL1A	Novel_lncRNA	102186099	MTCP1	0.956316	2.57e-08
TCONS_00667449	100861010	OSBPL1A	Novel_lncRNA	102191770	LOC102191770	0.96883	2.95e-09
TCONS_00667449	100861010	OSBPL1A	Novel_lncRNA	102173438	RAC1	0.958562	1.83e-08
TCONS_00667449	100861010	OSBPL1A	Novel_lncRNA	102174883	MYD88	0.953007	4.1e-08
TCONS_00667449	100861010	OSBPL1A	Novel_lncRNA	108638589	LOC108638589	0.974995	7.15e-10
TCONS_00667449	100861010	OSBPL1A	Novel_lncRNA	102180076	JUP	0.963729	7.81e-09
TCONS_00667449	100861010	OSBPL1A	Novel_lncRNA	102187833	NOD1	0.964996	6.22e-09
TCONS_00667449	100861010	OSBPL1A	Novel_lncRNA	102177957	HIPK2	0.958478	1.86e-08
TCONS_00667449	100861010	OSBPL1A	Novel_lncRNA	102172481	PIK3R6	0.958955	1.72e-08
TCONS_00667449	100861010	OSBPL1A	Novel_lncRNA	102183051	CCDC120	0.951494	5.01e-08
TCONS_00667449	100861010	OSBPL1A	Novel_lncRNA	102173581	CHMP4B	0.962104	1.03e-08
TCONS_00667449	100861010	OSBPL1A	Novel_lncRNA	102182082	CSNK2B	0.951264	5.17e-08
TCONS_00667449	100861010	OSBPL1A	Novel_lncRNA	102171032	PTPRN2	0.956661	2.44e-08
TCONS_00667449	100861010	OSBPL1A	Novel_lncRNA	102171526	XRN2	0.958159	1.95e-08
TCONS_00667449	100861010	OSBPL1A	Novel_lncRNA	102187208	STS	0.964905	6.32e-09
TCONS_00667449	100861010	OSBPL1A	Novel_lncRNA	102180233	ITM2B	0.951701	4.88e-08
TCONS_00667449	100861010	OSBPL1A	Novel_lncRNA	102180347	P2RX1	0.961983	1.06e-08
TCONS_00667449	100861010	OSBPL1A	Novel_lncRNA	102191045	WNK2	0.987879	6.67e-12
TCONS_00667449	100861010	OSBPL1A	Novel_lncRNA	102178661	ZNF750	0.953757	3.7e-08
TCONS_00667449	100861010	OSBPL1A	Novel_lncRNA	102190428	MYCBP2	0.95852	1.84e-08
TCONS_00667449	100861010	OSBPL1A	Novel_lncRNA	102180190	ITGB7	0.957821	2.05e-08
TCONS_00667449	100861010	OSBPL1A	Novel_lncRNA	102173707	DAGLB	0.959747	1.52e-08
TCONS_00667449	100861010	OSBPL1A	Novel_lncRNA	106503508	SH3BGRL3	0.959037	1.7e-08
TCONS_00667449	100861010	OSBPL1A	Novel_lncRNA	102191122	MAGIX	0.953358	3.91e-08
TCONS_00667449	100861010	OSBPL1A	Novel_lncRNA	102178935	ATMIN	0.961539	1.14e-08
TCONS_00667449	100861010	OSBPL1A	Novel_lncRNA	102174356	GNL2	0.970614	2.02e-09
TCONS_00667449	100861010	OSBPL1A	Novel_lncRNA	102185195	MROH6	0.954693	3.24e-08
TCONS_00549833	XLOC_482746	XLOC_482746	Novel_lncRNA	102168458	PROX2	0.969795	2.41e-09
TCONS_00549833	XLOC_482746	XLOC_482746	Novel_lncRNA	102176481	YY1AP1	0.951637	4.92e-08
TCONS_00549833	XLOC_482746	XLOC_482746	Novel_lncRNA	100860985	ZKSCAN8	0.954136	3.51e-08
TCONS_00549833	XLOC_482746	XLOC_482746	Novel_lncRNA	XLOC_478293	XLOC_478293	0.950546	5.67e-08
TCONS_00549833	XLOC_482746	XLOC_482746	Novel_lncRNA	102177399	LOC102177399	0.9637	7.85e-09
TCONS_00549833	XLOC_482746	XLOC_482746	Novel_lncRNA	108638015	LOC108638015	0.958694	1.8e-08
TCONS_00549833	XLOC_482746	XLOC_482746	Novel_lncRNA	XLOC_537922	XLOC_537922	0.954051	3.55e-08
TCONS_00789791	XLOC_688881	XLOC_688881	Novel_lncRNA	102181094	HABP2	0.958305	1.91e-08
TCONS_00789791	XLOC_688881	XLOC_688881	Novel_lncRNA	108634845	LOC108634845	0.978945	2.36e-10
TCONS_00789791	XLOC_688881	XLOC_688881	Novel_lncRNA	108634770	LOC108634770	0.977549	3.57e-10
TCONS_00789791	XLOC_688881	XLOC_688881	Novel_lncRNA	102169896	LOC102169896	0.973409	1.06e-09
TCONS_00789791	XLOC_688881	XLOC_688881	Novel_lncRNA	100861230	GH1	0.984427	3.37e-11
TCONS_00789791	XLOC_688881	XLOC_688881	Novel_lncRNA	102184373	PLD6	0.984427	3.37e-11
TCONS_00051015	XLOC_045545	XLOC_045545	Novel_lncRNA	102180465	LOC102180465	0.963256	8.49e-09
TCONS_00051015	XLOC_045545	XLOC_045545	Novel_lncRNA	102170509	LOC102170509	0.953752	3.7e-08
TCONS_00051015	XLOC_045545	XLOC_045545	Novel_lncRNA	108638099	LOC108638099	0.993214	1.55e-13
XR_001919239.1	102187174	RPL37A	Annotated_lncRNA	102177819	LOC102177819	0.953222	3.98e-08
TCONS_00790865	102172336	GABRQ	Novel_lncRNA	102182709	LOC102182709	0.975961	5.55e-10
TCONS_00790865	102172336	GABRQ	Novel_lncRNA	102171326	LOC102171326	0.974569	7.98e-10
TCONS_00790865	102172336	GABRQ	Novel_lncRNA	102186088	LOC102186088	0.992904	2.08e-13
TCONS_00790865	102172336	GABRQ	Novel_lncRNA	102176497	LOC102176497	1	0
TCONS_00790865	102172336	GABRQ	Novel_lncRNA	102184959	LOC102184959	1	0
TCONS_00790865	102172336	GABRQ	Novel_lncRNA	102188000	LOC102188000	1	0
TCONS_00790865	102172336	GABRQ	Novel_lncRNA	102190433	WFDC13	1	0
TCONS_00790865	102172336	GABRQ	Novel_lncRNA	102169502	LOC102169502	0.998142	3.47e-17
TCONS_00790865	102172336	GABRQ	Novel_lncRNA	102176704	DEFB126	1	0
TCONS_00790865	102172336	GABRQ	Novel_lncRNA	102181485	LOC102181485	0.96229	1e-08
TCONS_00790865	102172336	GABRQ	Novel_lncRNA	102170181	RTP2	1	0
TCONS_00790865	102172336	GABRQ	Novel_lncRNA	102190667	LOC102190667	0.952271	4.52e-08
TCONS_00790865	102172336	GABRQ	Novel_lncRNA	102168843	LOC102168843	1	0
TCONS_00790865	102172336	GABRQ	Novel_lncRNA	102175974	LOC102175974	0.960426	1.37e-08
TCONS_00790865	102172336	GABRQ	Novel_lncRNA	102183208	LOC102183208	1	0
TCONS_00790865	102172336	GABRQ	Novel_lncRNA	102173720	LOC102173720	0.993613	1.05e-13
TCONS_00790865	102172336	GABRQ	Novel_lncRNA	102178824	LOC102178824	1	0
TCONS_00790865	102172336	GABRQ	Novel_lncRNA	108638053	LOC108638053	0.970896	1.9e-09
TCONS_00790865	102172336	GABRQ	Novel_lncRNA	102184032	TAS2R39	1	0
TCONS_00790865	102172336	GABRQ	Novel_lncRNA	102169349	LOC102169349	0.995031	2.06e-14
TCONS_00790865	102172336	GABRQ	Novel_lncRNA	102172308	SPOCD1	0.961734	1.1e-08
TCONS_00790865	102172336	GABRQ	Novel_lncRNA	102184516	LOC102184516	1	0
TCONS_00790865	102172336	GABRQ	Novel_lncRNA	108633860	LOC108633860	1	0
TCONS_00790865	102172336	GABRQ	Novel_lncRNA	108636350	LOC108636350	0.986741	1.19e-11
TCONS_00790865	102172336	GABRQ	Novel_lncRNA	102176214	GC	0.974707	7.7e-10
TCONS_00790865	102172336	GABRQ	Novel_lncRNA	108634445	LOC108634445	1	0
TCONS_00790865	102172336	GABRQ	Novel_lncRNA	102186682	LOC102186682	0.99308	1.77e-13
TCONS_00790865	102172336	GABRQ	Novel_lncRNA	102177076	LOC102177076	0.99726	4.33e-16
TCONS_00790865	102172336	GABRQ	Novel_lncRNA	108634437	LOC108634437	1	0
TCONS_00790865	102172336	GABRQ	Novel_lncRNA	102178923	LOC102178923	0.986592	1.28e-11
TCONS_00790865	102172336	GABRQ	Novel_lncRNA	102184828	SLC30A8	0.995353	1.33e-14
TCONS_00790865	102172336	GABRQ	Novel_lncRNA	102188703	LOC102188703	1	0
TCONS_00790865	102172336	GABRQ	Novel_lncRNA	102177907	LOC102177907	1	0
TCONS_00790865	102172336	GABRQ	Novel_lncRNA	102175997	LOC102175997	1	0
TCONS_00790865	102172336	GABRQ	Novel_lncRNA	102179561	LOC102179561	1	0
TCONS_00790865	102172336	GABRQ	Novel_lncRNA	102185085	LOC102185085	1	0
TCONS_00790865	102172336	GABRQ	Novel_lncRNA	102178841	LOC102178841	1	0
TCONS_00790865	102172336	GABRQ	Novel_lncRNA	102181412	SPATA45	1	0
TCONS_00790865	102172336	GABRQ	Novel_lncRNA	102187930	LOC102187930	1	0
TCONS_00790865	102172336	GABRQ	Novel_lncRNA	108633309	LOC108633309	1	0
TCONS_00790865	102172336	GABRQ	Novel_lncRNA	102173640	LOC102173640	0.977382	3.75e-10
TCONS_00790865	102172336	GABRQ	Novel_lncRNA	102184688	LOC102184688	0.951866	4.78e-08
TCONS_00790865	102172336	GABRQ	Novel_lncRNA	102175229	LOC102175229	0.986593	1.28e-11
TCONS_00790865	102172336	GABRQ	Novel_lncRNA	102182770	CDX4	0.997263	4.29e-16
TCONS_00790865	102172336	GABRQ	Novel_lncRNA	102176314	CLRN2	0.978417	2.77e-10
TCONS_00790865	102172336	GABRQ	Novel_lncRNA	102183607	LOC102183607	1	0
TCONS_00790865	102172336	GABRQ	Novel_lncRNA	102183604	LOC102183604	0.954321	3.42e-08
TCONS_00790865	102172336	GABRQ	Novel_lncRNA	102176641	SECTM1	0.999319	5.1e-20
TCONS_00790865	102172336	GABRQ	Novel_lncRNA	108633774	LOC108633774	1	0
TCONS_00790865	102172336	GABRQ	Novel_lncRNA	102168202	LOC102168202	1	0
TCONS_00790865	102172336	GABRQ	Novel_lncRNA	102179929	LOC102179929	0.955964	2.7e-08
TCONS_00790865	102172336	GABRQ	Novel_lncRNA	102171116	LOC102171116	0.970968	1.87e-09
TCONS_00790865	102172336	GABRQ	Novel_lncRNA	102183427	LOC102183427	0.987026	1.04e-11
TCONS_00790865	102172336	GABRQ	Novel_lncRNA	102169471	LOC102169471	1	0
TCONS_00790865	102172336	GABRQ	Novel_lncRNA	102168699	LOC102168699	1	0
TCONS_00790865	102172336	GABRQ	Novel_lncRNA	102172066	TAAR5	1	0
TCONS_00790865	102172336	GABRQ	Novel_lncRNA	102171511	LOC102171511	0.970622	2.02e-09
TCONS_00790865	102172336	GABRQ	Novel_lncRNA	108637735	LOC108637735	0.960269	1.4e-08
TCONS_00790865	102172336	GABRQ	Novel_lncRNA	106501785	LOC106501785	1	0
TCONS_00790865	102172336	GABRQ	Novel_lncRNA	108638089	LOC108638089	1	0
TCONS_00790865	102172336	GABRQ	Novel_lncRNA	102183072	LOC102183072	1	0
TCONS_00790865	102172336	GABRQ	Novel_lncRNA	102173355	LOC102173355	1	0
TCONS_00790865	102172336	GABRQ	Novel_lncRNA	108638494	LOC108638494	0.983993	4.02e-11
TCONS_00790865	102172336	GABRQ	Novel_lncRNA	102188717	CRYGC	1	0
TCONS_00790865	102172336	GABRQ	Novel_lncRNA	102171865	LOC102171865	0.96299	8.89e-09
TCONS_00790865	102172336	GABRQ	Novel_lncRNA	102185846	LOC102185846	0.971956	1.5e-09
TCONS_00790865	102172336	GABRQ	Novel_lncRNA	100861388	LOC100861388	1	0
TCONS_00790865	102172336	GABRQ	Novel_lncRNA	102169951	LOC102169951	0.968144	3.4e-09
TCONS_00790865	102172336	GABRQ	Novel_lncRNA	102181299	LOC102181299	1	0
TCONS_00790865	102172336	GABRQ	Novel_lncRNA	108634737	LOC108634737	1	0
TCONS_00790865	102172336	GABRQ	Novel_lncRNA	102172465	LOC102172465	1	0
TCONS_00790865	102172336	GABRQ	Novel_lncRNA	108637253	LOC108637253	1	0
TCONS_00790865	102172336	GABRQ	Novel_lncRNA	102172740	LOC102172740	0.952737	4.25e-08
TCONS_00447286	102174858	SPIDR	Novel_lncRNA	102180067	RABGAP1L	0.955741	2.79e-08
TCONS_00262166	108636544	LOC108636544	Novel_lncRNA	108636544	LOC108636544	0.962528	9.62e-09
TCONS_00262166	108636544	LOC108636544	Novel_lncRNA	102177291	C23H6orf201	0.951271	5.16e-08
TCONS_00048254	102188364	DOCK10	Novel_lncRNA	102174902	LAMB4	0.961951	1.06e-08
TCONS_00121439	XLOC_106121	XLOC_106121	Novel_lncRNA	102181339	LOC102181339	0.968038	3.47e-09
TCONS_00121439	XLOC_106121	XLOC_106121	Novel_lncRNA	102169220	C20H5orf47	0.96228	1e-08
TCONS_00121439	XLOC_106121	XLOC_106121	Novel_lncRNA	102172284	LOC102172284	0.999484	8.37e-21
TCONS_00121439	XLOC_106121	XLOC_106121	Novel_lncRNA	108633436	LOC108633436	0.998169	3.16e-17
TCONS_00121439	XLOC_106121	XLOC_106121	Novel_lncRNA	100861176	KRTAP15-1	0.977791	3.33e-10
TCONS_00121439	XLOC_106121	XLOC_106121	Novel_lncRNA	102179545	PRSS2	0.968481	3.17e-09
TCONS_00121439	XLOC_106121	XLOC_106121	Novel_lncRNA	102188513	BPIFB2	0.953725	3.71e-08
TCONS_00121439	XLOC_106121	XLOC_106121	Novel_lncRNA	102174190	LOC102174190	0.997694	1.41e-16
TCONS_00121439	XLOC_106121	XLOC_106121	Novel_lncRNA	108634968	LOC108634968	0.998135	3.55e-17
TCONS_00121439	XLOC_106121	XLOC_106121	Novel_lncRNA	102185912	LOC102185912	0.962072	1.04e-08
TCONS_00121439	XLOC_106121	XLOC_106121	Novel_lncRNA	102171690	LOC102171690	0.950729	5.54e-08
TCONS_00121439	XLOC_106121	XLOC_106121	Novel_lncRNA	108634926	LOC108634926	0.984424	3.37e-11
TCONS_00121439	XLOC_106121	XLOC_106121	Novel_lncRNA	102168409	LOC102168409	0.992329	3.44e-13
TCONS_00121439	XLOC_106121	XLOC_106121	Novel_lncRNA	102187907	LOC102187907	0.951061	5.31e-08
TCONS_00121439	XLOC_106121	XLOC_106121	Novel_lncRNA	102190382	LOC102190382	0.995749	7.49e-15
TCONS_00121439	XLOC_106121	XLOC_106121	Novel_lncRNA	102182586	LOC102182586	0.968461	3.18e-09
TCONS_00121439	XLOC_106121	XLOC_106121	Novel_lncRNA	108633423	LOC108633423	0.95798	2e-08
TCONS_00121439	XLOC_106121	XLOC_106121	Novel_lncRNA	102180689	LOC102180689	0.950161	5.96e-08
TCONS_00121439	XLOC_106121	XLOC_106121	Novel_lncRNA	102173447	LOC102173447	0.993465	1.22e-13
TCONS_00121439	XLOC_106121	XLOC_106121	Novel_lncRNA	102173730	LOC102173730	0.971649	1.61e-09
TCONS_00121439	XLOC_106121	XLOC_106121	Novel_lncRNA	108638211	LOC108638211	0.975931	5.59e-10
TCONS_00121439	XLOC_106121	XLOC_106121	Novel_lncRNA	102180842	LOC102180842	0.959543	1.57e-08
TCONS_00121439	XLOC_106121	XLOC_106121	Novel_lncRNA	102182058	LOC102182058	0.999295	6.39e-20
TCONS_00066076	XLOC_058827	XLOC_058827	Novel_lncRNA	102176162	GSG2	0.953388	3.89e-08
TCONS_00605441	102189626	UBE3A	Novel_lncRNA	108637380	LOC108637380	0.961106	1.22e-08
TCONS_00605443	XLOC_528392	XLOC_528392	Novel_lncRNA	102173230	MYO15B	0.965837	5.32e-09
TCONS_00605443	XLOC_528392	XLOC_528392	Novel_lncRNA	106502554	DUOX2	0.955929	2.72e-08
TCONS_00605443	XLOC_528392	XLOC_528392	Novel_lncRNA	102180330	LOC102180330	0.953798	3.68e-08
TCONS_00605443	XLOC_528392	XLOC_528392	Novel_lncRNA	102171110	LOC102171110	0.957548	2.14e-08
TCONS_00605443	XLOC_528392	XLOC_528392	Novel_lncRNA	102172616	UNC13A	0.952748	4.24e-08
TCONS_00517499	XLOC_455303	XLOC_455303	Novel_lncRNA	102190903	LOC102190903	0.967469	3.88e-09
TCONS_00517499	XLOC_455303	XLOC_455303	Novel_lncRNA	108635563	LOC108635563	0.969341	2.65e-09
TCONS_00517499	XLOC_455303	XLOC_455303	Novel_lncRNA	108634894	LOC108634894	0.969341	2.65e-09
TCONS_00517499	XLOC_455303	XLOC_455303	Novel_lncRNA	102190556	FOXG1	0.952681	4.28e-08
TCONS_00517499	XLOC_455303	XLOC_455303	Novel_lncRNA	102171556	LOC102171556	0.952903	4.16e-08
TCONS_00517499	XLOC_455303	XLOC_455303	Novel_lncRNA	108635272	LOC108635272	0.969341	2.65e-09
TCONS_00517499	XLOC_455303	XLOC_455303	Novel_lncRNA	102169043	KLK14	0.976063	5.4e-10
TCONS_00517499	XLOC_455303	XLOC_455303	Novel_lncRNA	102187236	GREB1	0.960181	1.42e-08
TCONS_00517499	XLOC_455303	XLOC_455303	Novel_lncRNA	102178556	LOC102178556	0.969341	2.65e-09
TCONS_00517499	XLOC_455303	XLOC_455303	Novel_lncRNA	100860815	IFNG	0.969341	2.65e-09
TCONS_00517499	XLOC_455303	XLOC_455303	Novel_lncRNA	108633863	LOC108633863	0.970363	2.13e-09
TCONS_00517499	XLOC_455303	XLOC_455303	Novel_lncRNA	102184692	MUCL1	0.972525	1.31e-09
TCONS_00517499	XLOC_455303	XLOC_455303	Novel_lncRNA	102170823	LOC102170823	0.965164	6.03e-09
TCONS_00517499	XLOC_455303	XLOC_455303	Novel_lncRNA	108633210	LOC108633210	0.971505	1.66e-09
TCONS_00517499	XLOC_455303	XLOC_455303	Novel_lncRNA	102177055	LOC102177055	0.969341	2.65e-09
TCONS_00517499	XLOC_455303	XLOC_455303	Novel_lncRNA	102182898	AXDND1	0.970338	2.15e-09
TCONS_00517499	XLOC_455303	XLOC_455303	Novel_lncRNA	108634981	LOC108634981	0.969341	2.65e-09
TCONS_00517499	XLOC_455303	XLOC_455303	Novel_lncRNA	108634363	LOC108634363	0.97214	1.43e-09
TCONS_00517499	XLOC_455303	XLOC_455303	Novel_lncRNA	102186480	LOC102186480	0.969341	2.65e-09
TCONS_00517499	XLOC_455303	XLOC_455303	Novel_lncRNA	102191555	LOC102191555	0.969341	2.65e-09
TCONS_00517499	XLOC_455303	XLOC_455303	Novel_lncRNA	102182207	LOC102182207	0.976903	4.29e-10
TCONS_00517499	XLOC_455303	XLOC_455303	Novel_lncRNA	102179151	LOC102179151	0.971463	1.67e-09
TCONS_00517499	XLOC_455303	XLOC_455303	Novel_lncRNA	108638006	PTH2	0.955517	2.88e-08
TCONS_00517499	XLOC_455303	XLOC_455303	Novel_lncRNA	102174605	LOC102174605	0.955373	2.95e-08
TCONS_00517499	XLOC_455303	XLOC_455303	Novel_lncRNA	108634942	LOC108634942	0.969341	2.65e-09
TCONS_00517499	XLOC_455303	XLOC_455303	Novel_lncRNA	108636093	LOC108636093	0.974329	8.47e-10
TCONS_00517499	XLOC_455303	XLOC_455303	Novel_lncRNA	102177331	LOC102177331	0.985347	2.27e-11
TCONS_00517499	XLOC_455303	XLOC_455303	Novel_lncRNA	108638068	LOC108638068	0.969341	2.65e-09
TCONS_00517499	XLOC_455303	XLOC_455303	Novel_lncRNA	102173054	ADCY10	0.977699	3.42e-10
TCONS_00517499	XLOC_455303	XLOC_455303	Novel_lncRNA	108638507	LOC108638507	0.971164	1.79e-09
TCONS_00517499	XLOC_455303	XLOC_455303	Novel_lncRNA	102182303	LOC102182303	0.969341	2.65e-09
TCONS_00517499	XLOC_455303	XLOC_455303	Novel_lncRNA	108638406	LOC108638406	0.954332	3.41e-08
XR_001918816.1	108637148	LOC108637148	Annotated_lncRNA	102181121	C8H9orf135	0.981571	1e-10
TCONS_00531472	102183810	KIAA1109	Novel_lncRNA	102183565	LOC102183565	0.9965	2.12e-15
TCONS_00531472	102183810	KIAA1109	Novel_lncRNA	102177237	KCNV2	0.998215	2.67e-17
TCONS_00531472	102183810	KIAA1109	Novel_lncRNA	102171726	LOC102171726	0.976744	4.48e-10
TCONS_00531472	102183810	KIAA1109	Novel_lncRNA	102188515	LOC102188515	0.988514	4.7e-12
TCONS_00531472	102183810	KIAA1109	Novel_lncRNA	102176942	LOC102176942	0.996647	1.61e-15
TCONS_00531472	102183810	KIAA1109	Novel_lncRNA	102170006	LOC102170006	0.99536	1.32e-14
TCONS_00531472	102183810	KIAA1109	Novel_lncRNA	102176214	GC	0.953254	3.96e-08
TCONS_00531472	102183810	KIAA1109	Novel_lncRNA	102182869	LOC102182869	0.95775	2.08e-08
TCONS_00531472	102183810	KIAA1109	Novel_lncRNA	108633427	LOC108633427	0.999003	6.07e-19
TCONS_00531472	102183810	KIAA1109	Novel_lncRNA	102176812	LOC102176812	0.963536	8.08e-09
TCONS_00531472	102183810	KIAA1109	Novel_lncRNA	102183426	TCF23	0.964346	7e-09
TCONS_00531472	102183810	KIAA1109	Novel_lncRNA	102183604	LOC102183604	0.97909	2.26e-10
TCONS_00531472	102183810	KIAA1109	Novel_lncRNA	102182057	LOC102182057	0.976075	5.38e-10
TCONS_00531472	102183810	KIAA1109	Novel_lncRNA	102178634	LOC102178634	0.990433	1.44e-12
TCONS_00531472	102183810	KIAA1109	Novel_lncRNA	102190667	LOC102190667	0.996817	1.14e-15
TCONS_00531472	102183810	KIAA1109	Novel_lncRNA	102181567	LOC102181567	0.968451	3.19e-09
TCONS_00531472	102183810	KIAA1109	Novel_lncRNA	108636862	LOC108636862	0.992606	2.71e-13
TCONS_00080778	102184383	RAPGEF4	Novel_lncRNA	102186154	STAT3	0.958191	1.94e-08
TCONS_00080778	102184383	RAPGEF4	Novel_lncRNA	102187626	PARP9	0.96283	9.14e-09
TCONS_00080778	102184383	RAPGEF4	Novel_lncRNA	102188161	TMEM154	0.951615	4.94e-08
TCONS_00080778	102184383	RAPGEF4	Novel_lncRNA	102185222	NAIP	0.961612	1.12e-08
TCONS_00080778	102184383	RAPGEF4	Novel_lncRNA	102169543	SPN	0.95094	5.39e-08
TCONS_00080778	102184383	RAPGEF4	Novel_lncRNA	102172831	SLC26A9	0.954951	3.13e-08
TCONS_00080778	102184383	RAPGEF4	Novel_lncRNA	102173925	CECR1	0.957477	2.16e-08
TCONS_00080778	102184383	RAPGEF4	Novel_lncRNA	102178066	CLINT1	0.956252	2.59e-08
TCONS_00080778	102184383	RAPGEF4	Novel_lncRNA	102177958	GLIPR1	0.953571	3.79e-08
TCONS_00080778	102184383	RAPGEF4	Novel_lncRNA	102185051	CSF1	0.959749	1.52e-08
TCONS_00080778	102184383	RAPGEF4	Novel_lncRNA	102170498	C6H4orf32	0.967116	4.16e-09
TCONS_00080778	102184383	RAPGEF4	Novel_lncRNA	102169300	REL	0.967452	3.9e-09
TCONS_00080778	102184383	RAPGEF4	Novel_lncRNA	102170607	DQX1	0.975611	6.09e-10
TCONS_00080778	102184383	RAPGEF4	Novel_lncRNA	102181802	DEGS1	0.961922	1.07e-08
TCONS_00080778	102184383	RAPGEF4	Novel_lncRNA	102172763	DTX3L	0.97537	6.49e-10
TCONS_00080778	102184383	RAPGEF4	Novel_lncRNA	102187231	IL1R1	0.963817	7.69e-09
TCONS_00080778	102184383	RAPGEF4	Novel_lncRNA	102168905	LOC102168905	0.975123	6.92e-10
TCONS_00080778	102184383	RAPGEF4	Novel_lncRNA	102177056	CD14	0.95206	4.65e-08
TCONS_00080778	102184383	RAPGEF4	Novel_lncRNA	102170251	IL18BP	0.963575	8.02e-09
TCONS_00080778	102184383	RAPGEF4	Novel_lncRNA	102186238	COTL1	0.956443	2.52e-08
TCONS_00080778	102184383	RAPGEF4	Novel_lncRNA	102169495	ARNTL	0.966169	5e-09
TCONS_00080778	102184383	RAPGEF4	Novel_lncRNA	102187443	DSG2	0.971623	1.61e-09
TCONS_00080778	102184383	RAPGEF4	Novel_lncRNA	102185859	FCGBP	0.962161	1.02e-08
TCONS_00080778	102184383	RAPGEF4	Novel_lncRNA	102174398	LOC102174398	0.956992	2.33e-08
TCONS_00080778	102184383	RAPGEF4	Novel_lncRNA	102188250	ADAP2	0.966097	5.06e-09
TCONS_00080778	102184383	RAPGEF4	Novel_lncRNA	102189267	CALN1	0.97227	1.39e-09
TCONS_00080778	102184383	RAPGEF4	Novel_lncRNA	102186921	ECM1	0.993272	1.47e-13
TCONS_00080778	102184383	RAPGEF4	Novel_lncRNA	102187830	COL17A1	0.971864	1.53e-09
TCONS_00080778	102184383	RAPGEF4	Novel_lncRNA	102173227	ALOXE3	0.970947	1.88e-09
TCONS_00080778	102184383	RAPGEF4	Novel_lncRNA	102179717	LY6G6C	0.984172	3.74e-11
TCONS_00080778	102184383	RAPGEF4	Novel_lncRNA	102181779	SPATA6L	0.955926	2.72e-08
TCONS_00080778	102184383	RAPGEF4	Novel_lncRNA	102172668	IQGAP1	0.95815	1.95e-08
TCONS_00080778	102184383	RAPGEF4	Novel_lncRNA	102168936	CCL22	0.963472	8.17e-09
TCONS_00080778	102184383	RAPGEF4	Novel_lncRNA	102171032	PTPRN2	0.971345	1.72e-09
TCONS_00080778	102184383	RAPGEF4	Novel_lncRNA	102189946	LOC102189946	0.957449	2.17e-08
TCONS_00080778	102184383	RAPGEF4	Novel_lncRNA	102179213	CDC25B	0.973337	1.08e-09
TCONS_00080778	102184383	RAPGEF4	Novel_lncRNA	102188085	PARP14	0.977724	3.4e-10
TCONS_00080778	102184383	RAPGEF4	Novel_lncRNA	102188567	LOC102188567	0.975673	5.99e-10
TCONS_00080778	102184383	RAPGEF4	Novel_lncRNA	102191104	BLNK	0.977833	3.29e-10
TCONS_00080778	102184383	RAPGEF4	Novel_lncRNA	102186242	LSM12	0.950213	5.92e-08
TCONS_00080778	102184383	RAPGEF4	Novel_lncRNA	102189150	GPI	0.959206	1.66e-08
TCONS_00080778	102184383	RAPGEF4	Novel_lncRNA	102184770	LOC102184770	0.971814	1.55e-09
TCONS_00080778	102184383	RAPGEF4	Novel_lncRNA	102190231	IRF9	0.968745	3e-09
TCONS_00080778	102184383	RAPGEF4	Novel_lncRNA	102175112	MYO1F	0.968484	3.17e-09
TCONS_00080778	102184383	RAPGEF4	Novel_lncRNA	102191637	TNFRSF18	0.953916	3.62e-08
TCONS_00080778	102184383	RAPGEF4	Novel_lncRNA	102174487	APBB1IP	0.958453	1.86e-08
TCONS_00080778	102184383	RAPGEF4	Novel_lncRNA	102183990	LOC102183990	0.964285	7.07e-09
TCONS_00080778	102184383	RAPGEF4	Novel_lncRNA	XLOC_462929	XLOC_462929	0.965914	5.24e-09
TCONS_00080778	102184383	RAPGEF4	Novel_lncRNA	102176416	SLC1A1	0.959924	1.48e-08
TCONS_00080778	102184383	RAPGEF4	Novel_lncRNA	102170660	NGEF	0.959886	1.49e-08
TCONS_00080778	102184383	RAPGEF4	Novel_lncRNA	102178551	SAMHD1	0.95376	3.69e-08
TCONS_00080778	102184383	RAPGEF4	Novel_lncRNA	108636938	TRNAC-GCA	0.977009	4.16e-10
TCONS_00080778	102184383	RAPGEF4	Novel_lncRNA	102189708	TNS4	0.959564	1.57e-08
TCONS_00080778	102184383	RAPGEF4	Novel_lncRNA	102170439	RALGAPA2	0.962807	9.17e-09
TCONS_00080778	102184383	RAPGEF4	Novel_lncRNA	102185560	CD74	0.950863	5.45e-08
TCONS_00080778	102184383	RAPGEF4	Novel_lncRNA	100860816	IL1B	0.956688	2.43e-08
TCONS_00080778	102184383	RAPGEF4	Novel_lncRNA	102178497	IL22RA1	0.950449	5.75e-08
TCONS_00080778	102184383	RAPGEF4	Novel_lncRNA	102168921	FERMT1	0.969985	2.32e-09
TCONS_00080778	102184383	RAPGEF4	Novel_lncRNA	108634296	PHF8	0.978383	2.8e-10
TCONS_00080778	102184383	RAPGEF4	Novel_lncRNA	102169966	PLCB2	0.983356	5.18e-11
TCONS_00080778	102184383	RAPGEF4	Novel_lncRNA	102183869	DIAPH1	0.951525	5e-08
TCONS_00080778	102184383	RAPGEF4	Novel_lncRNA	102172758	PIK3R5	0.964884	6.35e-09
TCONS_00080778	102184383	RAPGEF4	Novel_lncRNA	102188711	IL1RAP	0.988133	5.81e-12
TCONS_00080778	102184383	RAPGEF4	Novel_lncRNA	106502452	FAM110C	0.951581	4.96e-08
TCONS_00080778	102184383	RAPGEF4	Novel_lncRNA	108635625	LOC108635625	0.967087	4.19e-09
TCONS_00080778	102184383	RAPGEF4	Novel_lncRNA	102180910	ITGAX	0.953197	3.99e-08
TCONS_00080778	102184383	RAPGEF4	Novel_lncRNA	102186072	C3H1orf68	0.992114	4.12e-13
TCONS_00080778	102184383	RAPGEF4	Novel_lncRNA	102184760	CD86	0.959869	1.49e-08
TCONS_00080778	102184383	RAPGEF4	Novel_lncRNA	102168411	LOC102168411	0.958259	1.92e-08
TCONS_00080778	102184383	RAPGEF4	Novel_lncRNA	102182565	NRG1	0.980292	1.54e-10
TCONS_00080778	102184383	RAPGEF4	Novel_lncRNA	102185141	HIVEP3	0.963303	8.42e-09
TCONS_00080778	102184383	RAPGEF4	Novel_lncRNA	102168419	SLC13A4	0.96175	1.1e-08
TCONS_00080778	102184383	RAPGEF4	Novel_lncRNA	102183929	KCNA3	0.963885	7.6e-09
TCONS_00080778	102184383	RAPGEF4	Novel_lncRNA	102180308	LOC102180308	0.968842	2.94e-09
TCONS_00080778	102184383	RAPGEF4	Novel_lncRNA	102184003	OSMR	0.95309	4.05e-08
TCONS_00080778	102184383	RAPGEF4	Novel_lncRNA	102180984	SIGLEC15	0.952821	4.2e-08
TCONS_00080778	102184383	RAPGEF4	Novel_lncRNA	102175906	MST1R	0.951314	5.14e-08
TCONS_00080778	102184383	RAPGEF4	Novel_lncRNA	102170712	GSDMC	0.956187	2.62e-08
TCONS_00080778	102184383	RAPGEF4	Novel_lncRNA	102188544	RUFY4	0.953146	4.02e-08
TCONS_00080778	102184383	RAPGEF4	Novel_lncRNA	102179638	NDUFA4L2	0.96957	2.53e-09
TCONS_00080778	102184383	RAPGEF4	Novel_lncRNA	102183296	LOC102183296	0.974597	7.92e-10
TCONS_00080778	102184383	RAPGEF4	Novel_lncRNA	102169975	PRNP	0.961872	1.08e-08
TCONS_00080778	102184383	RAPGEF4	Novel_lncRNA	102175748	PLXNC1	0.97876	2.5e-10
TCONS_00080778	102184383	RAPGEF4	Novel_lncRNA	100860924	TIMP1	0.957353	2.2e-08
TCONS_00080778	102184383	RAPGEF4	Novel_lncRNA	102191122	MAGIX	0.964471	6.84e-09
TCONS_00080778	102184383	RAPGEF4	Novel_lncRNA	102177222	LOC102177222	0.954309	3.42e-08
TCONS_00080778	102184383	RAPGEF4	Novel_lncRNA	102170935	INPP5D	0.972614	1.28e-09
TCONS_00080778	102184383	RAPGEF4	Novel_lncRNA	102168660	TLL1	0.981983	8.64e-11
TCONS_00080778	102184383	RAPGEF4	Novel_lncRNA	102190907	SOX15	0.959779	1.51e-08
TCONS_00080778	102184383	RAPGEF4	Novel_lncRNA	106501768	LOC106501768	0.964811	6.43e-09
TCONS_00080778	102184383	RAPGEF4	Novel_lncRNA	102177964	RIN1	0.98443	3.37e-11
TCONS_00080778	102184383	RAPGEF4	Novel_lncRNA	102186114	ERAP2	0.976997	4.18e-10
TCONS_00080778	102184383	RAPGEF4	Novel_lncRNA	102178022	UROC1	0.978483	2.72e-10
TCONS_00080778	102184383	RAPGEF4	Novel_lncRNA	102175275	DGKA	0.987678	7.41e-12
TCONS_00080778	102184383	RAPGEF4	Novel_lncRNA	102186673	SH3KBP1	0.950036	6.06e-08
TCONS_00080778	102184383	RAPGEF4	Novel_lncRNA	102178432	CYTH4	0.959528	1.58e-08
TCONS_00080778	102184383	RAPGEF4	Novel_lncRNA	102182846	JAK1	0.964971	6.25e-09
TCONS_00080778	102184383	RAPGEF4	Novel_lncRNA	102189793	CD68	0.965693	5.46e-09
TCONS_00080778	102184383	RAPGEF4	Novel_lncRNA	102179993	LOC102179993	0.970874	1.91e-09
TCONS_00080778	102184383	RAPGEF4	Novel_lncRNA	102186441	SLC6A20	0.950482	5.72e-08
TCONS_00080778	102184383	RAPGEF4	Novel_lncRNA	102189843	NFAM1	0.960165	1.42e-08
TCONS_00080778	102184383	RAPGEF4	Novel_lncRNA	102171536	PLEKHN1	0.988932	3.7e-12
TCONS_00080778	102184383	RAPGEF4	Novel_lncRNA	102171526	XRN2	0.954461	3.35e-08
TCONS_00080778	102184383	RAPGEF4	Novel_lncRNA	102189643	S100A11	0.985941	1.74e-11
TCONS_00080778	102184383	RAPGEF4	Novel_lncRNA	XLOC_113761	XLOC_113761	0.952764	4.23e-08
TCONS_00080778	102184383	RAPGEF4	Novel_lncRNA	102174569	CCL27	0.950006	6.08e-08
TCONS_00080778	102184383	RAPGEF4	Novel_lncRNA	102182280	CHAT	0.951704	4.88e-08
TCONS_00080778	102184383	RAPGEF4	Novel_lncRNA	102178908	TNFSF8	0.968436	3.2e-09
TCONS_00080778	102184383	RAPGEF4	Novel_lncRNA	XLOC_383846	XLOC_383846	0.964295	7.06e-09
TCONS_00080778	102184383	RAPGEF4	Novel_lncRNA	102171427	F2RL2	0.950418	5.77e-08
TCONS_00080778	102184383	RAPGEF4	Novel_lncRNA	102182229	IL20RA	0.986584	1.29e-11
TCONS_00080778	102184383	RAPGEF4	Novel_lncRNA	102169924	PGLYRP3	0.956732	2.42e-08
TCONS_00080778	102184383	RAPGEF4	Novel_lncRNA	102168568	SLC7A6	0.971142	1.8e-09
TCONS_00080778	102184383	RAPGEF4	Novel_lncRNA	102174272	LOXL4	0.952904	4.15e-08
TCONS_00080778	102184383	RAPGEF4	Novel_lncRNA	102179972	SELPLG	0.967559	3.82e-09
TCONS_00080778	102184383	RAPGEF4	Novel_lncRNA	102178220	SCN9A	0.954759	3.21e-08
TCONS_00080778	102184383	RAPGEF4	Novel_lncRNA	102189225	TMPRSS4	0.979402	2.05e-10
TCONS_00080778	102184383	RAPGEF4	Novel_lncRNA	102182054	IL7	0.981744	9.41e-11
TCONS_00080778	102184383	RAPGEF4	Novel_lncRNA	102185254	2020-03-01	0.952472	4.4e-08
TCONS_00080778	102184383	RAPGEF4	Novel_lncRNA	102188854	VPS13A	0.967428	3.92e-09
TCONS_00080778	102184383	RAPGEF4	Novel_lncRNA	102185034	RAB5C	0.954931	3.14e-08
TCONS_00080778	102184383	RAPGEF4	Novel_lncRNA	102186296	LOC102186296	0.952758	4.24e-08
TCONS_00080778	102184383	RAPGEF4	Novel_lncRNA	102183238	PUM3	0.975282	6.64e-10
TCONS_00080778	102184383	RAPGEF4	Novel_lncRNA	102174972	CARD14	0.977743	3.38e-10
TCONS_00080778	102184383	RAPGEF4	Novel_lncRNA	100860826	C3	0.973122	1.14e-09
TCONS_00080778	102184383	RAPGEF4	Novel_lncRNA	100860820	MAPT	0.961221	1.2e-08
TCONS_00080778	102184383	RAPGEF4	Novel_lncRNA	102177575	FGR	0.952209	4.56e-08
TCONS_00080778	102184383	RAPGEF4	Novel_lncRNA	102183018	EYA3	0.956563	2.48e-08
TCONS_00080778	102184383	RAPGEF4	Novel_lncRNA	102174608	SP110	0.973738	9.81e-10
TCONS_00080778	102184383	RAPGEF4	Novel_lncRNA	102173256	PIK3CG	0.963188	8.59e-09
TCONS_00080778	102184383	RAPGEF4	Novel_lncRNA	100860905	PTGS2	0.954142	3.5e-08
TCONS_00080778	102184383	RAPGEF4	Novel_lncRNA	102179292	IL37	0.968042	3.47e-09
TCONS_00080778	102184383	RAPGEF4	Novel_lncRNA	102174768	PTPRJ	0.950367	5.81e-08
TCONS_00080778	102184383	RAPGEF4	Novel_lncRNA	102186735	CLCA2	0.988598	4.49e-12
TCONS_00080778	102184383	RAPGEF4	Novel_lncRNA	102183578	ARNTL2	0.957519	2.15e-08
TCONS_00080778	102184383	RAPGEF4	Novel_lncRNA	108635654	LOC108635654	0.976371	4.97e-10
TCONS_00080778	102184383	RAPGEF4	Novel_lncRNA	102177470	CD96	0.979812	1.8e-10
TCONS_00080778	102184383	RAPGEF4	Novel_lncRNA	102182426	CD44	0.971732	1.58e-09
TCONS_00080778	102184383	RAPGEF4	Novel_lncRNA	102190910	FMNL1	0.954385	3.39e-08
TCONS_00080778	102184383	RAPGEF4	Novel_lncRNA	102178453	FAM81A	0.961128	1.22e-08
TCONS_00080778	102184383	RAPGEF4	Novel_lncRNA	102187902	PARP3	0.959374	1.61e-08
TCONS_00080778	102184383	RAPGEF4	Novel_lncRNA	102180355	PRKAR2A	0.951648	4.91e-08
TCONS_00080778	102184383	RAPGEF4	Novel_lncRNA	102175951	KRT1	0.957039	2.31e-08
TCONS_00080778	102184383	RAPGEF4	Novel_lncRNA	102182228	AMD1	0.977883	3.24e-10
TCONS_00080778	102184383	RAPGEF4	Novel_lncRNA	102172858	LRRC8D	0.954287	3.43e-08
TCONS_00080778	102184383	RAPGEF4	Novel_lncRNA	102180452	SAMD9	0.970839	1.92e-09
TCONS_00080778	102184383	RAPGEF4	Novel_lncRNA	102172657	SCIMP	0.980634	1.38e-10
TCONS_00080778	102184383	RAPGEF4	Novel_lncRNA	100861190	IL18	0.956848	2.38e-08
TCONS_00080778	102184383	RAPGEF4	Novel_lncRNA	102185525	LOC102185525	0.983302	5.29e-11
TCONS_00080778	102184383	RAPGEF4	Novel_lncRNA	102168965	TTC39A	0.95836	1.89e-08
TCONS_00080778	102184383	RAPGEF4	Novel_lncRNA	102178657	C5AR1	0.969271	2.69e-09
TCONS_00080778	102184383	RAPGEF4	Novel_lncRNA	102174835	LOC102174835	0.966286	4.89e-09
TCONS_00080778	102184383	RAPGEF4	Novel_lncRNA	102173266	B4GALNT1	0.958528	1.84e-08
TCONS_00080778	102184383	RAPGEF4	Novel_lncRNA	102184639	LYN	0.97209	1.45e-09
TCONS_00080778	102184383	RAPGEF4	Novel_lncRNA	102185931	CCDC183	0.965151	6.04e-09
TCONS_00080778	102184383	RAPGEF4	Novel_lncRNA	102177263	LOC102177263	0.97103	1.84e-09
TCONS_00080778	102184383	RAPGEF4	Novel_lncRNA	102169685	SCUBE2	0.98464	3.08e-11
TCONS_00080778	102184383	RAPGEF4	Novel_lncRNA	102177901	LACC1	0.959161	1.67e-08
TCONS_00080778	102184383	RAPGEF4	Novel_lncRNA	102184554	LCP2	0.954207	3.47e-08
TCONS_00080778	102184383	RAPGEF4	Novel_lncRNA	102186122	CIDEB	0.967663	3.74e-09
TCONS_00080778	102184383	RAPGEF4	Novel_lncRNA	102190835	LAMA3	0.980261	1.56e-10
TCONS_00080778	102184383	RAPGEF4	Novel_lncRNA	102186434	NFKBIZ	0.966263	4.91e-09
TCONS_00080778	102184383	RAPGEF4	Novel_lncRNA	102182438	EVI2B	0.953979	3.58e-08
TCONS_00080778	102184383	RAPGEF4	Novel_lncRNA	102186785	POU2F3	0.968269	3.31e-09
TCONS_00080778	102184383	RAPGEF4	Novel_lncRNA	102185235	LOC102185235	0.968261	3.32e-09
TCONS_00080778	102184383	RAPGEF4	Novel_lncRNA	102185237	LOC102185237	0.986984	1.06e-11
TCONS_00080778	102184383	RAPGEF4	Novel_lncRNA	102183399	LBHD1	0.953038	4.08e-08
TCONS_00080778	102184383	RAPGEF4	Novel_lncRNA	102189892	2020-09-05	0.962169	1.02e-08
TCONS_00080778	102184383	RAPGEF4	Novel_lncRNA	102177633	WDR27	0.961251	1.19e-08
TCONS_00080778	102184383	RAPGEF4	Novel_lncRNA	102189897	ABI3	0.950828	5.47e-08
TCONS_00080778	102184383	RAPGEF4	Novel_lncRNA	102191608	SH3RF2	0.963913	7.56e-09
TCONS_00080778	102184383	RAPGEF4	Novel_lncRNA	102169703	WNT3	0.97582	5.76e-10
TCONS_00080778	102184383	RAPGEF4	Novel_lncRNA	102168851	SLC7A6OS	0.950358	5.81e-08
TCONS_00080778	102184383	RAPGEF4	Novel_lncRNA	102187208	STS	0.964713	6.55e-09
TCONS_00080778	102184383	RAPGEF4	Novel_lncRNA	102172160	NOX5	0.968248	3.32e-09
TCONS_00080778	102184383	RAPGEF4	Novel_lncRNA	102180940	RCL1	0.980585	1.4e-10
TCONS_00080778	102184383	RAPGEF4	Novel_lncRNA	102173427	SP140	0.987422	8.47e-12
TCONS_00080778	102184383	RAPGEF4	Novel_lncRNA	102170858	ITPR2	0.986643	1.25e-11
TCONS_00080778	102184383	RAPGEF4	Novel_lncRNA	102175313	LY6D	0.9511	5.28e-08
TCONS_00080778	102184383	RAPGEF4	Novel_lncRNA	102169454	CSMD1	0.957038	2.31e-08
TCONS_00080778	102184383	RAPGEF4	Novel_lncRNA	102172406	UTP11	0.963932	7.53e-09
TCONS_00080778	102184383	RAPGEF4	Novel_lncRNA	102168294	KRT10	0.974296	8.54e-10
TCONS_00080778	102184383	RAPGEF4	Novel_lncRNA	102174419	CSNK2A2	0.971893	1.52e-09
TCONS_00509687	102169785	MASP2	Novel_lncRNA	102179773	SHC4	0.957558	2.14e-08
TCONS_00509687	102169785	MASP2	Novel_lncRNA	102183406	PANX2	0.975438	6.38e-10
TCONS_00509687	102169785	MASP2	Novel_lncRNA	102181242	ABCG1	0.953961	3.59e-08
TCONS_00509687	102169785	MASP2	Novel_lncRNA	102185739	LOC102185739	0.964651	6.62e-09
TCONS_00509687	102169785	MASP2	Novel_lncRNA	102189066	RAB11FIP4	0.950132	5.98e-08
TCONS_00509687	102169785	MASP2	Novel_lncRNA	102180416	BRAP	0.955605	2.85e-08
TCONS_00509687	102169785	MASP2	Novel_lncRNA	102187966	TMEM74	0.964554	6.74e-09
TCONS_00256872	102181294	LOC102181294	Novel_lncRNA	108636258	LOC108636258	0.963623	7.96e-09
TCONS_00250053	XLOC_219373	XLOC_219373	Novel_lncRNA	102172070	TGOLN2	0.950646	5.6e-08
TCONS_00250053	XLOC_219373	XLOC_219373	Novel_lncRNA	102182421	NRBP2	0.950624	5.62e-08
TCONS_00250053	XLOC_219373	XLOC_219373	Novel_lncRNA	102178971	PER2	0.964686	6.58e-09
TCONS_00250053	XLOC_219373	XLOC_219373	Novel_lncRNA	102175908	CACNA2D2	0.952811	4.21e-08
TCONS_00250053	XLOC_219373	XLOC_219373	Novel_lncRNA	102172184	LOC102172184	0.950835	5.47e-08
TCONS_00250053	XLOC_219373	XLOC_219373	Novel_lncRNA	XLOC_254666	XLOC_254666	0.970029	2.29e-09
TCONS_00250053	XLOC_219373	XLOC_219373	Novel_lncRNA	102183188	IFIH1	0.954967	3.12e-08
TCONS_00037738	102177284	LEKR1	Novel_lncRNA	102182597	GPHB5	0.97251	1.32e-09
TCONS_00548289	XLOC_481630	XLOC_481630	Novel_lncRNA	102190334	GGH	0.963942	7.52e-09
TCONS_00548289	XLOC_481630	XLOC_481630	Novel_lncRNA	108633546	FOXQ1	0.951942	4.73e-08
TCONS_00548289	XLOC_481630	XLOC_481630	Novel_lncRNA	102168666	ESM1	0.954789	3.2e-08
TCONS_00548289	XLOC_481630	XLOC_481630	Novel_lncRNA	102172209	SERPINA11	0.954306	3.42e-08
TCONS_00548289	XLOC_481630	XLOC_481630	Novel_lncRNA	102191212	PRPH	0.952053	4.66e-08
TCONS_00548289	XLOC_481630	XLOC_481630	Novel_lncRNA	100861059	MCRIP2	0.952363	4.47e-08
TCONS_00586708	XLOC_510987	XLOC_510987	Novel_lncRNA	102173173	FGFBP1	0.959697	1.53e-08
TCONS_00586708	XLOC_510987	XLOC_510987	Novel_lncRNA	102188842	LOC102188842	0.972183	1.42e-09
TCONS_00649001	102180584	LOC102180584	Novel_lncRNA	102179803	LOC102179803	0.962671	9.39e-09
TCONS_00649001	102180584	LOC102180584	Novel_lncRNA	108633770	LOC108633770	0.99103	9.49e-13
TCONS_00649001	102180584	LOC102180584	Novel_lncRNA	102185273	ARID3C	0.951428	5.06e-08
TCONS_00649001	102180584	LOC102180584	Novel_lncRNA	102190498	LOC102190498	0.966793	4.43e-09
TCONS_00649001	102180584	LOC102180584	Novel_lncRNA	108634681	LOC108634681	0.9763	5.07e-10
TCONS_00649001	102180584	LOC102180584	Novel_lncRNA	102171598	LOC102171598	0.9746	7.91e-10
TCONS_00649001	102180584	LOC102180584	Novel_lncRNA	108636137	LOC108636137	0.993445	1.24e-13
TCONS_00649001	102180584	LOC102180584	Novel_lncRNA	102188887	LOC102188887	0.95799	2e-08
TCONS_00620782	102184950	NRG4	Novel_lncRNA	102181525	TNR	0.977763	3.36e-10
TCONS_00620782	102184950	NRG4	Novel_lncRNA	102184428	GABRG2	0.966918	4.33e-09
TCONS_00620782	102184950	NRG4	Novel_lncRNA	102183437	LOC102183437	1	0
TCONS_00620782	102184950	NRG4	Novel_lncRNA	102175369	LOC102175369	0.973322	1.09e-09
TCONS_00620782	102184950	NRG4	Novel_lncRNA	102178706	LOC102178706	1	0
TCONS_00620782	102184950	NRG4	Novel_lncRNA	102171445	LOC102171445	1	0
TCONS_00620782	102184950	NRG4	Novel_lncRNA	100861233	BMP15	1	3.51e-101
TCONS_00620782	102184950	NRG4	Novel_lncRNA	102173320	LOC102173320	0.952177	4.58e-08
TCONS_00620782	102184950	NRG4	Novel_lncRNA	102186875	FABP1	1	0
TCONS_00620782	102184950	NRG4	Novel_lncRNA	108637475	LOC108637475	0.975782	5.82e-10
TCONS_00084381	102183846	LOC102183846	Novel_lncRNA	102181521	LOC102181521	0.95006	6.04e-08
TCONS_00084381	102183846	LOC102183846	Novel_lncRNA	102183846	LOC102183846	0.964278	7.08e-09
TCONS_00043774	102179421	METTL6	Novel_lncRNA	102191746	ATXN7	0.956771	2.4e-08
TCONS_00775870	XLOC_676493	XLOC_676493	Novel_lncRNA	108634888	LOC108634888	0.955767	2.78e-08
TCONS_00775870	XLOC_676493	XLOC_676493	Novel_lncRNA	108636265	LOC108636265	0.955483	2.9e-08
TCONS_00775870	XLOC_676493	XLOC_676493	Novel_lncRNA	108634564	LOC108634564	0.965428	5.74e-09
TCONS_00775870	XLOC_676493	XLOC_676493	Novel_lncRNA	108634447	LOC108634447	0.970172	2.22e-09
TCONS_00775870	XLOC_676493	XLOC_676493	Novel_lncRNA	108635505	LOC108635505	0.965428	5.74e-09
TCONS_00775870	XLOC_676493	XLOC_676493	Novel_lncRNA	102185844	TEX37	0.958683	1.8e-08
TCONS_00775870	XLOC_676493	XLOC_676493	Novel_lncRNA	102178926	LOC102178926	0.965428	5.74e-09
TCONS_00775870	XLOC_676493	XLOC_676493	Novel_lncRNA	XLOC_661657	XLOC_661657	0.956229	2.6e-08
TCONS_00111639	XLOC_098198	XLOC_098198	Novel_lncRNA	102183565	LOC102183565	0.995674	8.38e-15
TCONS_00111639	XLOC_098198	XLOC_098198	Novel_lncRNA	102177237	KCNV2	0.999329	4.65e-20
TCONS_00111639	XLOC_098198	XLOC_098198	Novel_lncRNA	102171726	LOC102171726	0.977504	3.62e-10
TCONS_00111639	XLOC_098198	XLOC_098198	Novel_lncRNA	102188515	LOC102188515	0.984702	3e-11
TCONS_00111639	XLOC_098198	XLOC_098198	Novel_lncRNA	102176942	LOC102176942	0.997201	4.97e-16
TCONS_00111639	XLOC_098198	XLOC_098198	Novel_lncRNA	102170006	LOC102170006	0.99583	6.6e-15
TCONS_00111639	XLOC_098198	XLOC_098198	Novel_lncRNA	102182869	LOC102182869	0.960599	1.33e-08
TCONS_00111639	XLOC_098198	XLOC_098198	Novel_lncRNA	108633427	LOC108633427	0.999846	3.27e-24
TCONS_00111639	XLOC_098198	XLOC_098198	Novel_lncRNA	102176812	LOC102176812	0.965735	5.42e-09
TCONS_00111639	XLOC_098198	XLOC_098198	Novel_lncRNA	102183426	TCF23	0.961561	1.13e-08
TCONS_00111639	XLOC_098198	XLOC_098198	Novel_lncRNA	102183604	LOC102183604	0.974426	8.27e-10
TCONS_00111639	XLOC_098198	XLOC_098198	Novel_lncRNA	102182057	LOC102182057	0.978427	2.76e-10
TCONS_00111639	XLOC_098198	XLOC_098198	Novel_lncRNA	102178634	LOC102178634	0.991494	6.73e-13
TCONS_00111639	XLOC_098198	XLOC_098198	Novel_lncRNA	102190667	LOC102190667	0.998144	3.44e-17
TCONS_00111639	XLOC_098198	XLOC_098198	Novel_lncRNA	102181567	LOC102181567	0.960484	1.35e-08
TCONS_00111639	XLOC_098198	XLOC_098198	Novel_lncRNA	108636862	LOC108636862	0.991165	8.6e-13
TCONS_00158744	102190935	LOC102190935	Novel_lncRNA	102184500	MSS51	0.951539	4.99e-08
TCONS_00158744	102190935	LOC102190935	Novel_lncRNA	102170397	GPRASP1	0.954473	3.35e-08
TCONS_00158744	102190935	LOC102190935	Novel_lncRNA	102181827	PTBP2	0.952779	4.23e-08
TCONS_00010920	XLOC_009975	XLOC_009975	Novel_lncRNA	108635529	LOC108635529	0.962828	9.14e-09
TCONS_00010920	XLOC_009975	XLOC_009975	Novel_lncRNA	108634759	LOC108634759	0.983222	5.45e-11
TCONS_00010920	XLOC_009975	XLOC_009975	Novel_lncRNA	102183400	LOC102183400	0.955337	2.96e-08
TCONS_00010920	XLOC_009975	XLOC_009975	Novel_lncRNA	102185443	TRPC5OS	0.983222	5.45e-11
TCONS_00010920	XLOC_009975	XLOC_009975	Novel_lncRNA	108634204	LOC108634204	0.983222	5.45e-11
TCONS_00010920	XLOC_009975	XLOC_009975	Novel_lncRNA	102185648	LOC102185648	0.983222	5.45e-11
TCONS_00010920	XLOC_009975	XLOC_009975	Novel_lncRNA	106502860	LOC106502860	0.98977	2.22e-12
TCONS_00010920	XLOC_009975	XLOC_009975	Novel_lncRNA	108638072	LOC108638072	0.982134	8.18e-11
TCONS_00010920	XLOC_009975	XLOC_009975	Novel_lncRNA	102191329	LOC102191329	0.983222	5.45e-11
TCONS_00010920	XLOC_009975	XLOC_009975	Novel_lncRNA	102176437	DEFB129	0.959809	1.51e-08
TCONS_00010920	XLOC_009975	XLOC_009975	Novel_lncRNA	102188437	LOC102188437	0.956976	2.33e-08
TCONS_00010920	XLOC_009975	XLOC_009975	Novel_lncRNA	102177486	LOC102177486	0.983222	5.45e-11
TCONS_00010920	XLOC_009975	XLOC_009975	Novel_lncRNA	102170311	LOC102170311	0.957243	2.24e-08
TCONS_00010920	XLOC_009975	XLOC_009975	Novel_lncRNA	102176108	CUNHXorf40A	0.983222	5.45e-11
TCONS_00010920	XLOC_009975	XLOC_009975	Novel_lncRNA	108635665	LOC108635665	0.983222	5.45e-11
TCONS_00010920	XLOC_009975	XLOC_009975	Novel_lncRNA	108633236	LOC108633236	0.959479	1.59e-08
TCONS_00010920	XLOC_009975	XLOC_009975	Novel_lncRNA	108635048	LOC108635048	0.983222	5.45e-11
TCONS_00010920	XLOC_009975	XLOC_009975	Novel_lncRNA	102180917	TRPV5	0.959508	1.58e-08
TCONS_00010920	XLOC_009975	XLOC_009975	Novel_lncRNA	102188216	LOC102188216	0.958616	1.82e-08
TCONS_00010920	XLOC_009975	XLOC_009975	Novel_lncRNA	102171763	LOC102171763	0.982038	8.47e-11
TCONS_00010920	XLOC_009975	XLOC_009975	Novel_lncRNA	102178092	LOC102178092	0.983222	5.45e-11
TCONS_00010920	XLOC_009975	XLOC_009975	Novel_lncRNA	102181470	LOC102181470	0.983222	5.45e-11
TCONS_00010920	XLOC_009975	XLOC_009975	Novel_lncRNA	100860898	CRISP1	0.983222	5.45e-11
TCONS_00010920	XLOC_009975	XLOC_009975	Novel_lncRNA	102180784	LOC102180784	0.983222	5.45e-11
TCONS_00010920	XLOC_009975	XLOC_009975	Novel_lncRNA	102177974	LOC102177974	0.959466	1.59e-08
TCONS_00010920	XLOC_009975	XLOC_009975	Novel_lncRNA	102173480	LOC102173480	0.983222	5.45e-11
TCONS_00010920	XLOC_009975	XLOC_009975	Novel_lncRNA	108636459	LOC108636459	0.983222	5.45e-11
TCONS_00010920	XLOC_009975	XLOC_009975	Novel_lncRNA	102185889	LOC102185889	0.983222	5.45e-11
TCONS_00010920	XLOC_009975	XLOC_009975	Novel_lncRNA	102168245	DUSP21	0.983222	5.45e-11
TCONS_00010920	XLOC_009975	XLOC_009975	Novel_lncRNA	102181945	LOC102181945	0.983222	5.45e-11
TCONS_00010920	XLOC_009975	XLOC_009975	Novel_lncRNA	108635556	LOC108635556	0.983222	5.45e-11
TCONS_00010920	XLOC_009975	XLOC_009975	Novel_lncRNA	102185550	LOC102185550	0.981034	1.2e-10
TCONS_00010920	XLOC_009975	XLOC_009975	Novel_lncRNA	102185572	LOC102185572	0.983222	5.45e-11
TCONS_00010920	XLOC_009975	XLOC_009975	Novel_lncRNA	102176396	LOC102176396	0.955691	2.81e-08
TCONS_00010920	XLOC_009975	XLOC_009975	Novel_lncRNA	102170197	PRLH	0.983222	5.45e-11
TCONS_00010920	XLOC_009975	XLOC_009975	Novel_lncRNA	102188368	LOC102188368	0.983222	5.45e-11
TCONS_00010920	XLOC_009975	XLOC_009975	Novel_lncRNA	102183034	LOC102183034	0.956959	2.34e-08
TCONS_00010920	XLOC_009975	XLOC_009975	Novel_lncRNA	102189777	LOC102189777	0.969926	2.35e-09
TCONS_00010920	XLOC_009975	XLOC_009975	Novel_lncRNA	108638489	LOC108638489	0.983222	5.45e-11
TCONS_00010920	XLOC_009975	XLOC_009975	Novel_lncRNA	102185351	LOC102185351	0.983222	5.45e-11
XR_001919877.1	106503343	LRRC28	Annotated_lncRNA	102168218	TM4SF20	0.954061	3.54e-08
XR_001919062.1	108637416	LOC108637416	Annotated_lncRNA	108635563	LOC108635563	1	0
XR_001919062.1	108637416	LOC108637416	Annotated_lncRNA	108634894	LOC108634894	1	0
XR_001919062.1	108637416	LOC108637416	Annotated_lncRNA	108635272	LOC108635272	1	0
XR_001919062.1	108637416	LOC108637416	Annotated_lncRNA	102187236	GREB1	0.971113	1.81e-09
XR_001919062.1	108637416	LOC108637416	Annotated_lncRNA	102178556	LOC102178556	1	0
XR_001919062.1	108637416	LOC108637416	Annotated_lncRNA	102182808	LY96	0.963929	7.54e-09
XR_001919062.1	108637416	LOC108637416	Annotated_lncRNA	100860815	IFNG	1	0
XR_001919062.1	108637416	LOC108637416	Annotated_lncRNA	108633863	LOC108633863	0.963514	8.11e-09
XR_001919062.1	108637416	LOC108637416	Annotated_lncRNA	102184692	MUCL1	0.998666	4.03e-18
XR_001919062.1	108637416	LOC108637416	Annotated_lncRNA	108638599	LOC108638599	0.982251	7.84e-11
XR_001919062.1	108637416	LOC108637416	Annotated_lncRNA	102170823	LOC102170823	0.987807	6.93e-12
XR_001919062.1	108637416	LOC108637416	Annotated_lncRNA	102177055	LOC102177055	1	0
XR_001919062.1	108637416	LOC108637416	Annotated_lncRNA	108633210	LOC108633210	0.960414	1.37e-08
XR_001919062.1	108637416	LOC108637416	Annotated_lncRNA	102182898	AXDND1	0.973142	1.13e-09
XR_001919062.1	108637416	LOC108637416	Annotated_lncRNA	108634981	LOC108634981	1	0
XR_001919062.1	108637416	LOC108637416	Annotated_lncRNA	108634363	LOC108634363	0.968017	3.48e-09
XR_001919062.1	108637416	LOC108637416	Annotated_lncRNA	102182303	LOC102182303	1	0
XR_001919062.1	108637416	LOC108637416	Annotated_lncRNA	102191555	LOC102191555	1	0
XR_001919062.1	108637416	LOC108637416	Annotated_lncRNA	102182207	LOC102182207	0.992319	3.47e-13
XR_001919062.1	108637416	LOC108637416	Annotated_lncRNA	102179151	LOC102179151	0.964936	6.29e-09
XR_001919062.1	108637416	LOC108637416	Annotated_lncRNA	102186480	LOC102186480	1	0
XR_001919062.1	108637416	LOC108637416	Annotated_lncRNA	108634942	LOC108634942	1	0
XR_001919062.1	108637416	LOC108637416	Annotated_lncRNA	108636093	LOC108636093	0.999106	2.99e-19
XR_001919062.1	108637416	LOC108637416	Annotated_lncRNA	102177331	LOC102177331	0.97067	2e-09
XR_001919062.1	108637416	LOC108637416	Annotated_lncRNA	108638068	LOC108638068	1	0
XR_001919062.1	108637416	LOC108637416	Annotated_lncRNA	108638507	LOC108638507	0.968764	2.99e-09
XR_001919062.1	108637416	LOC108637416	Annotated_lncRNA	102186245	SERPINI2	0.967319	4e-09
XR_001919062.1	108637416	LOC108637416	Annotated_lncRNA	108638406	LOC108638406	0.994377	4.59e-14
XR_001918724.1	106502531	LOC106502531	Annotated_lncRNA	108635563	LOC108635563	0.999898	2.25e-25
XR_001918724.1	106502531	LOC106502531	Annotated_lncRNA	108634894	LOC108634894	0.999898	2.25e-25
XR_001918724.1	106502531	LOC106502531	Annotated_lncRNA	108635272	LOC108635272	0.999898	2.25e-25
XR_001918724.1	106502531	LOC106502531	Annotated_lncRNA	102187236	GREB1	0.971104	1.81e-09
XR_001918724.1	106502531	LOC106502531	Annotated_lncRNA	102178556	LOC102178556	0.999898	2.25e-25
XR_001918724.1	106502531	LOC106502531	Annotated_lncRNA	102182808	LY96	0.963473	8.17e-09
XR_001918724.1	106502531	LOC106502531	Annotated_lncRNA	100860815	IFNG	0.999898	2.25e-25
XR_001918724.1	106502531	LOC106502531	Annotated_lncRNA	108633863	LOC108633863	0.963315	8.4e-09
XR_001918724.1	106502531	LOC106502531	Annotated_lncRNA	102184692	MUCL1	0.9989	1.15e-18
XR_001918724.1	106502531	LOC106502531	Annotated_lncRNA	108638599	LOC108638599	0.981138	1.16e-10
XR_001918724.1	106502531	LOC106502531	Annotated_lncRNA	102170823	LOC102170823	0.9877	7.33e-12
XR_001918724.1	106502531	LOC106502531	Annotated_lncRNA	102177055	LOC102177055	0.999898	2.25e-25
XR_001918724.1	106502531	LOC106502531	Annotated_lncRNA	108633210	LOC108633210	0.964106	7.3e-09
XR_001918724.1	106502531	LOC106502531	Annotated_lncRNA	102182898	AXDND1	0.975802	5.79e-10
XR_001918724.1	106502531	LOC106502531	Annotated_lncRNA	108634981	LOC108634981	0.999898	2.25e-25
XR_001918724.1	106502531	LOC106502531	Annotated_lncRNA	108634363	LOC108634363	0.970626	2.02e-09
XR_001918724.1	106502531	LOC106502531	Annotated_lncRNA	102182303	LOC102182303	0.999898	2.25e-25
XR_001918724.1	106502531	LOC106502531	Annotated_lncRNA	102191555	LOC102191555	0.999898	2.25e-25
XR_001918724.1	106502531	LOC106502531	Annotated_lncRNA	102182207	LOC102182207	0.993985	7.11e-14
XR_001918724.1	106502531	LOC106502531	Annotated_lncRNA	102179151	LOC102179151	0.964682	6.58e-09
XR_001918724.1	106502531	LOC106502531	Annotated_lncRNA	102186480	LOC102186480	0.999898	2.25e-25
XR_001918724.1	106502531	LOC106502531	Annotated_lncRNA	108634942	LOC108634942	0.999898	2.25e-25
XR_001918724.1	106502531	LOC106502531	Annotated_lncRNA	108636093	LOC108636093	0.99948	8.8e-21
XR_001918724.1	106502531	LOC106502531	Annotated_lncRNA	102177331	LOC102177331	0.971576	1.63e-09
XR_001918724.1	106502531	LOC106502531	Annotated_lncRNA	108638068	LOC108638068	0.999898	2.25e-25
XR_001918724.1	106502531	LOC106502531	Annotated_lncRNA	102173054	ADCY10	0.95224	4.54e-08
XR_001918724.1	106502531	LOC106502531	Annotated_lncRNA	108638507	LOC108638507	0.971343	1.72e-09
XR_001918724.1	106502531	LOC106502531	Annotated_lncRNA	102186245	SERPINI2	0.966557	4.64e-09
XR_001918724.1	106502531	LOC106502531	Annotated_lncRNA	108638406	LOC108638406	0.993958	7.32e-14
TCONS_00011033	XLOC_010082	XLOC_010082	Novel_lncRNA	102184978	LRMP	0.984999	2.65e-11
TCONS_00011033	XLOC_010082	XLOC_010082	Novel_lncRNA	102178149	RAC2	0.960795	1.29e-08
TCONS_00011033	XLOC_010082	XLOC_010082	Novel_lncRNA	102174346	LAPTM5	0.960548	1.34e-08
TCONS_00011033	XLOC_010082	XLOC_010082	Novel_lncRNA	102188590	PRUNE2	0.983224	5.45e-11
TCONS_00011033	XLOC_010082	XLOC_010082	Novel_lncRNA	102184281	FAM196B	0.96039	1.37e-08
TCONS_00011033	XLOC_010082	XLOC_010082	Novel_lncRNA	102180532	TMEM150B	0.964564	6.73e-09
TCONS_00011033	XLOC_010082	XLOC_010082	Novel_lncRNA	102182421	NRBP2	0.962837	9.13e-09
TCONS_00011033	XLOC_010082	XLOC_010082	Novel_lncRNA	102190820	FYB	0.954965	3.12e-08
TCONS_00011033	XLOC_010082	XLOC_010082	Novel_lncRNA	102179003	PDCD1LG2	0.95876	1.78e-08
TCONS_00011033	XLOC_010082	XLOC_010082	Novel_lncRNA	102189799	LAMP3	0.961731	1.1e-08
TCONS_00011033	XLOC_010082	XLOC_010082	Novel_lncRNA	102168627	SLC23A1	0.964679	6.59e-09
TCONS_00011033	XLOC_010082	XLOC_010082	Novel_lncRNA	102184156	SYNE2	0.963369	8.32e-09
TCONS_00011033	XLOC_010082	XLOC_010082	Novel_lncRNA	102171205	LOC102171205	0.973573	1.02e-09
TCONS_00011033	XLOC_010082	XLOC_010082	Novel_lncRNA	102188389	DENND1C	0.956003	2.69e-08
TCONS_00011033	XLOC_010082	XLOC_010082	Novel_lncRNA	102170767	GPR82	0.95302	4.09e-08
TCONS_00011033	XLOC_010082	XLOC_010082	Novel_lncRNA	102171784	STK32A	0.956253	2.59e-08
TCONS_00011033	XLOC_010082	XLOC_010082	Novel_lncRNA	108636422	MX2	0.972145	1.43e-09
TCONS_00011033	XLOC_010082	XLOC_010082	Novel_lncRNA	102183650	LOC102183650	0.977915	3.21e-10
TCONS_00011033	XLOC_010082	XLOC_010082	Novel_lncRNA	102171432	SAMD15	0.962548	9.59e-09
TCONS_00011033	XLOC_010082	XLOC_010082	Novel_lncRNA	102185015	LOC102185015	0.954266	3.44e-08
TCONS_00011033	XLOC_010082	XLOC_010082	Novel_lncRNA	108636441	LOC108636441	0.960259	1.4e-08
TCONS_00011033	XLOC_010082	XLOC_010082	Novel_lncRNA	102178258	CRLF2	0.959497	1.58e-08
TCONS_00011033	XLOC_010082	XLOC_010082	Novel_lncRNA	102186836	BIN2	0.972975	1.18e-09
TCONS_00011033	XLOC_010082	XLOC_010082	Novel_lncRNA	102176571	KLHDC9	0.963828	7.67e-09
TCONS_00011033	XLOC_010082	XLOC_010082	Novel_lncRNA	102171168	SLC4A11	0.965834	5.32e-09
TCONS_00011033	XLOC_010082	XLOC_010082	Novel_lncRNA	102185836	LOC102185836	0.950866	5.44e-08
TCONS_00011033	XLOC_010082	XLOC_010082	Novel_lncRNA	100860884	IL16	0.956154	2.63e-08
TCONS_00011033	XLOC_010082	XLOC_010082	Novel_lncRNA	102175938	LOC102175938	0.957285	2.23e-08
TCONS_00011033	XLOC_010082	XLOC_010082	Novel_lncRNA	102174426	TMEM106A	0.970618	2.02e-09
TCONS_00011033	XLOC_010082	XLOC_010082	Novel_lncRNA	102170531	CASS4	0.958912	1.74e-08
TCONS_00011033	XLOC_010082	XLOC_010082	Novel_lncRNA	102180547	LOC102180547	0.950071	6.03e-08
TCONS_00011033	XLOC_010082	XLOC_010082	Novel_lncRNA	102191792	PTPN7	0.971675	1.6e-09
TCONS_00011033	XLOC_010082	XLOC_010082	Novel_lncRNA	102178842	LOC102178842	0.960741	1.3e-08
TCONS_00011033	XLOC_010082	XLOC_010082	Novel_lncRNA	102181555	PODN	0.977146	4.01e-10
TCONS_00011033	XLOC_010082	XLOC_010082	Novel_lncRNA	102177038	LSP1	0.953762	3.69e-08
TCONS_00011033	XLOC_010082	XLOC_010082	Novel_lncRNA	102181826	LOC102181826	0.957515	2.15e-08
TCONS_00011033	XLOC_010082	XLOC_010082	Novel_lncRNA	102188039	DCTN4	0.958866	1.75e-08
TCONS_00011033	XLOC_010082	XLOC_010082	Novel_lncRNA	102183188	IFIH1	0.968524	3.14e-09
TCONS_00011033	XLOC_010082	XLOC_010082	Novel_lncRNA	102185903	CLEC7A	0.955412	2.93e-08
TCONS_00011033	XLOC_010082	XLOC_010082	Novel_lncRNA	102186813	C1QB	0.967769	3.66e-09
TCONS_00011033	XLOC_010082	XLOC_010082	Novel_lncRNA	102171356	DDB2	0.977603	3.52e-10
TCONS_00011033	XLOC_010082	XLOC_010082	Novel_lncRNA	102179113	LOC102179113	0.963058	8.78e-09
TCONS_00011033	XLOC_010082	XLOC_010082	Novel_lncRNA	102181453	CD84	0.961133	1.22e-08
TCONS_00011033	XLOC_010082	XLOC_010082	Novel_lncRNA	102182581	LOC102182581	0.957076	2.3e-08
TCONS_00011033	XLOC_010082	XLOC_010082	Novel_lncRNA	102187743	DAZAP2	0.959489	1.59e-08
TCONS_00011033	XLOC_010082	XLOC_010082	Novel_lncRNA	102178448	TNFSF15	0.96389	7.59e-09
TCONS_00011033	XLOC_010082	XLOC_010082	Novel_lncRNA	102184103	PLA2G7	0.967931	3.54e-09
TCONS_00011033	XLOC_010082	XLOC_010082	Novel_lncRNA	102177601	CD27	0.960117	1.43e-08
TCONS_00011033	XLOC_010082	XLOC_010082	Novel_lncRNA	102173824	GDPD2	0.989256	3.05e-12
TCONS_00011033	XLOC_010082	XLOC_010082	Novel_lncRNA	102171272	CCL5	0.970224	2.2e-09
TCONS_00011033	XLOC_010082	XLOC_010082	Novel_lncRNA	102177815	STMN2	0.979588	1.93e-10
TCONS_00011033	XLOC_010082	XLOC_010082	Novel_lncRNA	100861111	SDHAF2	0.964474	6.84e-09
TCONS_00011033	XLOC_010082	XLOC_010082	Novel_lncRNA	102172844	PPM1L	0.958364	1.89e-08
TCONS_00011033	XLOC_010082	XLOC_010082	Novel_lncRNA	102176311	BANK1	0.953946	3.6e-08
TCONS_00011033	XLOC_010082	XLOC_010082	Novel_lncRNA	102170772	LOC102170772	0.950887	5.43e-08
TCONS_00011033	XLOC_010082	XLOC_010082	Novel_lncRNA	102172649	JADE1	0.963657	7.91e-09
TCONS_00011033	XLOC_010082	XLOC_010082	Novel_lncRNA	102181738	SLAMF6	0.959767	1.52e-08
TCONS_00011033	XLOC_010082	XLOC_010082	Novel_lncRNA	102168266	DPH6	0.950623	5.62e-08
TCONS_00011033	XLOC_010082	XLOC_010082	Novel_lncRNA	102170732	SKAP1	0.955184	3.03e-08
TCONS_00011033	XLOC_010082	XLOC_010082	Novel_lncRNA	102190840	LOC102190840	0.968056	3.46e-09
TCONS_00011033	XLOC_010082	XLOC_010082	Novel_lncRNA	102183172	CDH13	0.970101	2.26e-09
TCONS_00011033	XLOC_010082	XLOC_010082	Novel_lncRNA	102175817	LOC102175817	0.966831	4.4e-09
TCONS_00011033	XLOC_010082	XLOC_010082	Novel_lncRNA	102184567	ANKRD66	0.971614	1.62e-09
TCONS_00011033	XLOC_010082	XLOC_010082	Novel_lncRNA	102170408	MAPK9	0.95767	2.1e-08
TCONS_00011033	XLOC_010082	XLOC_010082	Novel_lncRNA	108636040	ARHGDIB	0.956865	2.37e-08
TCONS_00011033	XLOC_010082	XLOC_010082	Novel_lncRNA	108633437	DEFB133	0.950117	6e-08
TCONS_00011033	XLOC_010082	XLOC_010082	Novel_lncRNA	102182979	CBLN3	0.968091	3.43e-09
TCONS_00011033	XLOC_010082	XLOC_010082	Novel_lncRNA	102171058	TMEM173	0.990239	1.64e-12
TCONS_00011033	XLOC_010082	XLOC_010082	Novel_lncRNA	102188620	FXYD3	0.955007	3.1e-08
TCONS_00011033	XLOC_010082	XLOC_010082	Novel_lncRNA	XLOC_303584	XLOC_303584	0.952286	4.51e-08
TCONS_00011033	XLOC_010082	XLOC_010082	Novel_lncRNA	102188508	KCNT1	0.952969	4.12e-08
TCONS_00011033	XLOC_010082	XLOC_010082	Novel_lncRNA	102182720	LRRC36	0.970074	2.27e-09
TCONS_00011033	XLOC_010082	XLOC_010082	Novel_lncRNA	102187593	DENND4A	0.963904	7.57e-09
TCONS_00011033	XLOC_010082	XLOC_010082	Novel_lncRNA	102172184	LOC102172184	0.955153	3.04e-08
TCONS_00011033	XLOC_010082	XLOC_010082	Novel_lncRNA	102176291	NCF1	0.973458	1.05e-09
TCONS_00011033	XLOC_010082	XLOC_010082	Novel_lncRNA	100861305	RORA	0.96422	7.16e-09
TCONS_00011033	XLOC_010082	XLOC_010082	Novel_lncRNA	102189319	FLT3	0.986583	1.29e-11
TCONS_00011033	XLOC_010082	XLOC_010082	Novel_lncRNA	102191381	ARHGAP15	0.951838	4.79e-08
TCONS_00011033	XLOC_010082	XLOC_010082	Novel_lncRNA	102169889	LOC102169889	0.975204	6.78e-10
TCONS_00011033	XLOC_010082	XLOC_010082	Novel_lncRNA	102177141	MANSC1	0.966968	4.29e-09
TCONS_00011033	XLOC_010082	XLOC_010082	Novel_lncRNA	102172068	SLTM	0.954214	3.47e-08
TCONS_00011033	XLOC_010082	XLOC_010082	Novel_lncRNA	102191717	LOC102191717	0.951402	5.08e-08
TCONS_00011033	XLOC_010082	XLOC_010082	Novel_lncRNA	102177837	ABCA6	0.953198	3.99e-08
TCONS_00015048	102183640	SLC33A1	Novel_lncRNA	102181785	CTXN2	0.987101	9.97e-12
TCONS_00015048	102183640	SLC33A1	Novel_lncRNA	108635624	LOC108635624	0.998111	3.86e-17
TCONS_00015048	102183640	SLC33A1	Novel_lncRNA	108638469	NKX2-1	0.993206	1.57e-13
TCONS_00015048	102183640	SLC33A1	Novel_lncRNA	102180330	LOC102180330	0.95704	2.31e-08
TCONS_00438941	XLOC_385698	XLOC_385698	Novel_lncRNA	102174059	TUSC5	0.969496	2.57e-09
TCONS_00438941	XLOC_385698	XLOC_385698	Novel_lncRNA	102168742	PCK1	0.974641	7.83e-10
TCONS_00438941	XLOC_385698	XLOC_385698	Novel_lncRNA	108638217	LOC108638217	0.978769	2.49e-10
TCONS_00438941	XLOC_385698	XLOC_385698	Novel_lncRNA	102168230	AZGP1	0.963497	8.14e-09
TCONS_00438941	XLOC_385698	XLOC_385698	Novel_lncRNA	102170862	KLB	0.957279	2.23e-08
TCONS_00438941	XLOC_385698	XLOC_385698	Novel_lncRNA	102174698	MUC20	0.953684	3.73e-08
TCONS_00438941	XLOC_385698	XLOC_385698	Novel_lncRNA	102180696	PPP1R1B	0.963874	7.61e-09
TCONS_00438941	XLOC_385698	XLOC_385698	Novel_lncRNA	102189520	ADAM11	0.960348	1.38e-08
TCONS_00438941	XLOC_385698	XLOC_385698	Novel_lncRNA	102190690	AQP7	0.967317	4e-09
TCONS_00438941	XLOC_385698	XLOC_385698	Novel_lncRNA	100861275	MAP34-B	0.953258	3.96e-08
TCONS_00306264	102169478	TULP4	Novel_lncRNA	102181094	HABP2	0.974045	9.09e-10
TCONS_00306264	102169478	TULP4	Novel_lncRNA	108634845	LOC108634845	0.9867	1.21e-11
TCONS_00306264	102169478	TULP4	Novel_lncRNA	108634770	LOC108634770	0.989825	2.15e-12
TCONS_00306264	102169478	TULP4	Novel_lncRNA	102169896	LOC102169896	0.98178	9.29e-11
TCONS_00306264	102169478	TULP4	Novel_lncRNA	100861230	GH1	0.999502	6.68e-21
TCONS_00306264	102169478	TULP4	Novel_lncRNA	102184373	PLD6	0.999502	6.68e-21
TCONS_00694720	102190090	LOC102190090	Novel_lncRNA	102188762	PDE4A	0.953676	3.74e-08
TCONS_00694720	102190090	LOC102190090	Novel_lncRNA	102178669	COL6A5	0.953632	3.76e-08
TCONS_00694720	102190090	LOC102190090	Novel_lncRNA	102190644	EFL1	0.95311	4.04e-08
TCONS_00694720	102190090	LOC102190090	Novel_lncRNA	108635225	LOC108635225	0.952028	4.67e-08
TCONS_00296586	XLOC_260486	XLOC_260486	Novel_lncRNA	108638059	LOC108638059	0.989863	2.1e-12
TCONS_00296586	XLOC_260486	XLOC_260486	Novel_lncRNA	106503657	LOC106503657	0.952277	4.52e-08
TCONS_00296586	XLOC_260486	XLOC_260486	Novel_lncRNA	102172403	CACNG3	0.951431	5.06e-08
TCONS_00569683	102174694	SLC26A11	Novel_lncRNA	108635563	LOC108635563	0.998026	5.15e-17
TCONS_00569683	102174694	SLC26A11	Novel_lncRNA	108634894	LOC108634894	0.998026	5.15e-17
TCONS_00569683	102174694	SLC26A11	Novel_lncRNA	108635272	LOC108635272	0.998026	5.15e-17
TCONS_00569683	102174694	SLC26A11	Novel_lncRNA	102187236	GREB1	0.967956	3.53e-09
TCONS_00569683	102174694	SLC26A11	Novel_lncRNA	102178556	LOC102178556	0.998026	5.15e-17
TCONS_00569683	102174694	SLC26A11	Novel_lncRNA	102182808	LY96	0.962702	9.34e-09
TCONS_00569683	102174694	SLC26A11	Novel_lncRNA	100860815	IFNG	0.998026	5.15e-17
TCONS_00569683	102174694	SLC26A11	Novel_lncRNA	108633863	LOC108633863	0.962305	1e-08
TCONS_00569683	102174694	SLC26A11	Novel_lncRNA	102184692	MUCL1	0.996158	3.88e-15
TCONS_00569683	102174694	SLC26A11	Novel_lncRNA	108638599	LOC108638599	0.978667	2.57e-10
TCONS_00569683	102174694	SLC26A11	Novel_lncRNA	102170823	LOC102170823	0.986948	1.08e-11
TCONS_00569683	102174694	SLC26A11	Novel_lncRNA	102177055	LOC102177055	0.998026	5.15e-17
TCONS_00569683	102174694	SLC26A11	Novel_lncRNA	108633210	LOC108633210	0.95938	1.61e-08
TCONS_00569683	102174694	SLC26A11	Novel_lncRNA	102182898	AXDND1	0.969628	2.5e-09
TCONS_00569683	102174694	SLC26A11	Novel_lncRNA	108634981	LOC108634981	0.998026	5.15e-17
TCONS_00569683	102174694	SLC26A11	Novel_lncRNA	108634363	LOC108634363	0.965968	5.19e-09
TCONS_00569683	102174694	SLC26A11	Novel_lncRNA	102182303	LOC102182303	0.998026	5.15e-17
TCONS_00569683	102174694	SLC26A11	Novel_lncRNA	102191555	LOC102191555	0.998026	5.15e-17
TCONS_00569683	102174694	SLC26A11	Novel_lncRNA	102182207	LOC102182207	0.989762	2.23e-12
TCONS_00569683	102174694	SLC26A11	Novel_lncRNA	102179151	LOC102179151	0.964421	6.9e-09
TCONS_00569683	102174694	SLC26A11	Novel_lncRNA	102186480	LOC102186480	0.998026	5.15e-17
TCONS_00569683	102174694	SLC26A11	Novel_lncRNA	108634942	LOC108634942	0.998026	5.15e-17
TCONS_00569683	102174694	SLC26A11	Novel_lncRNA	108636093	LOC108636093	0.996767	1.27e-15
TCONS_00569683	102174694	SLC26A11	Novel_lncRNA	102177331	LOC102177331	0.97409	8.99e-10
TCONS_00569683	102174694	SLC26A11	Novel_lncRNA	108638068	LOC108638068	0.998026	5.15e-17
TCONS_00569683	102174694	SLC26A11	Novel_lncRNA	102173054	ADCY10	0.959948	1.47e-08
TCONS_00569683	102174694	SLC26A11	Novel_lncRNA	108638507	LOC108638507	0.963769	7.75e-09
TCONS_00569683	102174694	SLC26A11	Novel_lncRNA	102186245	SERPINI2	0.962492	9.68e-09
TCONS_00569683	102174694	SLC26A11	Novel_lncRNA	108638406	LOC108638406	0.991481	6.79e-13
TCONS_00459017	XLOC_404112	XLOC_404112	Novel_lncRNA	102186154	STAT3	0.958671	1.8e-08
TCONS_00459017	XLOC_404112	XLOC_404112	Novel_lncRNA	102185222	NAIP	0.969826	2.4e-09
TCONS_00459017	XLOC_404112	XLOC_404112	Novel_lncRNA	108636743	RAET1E	0.960799	1.28e-08
TCONS_00459017	XLOC_404112	XLOC_404112	Novel_lncRNA	102170492	ANO1	0.968708	3.03e-09
TCONS_00459017	XLOC_404112	XLOC_404112	Novel_lncRNA	102172831	SLC26A9	0.966925	4.32e-09
TCONS_00459017	XLOC_404112	XLOC_404112	Novel_lncRNA	102182882	PLEK	0.987363	8.73e-12
TCONS_00459017	XLOC_404112	XLOC_404112	Novel_lncRNA	102182486	SLC6A8	0.956739	2.41e-08
TCONS_00459017	XLOC_404112	XLOC_404112	Novel_lncRNA	102178869	LOC102178869	0.980887	1.26e-10
TCONS_00459017	XLOC_404112	XLOC_404112	Novel_lncRNA	102170251	IL18BP	0.962997	8.88e-09
TCONS_00459017	XLOC_404112	XLOC_404112	Novel_lncRNA	102185859	FCGBP	0.969377	2.63e-09
TCONS_00459017	XLOC_404112	XLOC_404112	Novel_lncRNA	102188250	ADAP2	0.95684	2.38e-08
TCONS_00459017	XLOC_404112	XLOC_404112	Novel_lncRNA	102189267	CALN1	0.957035	2.31e-08
TCONS_00459017	XLOC_404112	XLOC_404112	Novel_lncRNA	102169422	CCDC39	0.957728	2.08e-08
TCONS_00459017	XLOC_404112	XLOC_404112	Novel_lncRNA	102178888	TMPRSS6	0.980295	1.54e-10
TCONS_00459017	XLOC_404112	XLOC_404112	Novel_lncRNA	102179150	SLAMF7	0.980614	1.39e-10
TCONS_00459017	XLOC_404112	XLOC_404112	Novel_lncRNA	102191784	SLC2A9	0.951625	4.93e-08
TCONS_00459017	XLOC_404112	XLOC_404112	Novel_lncRNA	102168936	CCL22	0.963837	7.66e-09
TCONS_00459017	XLOC_404112	XLOC_404112	Novel_lncRNA	102174844	CCL19	0.963609	7.98e-09
TCONS_00459017	XLOC_404112	XLOC_404112	Novel_lncRNA	102181833	CFAP57	0.958842	1.76e-08
TCONS_00459017	XLOC_404112	XLOC_404112	Novel_lncRNA	102179091	ADGRE1	0.959847	1.5e-08
TCONS_00459017	XLOC_404112	XLOC_404112	Novel_lncRNA	108636139	CLEC4D	0.979411	2.04e-10
TCONS_00459017	XLOC_404112	XLOC_404112	Novel_lncRNA	102188713	LOC102188713	0.951357	5.11e-08
TCONS_00459017	XLOC_404112	XLOC_404112	Novel_lncRNA	102179822	LOC102179822	0.962213	1.02e-08
TCONS_00459017	XLOC_404112	XLOC_404112	Novel_lncRNA	102177633	WDR27	0.952442	4.42e-08
TCONS_00459017	XLOC_404112	XLOC_404112	Novel_lncRNA	102183756	FFAR4	0.976967	4.21e-10
TCONS_00459017	XLOC_404112	XLOC_404112	Novel_lncRNA	102185442	OLR1	0.970924	1.89e-09
TCONS_00459017	XLOC_404112	XLOC_404112	Novel_lncRNA	102178791	CLEC5A	0.989626	2.43e-12
TCONS_00459017	XLOC_404112	XLOC_404112	Novel_lncRNA	100860785	IL6	0.961965	1.06e-08
TCONS_00459017	XLOC_404112	XLOC_404112	Novel_lncRNA	106503129	CNFN	0.950954	5.38e-08
TCONS_00459017	XLOC_404112	XLOC_404112	Novel_lncRNA	102183990	LOC102183990	0.969642	2.49e-09
TCONS_00459017	XLOC_404112	XLOC_404112	Novel_lncRNA	102190641	MYLK	0.968348	3.26e-09
TCONS_00459017	XLOC_404112	XLOC_404112	Novel_lncRNA	XLOC_462929	XLOC_462929	0.963878	7.61e-09
TCONS_00459017	XLOC_404112	XLOC_404112	Novel_lncRNA	102176416	SLC1A1	0.977883	3.24e-10
TCONS_00459017	XLOC_404112	XLOC_404112	Novel_lncRNA	102170660	NGEF	0.952816	4.2e-08
TCONS_00459017	XLOC_404112	XLOC_404112	Novel_lncRNA	102185368	CD207	0.973081	1.15e-09
TCONS_00459017	XLOC_404112	XLOC_404112	Novel_lncRNA	102182054	IL7	0.970279	2.17e-09
TCONS_00459017	XLOC_404112	XLOC_404112	Novel_lncRNA	102171722	IL15RA	0.97361	1.01e-09
TCONS_00459017	XLOC_404112	XLOC_404112	Novel_lncRNA	102189708	TNS4	0.974224	8.7e-10
TCONS_00459017	XLOC_404112	XLOC_404112	Novel_lncRNA	102171728	NCF2	0.975047	7.06e-10
TCONS_00459017	XLOC_404112	XLOC_404112	Novel_lncRNA	102179425	CTLA4	0.977322	3.81e-10
TCONS_00459017	XLOC_404112	XLOC_404112	Novel_lncRNA	100860816	IL1B	0.958783	1.77e-08
TCONS_00459017	XLOC_404112	XLOC_404112	Novel_lncRNA	102178497	IL22RA1	0.959878	1.49e-08
TCONS_00459017	XLOC_404112	XLOC_404112	Novel_lncRNA	102191136	AQP3	0.975779	5.83e-10
TCONS_00459017	XLOC_404112	XLOC_404112	Novel_lncRNA	102183869	DIAPH1	0.963644	7.93e-09
TCONS_00459017	XLOC_404112	XLOC_404112	Novel_lncRNA	100861391	HIF1A	0.953616	3.77e-08
TCONS_00459017	XLOC_404112	XLOC_404112	Novel_lncRNA	102184003	OSMR	0.974993	7.16e-10
TCONS_00459017	XLOC_404112	XLOC_404112	Novel_lncRNA	102175906	MST1R	0.970437	2.1e-09
TCONS_00459017	XLOC_404112	XLOC_404112	Novel_lncRNA	102185380	ST18	0.97806	3.08e-10
TCONS_00459017	XLOC_404112	XLOC_404112	Novel_lncRNA	102170712	GSDMC	0.95764	2.11e-08
TCONS_00459017	XLOC_404112	XLOC_404112	Novel_lncRNA	102171053	LOC102171053	0.967139	4.15e-09
TCONS_00459017	XLOC_404112	XLOC_404112	Novel_lncRNA	100860834	SLC11A1	0.96226	1.01e-08
TCONS_00459017	XLOC_404112	XLOC_404112	Novel_lncRNA	102188544	RUFY4	0.976526	4.76e-10
TCONS_00459017	XLOC_404112	XLOC_404112	Novel_lncRNA	102183117	DSG3	0.953733	3.71e-08
TCONS_00459017	XLOC_404112	XLOC_404112	Novel_lncRNA	102179638	NDUFA4L2	0.968816	2.96e-09
TCONS_00459017	XLOC_404112	XLOC_404112	Novel_lncRNA	102186577	ADGRE3	0.9695	2.57e-09
TCONS_00459017	XLOC_404112	XLOC_404112	Novel_lncRNA	102169975	PRNP	0.956591	2.47e-08
TCONS_00459017	XLOC_404112	XLOC_404112	Novel_lncRNA	102175987	LOC102175987	0.950644	5.6e-08
TCONS_00459017	XLOC_404112	XLOC_404112	Novel_lncRNA	102189642	LOC102189642	0.959427	1.6e-08
TCONS_00459017	XLOC_404112	XLOC_404112	Novel_lncRNA	102186175	CLCA4	0.957105	2.29e-08
TCONS_00459017	XLOC_404112	XLOC_404112	Novel_lncRNA	102168660	TLL1	0.957781	2.07e-08
TCONS_00459017	XLOC_404112	XLOC_404112	Novel_lncRNA	102169919	CASP8	0.970534	2.06e-09
TCONS_00459017	XLOC_404112	XLOC_404112	Novel_lncRNA	102183444	BATF3	0.968527	3.14e-09
TCONS_00459017	XLOC_404112	XLOC_404112	Novel_lncRNA	102178230	C3H1orf162	0.951126	5.26e-08
TCONS_00459017	XLOC_404112	XLOC_404112	Novel_lncRNA	102187887	RASAL1	0.956119	2.64e-08
TCONS_00459017	XLOC_404112	XLOC_404112	Novel_lncRNA	102186441	SLC6A20	0.969857	2.38e-09
TCONS_00459017	XLOC_404112	XLOC_404112	Novel_lncRNA	102189726	MCOLN3	0.964803	6.44e-09
TCONS_00459017	XLOC_404112	XLOC_404112	Novel_lncRNA	102171536	PLEKHN1	0.952073	4.65e-08
TCONS_00459017	XLOC_404112	XLOC_404112	Novel_lncRNA	102189431	CLDN16	0.965062	6.14e-09
TCONS_00459017	XLOC_404112	XLOC_404112	Novel_lncRNA	102186681	LOC102186681	0.95947	1.59e-08
TCONS_00459017	XLOC_404112	XLOC_404112	Novel_lncRNA	102187274	CX3CR1	0.953858	3.65e-08
TCONS_00459017	XLOC_404112	XLOC_404112	Novel_lncRNA	102174569	CCL27	0.97759	3.53e-10
TCONS_00459017	XLOC_404112	XLOC_404112	Novel_lncRNA	102181277	ACSL4	0.966155	5.01e-09
TCONS_00459017	XLOC_404112	XLOC_404112	Novel_lncRNA	102187675	CEACAM19	0.961846	1.08e-08
TCONS_00459017	XLOC_404112	XLOC_404112	Novel_lncRNA	102178908	TNFSF8	0.969219	2.72e-09
TCONS_00459017	XLOC_404112	XLOC_404112	Novel_lncRNA	XLOC_383846	XLOC_383846	0.977556	3.57e-10
TCONS_00459017	XLOC_404112	XLOC_404112	Novel_lncRNA	102182455	PTAFR	0.981979	8.65e-11
TCONS_00459017	XLOC_404112	XLOC_404112	Novel_lncRNA	102188698	KMO	0.950891	5.43e-08
TCONS_00459017	XLOC_404112	XLOC_404112	Novel_lncRNA	102185659	CLEC4F	0.982791	6.43e-11
TCONS_00459017	XLOC_404112	XLOC_404112	Novel_lncRNA	102169454	CSMD1	0.973244	1.11e-09
TCONS_00459017	XLOC_404112	XLOC_404112	Novel_lncRNA	102188856	SLC35D2	0.963975	7.48e-09
TCONS_00459017	XLOC_404112	XLOC_404112	Novel_lncRNA	102186296	LOC102186296	0.976271	5.1e-10
TCONS_00459017	XLOC_404112	XLOC_404112	Novel_lncRNA	102189876	GTF3A	0.963263	8.48e-09
TCONS_00459017	XLOC_404112	XLOC_404112	Novel_lncRNA	102174972	CARD14	0.953326	3.92e-08
TCONS_00459017	XLOC_404112	XLOC_404112	Novel_lncRNA	102180882	ASGR2	0.956602	2.46e-08
TCONS_00459017	XLOC_404112	XLOC_404112	Novel_lncRNA	XLOC_500841	XLOC_500841	0.964835	6.4e-09
TCONS_00459017	XLOC_404112	XLOC_404112	Novel_lncRNA	102175889	LOC102175889	0.983738	4.46e-11
TCONS_00459017	XLOC_404112	XLOC_404112	Novel_lncRNA	100860905	PTGS2	0.969224	2.72e-09
TCONS_00459017	XLOC_404112	XLOC_404112	Novel_lncRNA	102169856	FARSA	0.954728	3.23e-08
TCONS_00459017	XLOC_404112	XLOC_404112	Novel_lncRNA	102182115	LOC102182115	0.967186	4.11e-09
TCONS_00459017	XLOC_404112	XLOC_404112	Novel_lncRNA	102179297	SDCBP2	0.950531	5.69e-08
TCONS_00459017	XLOC_404112	XLOC_404112	Novel_lncRNA	102186735	CLCA2	0.953004	4.1e-08
TCONS_00459017	XLOC_404112	XLOC_404112	Novel_lncRNA	102183578	ARNTL2	0.976108	5.34e-10
TCONS_00459017	XLOC_404112	XLOC_404112	Novel_lncRNA	102170076	SELP	0.974473	8.17e-10
TCONS_00459017	XLOC_404112	XLOC_404112	Novel_lncRNA	102175951	KRT1	0.953406	3.88e-08
TCONS_00459017	XLOC_404112	XLOC_404112	Novel_lncRNA	102188865	IL18RAP	0.96525	5.93e-09
TCONS_00459017	XLOC_404112	XLOC_404112	Novel_lncRNA	102171455	UTP4	0.966865	4.37e-09
TCONS_00459017	XLOC_404112	XLOC_404112	Novel_lncRNA	102178510	PARP12	0.98534	2.28e-11
TCONS_00459017	XLOC_404112	XLOC_404112	Novel_lncRNA	102181582	LOC102181582	0.962901	9.03e-09
TCONS_00459017	XLOC_404112	XLOC_404112	Novel_lncRNA	102180451	FAS	0.965386	5.79e-09
TCONS_00459017	XLOC_404112	XLOC_404112	Novel_lncRNA	102175313	LY6D	0.976392	4.94e-10
TCONS_00459017	XLOC_404112	XLOC_404112	Novel_lncRNA	102188985	NYAP2	0.952117	4.62e-08
TCONS_00459017	XLOC_404112	XLOC_404112	Novel_lncRNA	102186624	PLAUR	0.987849	6.77e-12
TCONS_00459017	XLOC_404112	XLOC_404112	Novel_lncRNA	102187527	CD7	0.951551	4.98e-08
TCONS_00459017	XLOC_404112	XLOC_404112	Novel_lncRNA	102169439	PGLYRP4	0.976309	5.05e-10
TCONS_00459017	XLOC_404112	XLOC_404112	Novel_lncRNA	102179958	FCN1	0.955627	2.84e-08
TCONS_00459017	XLOC_404112	XLOC_404112	Novel_lncRNA	102191447	TNFRSF1B	0.96935	2.65e-09
TCONS_00459017	XLOC_404112	XLOC_404112	Novel_lncRNA	102183095	LYPD3	0.952093	4.63e-08
TCONS_00459017	XLOC_404112	XLOC_404112	Novel_lncRNA	102189897	ABI3	0.969528	2.55e-09
TCONS_00459017	XLOC_404112	XLOC_404112	Novel_lncRNA	102179052	DEGS2	0.95206	4.65e-08
TCONS_00459017	XLOC_404112	XLOC_404112	Novel_lncRNA	102177571	SCTR	0.961026	1.24e-08
TCONS_00459017	XLOC_404112	XLOC_404112	Novel_lncRNA	102186530	ITGA6	0.965272	5.91e-09
TCONS_00459017	XLOC_404112	XLOC_404112	Novel_lncRNA	102177575	FGR	0.968511	3.15e-09
TCONS_00459017	XLOC_404112	XLOC_404112	Novel_lncRNA	102187323	KTN1	0.964149	7.25e-09
TCONS_00459017	XLOC_404112	XLOC_404112	Novel_lncRNA	102175097	MS4A8	0.98096	1.23e-10
TCONS_00459017	XLOC_404112	XLOC_404112	Novel_lncRNA	100860848	TNFSF13B	0.950443	5.75e-08
TCONS_00565430	102181155	LOC102181155	Novel_lncRNA	102181525	TNR	0.98894	3.68e-12
TCONS_00565430	102181155	LOC102181155	Novel_lncRNA	102183437	LOC102183437	0.961431	1.16e-08
TCONS_00565430	102181155	LOC102181155	Novel_lncRNA	102186875	FABP1	0.961431	1.16e-08
TCONS_00565430	102181155	LOC102181155	Novel_lncRNA	102171445	LOC102171445	0.961431	1.16e-08
TCONS_00565430	102181155	LOC102181155	Novel_lncRNA	100861233	BMP15	0.961431	1.16e-08
TCONS_00565430	102181155	LOC102181155	Novel_lncRNA	102178706	LOC102178706	0.961431	1.16e-08
TCONS_00565430	102181155	LOC102181155	Novel_lncRNA	102180306	LOC102180306	0.96207	1.04e-08
TCONS_00475316	XLOC_418736	XLOC_418736	Novel_lncRNA	100861111	SDHAF2	0.964779	6.47e-09
TCONS_00475316	XLOC_418736	XLOC_418736	Novel_lncRNA	106502409	C8H9orf40	-0.953121	4.03e-08
TCONS_00475316	XLOC_418736	XLOC_418736	Novel_lncRNA	102178021	ITIH4	0.966501	4.69e-09
TCONS_00475316	XLOC_418736	XLOC_418736	Novel_lncRNA	102184156	SYNE2	0.954222	3.47e-08
TCONS_00475316	XLOC_418736	XLOC_418736	Novel_lncRNA	102182720	LRRC36	0.950487	5.72e-08
TCONS_00475316	XLOC_418736	XLOC_418736	Novel_lncRNA	100861305	RORA	0.951603	4.94e-08
TCONS_00475316	XLOC_418736	XLOC_418736	Novel_lncRNA	102169204	LOC102169204	0.95115	5.25e-08
TCONS_00475316	XLOC_418736	XLOC_418736	Novel_lncRNA	102183677	PTPN13	0.958879	1.74e-08
TCONS_00475316	XLOC_418736	XLOC_418736	Novel_lncRNA	102173601	NBR1	0.953758	3.7e-08
TCONS_00475316	XLOC_418736	XLOC_418736	Novel_lncRNA	102168338	KXD1	0.953004	4.1e-08
TCONS_00475316	XLOC_418736	XLOC_418736	Novel_lncRNA	102181760	ALG12	-0.959906	1.48e-08
TCONS_00475316	XLOC_418736	XLOC_418736	Novel_lncRNA	102186836	BIN2	0.950628	5.61e-08
TCONS_00475316	XLOC_418736	XLOC_418736	Novel_lncRNA	102172635	BRE	0.950446	5.75e-08
TCONS_00475316	XLOC_418736	XLOC_418736	Novel_lncRNA	102188824	MAPK3	0.972557	1.3e-09
TCONS_00475316	XLOC_418736	XLOC_418736	Novel_lncRNA	102181555	PODN	0.960659	1.31e-08
TCONS_00475316	XLOC_418736	XLOC_418736	Novel_lncRNA	102189430	GPS2	0.967113	4.17e-09
TCONS_00475316	XLOC_418736	XLOC_418736	Novel_lncRNA	102189644	C24H18orf8	0.967927	3.55e-09
TCONS_00475316	XLOC_418736	XLOC_418736	Novel_lncRNA	102178842	LOC102178842	0.977544	3.58e-10
TCONS_00475316	XLOC_418736	XLOC_418736	Novel_lncRNA	102187409	LOC102187409	0.959021	1.71e-08
TCONS_00475316	XLOC_418736	XLOC_418736	Novel_lncRNA	102190721	CLIP1	0.969692	2.47e-09
TCONS_00475316	XLOC_418736	XLOC_418736	Novel_lncRNA	102183686	TRIM7	0.952065	4.65e-08
TCONS_00475316	XLOC_418736	XLOC_418736	Novel_lncRNA	106503257	LOC106503257	0.952289	4.51e-08
TCONS_00475316	XLOC_418736	XLOC_418736	Novel_lncRNA	106503471	DST	0.954529	3.32e-08
TCONS_00475316	XLOC_418736	XLOC_418736	Novel_lncRNA	102185745	PTPN3	0.95917	1.67e-08
TCONS_00475316	XLOC_418736	XLOC_418736	Novel_lncRNA	102184583	SGMS1	0.962853	9.1e-09
TCONS_00475316	XLOC_418736	XLOC_418736	Novel_lncRNA	102187743	DAZAP2	0.966461	4.73e-09
TCONS_00475316	XLOC_418736	XLOC_418736	Novel_lncRNA	102183391	CCDC129	0.955189	3.02e-08
TCONS_00475316	XLOC_418736	XLOC_418736	Novel_lncRNA	102181457	CD2	0.95836	1.89e-08
TCONS_00475316	XLOC_418736	XLOC_418736	Novel_lncRNA	102173824	GDPD2	0.950566	5.66e-08
TCONS_00475316	XLOC_418736	XLOC_418736	Novel_lncRNA	102182149	LOC102182149	0.962122	1.03e-08
TCONS_00475316	XLOC_418736	XLOC_418736	Novel_lncRNA	102177910	TNFRSF9	0.955463	2.91e-08
TCONS_00475316	XLOC_418736	XLOC_418736	Novel_lncRNA	102186148	ZNF576	0.950129	5.99e-08
TCONS_00475316	XLOC_418736	XLOC_418736	Novel_lncRNA	102180233	ITM2B	0.952701	4.27e-08
TCONS_00475316	XLOC_418736	XLOC_418736	Novel_lncRNA	102180346	AFMID	0.960948	1.25e-08
TCONS_00475316	XLOC_418736	XLOC_418736	Novel_lncRNA	102177837	ABCA6	0.970286	2.17e-09
TCONS_00475316	XLOC_418736	XLOC_418736	Novel_lncRNA	102185431	CCSAP	0.956466	2.51e-08
TCONS_00475316	XLOC_418736	XLOC_418736	Novel_lncRNA	102176077	PIGX	0.968169	3.38e-09
TCONS_00475316	XLOC_418736	XLOC_418736	Novel_lncRNA	102185656	THEMIS	0.956914	2.35e-08
TCONS_00475316	XLOC_418736	XLOC_418736	Novel_lncRNA	102171058	TMEM173	0.954754	3.22e-08
TCONS_00475316	XLOC_418736	XLOC_418736	Novel_lncRNA	102172068	SLTM	0.965737	5.42e-09
TCONS_00475316	XLOC_418736	XLOC_418736	Novel_lncRNA	102180190	ITGB7	0.956792	2.4e-08
TCONS_00475316	XLOC_418736	XLOC_418736	Novel_lncRNA	102172509	CIITA	0.956301	2.57e-08
TCONS_00475316	XLOC_418736	XLOC_418736	Novel_lncRNA	102178935	ATMIN	0.955029	3.09e-08
TCONS_00475316	XLOC_418736	XLOC_418736	Novel_lncRNA	102183859	WAS	0.962476	9.71e-09
TCONS_00032679	102189431	CLDN16	Novel_lncRNA	102170405	NAA11	0.955557	2.87e-08
TCONS_00032679	102189431	CLDN16	Novel_lncRNA	102182750	2020-09-14	0.967786	3.65e-09
TCONS_00032679	102189431	CLDN16	Novel_lncRNA	108637750	ASCL5	0.956734	2.42e-08
TCONS_00032679	102189431	CLDN16	Novel_lncRNA	102184898	LOC102184898	0.961118	1.22e-08
TCONS_00032679	102189431	CLDN16	Novel_lncRNA	102171420	LOC102171420	0.981388	1.07e-10
TCONS_00612467	102172207	SSTR1	Novel_lncRNA	102181586	LOC102181586	0.958188	1.94e-08
TCONS_00612467	102172207	SSTR1	Novel_lncRNA	102185171	LOC102185171	0.977172	3.98e-10
TCONS_00006226	XLOC_005791	XLOC_005791	Novel_lncRNA	102184129	LOC102184129	0.950985	5.36e-08
TCONS_00353829	XLOC_310709	XLOC_310709	Novel_lncRNA	102169913	LOC102169913	0.952603	4.33e-08
TCONS_00353829	XLOC_310709	XLOC_310709	Novel_lncRNA	102168660	TLL1	0.972521	1.31e-09
TCONS_00353829	XLOC_310709	XLOC_310709	Novel_lncRNA	100861242	GFI1B	0.974768	7.58e-10
TCONS_00353829	XLOC_310709	XLOC_310709	Novel_lncRNA	102185222	NAIP	0.960918	1.26e-08
TCONS_00353829	XLOC_310709	XLOC_310709	Novel_lncRNA	102179847	LYPD8	0.97457	7.97e-10
TCONS_00353829	XLOC_310709	XLOC_310709	Novel_lncRNA	102182882	PLEK	0.956297	2.58e-08
TCONS_00353829	XLOC_310709	XLOC_310709	Novel_lncRNA	102184760	CD86	0.953678	3.74e-08
TCONS_00353829	XLOC_310709	XLOC_310709	Novel_lncRNA	100861190	IL18	0.95069	5.57e-08
TCONS_00353829	XLOC_310709	XLOC_310709	Novel_lncRNA	XLOC_462929	XLOC_462929	0.95768	2.1e-08
TCONS_00353829	XLOC_310709	XLOC_310709	Novel_lncRNA	102181664	LOC102181664	0.998177	3.07e-17
TCONS_00353829	XLOC_310709	XLOC_310709	Novel_lncRNA	102178869	LOC102178869	0.969111	2.79e-09
TCONS_00353829	XLOC_310709	XLOC_310709	Novel_lncRNA	102175506	GLT1D1	0.962866	9.08e-09
TCONS_00353829	XLOC_310709	XLOC_310709	Novel_lncRNA	102189726	MCOLN3	0.978009	3.13e-10
TCONS_00353829	XLOC_310709	XLOC_310709	Novel_lncRNA	100860834	SLC11A1	0.962397	9.84e-09
TCONS_00353829	XLOC_310709	XLOC_310709	Novel_lncRNA	102186296	LOC102186296	0.963099	8.72e-09
TCONS_00353829	XLOC_310709	XLOC_310709	Novel_lncRNA	102171100	CD47	0.954681	3.25e-08
TCONS_00353829	XLOC_310709	XLOC_310709	Novel_lncRNA	102189431	CLDN16	0.952643	4.3e-08
TCONS_00353829	XLOC_310709	XLOC_310709	Novel_lncRNA	102179958	FCN1	0.953489	3.84e-08
TCONS_00353829	XLOC_310709	XLOC_310709	Novel_lncRNA	102170251	IL18BP	0.97188	1.52e-09
TCONS_00353829	XLOC_310709	XLOC_310709	Novel_lncRNA	102178551	SAMHD1	0.955219	3.01e-08
TCONS_00353829	XLOC_310709	XLOC_310709	Novel_lncRNA	102186624	PLAUR	0.965675	5.48e-09
TCONS_00353829	XLOC_310709	XLOC_310709	Novel_lncRNA	XLOC_383846	XLOC_383846	0.972212	1.41e-09
TCONS_00353829	XLOC_310709	XLOC_310709	Novel_lncRNA	102173256	PIK3CG	0.961722	1.1e-08
TCONS_00353829	XLOC_310709	XLOC_310709	Novel_lncRNA	102169439	PGLYRP4	0.966819	4.41e-09
TCONS_00353829	XLOC_310709	XLOC_310709	Novel_lncRNA	102174272	LOXL4	0.962964	8.93e-09
TCONS_00353829	XLOC_310709	XLOC_310709	Novel_lncRNA	102185141	HIVEP3	0.962381	9.87e-09
TCONS_00353829	XLOC_310709	XLOC_310709	Novel_lncRNA	102187231	IL1R1	0.952133	4.61e-08
TCONS_00353829	XLOC_310709	XLOC_310709	Novel_lncRNA	102184003	OSMR	0.950183	5.95e-08
TCONS_00353829	XLOC_310709	XLOC_310709	Novel_lncRNA	102173173	FGFBP1	0.973288	1.09e-09
TCONS_00353829	XLOC_310709	XLOC_310709	Novel_lncRNA	102169454	CSMD1	0.972082	1.45e-09
TCONS_00353829	XLOC_310709	XLOC_310709	Novel_lncRNA	102189897	ABI3	0.960135	1.43e-08
TCONS_00353829	XLOC_310709	XLOC_310709	Novel_lncRNA	102186072	C3H1orf68	0.961118	1.22e-08
TCONS_00353829	XLOC_310709	XLOC_310709	Novel_lncRNA	102174844	CCL19	0.973173	1.13e-09
TCONS_00353829	XLOC_310709	XLOC_310709	Novel_lncRNA	102179091	ADGRE1	0.954874	3.16e-08
TCONS_00353829	XLOC_310709	XLOC_310709	Novel_lncRNA	102186441	SLC6A20	0.972811	1.23e-09
TCONS_00353829	XLOC_310709	XLOC_310709	Novel_lncRNA	108638467	LOC108638467	0.951982	4.7e-08
TCONS_00353829	XLOC_310709	XLOC_310709	Novel_lncRNA	102182054	IL7	0.953564	3.8e-08
TCONS_00353829	XLOC_310709	XLOC_310709	Novel_lncRNA	102175097	MS4A8	0.964097	7.32e-09
TCONS_00353829	XLOC_310709	XLOC_310709	Novel_lncRNA	102176370	GPD2	0.954096	3.53e-08
TCONS_00353829	XLOC_310709	XLOC_310709	Novel_lncRNA	102175987	LOC102175987	0.98596	1.72e-11
TCONS_00088298	102184303	ZCCHC11	Novel_lncRNA	102191036	LOC102191036	0.957618	2.12e-08
TCONS_00088298	102184303	ZCCHC11	Novel_lncRNA	102169985	F13B	0.951906	4.75e-08
TCONS_00088298	102184303	ZCCHC11	Novel_lncRNA	102188723	LOC102188723	0.95638	2.55e-08
XR_310506.3	102189880	LOC102189880	Annotated_lncRNA	102186201	C6H4orf48	0.960784	1.29e-08
XR_310506.3	102189880	LOC102189880	Annotated_lncRNA	108638499	SIVA1	0.955059	3.08e-08
XR_310506.3	102189880	LOC102189880	Annotated_lncRNA	102191026	CCNG2	0.967655	3.74e-09
XR_310506.3	102189880	LOC102189880	Annotated_lncRNA	102187167	SLC6A3	0.954449	3.36e-08
XR_310506.3	102189880	LOC102189880	Annotated_lncRNA	102187358	ATP6V1G2	0.964089	7.33e-09
XR_310506.3	102189880	LOC102189880	Annotated_lncRNA	102174318	BCAS4	0.96038	1.38e-08
XR_310506.3	102189880	LOC102189880	Annotated_lncRNA	102190929	EVA1B	0.964074	7.35e-09
XR_310506.3	102189880	LOC102189880	Annotated_lncRNA	102184362	FBXW8	0.952279	4.52e-08
XR_310506.3	102189880	LOC102189880	Annotated_lncRNA	102182880	SPR	0.969441	2.6e-09
XR_310506.3	102189880	LOC102189880	Annotated_lncRNA	106503022	LOC106503022	0.969079	2.8e-09
XR_310506.3	102189880	LOC102189880	Annotated_lncRNA	102180334	TAF1A	0.973103	1.14e-09
XR_310506.3	102189880	LOC102189880	Annotated_lncRNA	102184613	TMED1	0.969512	2.56e-09
XR_310506.3	102189880	LOC102189880	Annotated_lncRNA	102189846	PRDX4	0.961361	1.17e-08
XR_310506.3	102189880	LOC102189880	Annotated_lncRNA	102179408	CCER2	0.967398	3.94e-09
XR_310506.3	102189880	LOC102189880	Annotated_lncRNA	102180896	C22H3orf14	0.962672	9.39e-09
XR_310506.3	102189880	LOC102189880	Annotated_lncRNA	102170722	B9D2	0.96093	1.26e-08
XR_310506.3	102189880	LOC102189880	Annotated_lncRNA	102176471	FAM212A	0.971506	1.66e-09
XR_310506.3	102189880	LOC102189880	Annotated_lncRNA	102189996	RBP1	0.960251	1.4e-08
XR_310506.3	102189880	LOC102189880	Annotated_lncRNA	102175525	TCTEX1D2	0.950826	5.47e-08
XR_310506.3	102189880	LOC102189880	Annotated_lncRNA	106503941	CDC42EP5	0.969956	2.33e-09
XR_310506.3	102189880	LOC102189880	Annotated_lncRNA	102175735	SVBP	0.963834	7.67e-09
XR_310506.3	102189880	LOC102189880	Annotated_lncRNA	102175918	KREMEN2	0.958274	1.92e-08
XR_310506.3	102189880	LOC102189880	Annotated_lncRNA	108633251	LOC108633251	0.950095	6.01e-08
XR_310506.3	102189880	LOC102189880	Annotated_lncRNA	102169862	SPATA24	0.965071	6.13e-09
XR_310506.3	102189880	LOC102189880	Annotated_lncRNA	102169805	PRMT2	0.952396	4.45e-08
XR_310506.3	102189880	LOC102189880	Annotated_lncRNA	106504040	NKD2	0.956515	2.5e-08
XR_310506.3	102189880	LOC102189880	Annotated_lncRNA	102181093	HEPACAM2	0.97016	2.23e-09
XR_310506.3	102189880	LOC102189880	Annotated_lncRNA	102169391	PPIB	0.97948	2e-10
XR_310506.3	102189880	LOC102189880	Annotated_lncRNA	102179206	EDAR	0.973986	9.23e-10
XR_310506.3	102189880	LOC102189880	Annotated_lncRNA	102189084	HAGHL	0.959343	1.62e-08
XR_310506.3	102189880	LOC102189880	Annotated_lncRNA	108636026	C1H3orf80	0.982433	7.34e-11
XR_310506.3	102189880	LOC102189880	Annotated_lncRNA	102183212	TMEM218	0.95793	2.02e-08
XR_310506.3	102189880	LOC102189880	Annotated_lncRNA	108638127	ZNF787	0.959937	1.48e-08
XR_310506.3	102189880	LOC102189880	Annotated_lncRNA	102190890	IFT52	0.950443	5.75e-08
XR_310506.3	102189880	LOC102189880	Annotated_lncRNA	102181280	SH3BGRL	0.975871	5.69e-10
XR_310506.3	102189880	LOC102189880	Annotated_lncRNA	102179431	DDAH2	0.965073	6.13e-09
XR_310506.3	102189880	LOC102189880	Annotated_lncRNA	102171665	WNT7A	0.964273	7.09e-09
XR_310506.3	102189880	LOC102189880	Annotated_lncRNA	102190060	ANGEL2	0.953312	3.93e-08
XR_310506.3	102189880	LOC102189880	Annotated_lncRNA	102173029	ORC6	0.954456	3.35e-08
XR_310506.3	102189880	LOC102189880	Annotated_lncRNA	102187089	ITM2C	0.968575	3.11e-09
XR_310506.3	102189880	LOC102189880	Annotated_lncRNA	102173139	STMN1	0.964933	6.29e-09
XR_310506.3	102189880	LOC102189880	Annotated_lncRNA	102188653	CRYGN	0.961061	1.23e-08
XR_310506.3	102189880	LOC102189880	Annotated_lncRNA	102173426	TWF2	0.953885	3.63e-08
XR_310506.3	102189880	LOC102189880	Annotated_lncRNA	102175075	PMF1	0.962714	9.32e-09
XR_310506.3	102189880	LOC102189880	Annotated_lncRNA	102171412	BEX3	0.980909	1.26e-10
XR_310506.3	102189880	LOC102189880	Annotated_lncRNA	108634544	LOC108634544	0.977059	4.11e-10
TCONS_00717520	XLOC_624660	XLOC_624660	Novel_lncRNA	102190822	LOC102190822	1	5.27e-43
TCONS_00717520	XLOC_624660	XLOC_624660	Novel_lncRNA	102178185	WFDC11	1	5.27e-43
TCONS_00717520	XLOC_624660	XLOC_624660	Novel_lncRNA	102184691	LOC102184691	0.980073	1.66e-10
TCONS_00717520	XLOC_624660	XLOC_624660	Novel_lncRNA	102184941	PRCD	1	5.27e-43
TCONS_00717520	XLOC_624660	XLOC_624660	Novel_lncRNA	102187211	LOC102187211	0.994819	2.7e-14
TCONS_00717520	XLOC_624660	XLOC_624660	Novel_lncRNA	108634891	LOC108634891	1	5.27e-43
TCONS_00717520	XLOC_624660	XLOC_624660	Novel_lncRNA	102175113	LOC102175113	1	5.27e-43
TCONS_00717520	XLOC_624660	XLOC_624660	Novel_lncRNA	102176906	LOC102176906	1	5.27e-43
TCONS_00717520	XLOC_624660	XLOC_624660	Novel_lncRNA	102179485	LOC102179485	1	5.27e-43
TCONS_00717520	XLOC_624660	XLOC_624660	Novel_lncRNA	102191499	LOC102191499	0.984266	3.6e-11
TCONS_00717520	XLOC_624660	XLOC_624660	Novel_lncRNA	102168609	LOC102168609	0.996105	4.25e-15
TCONS_00717520	XLOC_624660	XLOC_624660	Novel_lncRNA	108637602	LOC108637602	1	5.27e-43
TCONS_00717520	XLOC_624660	XLOC_624660	Novel_lncRNA	102188800	LOC102188800	1	5.27e-43
TCONS_00717520	XLOC_624660	XLOC_624660	Novel_lncRNA	102190133	LOC102190133	0.992236	3.72e-13
TCONS_00717520	XLOC_624660	XLOC_624660	Novel_lncRNA	102188430	LOC102188430	0.993377	1.33e-13
TCONS_00717520	XLOC_624660	XLOC_624660	Novel_lncRNA	100860850	IFNA	1	5.27e-43
TCONS_00717520	XLOC_624660	XLOC_624660	Novel_lncRNA	102179426	RESP18	0.990958	9.99e-13
TCONS_00717520	XLOC_624660	XLOC_624660	Novel_lncRNA	102185912	LOC102185912	0.985227	2.4e-11
TCONS_00717520	XLOC_624660	XLOC_624660	Novel_lncRNA	102171690	LOC102171690	0.983758	4.42e-11
TCONS_00717520	XLOC_624660	XLOC_624660	Novel_lncRNA	106503786	LOC106503786	0.993003	1.9e-13
TCONS_00717520	XLOC_624660	XLOC_624660	Novel_lncRNA	102188763	LOC102188763	0.996141	3.99e-15
TCONS_00717520	XLOC_624660	XLOC_624660	Novel_lncRNA	108634926	LOC108634926	0.963324	8.39e-09
TCONS_00717520	XLOC_624660	XLOC_624660	Novel_lncRNA	102182383	LOC102182383	1	5.27e-43
TCONS_00717520	XLOC_624660	XLOC_624660	Novel_lncRNA	102186232	LOC102186232	1	5.27e-43
TCONS_00717520	XLOC_624660	XLOC_624660	Novel_lncRNA	106502770	LOC106502770	1	5.27e-43
TCONS_00717520	XLOC_624660	XLOC_624660	Novel_lncRNA	108635041	LOC108635041	1	5.27e-43
TCONS_00717520	XLOC_624660	XLOC_624660	Novel_lncRNA	102182459	LOC102182459	0.971622	1.61e-09
TCONS_00717520	XLOC_624660	XLOC_624660	Novel_lncRNA	102181247	FANCD2OS	1	5.27e-43
TCONS_00717520	XLOC_624660	XLOC_624660	Novel_lncRNA	102187651	AGT	0.993625	1.04e-13
TCONS_00717520	XLOC_624660	XLOC_624660	Novel_lncRNA	102179115	LOC102179115	1	5.27e-43
TCONS_00717520	XLOC_624660	XLOC_624660	Novel_lncRNA	108634742	LOC108634742	1	5.27e-43
TCONS_00717520	XLOC_624660	XLOC_624660	Novel_lncRNA	102168759	LOC102168759	1	5.27e-43
TCONS_00717520	XLOC_624660	XLOC_624660	Novel_lncRNA	106503920	LOC106503920	1	5.27e-43
TCONS_00717520	XLOC_624660	XLOC_624660	Novel_lncRNA	102172868	ZP4	0.953015	4.09e-08
TCONS_00717520	XLOC_624660	XLOC_624660	Novel_lncRNA	102173730	LOC102173730	0.972753	1.24e-09
TCONS_00717520	XLOC_624660	XLOC_624660	Novel_lncRNA	102178664	SMIM23	1	5.27e-43
TCONS_00717520	XLOC_624660	XLOC_624660	Novel_lncRNA	102173772	LOC102173772	0.95158	4.96e-08
TCONS_00717520	XLOC_624660	XLOC_624660	Novel_lncRNA	102173656	SAP25	1	5.27e-43
TCONS_00717520	XLOC_624660	XLOC_624660	Novel_lncRNA	108633858	LOC108633858	1	5.27e-43
TCONS_00717520	XLOC_624660	XLOC_624660	Novel_lncRNA	108635485	LOC108635485	0.980892	1.26e-10
TCONS_00717520	XLOC_624660	XLOC_624660	Novel_lncRNA	108638236	LOC108638236	1	5.27e-43
TCONS_00717520	XLOC_624660	XLOC_624660	Novel_lncRNA	102186473	LOC102186473	1	5.27e-43
TCONS_00717520	XLOC_624660	XLOC_624660	Novel_lncRNA	102190683	LOC102190683	0.991515	6.62e-13
TCONS_00717520	XLOC_624660	XLOC_624660	Novel_lncRNA	102175664	LOC102175664	0.995112	1.85e-14
TCONS_00717520	XLOC_624660	XLOC_624660	Novel_lncRNA	102180592	LOC102180592	0.970873	1.91e-09
TCONS_00717520	XLOC_624660	XLOC_624660	Novel_lncRNA	102180842	LOC102180842	0.986749	1.19e-11
TCONS_00717520	XLOC_624660	XLOC_624660	Novel_lncRNA	102186384	LOC102186384	0.986759	1.18e-11
TCONS_00717520	XLOC_624660	XLOC_624660	Novel_lncRNA	108635631	LOC108635631	1	5.27e-43
TCONS_00717520	XLOC_624660	XLOC_624660	Novel_lncRNA	108634902	LOC108634902	1	5.27e-43
TCONS_00717520	XLOC_624660	XLOC_624660	Novel_lncRNA	102176964	LOC102176964	0.98812	5.85e-12
TCONS_00394741	102187143	LOC102187143	Novel_lncRNA	108635654	LOC108635654	0.960251	1.4e-08
TCONS_00394741	102187143	LOC102187143	Novel_lncRNA	102189793	CD68	0.960173	1.42e-08
TCONS_00394741	102187143	LOC102187143	Novel_lncRNA	102190907	SOX15	0.960063	1.45e-08
TCONS_00394741	102187143	LOC102187143	Novel_lncRNA	102187515	LOC102187515	0.953043	4.08e-08
TCONS_00394741	102187143	LOC102187143	Novel_lncRNA	102174608	SP110	0.968937	2.89e-09
TCONS_00394741	102187143	LOC102187143	Novel_lncRNA	102189314	TTLL5	0.987728	7.22e-12
TCONS_00394741	102187143	LOC102187143	Novel_lncRNA	102182464	CD58	0.963213	8.55e-09
TCONS_00394741	102187143	LOC102187143	Novel_lncRNA	102178066	CLINT1	0.958599	1.82e-08
TCONS_00394741	102187143	LOC102187143	Novel_lncRNA	108636938	TRNAC-GCA	0.964717	6.54e-09
TCONS_00394741	102187143	LOC102187143	Novel_lncRNA	102179466	LOC102179466	0.978759	2.5e-10
TCONS_00394741	102187143	LOC102187143	Novel_lncRNA	102173747	TRPM7	0.951387	5.09e-08
TCONS_00394741	102187143	LOC102187143	Novel_lncRNA	102177222	LOC102177222	0.982253	7.84e-11
TCONS_00394741	102187143	LOC102187143	Novel_lncRNA	102168905	LOC102168905	0.956854	2.37e-08
TCONS_00394741	102187143	LOC102187143	Novel_lncRNA	102189600	ZNFX1	0.958497	1.85e-08
TCONS_00394741	102187143	LOC102187143	Novel_lncRNA	102177290	FAM76A	0.976379	4.96e-10
TCONS_00394741	102187143	LOC102187143	Novel_lncRNA	102188611	FNBP4	0.955501	2.89e-08
TCONS_00394741	102187143	LOC102187143	Novel_lncRNA	102182846	JAK1	0.951638	4.92e-08
TCONS_00394741	102187143	LOC102187143	Novel_lncRNA	108634296	PHF8	0.977558	3.56e-10
TCONS_00394741	102187143	LOC102187143	Novel_lncRNA	102180722	LOC102180722	0.967555	3.82e-09
TCONS_00394741	102187143	LOC102187143	Novel_lncRNA	102174395	NHSL1	0.95005	6.05e-08
TCONS_00394741	102187143	LOC102187143	Novel_lncRNA	102169864	TCERG1	0.979743	1.84e-10
TCONS_00394741	102187143	LOC102187143	Novel_lncRNA	108634020	LOC108634020	0.95167	4.9e-08
TCONS_00394741	102187143	LOC102187143	Novel_lncRNA	102186649	POLR3C	0.959745	1.52e-08
TCONS_00394741	102187143	LOC102187143	Novel_lncRNA	102182228	AMD1	0.961628	1.12e-08
TCONS_00394741	102187143	LOC102187143	Novel_lncRNA	102191740	PPP2R3A	0.964078	7.34e-09
TCONS_00394741	102187143	LOC102187143	Novel_lncRNA	102174313	SUPT20H	0.95574	2.79e-08
TCONS_00394741	102187143	LOC102187143	Novel_lncRNA	102185237	LOC102185237	0.96506	6.14e-09
TCONS_00394741	102187143	LOC102187143	Novel_lncRNA	102178220	SCN9A	0.954396	3.38e-08
TCONS_00394741	102187143	LOC102187143	Novel_lncRNA	102172826	CCDC84	0.950662	5.59e-08
TCONS_00394741	102187143	LOC102187143	Novel_lncRNA	102174499	PRRC2C	0.967072	4.2e-09
TCONS_00394741	102187143	LOC102187143	Novel_lncRNA	102172786	FAM175B	0.959237	1.65e-08
TCONS_00394741	102187143	LOC102187143	Novel_lncRNA	102180562	ST7	0.958701	1.79e-08
TCONS_00394741	102187143	LOC102187143	Novel_lncRNA	102171609	AHI1	0.960794	1.29e-08
TCONS_00394741	102187143	LOC102187143	Novel_lncRNA	102177676	TXNDC2	0.980976	1.23e-10
TCONS_00394741	102187143	LOC102187143	Novel_lncRNA	102191629	WAC	0.957609	2.12e-08
TCONS_00394741	102187143	LOC102187143	Novel_lncRNA	102170829	ARHGEF3	0.950115	6e-08
TCONS_00394741	102187143	LOC102187143	Novel_lncRNA	108635625	LOC108635625	0.972444	1.34e-09
TCONS_00394741	102187143	LOC102187143	Novel_lncRNA	100860820	MAPT	0.964663	6.61e-09
TCONS_00394741	102187143	LOC102187143	Novel_lncRNA	102178548	SMC6	0.954031	3.56e-08
TCONS_00394741	102187143	LOC102187143	Novel_lncRNA	102185632	SENP1	0.953808	3.67e-08
TCONS_00394741	102187143	LOC102187143	Novel_lncRNA	102188854	VPS13A	0.967578	3.8e-09
TCONS_00394741	102187143	LOC102187143	Novel_lncRNA	102169158	MTPN	0.954948	3.13e-08
TCONS_00394741	102187143	LOC102187143	Novel_lncRNA	102170858	ITPR2	0.953375	3.9e-08
TCONS_00394741	102187143	LOC102187143	Novel_lncRNA	108637431	TSHZ2	0.960779	1.29e-08
TCONS_00394741	102187143	LOC102187143	Novel_lncRNA	102174783	OSBPL6	0.963157	8.63e-09
TCONS_00394741	102187143	LOC102187143	Novel_lncRNA	XLOC_700979	XLOC_700979	0.954689	3.25e-08
TCONS_00394741	102187143	LOC102187143	Novel_lncRNA	102187001	SCAPER	0.966047	5.11e-09
TCONS_00394741	102187143	LOC102187143	Novel_lncRNA	102174768	PTPRJ	0.965935	5.22e-09
TCONS_00787860	106503984	LOC106503984	Novel_lncRNA	102171228	CC2D2A	0.954548	3.31e-08
XR_001919833.1	108638486	LOC108638486	Annotated_lncRNA	102181525	TNR	0.977763	3.36e-10
XR_001919833.1	108638486	LOC108638486	Annotated_lncRNA	102184428	GABRG2	0.966918	4.33e-09
XR_001919833.1	108638486	LOC108638486	Annotated_lncRNA	102183437	LOC102183437	1	0
XR_001919833.1	108638486	LOC108638486	Annotated_lncRNA	102175369	LOC102175369	0.973322	1.09e-09
XR_001919833.1	108638486	LOC108638486	Annotated_lncRNA	102178706	LOC102178706	1	0
XR_001919833.1	108638486	LOC108638486	Annotated_lncRNA	102171445	LOC102171445	1	3.51e-101
XR_001919833.1	108638486	LOC108638486	Annotated_lncRNA	100861233	BMP15	1	0
XR_001919833.1	108638486	LOC108638486	Annotated_lncRNA	102173320	LOC102173320	0.952177	4.58e-08
XR_001919833.1	108638486	LOC108638486	Annotated_lncRNA	102186875	FABP1	1	0
XR_001919833.1	108638486	LOC108638486	Annotated_lncRNA	108637475	LOC108637475	0.975782	5.82e-10
TCONS_00052417	102169918	HECW2	Novel_lncRNA	108634303	LOC108634303	0.965482	5.68e-09
TCONS_00052417	102169918	HECW2	Novel_lncRNA	XLOC_320463	XLOC_320463	0.952607	4.32e-08
TCONS_00052417	102169918	HECW2	Novel_lncRNA	102188220	MUSK	0.955258	2.99e-08
TCONS_00052417	102169918	HECW2	Novel_lncRNA	108634447	LOC108634447	0.957323	2.21e-08
TCONS_00052417	102169918	HECW2	Novel_lncRNA	102169918	HECW2	0.966872	4.37e-09
TCONS_00052417	102169918	HECW2	Novel_lncRNA	100860865	TAC3	0.954557	3.31e-08
TCONS_00052417	102169918	HECW2	Novel_lncRNA	102180122	FBXL21	0.961934	1.06e-08
TCONS_00052417	102169918	HECW2	Novel_lncRNA	XLOC_625773	XLOC_625773	0.956939	2.34e-08
TCONS_00052417	102169918	HECW2	Novel_lncRNA	102178962	KCNN3	0.969709	2.46e-09
TCONS_00052417	102169918	HECW2	Novel_lncRNA	102178536	HTR4	0.9501	6.01e-08
TCONS_00052417	102169918	HECW2	Novel_lncRNA	108634564	LOC108634564	0.963799	7.71e-09
TCONS_00052417	102169918	HECW2	Novel_lncRNA	102184796	LOC102184796	0.963787	7.73e-09
TCONS_00052417	102169918	HECW2	Novel_lncRNA	102175445	NCKAP5	0.95853	1.84e-08
TCONS_00052417	102169918	HECW2	Novel_lncRNA	XLOC_413234	XLOC_413234	0.967197	4.1e-09
TCONS_00052417	102169918	HECW2	Novel_lncRNA	XLOC_477709	XLOC_477709	0.981929	8.81e-11
TCONS_00052417	102169918	HECW2	Novel_lncRNA	102178926	LOC102178926	0.963799	7.71e-09
TCONS_00052417	102169918	HECW2	Novel_lncRNA	102177174	OPRL1	0.951033	5.33e-08
TCONS_00052417	102169918	HECW2	Novel_lncRNA	108635505	LOC108635505	0.963799	7.71e-09
TCONS_00052417	102169918	HECW2	Novel_lncRNA	102174255	CRIP3	0.989363	2.86e-12
TCONS_00052417	102169918	HECW2	Novel_lncRNA	XLOC_141367	XLOC_141367	0.970283	2.17e-09
TCONS_00052417	102169918	HECW2	Novel_lncRNA	102180997	ZNF385D	0.960547	1.34e-08
TCONS_00052417	102169918	HECW2	Novel_lncRNA	102189071	LSAMP	0.961546	1.14e-08
TCONS_00052417	102169918	HECW2	Novel_lncRNA	102182566	NAV3	0.958282	1.91e-08
TCONS_00052417	102169918	HECW2	Novel_lncRNA	108633188	CCDC136	0.960232	1.41e-08
TCONS_00052417	102169918	HECW2	Novel_lncRNA	102184834	LOC102184834	0.957693	2.09e-08
TCONS_00052417	102169918	HECW2	Novel_lncRNA	102190738	SLC24A4	0.978827	2.45e-10
TCONS_00052417	102169918	HECW2	Novel_lncRNA	102190715	DTX4	0.960298	1.39e-08
TCONS_00052417	102169918	HECW2	Novel_lncRNA	XLOC_661657	XLOC_661657	0.966645	4.56e-09
TCONS_00052417	102169918	HECW2	Novel_lncRNA	102186189	PDZRN4	0.965073	6.13e-09
TCONS_00052417	102169918	HECW2	Novel_lncRNA	XLOC_187569	XLOC_187569	0.97151	1.66e-09
TCONS_00052417	102169918	HECW2	Novel_lncRNA	XLOC_615467	XLOC_615467	0.955144	3.04e-08
TCONS_00052417	102169918	HECW2	Novel_lncRNA	XLOC_145589	XLOC_145589	0.964444	6.87e-09
TCONS_00052417	102169918	HECW2	Novel_lncRNA	102185750	LONRF2	0.973171	1.13e-09
TCONS_00052417	102169918	HECW2	Novel_lncRNA	102179199	PDE7B	0.970091	2.26e-09
TCONS_00052417	102169918	HECW2	Novel_lncRNA	XLOC_309864	XLOC_309864	0.95585	2.75e-08
TCONS_00052417	102169918	HECW2	Novel_lncRNA	102169930	DAB1	0.954676	3.25e-08
TCONS_00052417	102169918	HECW2	Novel_lncRNA	102187000	HCN1	0.98216	8.11e-11
TCONS_00394744	XLOC_346806	XLOC_346806	Novel_lncRNA	102185632	SENP1	0.963454	8.2e-09
TCONS_00394744	XLOC_346806	XLOC_346806	Novel_lncRNA	102177290	FAM76A	0.959626	1.55e-08
TCONS_00394744	XLOC_346806	XLOC_346806	Novel_lncRNA	102189314	TTLL5	0.979611	1.92e-10
TCONS_00394744	XLOC_346806	XLOC_346806	Novel_lncRNA	102179466	LOC102179466	0.962847	9.11e-09
TCONS_00394744	XLOC_346806	XLOC_346806	Novel_lncRNA	102168922	NCOA6	0.962833	9.13e-09
TCONS_00394744	XLOC_346806	XLOC_346806	Novel_lncRNA	102173747	TRPM7	0.970825	1.93e-09
TCONS_00394744	XLOC_346806	XLOC_346806	Novel_lncRNA	102177222	LOC102177222	0.969089	2.8e-09
TCONS_00394744	XLOC_346806	XLOC_346806	Novel_lncRNA	102186526	ARMC8	0.950693	5.57e-08
TCONS_00394744	XLOC_346806	XLOC_346806	Novel_lncRNA	102189600	ZNFX1	0.955429	2.92e-08
TCONS_00394744	XLOC_346806	XLOC_346806	Novel_lncRNA	102174783	OSBPL6	0.950324	5.84e-08
TCONS_00394744	XLOC_346806	XLOC_346806	Novel_lncRNA	102189706	MED13	0.952885	4.17e-08
TCONS_00394744	XLOC_346806	XLOC_346806	Novel_lncRNA	102180722	LOC102180722	0.959376	1.61e-08
TCONS_00394744	XLOC_346806	XLOC_346806	Novel_lncRNA	102169864	TCERG1	0.971474	1.67e-09
TCONS_00394744	XLOC_346806	XLOC_346806	Novel_lncRNA	102182140	ZAR1L	0.954714	3.23e-08
TCONS_00394744	XLOC_346806	XLOC_346806	Novel_lncRNA	102191740	PPP2R3A	0.956793	2.39e-08
TCONS_00394744	XLOC_346806	XLOC_346806	Novel_lncRNA	102174313	SUPT20H	0.96788	3.58e-09
TCONS_00394744	XLOC_346806	XLOC_346806	Novel_lncRNA	102186100	STIM2	0.961591	1.13e-08
TCONS_00394744	XLOC_346806	XLOC_346806	Novel_lncRNA	102178306	NIT2	-0.950872	5.44e-08
TCONS_00394744	XLOC_346806	XLOC_346806	Novel_lncRNA	102170774	TICAM1	0.959621	1.55e-08
TCONS_00394744	XLOC_346806	XLOC_346806	Novel_lncRNA	102172786	FAM175B	0.961157	1.21e-08
TCONS_00394744	XLOC_346806	XLOC_346806	Novel_lncRNA	102180562	ST7	0.951597	4.95e-08
TCONS_00394744	XLOC_346806	XLOC_346806	Novel_lncRNA	106502793	LOC106502793	0.954233	3.46e-08
TCONS_00394744	XLOC_346806	XLOC_346806	Novel_lncRNA	102191629	WAC	0.961626	1.12e-08
TCONS_00394744	XLOC_346806	XLOC_346806	Novel_lncRNA	102170829	ARHGEF3	0.969253	2.7e-09
TCONS_00394744	XLOC_346806	XLOC_346806	Novel_lncRNA	102172215	PUM1	0.956104	2.65e-08
TCONS_00394744	XLOC_346806	XLOC_346806	Novel_lncRNA	102170084	NUFIP2	0.952559	4.35e-08
TCONS_00394744	XLOC_346806	XLOC_346806	Novel_lncRNA	102173116	NFAT5	0.959358	1.62e-08
TCONS_00394744	XLOC_346806	XLOC_346806	Novel_lncRNA	102178548	SMC6	0.950923	5.4e-08
TCONS_00394744	XLOC_346806	XLOC_346806	Novel_lncRNA	102188611	FNBP4	0.96936	2.64e-09
TCONS_00394744	XLOC_346806	XLOC_346806	Novel_lncRNA	108637431	TSHZ2	0.96726	4.05e-09
TCONS_00394744	XLOC_346806	XLOC_346806	Novel_lncRNA	102177676	TXNDC2	0.970136	2.24e-09
TCONS_00394744	XLOC_346806	XLOC_346806	Novel_lncRNA	102175597	SLC10A5	0.952623	4.31e-08
TCONS_00394744	XLOC_346806	XLOC_346806	Novel_lncRNA	102176092	MKL2	0.959694	1.54e-08
TCONS_00394744	XLOC_346806	XLOC_346806	Novel_lncRNA	102174768	PTPRJ	0.950746	5.53e-08
TCONS_00371516	102182799	TTC31	Novel_lncRNA	108634845	LOC108634845	0.958814	1.76e-08
TCONS_00371516	102182799	TTC31	Novel_lncRNA	100861230	GH1	0.976196	5.21e-10
TCONS_00371516	102182799	TTC31	Novel_lncRNA	102184373	PLD6	0.976196	5.21e-10
TCONS_00371516	102182799	TTC31	Novel_lncRNA	108634770	LOC108634770	0.98009	1.65e-10
TCONS_00008300	102188801	GAP43	Novel_lncRNA	102184970	LOC102184970	0.970731	1.97e-09
TCONS_00366352	XLOC_321987	XLOC_321987	Novel_lncRNA	102170279	ZNF683	0.962259	1.01e-08
TCONS_00366352	XLOC_321987	XLOC_321987	Novel_lncRNA	102171394	PYGO2	-0.952949	4.13e-08
TCONS_00366352	XLOC_321987	XLOC_321987	Novel_lncRNA	102185836	LOC102185836	0.953067	4.06e-08
TCONS_00366352	XLOC_321987	XLOC_321987	Novel_lncRNA	102174704	G6PC2	0.951415	5.07e-08
TCONS_00366352	XLOC_321987	XLOC_321987	Novel_lncRNA	102178021	ITIH4	0.957725	2.08e-08
TCONS_00366352	XLOC_321987	XLOC_321987	Novel_lncRNA	102177910	TNFRSF9	0.981156	1.15e-10
TCONS_00366352	XLOC_321987	XLOC_321987	Novel_lncRNA	102178842	LOC102178842	0.953363	3.9e-08
TCONS_00366352	XLOC_321987	XLOC_321987	Novel_lncRNA	102187409	LOC102187409	0.950194	5.94e-08
TCONS_00366352	XLOC_321987	XLOC_321987	Novel_lncRNA	102169204	LOC102169204	0.965317	5.86e-09
TCONS_00366352	XLOC_321987	XLOC_321987	Novel_lncRNA	102180827	PAK1	0.955146	3.04e-08
TCONS_00366352	XLOC_321987	XLOC_321987	Novel_lncRNA	102170604	LOC102170604	0.975431	6.39e-10
TCONS_00366352	XLOC_321987	XLOC_321987	Novel_lncRNA	102175634	LOC102175634	0.970023	2.3e-09
TCONS_00045202	XLOC_040688	XLOC_040688	Novel_lncRNA	102176912	TMEM98	0.950146	5.97e-08
TCONS_00045202	XLOC_040688	XLOC_040688	Novel_lncRNA	108637146	ATOH8	0.951796	4.82e-08
TCONS_00045202	XLOC_040688	XLOC_040688	Novel_lncRNA	102182179	TMEM151B	0.961171	1.21e-08
TCONS_00045202	XLOC_040688	XLOC_040688	Novel_lncRNA	108637964	LOC108637964	-0.972797	1.23e-09
TCONS_00045202	XLOC_040688	XLOC_040688	Novel_lncRNA	102178933	SVOP	0.958143	1.95e-08
TCONS_00045202	XLOC_040688	XLOC_040688	Novel_lncRNA	102190860	ENO2	0.969323	2.66e-09
XR_309834.3	102168588	LOC102168588	Annotated_lncRNA	102171291	CETN1	0.956485	2.51e-08
TCONS_00264864	102176958	LOC102176958	Novel_lncRNA	102190350	ZIM3	0.950694	5.57e-08
TCONS_00264864	102176958	LOC102176958	Novel_lncRNA	108635518	LOC108635518	0.957329	2.21e-08
TCONS_00264864	102176958	LOC102176958	Novel_lncRNA	102188660	DNAJB7	0.974532	8.05e-10
TCONS_00264864	102176958	LOC102176958	Novel_lncRNA	102188747	SLC22A8	0.957143	2.27e-08
TCONS_00118416	102172398	PI4KB	Novel_lncRNA	102184816	EDF1	-0.954039	3.56e-08
TCONS_00118416	102172398	PI4KB	Novel_lncRNA	102186526	ARMC8	0.96812	3.41e-09
TCONS_00118416	102172398	PI4KB	Novel_lncRNA	102178029	LOC102178029	-0.962971	8.92e-09
TCONS_00118416	102172398	PI4KB	Novel_lncRNA	102171675	KIF13A	0.95161	4.94e-08
TCONS_00118416	102172398	PI4KB	Novel_lncRNA	102175412	ODF2	0.95164	4.92e-08
TCONS_00118416	102172398	PI4KB	Novel_lncRNA	102178768	CTNND2	0.956966	2.33e-08
TCONS_00118416	102172398	PI4KB	Novel_lncRNA	102181680	FER	0.95281	4.21e-08
TCONS_00118416	102172398	PI4KB	Novel_lncRNA	102174032	LOC102174032	0.964775	6.47e-09
TCONS_00118416	102172398	PI4KB	Novel_lncRNA	102168711	OFD1	0.959651	1.55e-08
TCONS_00118416	102172398	PI4KB	Novel_lncRNA	102175339	RBM6	0.961308	1.18e-08
TCONS_00118416	102172398	PI4KB	Novel_lncRNA	102182112	ACRC	0.972778	1.24e-09
TCONS_00264862	102176958	LOC102176958	Novel_lncRNA	XLOC_239457	XLOC_239457	0.962903	9.02e-09
TCONS_00202841	102188207	HPSE	Novel_lncRNA	102173723	LOC102173723	0.951782	4.83e-08
TCONS_00202841	102188207	HPSE	Novel_lncRNA	102173545	LOC102173545	0.967512	3.85e-09
TCONS_00150615	102190487	TWISTNB	Novel_lncRNA	102191196	GNAT2	0.952017	4.68e-08
TCONS_00150615	102190487	TWISTNB	Novel_lncRNA	102187077	ZACN	0.953501	3.83e-08
TCONS_00181942	XLOC_158960	XLOC_158960	Novel_lncRNA	102183325	DPYSL2	0.950821	5.48e-08
TCONS_00181942	XLOC_158960	XLOC_158960	Novel_lncRNA	102171144	PRR16	0.961024	1.24e-08
TCONS_00181942	XLOC_158960	XLOC_158960	Novel_lncRNA	102191587	LARGE1	0.95039	5.79e-08
TCONS_00181942	XLOC_158960	XLOC_158960	Novel_lncRNA	102169637	KIRREL	0.961691	1.11e-08
TCONS_00181942	XLOC_158960	XLOC_158960	Novel_lncRNA	102189950	LOC102189950	0.955112	3.06e-08
TCONS_00181942	XLOC_158960	XLOC_158960	Novel_lncRNA	106503294	LOC106503294	0.957836	2.05e-08
TCONS_00181942	XLOC_158960	XLOC_158960	Novel_lncRNA	102189492	DNM1	0.953691	3.73e-08
TCONS_00516970	102190629	RPH3A	Novel_lncRNA	102190629	RPH3A	0.972736	1.25e-09
TCONS_00509975	XLOC_449085	XLOC_449085	Novel_lncRNA	102183677	PTPN13	0.953158	4.01e-08
TCONS_00509975	XLOC_449085	XLOC_449085	Novel_lncRNA	102191113	CCSER2	0.960874	1.27e-08
TCONS_00509975	XLOC_449085	XLOC_449085	Novel_lncRNA	102190328	ASXL2	0.952808	4.21e-08
TCONS_00509975	XLOC_449085	XLOC_449085	Novel_lncRNA	102183150	EXOC6B	0.961166	1.21e-08
XR_001917678.1	108634692	LOC108634692	Annotated_lncRNA	102174212	LOC102174212	0.972882	1.21e-09
TCONS_00118551	102190478	THEM5	Novel_lncRNA	102177222	LOC102177222	0.950683	5.58e-08
TCONS_00118551	102190478	THEM5	Novel_lncRNA	102168905	LOC102168905	0.954945	3.13e-08
TCONS_00118551	102190478	THEM5	Novel_lncRNA	102189793	CD68	0.968716	3.02e-09
TCONS_00118551	102190478	THEM5	Novel_lncRNA	102183597	DENND4C	0.958456	1.86e-08
TCONS_00118551	102190478	THEM5	Novel_lncRNA	102188354	IL31RA	0.966558	4.64e-09
TCONS_00118551	102190478	THEM5	Novel_lncRNA	106501768	LOC106501768	0.954614	3.28e-08
TCONS_00118551	102190478	THEM5	Novel_lncRNA	102174608	SP110	0.967191	4.1e-09
TCONS_00118551	102190478	THEM5	Novel_lncRNA	102178220	SCN9A	0.96044	1.36e-08
TCONS_00118551	102190478	THEM5	Novel_lncRNA	102187902	PARP3	0.962105	1.03e-08
TCONS_00118551	102190478	THEM5	Novel_lncRNA	102168921	FERMT1	0.957547	2.14e-08
TCONS_00118551	102190478	THEM5	Novel_lncRNA	102189314	TTLL5	0.954174	3.49e-08
TCONS_00118551	102190478	THEM5	Novel_lncRNA	102180452	SAMD9	0.951038	5.32e-08
TCONS_00118551	102190478	THEM5	Novel_lncRNA	102174487	APBB1IP	0.955778	2.78e-08
TCONS_00118551	102190478	THEM5	Novel_lncRNA	XLOC_700979	XLOC_700979	0.964633	6.64e-09
TCONS_00118551	102190478	THEM5	Novel_lncRNA	102183894	PRELP	0.953892	3.63e-08
TCONS_00118551	102190478	THEM5	Novel_lncRNA	102187001	SCAPER	0.963185	8.59e-09
TCONS_00118551	102190478	THEM5	Novel_lncRNA	102191104	BLNK	0.950849	5.46e-08
TCONS_00118551	102190478	THEM5	Novel_lncRNA	102174768	PTPRJ	0.960657	1.32e-08
TCONS_00607011	XLOC_529895	XLOC_529895	Novel_lncRNA	106503838	LOC106503838	0.951133	5.26e-08
TCONS_00607011	XLOC_529895	XLOC_529895	Novel_lncRNA	108638312	LOC108638312	0.97176	1.57e-09
TCONS_00176373	XLOC_154308	XLOC_154308	Novel_lncRNA	102174784	PLCL1	0.956672	2.44e-08
TCONS_00176373	XLOC_154308	XLOC_154308	Novel_lncRNA	102184876	FAM131B	0.972434	1.34e-09
TCONS_00176373	XLOC_154308	XLOC_154308	Novel_lncRNA	102191020	FAM19A2	0.983337	5.22e-11
TCONS_00176373	XLOC_154308	XLOC_154308	Novel_lncRNA	102182313	SEMA6D	0.950082	6.02e-08
TCONS_00176373	XLOC_154308	XLOC_154308	Novel_lncRNA	102173493	CDH11	0.962212	1.02e-08
TCONS_00176373	XLOC_154308	XLOC_154308	Novel_lncRNA	102171191	ARL16	0.957236	2.24e-08
TCONS_00176373	XLOC_154308	XLOC_154308	Novel_lncRNA	102168378	GRIA2	0.953943	3.6e-08
TCONS_00176373	XLOC_154308	XLOC_154308	Novel_lncRNA	102180692	VASH2	0.967611	3.78e-09
TCONS_00176373	XLOC_154308	XLOC_154308	Novel_lncRNA	102181042	MDGA2	0.959369	1.62e-08
TCONS_00176373	XLOC_154308	XLOC_154308	Novel_lncRNA	102182192	SEMA3A	0.953496	3.83e-08
TCONS_00176373	XLOC_154308	XLOC_154308	Novel_lncRNA	102179350	DENND2A	0.954106	3.52e-08
TCONS_00176373	XLOC_154308	XLOC_154308	Novel_lncRNA	102171478	HFM1	0.951217	5.2e-08
TCONS_00176373	XLOC_154308	XLOC_154308	Novel_lncRNA	106503287	LOC106503287	0.950488	5.72e-08
TCONS_00176373	XLOC_154308	XLOC_154308	Novel_lncRNA	102174196	BCAT1	0.954493	3.34e-08
TCONS_00176373	XLOC_154308	XLOC_154308	Novel_lncRNA	102178555	KCNA4	0.968595	3.1e-09
TCONS_00176373	XLOC_154308	XLOC_154308	Novel_lncRNA	102172243	LMNTD1	0.957056	2.3e-08
TCONS_00176373	XLOC_154308	XLOC_154308	Novel_lncRNA	102173575	ZNF514	0.95422	3.47e-08
TCONS_00176373	XLOC_154308	XLOC_154308	Novel_lncRNA	102184511	LPAR4	0.980795	1.3e-10
TCONS_00176373	XLOC_154308	XLOC_154308	Novel_lncRNA	102181708	SHCBP1	0.95913	1.68e-08
TCONS_00176373	XLOC_154308	XLOC_154308	Novel_lncRNA	102188108	PPP1R9A	0.95417	3.49e-08
TCONS_00176373	XLOC_154308	XLOC_154308	Novel_lncRNA	102174655	SGCD	0.963929	7.54e-09
TCONS_00176373	XLOC_154308	XLOC_154308	Novel_lncRNA	102172779	CAP2	0.966185	4.98e-09
TCONS_00176373	XLOC_154308	XLOC_154308	Novel_lncRNA	102179389	SMOC2	0.956469	2.51e-08
TCONS_00176373	XLOC_154308	XLOC_154308	Novel_lncRNA	102187402	LOC102187402	0.950758	5.52e-08
TCONS_00176373	XLOC_154308	XLOC_154308	Novel_lncRNA	108635284	LOC108635284	0.978437	2.75e-10
TCONS_00176373	XLOC_154308	XLOC_154308	Novel_lncRNA	102177118	BEND5	0.952261	4.53e-08
TCONS_00176373	XLOC_154308	XLOC_154308	Novel_lncRNA	102183942	CAPN6	0.969792	2.41e-09
TCONS_00176373	XLOC_154308	XLOC_154308	Novel_lncRNA	102189127	LHFPL2	0.95784	2.05e-08
TCONS_00176373	XLOC_154308	XLOC_154308	Novel_lncRNA	102179745	GABRE	0.961354	1.17e-08
TCONS_00176373	XLOC_154308	XLOC_154308	Novel_lncRNA	102180539	C1H3orf70	0.96309	8.74e-09
TCONS_00176373	XLOC_154308	XLOC_154308	Novel_lncRNA	102185318	CAMK1	0.954884	3.16e-08
TCONS_00176373	XLOC_154308	XLOC_154308	Novel_lncRNA	100861143	LYPD1	0.955509	2.89e-08
TCONS_00176373	XLOC_154308	XLOC_154308	Novel_lncRNA	100860792	HMGA2	0.970809	1.94e-09
TCONS_00176373	XLOC_154308	XLOC_154308	Novel_lncRNA	102187484	CAMK4	0.954097	3.53e-08
TCONS_00176373	XLOC_154308	XLOC_154308	Novel_lncRNA	102190678	TMEM59L	0.951744	4.85e-08
TCONS_00176373	XLOC_154308	XLOC_154308	Novel_lncRNA	102184230	DCX	0.967188	4.11e-09
TCONS_00176373	XLOC_154308	XLOC_154308	Novel_lncRNA	102170518	BVES	0.969553	2.54e-09
TCONS_00176373	XLOC_154308	XLOC_154308	Novel_lncRNA	102175905	CCDC93	0.956818	2.39e-08
TCONS_00176373	XLOC_154308	XLOC_154308	Novel_lncRNA	102172677	ARHGAP28	0.97002	2.3e-09
TCONS_00176373	XLOC_154308	XLOC_154308	Novel_lncRNA	102178968	GPRC5B	0.962156	1.03e-08
TCONS_00176373	XLOC_154308	XLOC_154308	Novel_lncRNA	102190655	ST6GALNAC3	0.958536	1.84e-08
TCONS_00176373	XLOC_154308	XLOC_154308	Novel_lncRNA	102185535	NELL1	0.954758	3.21e-08
TCONS_00176373	XLOC_154308	XLOC_154308	Novel_lncRNA	102184361	TRPC3	0.955472	2.9e-08
TCONS_00176373	XLOC_154308	XLOC_154308	Novel_lncRNA	102183017	FNDC5	0.950252	5.89e-08
TCONS_00176373	XLOC_154308	XLOC_154308	Novel_lncRNA	102189717	LRFN5	0.961675	1.11e-08
TCONS_00176373	XLOC_154308	XLOC_154308	Novel_lncRNA	102187202	CLCN5	0.969174	2.75e-09
TCONS_00176373	XLOC_154308	XLOC_154308	Novel_lncRNA	102190104	VSTM4	0.95363	3.76e-08
TCONS_00176373	XLOC_154308	XLOC_154308	Novel_lncRNA	102168790	PRKACB	0.953745	3.7e-08
TCONS_00176373	XLOC_154308	XLOC_154308	Novel_lncRNA	102189013	MRGPRF	0.959488	1.59e-08
TCONS_00176373	XLOC_154308	XLOC_154308	Novel_lncRNA	102174368	ARMCX1	0.95597	2.7e-08
TCONS_00176373	XLOC_154308	XLOC_154308	Novel_lncRNA	102189560	RAB9B	0.950524	5.69e-08
TCONS_00176373	XLOC_154308	XLOC_154308	Novel_lncRNA	102185845	REEP1	0.950025	6.07e-08
TCONS_00176373	XLOC_154308	XLOC_154308	Novel_lncRNA	102171589	TMEM47	0.955116	3.06e-08
TCONS_00176373	XLOC_154308	XLOC_154308	Novel_lncRNA	102188605	UGGT2	0.95983	1.5e-08
TCONS_00176373	XLOC_154308	XLOC_154308	Novel_lncRNA	102176194	ADAM22	0.964539	6.76e-09
TCONS_00065817	106503497	ZDHHC18	Novel_lncRNA	102178738	STAMBP	0.975006	7.13e-10
TCONS_00065817	106503497	ZDHHC18	Novel_lncRNA	XLOC_145179	XLOC_145179	0.956732	2.42e-08
TCONS_00065817	106503497	ZDHHC18	Novel_lncRNA	102188324	VAX2	0.977241	3.9e-10
TCONS_00065817	106503497	ZDHHC18	Novel_lncRNA	108636562	LOC108636562	0.952367	4.47e-08
TCONS_00065817	106503497	ZDHHC18	Novel_lncRNA	XLOC_460911	XLOC_460911	0.964385	6.95e-09
TCONS_00217509	102176214	GC	Novel_lncRNA	102182709	LOC102182709	0.965168	6.02e-09
TCONS_00217509	102176214	GC	Novel_lncRNA	102171326	LOC102171326	0.963726	7.81e-09
TCONS_00217509	102176214	GC	Novel_lncRNA	102186088	LOC102186088	0.982632	6.82e-11
TCONS_00217509	102176214	GC	Novel_lncRNA	102176497	LOC102176497	0.991214	8.3e-13
TCONS_00217509	102176214	GC	Novel_lncRNA	102184959	LOC102184959	0.991214	8.3e-13
TCONS_00217509	102176214	GC	Novel_lncRNA	102188000	LOC102188000	0.991214	8.3e-13
TCONS_00217509	102176214	GC	Novel_lncRNA	102184828	SLC30A8	0.994925	2.36e-14
TCONS_00217509	102176214	GC	Novel_lncRNA	102190574	DNAJB3	0.966804	4.42e-09
TCONS_00217509	102176214	GC	Novel_lncRNA	102190433	WFDC13	0.991214	8.3e-13
TCONS_00217509	102176214	GC	Novel_lncRNA	102169502	LOC102169502	0.997431	2.84e-16
TCONS_00217509	102176214	GC	Novel_lncRNA	102176704	DEFB126	0.991214	8.3e-13
TCONS_00217509	102176214	GC	Novel_lncRNA	102181485	LOC102181485	0.989816	2.16e-12
TCONS_00217509	102176214	GC	Novel_lncRNA	102170181	RTP2	0.991214	8.3e-13
TCONS_00217509	102176214	GC	Novel_lncRNA	102190813	DPRX	0.960147	1.43e-08
TCONS_00217509	102176214	GC	Novel_lncRNA	102168843	LOC102168843	0.991214	8.3e-13
TCONS_00217509	102176214	GC	Novel_lncRNA	102175974	LOC102175974	0.981077	1.19e-10
TCONS_00217509	102176214	GC	Novel_lncRNA	100861205	PAG-11	0.971351	1.72e-09
TCONS_00217509	102176214	GC	Novel_lncRNA	102183208	LOC102183208	0.991214	8.3e-13
TCONS_00217509	102176214	GC	Novel_lncRNA	102173720	LOC102173720	0.996825	1.13e-15
TCONS_00217509	102176214	GC	Novel_lncRNA	102178824	LOC102178824	0.991214	8.3e-13
TCONS_00217509	102176214	GC	Novel_lncRNA	108638053	LOC108638053	0.96398	7.47e-09
TCONS_00217509	102176214	GC	Novel_lncRNA	102187691	LOC102187691	0.957248	2.24e-08
TCONS_00217509	102176214	GC	Novel_lncRNA	102184032	TAS2R39	0.991214	8.3e-13
TCONS_00217509	102176214	GC	Novel_lncRNA	102188515	LOC102188515	0.957185	2.26e-08
TCONS_00217509	102176214	GC	Novel_lncRNA	102172308	SPOCD1	0.964437	6.88e-09
TCONS_00217509	102176214	GC	Novel_lncRNA	102184516	LOC102184516	0.991214	8.3e-13
TCONS_00217509	102176214	GC	Novel_lncRNA	108633860	LOC108633860	0.991214	8.3e-13
TCONS_00217509	102176214	GC	Novel_lncRNA	108636350	LOC108636350	0.97642	4.9e-10
TCONS_00217509	102176214	GC	Novel_lncRNA	102176214	GC	0.98944	2.73e-12
TCONS_00217509	102176214	GC	Novel_lncRNA	108634445	LOC108634445	0.991214	8.3e-13
TCONS_00217509	102176214	GC	Novel_lncRNA	102186682	LOC102186682	0.984567	3.18e-11
TCONS_00217509	102176214	GC	Novel_lncRNA	102177076	LOC102177076	0.998283	2.08e-17
TCONS_00217509	102176214	GC	Novel_lncRNA	102178923	LOC102178923	0.976263	5.12e-10
TCONS_00217509	102176214	GC	Novel_lncRNA	108634437	LOC108634437	0.991214	8.3e-13
TCONS_00217509	102176214	GC	Novel_lncRNA	102188703	LOC102188703	0.991214	8.3e-13
TCONS_00217509	102176214	GC	Novel_lncRNA	102177907	LOC102177907	0.991214	8.3e-13
TCONS_00217509	102176214	GC	Novel_lncRNA	102175997	LOC102175997	0.991214	8.3e-13
TCONS_00217509	102176214	GC	Novel_lncRNA	102179561	LOC102179561	0.991214	8.3e-13
TCONS_00217509	102176214	GC	Novel_lncRNA	102185085	LOC102185085	0.991214	8.3e-13
TCONS_00217509	102176214	GC	Novel_lncRNA	102178841	LOC102178841	0.991214	8.3e-13
TCONS_00217509	102176214	GC	Novel_lncRNA	102181412	SPATA45	0.991214	8.3e-13
TCONS_00217509	102176214	GC	Novel_lncRNA	102187930	LOC102187930	0.991214	8.3e-13
TCONS_00217509	102176214	GC	Novel_lncRNA	108633309	LOC108633309	0.991214	8.3e-13
TCONS_00217509	102176214	GC	Novel_lncRNA	102173640	LOC102173640	0.966643	4.56e-09
TCONS_00217509	102176214	GC	Novel_lncRNA	102187613	LOC102187613	0.959899	1.49e-08
TCONS_00217509	102176214	GC	Novel_lncRNA	102175229	LOC102175229	0.976264	5.11e-10
TCONS_00217509	102176214	GC	Novel_lncRNA	102182770	CDX4	0.987446	8.36e-12
TCONS_00217509	102176214	GC	Novel_lncRNA	102176314	CLRN2	0.966075	5.09e-09
TCONS_00217509	102176214	GC	Novel_lncRNA	102183607	LOC102183607	0.991214	8.3e-13
TCONS_00217509	102176214	GC	Novel_lncRNA	102183604	LOC102183604	0.968245	3.33e-09
TCONS_00217509	102176214	GC	Novel_lncRNA	102176641	SECTM1	0.995419	1.22e-14
TCONS_00217509	102176214	GC	Novel_lncRNA	108633774	LOC108633774	0.991214	8.3e-13
TCONS_00217509	102176214	GC	Novel_lncRNA	108638089	LOC108638089	0.991214	8.3e-13
TCONS_00217509	102176214	GC	Novel_lncRNA	102168202	LOC102168202	0.991214	8.3e-13
TCONS_00217509	102176214	GC	Novel_lncRNA	108636866	LOC108636866	0.964619	6.66e-09
TCONS_00217509	102176214	GC	Novel_lncRNA	102171116	LOC102171116	0.960003	1.46e-08
TCONS_00217509	102176214	GC	Novel_lncRNA	102183427	LOC102183427	0.97672	4.51e-10
TCONS_00217509	102176214	GC	Novel_lncRNA	102169471	LOC102169471	0.991214	8.3e-13
TCONS_00217509	102176214	GC	Novel_lncRNA	102168699	LOC102168699	0.991214	8.3e-13
TCONS_00217509	102176214	GC	Novel_lncRNA	102172066	TAAR5	0.991214	8.3e-13
TCONS_00217509	102176214	GC	Novel_lncRNA	102169349	LOC102169349	0.999458	1.16e-20
TCONS_00217509	102176214	GC	Novel_lncRNA	108637735	LOC108637735	0.988745	4.12e-12
TCONS_00217509	102176214	GC	Novel_lncRNA	106501785	LOC106501785	0.991214	8.3e-13
TCONS_00217509	102176214	GC	Novel_lncRNA	102186717	LOC102186717	0.960737	1.3e-08
TCONS_00217509	102176214	GC	Novel_lncRNA	102183072	LOC102183072	0.991214	8.3e-13
TCONS_00217509	102176214	GC	Novel_lncRNA	102173355	LOC102173355	0.991214	8.3e-13
TCONS_00217509	102176214	GC	Novel_lncRNA	108638494	LOC108638494	0.972696	1.26e-09
TCONS_00217509	102176214	GC	Novel_lncRNA	102188717	CRYGC	0.991214	8.3e-13
TCONS_00217509	102176214	GC	Novel_lncRNA	102171865	LOC102171865	0.951555	4.97e-08
TCONS_00217509	102176214	GC	Novel_lncRNA	102185846	LOC102185846	0.959258	1.64e-08
TCONS_00217509	102176214	GC	Novel_lncRNA	100861388	LOC100861388	0.991214	8.3e-13
TCONS_00217509	102176214	GC	Novel_lncRNA	102171511	LOC102171511	0.993919	7.64e-14
TCONS_00217509	102176214	GC	Novel_lncRNA	102169951	LOC102169951	0.992757	2.37e-13
TCONS_00217509	102176214	GC	Novel_lncRNA	102181567	LOC102181567	0.957945	2.01e-08
TCONS_00217509	102176214	GC	Novel_lncRNA	102181299	LOC102181299	0.991214	8.3e-13
TCONS_00217509	102176214	GC	Novel_lncRNA	108634737	LOC108634737	0.991214	8.3e-13
TCONS_00217509	102176214	GC	Novel_lncRNA	102172465	LOC102172465	0.991214	8.3e-13
TCONS_00217509	102176214	GC	Novel_lncRNA	108637253	LOC108637253	0.991214	8.3e-13
TCONS_00217509	102176214	GC	Novel_lncRNA	102172740	LOC102172740	0.958429	1.87e-08
TCONS_00801227	XLOC_698475	XLOC_698475	Novel_lncRNA	102175148	LOC102175148	0.950499	5.71e-08
TCONS_00449158	102170712	GSDMC	Novel_lncRNA	102186735	CLCA2	0.950941	5.39e-08
TCONS_00449158	102170712	GSDMC	Novel_lncRNA	102187609	DCSTAMP	0.969338	2.66e-09
TCONS_00449158	102170712	GSDMC	Novel_lncRNA	102188161	TMEM154	0.959928	1.48e-08
TCONS_00449158	102170712	GSDMC	Novel_lncRNA	102174145	P2RX7	0.957403	2.19e-08
TCONS_00449158	102170712	GSDMC	Novel_lncRNA	102181089	SERPINB7	0.957144	2.27e-08
TCONS_00449158	102170712	GSDMC	Novel_lncRNA	102172831	SLC26A9	0.956131	2.64e-08
TCONS_00449158	102170712	GSDMC	Novel_lncRNA	102190231	IRF9	0.951543	4.98e-08
TCONS_00449158	102170712	GSDMC	Novel_lncRNA	102181779	SPATA6L	0.979476	2e-10
TCONS_00449158	102170712	GSDMC	Novel_lncRNA	108638131	RNF225	0.962514	9.65e-09
TCONS_00449158	102170712	GSDMC	Novel_lncRNA	102176416	SLC1A1	0.951042	5.32e-08
TCONS_00449158	102170712	GSDMC	Novel_lncRNA	102170660	NGEF	0.956324	2.57e-08
TCONS_00449158	102170712	GSDMC	Novel_lncRNA	102185525	LOC102185525	0.955963	2.7e-08
TCONS_00449158	102170712	GSDMC	Novel_lncRNA	102171536	PLEKHN1	0.95431	3.42e-08
TCONS_00449158	102170712	GSDMC	Novel_lncRNA	102178657	C5AR1	0.962788	9.2e-09
TCONS_00449158	102170712	GSDMC	Novel_lncRNA	102179998	BTN3A3	0.968075	3.44e-09
TCONS_00449158	102170712	GSDMC	Novel_lncRNA	102185931	CCDC183	0.963221	8.54e-09
TCONS_00449158	102170712	GSDMC	Novel_lncRNA	102169966	PLCB2	0.953874	3.64e-08
TCONS_00449158	102170712	GSDMC	Novel_lncRNA	102186921	ECM1	0.957586	2.13e-08
TCONS_00449158	102170712	GSDMC	Novel_lncRNA	102171965	CLEC4G	0.950901	5.42e-08
TCONS_00449158	102170712	GSDMC	Novel_lncRNA	102173227	ALOXE3	0.95774	2.08e-08
TCONS_00449158	102170712	GSDMC	Novel_lncRNA	106502452	FAM110C	0.950659	5.59e-08
TCONS_00449158	102170712	GSDMC	Novel_lncRNA	102174569	CCL27	0.955298	2.98e-08
TCONS_00449158	102170712	GSDMC	Novel_lncRNA	102177470	CD96	0.950876	5.44e-08
TCONS_00449158	102170712	GSDMC	Novel_lncRNA	102179993	LOC102179993	0.95057	5.66e-08
TCONS_00449158	102170712	GSDMC	Novel_lncRNA	102186122	CIDEB	0.95068	5.58e-08
TCONS_00449158	102170712	GSDMC	Novel_lncRNA	102169924	PGLYRP3	0.961318	1.18e-08
TCONS_00449158	102170712	GSDMC	Novel_lncRNA	102185235	LOC102185235	0.971009	1.85e-09
TCONS_00449158	102170712	GSDMC	Novel_lncRNA	102182565	NRG1	0.955574	2.86e-08
TCONS_00449158	102170712	GSDMC	Novel_lncRNA	102168301	TPRG1	0.952792	4.22e-08
TCONS_00449158	102170712	GSDMC	Novel_lncRNA	102168419	SLC13A4	0.964977	6.24e-09
TCONS_00449158	102170712	GSDMC	Novel_lncRNA	102179052	DEGS2	0.960689	1.31e-08
TCONS_00449158	102170712	GSDMC	Novel_lncRNA	102183095	LYPD3	0.951899	4.75e-08
TCONS_00449158	102170712	GSDMC	Novel_lncRNA	102185797	KPRP	0.969266	2.7e-09
TCONS_00449158	102170712	GSDMC	Novel_lncRNA	102180440	XCR1	0.970259	2.18e-09
TCONS_00449158	102170712	GSDMC	Novel_lncRNA	102172943	SERPINA12	0.964402	6.93e-09
TCONS_00449158	102170712	GSDMC	Novel_lncRNA	102169703	WNT3	0.952246	4.54e-08
TCONS_00449158	102170712	GSDMC	Novel_lncRNA	100860848	TNFSF13B	0.955857	2.75e-08
TCONS_00449158	102170712	GSDMC	Novel_lncRNA	102168504	LOC102168504	0.963172	8.61e-09
TCONS_00449158	102170712	GSDMC	Novel_lncRNA	102174972	CARD14	0.969499	2.57e-09
TCONS_00449158	102170712	GSDMC	Novel_lncRNA	102187087	ADGRF2	0.959107	1.68e-08
TCONS_00449158	102170712	GSDMC	Novel_lncRNA	102172160	NOX5	0.967212	4.09e-09
TCONS_00449158	102170712	GSDMC	Novel_lncRNA	102191014	MACC1	0.953803	3.67e-08
TCONS_00449158	102170712	GSDMC	Novel_lncRNA	102187263	ALOX12	0.961755	1.1e-08
TCONS_00449158	102170712	GSDMC	Novel_lncRNA	102180308	LOC102180308	0.961421	1.16e-08
TCONS_00449158	102170712	GSDMC	Novel_lncRNA	102169975	PRNP	0.950981	5.36e-08
TCONS_00449158	102170712	GSDMC	Novel_lncRNA	102191122	MAGIX	0.950839	5.46e-08
TCONS_00449158	102170712	GSDMC	Novel_lncRNA	102168294	KRT10	0.952925	4.14e-08
TCONS_00801225	XLOC_698473	XLOC_698473	Novel_lncRNA	102178148	LOC102178148	0.951645	4.92e-08
TCONS_00801225	XLOC_698473	XLOC_698473	Novel_lncRNA	102186917	LOC102186917	0.974627	7.86e-10
TCONS_00801225	XLOC_698473	XLOC_698473	Novel_lncRNA	102186496	BPIFA3	0.96703	4.23e-09
TCONS_00801225	XLOC_698473	XLOC_698473	Novel_lncRNA	108635339	LOC108635339	0.954139	3.51e-08
TCONS_00801225	XLOC_698473	XLOC_698473	Novel_lncRNA	102177731	DEFB123	0.96703	4.23e-09
TCONS_00801225	XLOC_698473	XLOC_698473	Novel_lncRNA	102183504	LOC102183504	0.96703	4.23e-09
TCONS_00801225	XLOC_698473	XLOC_698473	Novel_lncRNA	102169898	LOC102169898	0.96703	4.23e-09
TCONS_00801225	XLOC_698473	XLOC_698473	Novel_lncRNA	102188049	LOC102188049	0.954083	3.53e-08
TCONS_00801225	XLOC_698473	XLOC_698473	Novel_lncRNA	102184221	GHRHR	0.956177	2.62e-08
TCONS_00801225	XLOC_698473	XLOC_698473	Novel_lncRNA	102181504	LOC102181504	0.95508	3.07e-08
TCONS_00801225	XLOC_698473	XLOC_698473	Novel_lncRNA	102180243	LOC102180243	0.96703	4.23e-09
TCONS_00801225	XLOC_698473	XLOC_698473	Novel_lncRNA	108636096	LOC108636096	0.96703	4.23e-09
TCONS_00801225	XLOC_698473	XLOC_698473	Novel_lncRNA	102186386	LOC102186386	0.96703	4.23e-09
TCONS_00801225	XLOC_698473	XLOC_698473	Novel_lncRNA	108637623	LOC108637623	0.96703	4.23e-09
TCONS_00801225	XLOC_698473	XLOC_698473	Novel_lncRNA	108636461	LOC108636461	0.955599	2.85e-08
TCONS_00801225	XLOC_698473	XLOC_698473	Novel_lncRNA	108636626	LOC108636626	0.96703	4.23e-09
TCONS_00801225	XLOC_698473	XLOC_698473	Novel_lncRNA	102174926	LOC102174926	0.96703	4.23e-09
TCONS_00801225	XLOC_698473	XLOC_698473	Novel_lncRNA	108636428	LOC108636428	0.96703	4.23e-09
TCONS_00801225	XLOC_698473	XLOC_698473	Novel_lncRNA	102177808	LOC102177808	0.96703	4.23e-09
TCONS_00801225	XLOC_698473	XLOC_698473	Novel_lncRNA	108634908	LOC108634908	0.96703	4.23e-09
TCONS_00801225	XLOC_698473	XLOC_698473	Novel_lncRNA	102188295	RBP5	0.96703	4.23e-09
TCONS_00801225	XLOC_698473	XLOC_698473	Novel_lncRNA	102176436	HAO1	0.967306	4.01e-09
TCONS_00801225	XLOC_698473	XLOC_698473	Novel_lncRNA	102190385	LOC102190385	0.97008	2.27e-09
TCONS_00801225	XLOC_698473	XLOC_698473	Novel_lncRNA	108634789	LOC108634789	0.96703	4.23e-09
TCONS_00801225	XLOC_698473	XLOC_698473	Novel_lncRNA	102182821	LOC102182821	0.96703	4.23e-09
TCONS_00801225	XLOC_698473	XLOC_698473	Novel_lncRNA	102189641	LOC102189641	0.961077	1.23e-08
TCONS_00801225	XLOC_698473	XLOC_698473	Novel_lncRNA	102181391	LOC102181391	0.96703	4.23e-09
TCONS_00801225	XLOC_698473	XLOC_698473	Novel_lncRNA	102168262	LOC102168262	0.96703	4.23e-09
TCONS_00801225	XLOC_698473	XLOC_698473	Novel_lncRNA	102171679	LOC102171679	0.96703	4.23e-09
TCONS_00801225	XLOC_698473	XLOC_698473	Novel_lncRNA	102189280	LOC102189280	0.96703	4.23e-09
TCONS_00801225	XLOC_698473	XLOC_698473	Novel_lncRNA	102169865	LOC102169865	0.960505	1.35e-08
TCONS_00801225	XLOC_698473	XLOC_698473	Novel_lncRNA	102190894	LOC102190894	0.956862	2.37e-08
TCONS_00801225	XLOC_698473	XLOC_698473	Novel_lncRNA	102173204	LOC102173204	0.96703	4.23e-09
TCONS_00801225	XLOC_698473	XLOC_698473	Novel_lncRNA	102181570	LOC102181570	0.966562	4.63e-09
TCONS_00801225	XLOC_698473	XLOC_698473	Novel_lncRNA	108634813	LOC108634813	0.96703	4.23e-09
TCONS_00801225	XLOC_698473	XLOC_698473	Novel_lncRNA	102184801	LOC102184801	0.96703	4.23e-09
TCONS_00801225	XLOC_698473	XLOC_698473	Novel_lncRNA	108634766	PRAME	0.96703	4.23e-09
TCONS_00801225	XLOC_698473	XLOC_698473	Novel_lncRNA	102179033	LOC102179033	0.96703	4.23e-09
TCONS_00801225	XLOC_698473	XLOC_698473	Novel_lncRNA	102177709	LOC102177709	0.96703	4.23e-09
TCONS_00801225	XLOC_698473	XLOC_698473	Novel_lncRNA	102186760	LOC102186760	0.971319	1.73e-09
TCONS_00801225	XLOC_698473	XLOC_698473	Novel_lncRNA	102190268	LOC102190268	0.96703	4.23e-09
TCONS_00801225	XLOC_698473	XLOC_698473	Novel_lncRNA	108634596	LOC108634596	0.965917	5.24e-09
TCONS_00801225	XLOC_698473	XLOC_698473	Novel_lncRNA	102184860	LOC102184860	0.96703	4.23e-09
TCONS_00801225	XLOC_698473	XLOC_698473	Novel_lncRNA	102168772	CLRN1	0.962583	9.53e-09
TCONS_00801225	XLOC_698473	XLOC_698473	Novel_lncRNA	102170771	LOC102170771	0.959512	1.58e-08
TCONS_00801225	XLOC_698473	XLOC_698473	Novel_lncRNA	102187877	LOC102187877	0.953212	3.98e-08
TCONS_00801225	XLOC_698473	XLOC_698473	Novel_lncRNA	102187850	LOC102187850	0.96703	4.23e-09
TCONS_00801225	XLOC_698473	XLOC_698473	Novel_lncRNA	108638124	LOC108638124	0.96703	4.23e-09
TCONS_00801225	XLOC_698473	XLOC_698473	Novel_lncRNA	108634626	LOC108634626	0.96703	4.23e-09
TCONS_00801225	XLOC_698473	XLOC_698473	Novel_lncRNA	102183985	APOC3	0.970112	2.25e-09
TCONS_00801225	XLOC_698473	XLOC_698473	Novel_lncRNA	108634017	NPS	0.95516	3.04e-08
TCONS_00801225	XLOC_698473	XLOC_698473	Novel_lncRNA	102170673	LOC102170673	0.96703	4.23e-09
TCONS_00801225	XLOC_698473	XLOC_698473	Novel_lncRNA	100861235	SYCP3	0.96703	4.23e-09
TCONS_00801225	XLOC_698473	XLOC_698473	Novel_lncRNA	102183118	LOC102183118	0.969858	2.38e-09
TCONS_00801225	XLOC_698473	XLOC_698473	Novel_lncRNA	102180732	LOC102180732	0.96703	4.23e-09
TCONS_00801225	XLOC_698473	XLOC_698473	Novel_lncRNA	108634575	LOC108634575	0.96703	4.23e-09
TCONS_00801225	XLOC_698473	XLOC_698473	Novel_lncRNA	102188286	LOC102188286	0.962265	1.01e-08
TCONS_00801225	XLOC_698473	XLOC_698473	Novel_lncRNA	102184898	LOC102184898	0.967919	3.55e-09
TCONS_00801225	XLOC_698473	XLOC_698473	Novel_lncRNA	108637625	LOC108637625	0.96703	4.23e-09
TCONS_00801225	XLOC_698473	XLOC_698473	Novel_lncRNA	108633855	LOC108633855	0.952022	4.68e-08
TCONS_00801225	XLOC_698473	XLOC_698473	Novel_lncRNA	106502295	LOC106502295	0.966877	4.36e-09
TCONS_00801225	XLOC_698473	XLOC_698473	Novel_lncRNA	102170309	LOC102170309	0.96703	4.23e-09
TCONS_00801225	XLOC_698473	XLOC_698473	Novel_lncRNA	102182610	DEFB121	0.96703	4.23e-09
TCONS_00801225	XLOC_698473	XLOC_698473	Novel_lncRNA	108634793	LOC108634793	0.96703	4.23e-09
TCONS_00801225	XLOC_698473	XLOC_698473	Novel_lncRNA	102189300	LOC102189300	0.970265	2.18e-09
TCONS_00801225	XLOC_698473	XLOC_698473	Novel_lncRNA	102183939	PATE2	0.970067	2.28e-09
TCONS_00801225	XLOC_698473	XLOC_698473	Novel_lncRNA	108634558	LOC108634558	0.96703	4.23e-09
TCONS_00801225	XLOC_698473	XLOC_698473	Novel_lncRNA	108633265	LOC108633265	0.961732	1.1e-08
TCONS_00801225	XLOC_698473	XLOC_698473	Novel_lncRNA	108638508	LOC108638508	0.96703	4.23e-09
TCONS_00801225	XLOC_698473	XLOC_698473	Novel_lncRNA	108633452	LOC108633452	0.969848	2.39e-09
TCONS_00801225	XLOC_698473	XLOC_698473	Novel_lncRNA	102182110	GDF3	0.960215	1.41e-08
TCONS_00233634	102176225	CDHR2	Novel_lncRNA	102183406	PANX2	0.970281	2.17e-09
TCONS_00233634	102176225	CDHR2	Novel_lncRNA	102178562	KLK7	0.951614	4.94e-08
TCONS_00233634	102176225	CDHR2	Novel_lncRNA	102171404	ATP6V0A4	0.957811	2.06e-08
TCONS_00233634	102176225	CDHR2	Novel_lncRNA	102176789	KRT74	0.96131	1.18e-08
TCONS_00233634	102176225	CDHR2	Novel_lncRNA	102180600	SLC9A2	0.957636	2.11e-08
TCONS_00233634	102176225	CDHR2	Novel_lncRNA	106501743	KRT19	0.963203	8.56e-09
TCONS_00233634	102176225	CDHR2	Novel_lncRNA	102181333	C19H17orf67	0.953972	3.59e-08
TCONS_00233634	102176225	CDHR2	Novel_lncRNA	102172279	LOC102172279	0.961794	1.09e-08
TCONS_00233634	102176225	CDHR2	Novel_lncRNA	102176921	STARD5	0.954518	3.32e-08
TCONS_00233634	102176225	CDHR2	Novel_lncRNA	102180363	TSPAN2	0.952218	4.56e-08
TCONS_00233634	102176225	CDHR2	Novel_lncRNA	102187966	TMEM74	0.958891	1.74e-08
TCONS_00233634	102176225	CDHR2	Novel_lncRNA	102170195	FAF1	0.95914	1.68e-08
TCONS_00233634	102176225	CDHR2	Novel_lncRNA	102187374	PPIF	0.950851	5.46e-08
TCONS_00233634	102176225	CDHR2	Novel_lncRNA	102182448	MTMR10	0.954417	3.37e-08
TCONS_00219038	102188207	HPSE	Novel_lncRNA	102186154	STAT3	0.980137	1.62e-10
TCONS_00219038	102188207	HPSE	Novel_lncRNA	102185222	NAIP	0.959406	1.61e-08
TCONS_00219038	102188207	HPSE	Novel_lncRNA	102172933	ALOX12B	0.978722	2.53e-10
TCONS_00219038	102188207	HPSE	Novel_lncRNA	102170492	ANO1	0.984072	3.9e-11
TCONS_00219038	102188207	HPSE	Novel_lncRNA	102172831	SLC26A9	0.951463	5.04e-08
TCONS_00219038	102188207	HPSE	Novel_lncRNA	102182095	RPP30	0.965963	5.19e-09
TCONS_00219038	102188207	HPSE	Novel_lncRNA	102185051	CSF1	0.964774	6.47e-09
TCONS_00219038	102188207	HPSE	Novel_lncRNA	102182486	SLC6A8	0.971151	1.8e-09
TCONS_00219038	102188207	HPSE	Novel_lncRNA	102178869	LOC102178869	0.975294	6.62e-10
TCONS_00219038	102188207	HPSE	Novel_lncRNA	102187231	IL1R1	0.967464	3.89e-09
TCONS_00219038	102188207	HPSE	Novel_lncRNA	102170251	IL18BP	0.964341	7e-09
TCONS_00219038	102188207	HPSE	Novel_lncRNA	102186238	COTL1	0.978747	2.51e-10
TCONS_00219038	102188207	HPSE	Novel_lncRNA	102185859	FCGBP	0.964562	6.73e-09
TCONS_00219038	102188207	HPSE	Novel_lncRNA	102188985	NYAP2	0.97196	1.5e-09
TCONS_00219038	102188207	HPSE	Novel_lncRNA	102189267	CALN1	0.972479	1.33e-09
TCONS_00219038	102188207	HPSE	Novel_lncRNA	102187830	COL17A1	0.953145	4.02e-08
TCONS_00219038	102188207	HPSE	Novel_lncRNA	102178888	TMPRSS6	0.954556	3.31e-08
TCONS_00219038	102188207	HPSE	Novel_lncRNA	102179150	SLAMF7	0.954741	3.22e-08
TCONS_00219038	102188207	HPSE	Novel_lncRNA	102174844	CCL19	0.967389	3.95e-09
TCONS_00219038	102188207	HPSE	Novel_lncRNA	102179091	ADGRE1	0.962048	1.04e-08
TCONS_00219038	102188207	HPSE	Novel_lncRNA	108636139	CLEC4D	0.962881	9.06e-09
TCONS_00219038	102188207	HPSE	Novel_lncRNA	102188810	PFKFB4	0.960687	1.31e-08
TCONS_00219038	102188207	HPSE	Novel_lncRNA	102182882	PLEK	0.968915	2.9e-09
TCONS_00219038	102188207	HPSE	Novel_lncRNA	102177633	WDR27	0.961021	1.24e-08
TCONS_00219038	102188207	HPSE	Novel_lncRNA	102179146	DLK2	0.963811	7.7e-09
TCONS_00219038	102188207	HPSE	Novel_lncRNA	106503129	CNFN	0.96613	5.03e-09
TCONS_00219038	102188207	HPSE	Novel_lncRNA	102183990	LOC102183990	0.959924	1.48e-08
TCONS_00219038	102188207	HPSE	Novel_lncRNA	XLOC_462929	XLOC_462929	0.977473	3.65e-10
TCONS_00219038	102188207	HPSE	Novel_lncRNA	102176416	SLC1A1	0.954277	3.44e-08
TCONS_00219038	102188207	HPSE	Novel_lncRNA	102170660	NGEF	0.951537	4.99e-08
TCONS_00219038	102188207	HPSE	Novel_lncRNA	102185368	CD207	0.957647	2.11e-08
TCONS_00219038	102188207	HPSE	Novel_lncRNA	102182054	IL7	0.952018	4.68e-08
TCONS_00219038	102188207	HPSE	Novel_lncRNA	102189708	TNS4	0.956616	2.46e-08
TCONS_00219038	102188207	HPSE	Novel_lncRNA	102171728	NCF2	0.965175	6.02e-09
TCONS_00219038	102188207	HPSE	Novel_lncRNA	102175527	CEMIP	0.95936	1.62e-08
TCONS_00219038	102188207	HPSE	Novel_lncRNA	102178497	IL22RA1	0.981602	9.89e-11
TCONS_00219038	102188207	HPSE	Novel_lncRNA	102183869	DIAPH1	0.969036	2.83e-09
TCONS_00219038	102188207	HPSE	Novel_lncRNA	102172758	PIK3R5	0.968598	3.1e-09
TCONS_00219038	102188207	HPSE	Novel_lncRNA	100861391	HIF1A	0.952776	4.23e-08
TCONS_00219038	102188207	HPSE	Novel_lncRNA	102186072	C3H1orf68	0.957974	2.01e-08
TCONS_00219038	102188207	HPSE	Novel_lncRNA	102184760	CD86	0.958787	1.77e-08
TCONS_00219038	102188207	HPSE	Novel_lncRNA	102184003	OSMR	0.986327	1.45e-11
TCONS_00219038	102188207	HPSE	Novel_lncRNA	102175906	MST1R	0.959643	1.55e-08
TCONS_00219038	102188207	HPSE	Novel_lncRNA	102189726	MCOLN3	0.965054	6.15e-09
TCONS_00219038	102188207	HPSE	Novel_lncRNA	102170712	GSDMC	0.964781	6.47e-09
TCONS_00219038	102188207	HPSE	Novel_lncRNA	100860834	SLC11A1	0.972707	1.26e-09
TCONS_00219038	102188207	HPSE	Novel_lncRNA	102188544	RUFY4	0.966899	4.34e-09
TCONS_00219038	102188207	HPSE	Novel_lncRNA	102179638	NDUFA4L2	0.96007	1.45e-08
TCONS_00219038	102188207	HPSE	Novel_lncRNA	102169375	SERPINE1	0.952271	4.52e-08
TCONS_00219038	102188207	HPSE	Novel_lncRNA	102186577	ADGRE3	0.958303	1.91e-08
TCONS_00219038	102188207	HPSE	Novel_lncRNA	102175987	LOC102175987	0.954474	3.35e-08
TCONS_00219038	102188207	HPSE	Novel_lncRNA	102168660	TLL1	0.967743	3.68e-09
TCONS_00219038	102188207	HPSE	Novel_lncRNA	102188043	NR4A3	0.958279	1.91e-08
TCONS_00219038	102188207	HPSE	Novel_lncRNA	102178432	CYTH4	0.961107	1.22e-08
TCONS_00219038	102188207	HPSE	Novel_lncRNA	102191269	IFNGR2	0.958531	1.84e-08
TCONS_00219038	102188207	HPSE	Novel_lncRNA	102171100	CD47	0.986833	1.14e-11
TCONS_00219038	102188207	HPSE	Novel_lncRNA	102179993	LOC102179993	0.953194	3.99e-08
TCONS_00219038	102188207	HPSE	Novel_lncRNA	102178731	PKM	0.984609	3.12e-11
TCONS_00219038	102188207	HPSE	Novel_lncRNA	102186441	SLC6A20	0.984689	3.02e-11
TCONS_00219038	102188207	HPSE	Novel_lncRNA	102185380	ST18	0.956069	2.66e-08
TCONS_00219038	102188207	HPSE	Novel_lncRNA	102171536	PLEKHN1	0.963538	8.08e-09
TCONS_00219038	102188207	HPSE	Novel_lncRNA	102189431	CLDN16	0.96117	1.21e-08
TCONS_00219038	102188207	HPSE	Novel_lncRNA	102185702	CYR61	0.9501	6.01e-08
TCONS_00219038	102188207	HPSE	Novel_lncRNA	102186681	LOC102186681	0.967041	4.22e-09
TCONS_00219038	102188207	HPSE	Novel_lncRNA	102178908	TNFSF8	0.959604	1.56e-08
TCONS_00219038	102188207	HPSE	Novel_lncRNA	XLOC_383846	XLOC_383846	0.979211	2.18e-10
TCONS_00219038	102188207	HPSE	Novel_lncRNA	102191571	NETO1	0.952642	4.3e-08
TCONS_00219038	102188207	HPSE	Novel_lncRNA	102182455	PTAFR	0.951382	5.09e-08
TCONS_00219038	102188207	HPSE	Novel_lncRNA	102185659	CLEC4F	0.967155	4.13e-09
TCONS_00219038	102188207	HPSE	Novel_lncRNA	102169454	CSMD1	0.961466	1.15e-08
TCONS_00219038	102188207	HPSE	Novel_lncRNA	102188856	SLC35D2	0.961589	1.13e-08
TCONS_00219038	102188207	HPSE	Novel_lncRNA	102186296	LOC102186296	0.972414	1.35e-09
TCONS_00219038	102188207	HPSE	Novel_lncRNA	102175889	LOC102175889	0.968263	3.31e-09
TCONS_00219038	102188207	HPSE	Novel_lncRNA	100860905	PTGS2	0.964515	6.79e-09
TCONS_00219038	102188207	HPSE	Novel_lncRNA	102188207	HPSE	0.985036	2.6e-11
TCONS_00219038	102188207	HPSE	Novel_lncRNA	102182426	CD44	0.969173	2.75e-09
TCONS_00219038	102188207	HPSE	Novel_lncRNA	102181334	ASGR1	0.959052	1.7e-08
TCONS_00219038	102188207	HPSE	Novel_lncRNA	102175951	KRT1	0.963443	8.21e-09
TCONS_00219038	102188207	HPSE	Novel_lncRNA	102176690	HS3ST5	0.95698	2.33e-08
TCONS_00219038	102188207	HPSE	Novel_lncRNA	102172956	ME2	0.957935	2.02e-08
TCONS_00219038	102188207	HPSE	Novel_lncRNA	102181664	LOC102181664	0.96402	7.42e-09
TCONS_00219038	102188207	HPSE	Novel_lncRNA	102186624	PLAUR	0.972982	1.18e-09
TCONS_00219038	102188207	HPSE	Novel_lncRNA	102169439	PGLYRP4	0.984503	3.27e-11
TCONS_00219038	102188207	HPSE	Novel_lncRNA	102179958	FCN1	0.973141	1.13e-09
TCONS_00219038	102188207	HPSE	Novel_lncRNA	102184120	LOC102184120	0.973633	1.01e-09
TCONS_00219038	102188207	HPSE	Novel_lncRNA	102191447	TNFRSF1B	0.958423	1.87e-08
TCONS_00219038	102188207	HPSE	Novel_lncRNA	102168855	AATF	0.963648	7.92e-09
TCONS_00219038	102188207	HPSE	Novel_lncRNA	102169703	WNT3	0.95085	5.46e-08
TCONS_00219038	102188207	HPSE	Novel_lncRNA	102171153	ULBP3	0.952969	4.12e-08
TCONS_00219038	102188207	HPSE	Novel_lncRNA	102175313	LY6D	0.979032	2.3e-10
TCONS_00219038	102188207	HPSE	Novel_lncRNA	102175097	MS4A8	0.968925	2.89e-09
XR_001918928.1	108637295	LOC108637295	Annotated_lncRNA	108634443	LOC108634443	0.9873	9.01e-12
XR_001918928.1	108637295	LOC108637295	Annotated_lncRNA	108635015	LOC108635015	0.9873	9.01e-12
XR_001918928.1	108637295	LOC108637295	Annotated_lncRNA	108634084	LOC108634084	0.9873	9.01e-12
XR_001918928.1	108637295	LOC108637295	Annotated_lncRNA	102188043	NR4A3	0.974242	8.66e-10
XR_001918928.1	108637295	LOC108637295	Annotated_lncRNA	108635016	LOC108635016	0.986771	1.17e-11
XR_001918928.1	108637295	LOC108637295	Annotated_lncRNA	108635375	LOC108635375	0.9873	9.01e-12
XR_001918928.1	108637295	LOC108637295	Annotated_lncRNA	102189214	LOC102189214	0.9873	9.01e-12
XR_001918928.1	108637295	LOC108637295	Annotated_lncRNA	102179146	DLK2	0.962761	9.25e-09
XR_001918928.1	108637295	LOC108637295	Annotated_lncRNA	102183203	LOC102183203	0.962082	1.04e-08
XR_001918928.1	108637295	LOC108637295	Annotated_lncRNA	102189499	IZUMO1R	0.9873	9.01e-12
XR_001918928.1	108637295	LOC108637295	Annotated_lncRNA	102187889	KCNN4	0.95933	1.63e-08
XR_001918928.1	108637295	LOC108637295	Annotated_lncRNA	102186282	SERPINA7	0.9873	9.01e-12
XR_001918928.1	108637295	LOC108637295	Annotated_lncRNA	102181582	LOC102181582	0.960102	1.44e-08
XR_001918928.1	108637295	LOC108637295	Annotated_lncRNA	100860880	OTC	0.958226	1.93e-08
XR_001918928.1	108637295	LOC108637295	Annotated_lncRNA	102185368	CD207	0.96194	1.06e-08
XR_001918928.1	108637295	LOC108637295	Annotated_lncRNA	102186577	ADGRE3	0.953448	3.86e-08
XR_001918928.1	108637295	LOC108637295	Annotated_lncRNA	102186759	LOC102186759	0.964839	6.4e-09
XR_001918928.1	108637295	LOC108637295	Annotated_lncRNA	102185702	CYR61	0.961052	1.23e-08
XR_001918928.1	108637295	LOC108637295	Annotated_lncRNA	102186681	LOC102186681	0.964968	6.25e-09
XR_001918928.1	108637295	LOC108637295	Annotated_lncRNA	108638454	LOC108638454	0.9873	9.01e-12
XR_001918928.1	108637295	LOC108637295	Annotated_lncRNA	102170584	LOC102170584	0.9873	9.01e-12
XR_001918928.1	108637295	LOC108637295	Annotated_lncRNA	106502638	LOC106502638	0.9873	9.01e-12
XR_001918928.1	108637295	LOC108637295	Annotated_lncRNA	102177409	FAM213A	0.984885	2.78e-11
XR_001918928.1	108637295	LOC108637295	Annotated_lncRNA	102185107	LOC102185107	0.980684	1.35e-10
XR_001918928.1	108637295	LOC108637295	Annotated_lncRNA	106502146	LOC106502146	0.980614	1.39e-10
XR_001918928.1	108637295	LOC108637295	Annotated_lncRNA	108636139	CLEC4D	0.955014	3.1e-08
XR_001918928.1	108637295	LOC108637295	Annotated_lncRNA	108635014	LOC108635014	0.982785	6.44e-11
XR_001918928.1	108637295	LOC108637295	Annotated_lncRNA	108633445	LOC108633445	0.9873	9.01e-12
XR_001918928.1	108637295	LOC108637295	Annotated_lncRNA	102189472	LOC102189472	0.965007	6.2e-09
XR_001918928.1	108637295	LOC108637295	Annotated_lncRNA	102187711	SOCS3	0.965444	5.72e-09
XR_001918928.1	108637295	LOC108637295	Annotated_lncRNA	102188504	LRR1	0.982892	6.19e-11
XR_001918928.1	108637295	LOC108637295	Annotated_lncRNA	102179958	FCN1	0.964411	6.92e-09
XR_001918928.1	108637295	LOC108637295	Annotated_lncRNA	108635518	LOC108635518	0.952406	4.44e-08
XR_001918928.1	108637295	LOC108637295	Annotated_lncRNA	102184257	LOC102184257	0.975716	5.92e-10
XR_001918928.1	108637295	LOC108637295	Annotated_lncRNA	102178036	BNIP3	0.959805	1.51e-08
XR_001918928.1	108637295	LOC108637295	Annotated_lncRNA	102188396	LOC102188396	0.957618	2.12e-08
XR_001918928.1	108637295	LOC108637295	Annotated_lncRNA	102187881	LOC102187881	0.9873	9.01e-12
XR_001918928.1	108637295	LOC108637295	Annotated_lncRNA	102175274	LOC102175274	0.9873	9.01e-12
XR_001918928.1	108637295	LOC108637295	Annotated_lncRNA	108635017	LOC108635017	0.9873	9.01e-12
XR_001918928.1	108637295	LOC108637295	Annotated_lncRNA	102183694	LOC102183694	0.968818	2.96e-09
XR_001918928.1	108637295	LOC108637295	Annotated_lncRNA	102172040	FOSL1	0.989256	3.05e-12
XR_001918928.1	108637295	LOC108637295	Annotated_lncRNA	102170554	LOC102170554	0.958537	1.84e-08
XR_001918928.1	108637295	LOC108637295	Annotated_lncRNA	102170893	MMP3	0.982816	6.36e-11
XR_001918928.1	108637295	LOC108637295	Annotated_lncRNA	102189947	LOC102189947	0.9873	9.01e-12
XR_001918928.1	108637295	LOC108637295	Annotated_lncRNA	100653408	LGALS15	0.976715	4.52e-10
XR_001918928.1	108637295	LOC108637295	Annotated_lncRNA	102177535	LOC102177535	0.968566	3.12e-09
XR_001918928.1	108637295	LOC108637295	Annotated_lncRNA	102173569	LOC102173569	0.97013	2.25e-09
XR_001918928.1	108637295	LOC108637295	Annotated_lncRNA	102169375	SERPINE1	0.967537	3.83e-09
XR_001918928.1	108637295	LOC108637295	Annotated_lncRNA	100860842	HOXD13	0.961639	1.12e-08
XR_001918928.1	108637295	LOC108637295	Annotated_lncRNA	102169262	LOC102169262	0.9873	9.01e-12
XR_001918928.1	108637295	LOC108637295	Annotated_lncRNA	102175598	LOC102175598	0.971166	1.79e-09
XR_001918928.1	108637295	LOC108637295	Annotated_lncRNA	108636058	LOC108636058	0.9873	9.01e-12
XR_001918928.1	108637295	LOC108637295	Annotated_lncRNA	102187247	LOC102187247	0.9873	9.01e-12
XR_001918928.1	108637295	LOC108637295	Annotated_lncRNA	102182115	LOC102182115	0.956507	2.5e-08
XR_001918928.1	108637295	LOC108637295	Annotated_lncRNA	102188448	LOC102188448	0.9873	9.01e-12
XR_001918928.1	108637295	LOC108637295	Annotated_lncRNA	102188468	LOC102188468	0.9873	9.01e-12
XR_001295432.2	106502597	LOC106502597	Annotated_lncRNA	102182362	RPS27	0.951808	4.81e-08
TCONS_00414214	102187780	MALRD1	Novel_lncRNA	108638210	LOC108638210	0.965889	5.27e-09
TCONS_00414214	102187780	MALRD1	Novel_lncRNA	108635529	LOC108635529	0.977758	3.36e-10
TCONS_00414214	102187780	MALRD1	Novel_lncRNA	102179125	CLEC3A	0.973923	9.37e-10
TCONS_00414214	102187780	MALRD1	Novel_lncRNA	102170311	LOC102170311	0.963515	8.11e-09
TCONS_00414214	102187780	MALRD1	Novel_lncRNA	102187780	MALRD1	0.958623	1.82e-08
TCONS_00414214	102187780	MALRD1	Novel_lncRNA	102182300	LOC102182300	0.968273	3.31e-09
TCONS_00414214	102187780	MALRD1	Novel_lncRNA	102189227	LOC102189227	0.966627	4.58e-09
TCONS_00414214	102187780	MALRD1	Novel_lncRNA	102189777	LOC102189777	0.965711	5.45e-09
TCONS_00414214	102187780	MALRD1	Novel_lncRNA	102168342	LOC102168342	0.998481	9.35e-18
TCONS_00414214	102187780	MALRD1	Novel_lncRNA	108635179	LOC108635179	0.999994	2.28e-33
TCONS_00414214	102187780	MALRD1	Novel_lncRNA	102189885	LOC102189885	0.959389	1.61e-08
TCONS_00414214	102187780	MALRD1	Novel_lncRNA	102179186	LOC102179186	0.953639	3.76e-08
TCONS_00414214	102187780	MALRD1	Novel_lncRNA	102183807	LOC102183807	0.962397	9.84e-09
TCONS_00169584	102174547	ATP6V1E1	Novel_lncRNA	102181858	LOC102181858	0.951908	4.75e-08
TCONS_00455530	XLOC_400759	XLOC_400759	Novel_lncRNA	102189172	BZW1	0.950804	5.49e-08
TCONS_00455530	XLOC_400759	XLOC_400759	Novel_lncRNA	102190728	BECN1	0.95381	3.67e-08
XR_001296656.2	106502987	LOC106502987	Annotated_lncRNA	102181374	LOC102181374	0.972018	1.48e-09
XR_001296656.2	106502987	LOC106502987	Annotated_lncRNA	102176685	LOC102176685	0.950091	6.02e-08
XR_001296656.2	106502987	LOC106502987	Annotated_lncRNA	102190677	MSX1	0.975701	5.95e-10
XR_001296656.2	106502987	LOC106502987	Annotated_lncRNA	102189382	JAKMIP1	0.967052	4.22e-09
XR_001296656.2	106502987	LOC106502987	Annotated_lncRNA	102188618	LOC102188618	0.951226	5.19e-08
XR_001296656.2	106502987	LOC106502987	Annotated_lncRNA	102181689	ALDH1A2	0.954625	3.28e-08
TCONS_00732816	XLOC_638469	XLOC_638469	Novel_lncRNA	102185149	SYNPO2L	0.959229	1.65e-08
TCONS_00732816	XLOC_638469	XLOC_638469	Novel_lncRNA	102170574	RBFOX1	0.981702	9.55e-11
TCONS_00732816	XLOC_638469	XLOC_638469	Novel_lncRNA	102181364	C28H10orf71	0.956899	2.36e-08
TCONS_00732816	XLOC_638469	XLOC_638469	Novel_lncRNA	102173551	SHD	0.955383	2.94e-08
TCONS_00732816	XLOC_638469	XLOC_638469	Novel_lncRNA	102179241	AKAP6	0.982008	8.56e-11
TCONS_00732816	XLOC_638469	XLOC_638469	Novel_lncRNA	108634347	LOC108634347	0.974834	7.46e-10
TCONS_00732816	XLOC_638469	XLOC_638469	Novel_lncRNA	102190430	LOC102190430	0.954457	3.35e-08
TCONS_00732816	XLOC_638469	XLOC_638469	Novel_lncRNA	102171962	FRMPD4	0.955066	3.08e-08
TCONS_00732816	XLOC_638469	XLOC_638469	Novel_lncRNA	102188195	LDB3	0.976653	4.6e-10
TCONS_00732816	XLOC_638469	XLOC_638469	Novel_lncRNA	102180345	MYH13	0.950066	6.04e-08
TCONS_00732816	XLOC_638469	XLOC_638469	Novel_lncRNA	102169648	BEST3	0.977777	3.35e-10
TCONS_00732816	XLOC_638469	XLOC_638469	Novel_lncRNA	108635614	LOC108635614	0.961055	1.23e-08
TCONS_00732816	XLOC_638469	XLOC_638469	Novel_lncRNA	102173234	TTN	0.966239	4.93e-09
TCONS_00732816	XLOC_638469	XLOC_638469	Novel_lncRNA	XLOC_661657	XLOC_661657	0.966651	4.56e-09
TCONS_00732816	XLOC_638469	XLOC_638469	Novel_lncRNA	102172220	PAX7	0.956349	2.56e-08
TCONS_00732816	XLOC_638469	XLOC_638469	Novel_lncRNA	102188886	SNAI3	0.970987	1.86e-09
XR_309930.2	102180181	LOC102180181	Annotated_lncRNA	102189584	CLCN3	0.966452	4.73e-09
XR_309930.2	102180181	LOC102180181	Annotated_lncRNA	102185946	ATP2C2	0.956464	2.51e-08
TCONS_00595457	XLOC_519179	XLOC_519179	Novel_lncRNA	102182152	ASCL3	0.961625	1.12e-08
TCONS_00595457	XLOC_519179	XLOC_519179	Novel_lncRNA	108634845	LOC108634845	0.967874	3.58e-09
TCONS_00595457	XLOC_519179	XLOC_519179	Novel_lncRNA	108638101	DUXA	0.9631	8.72e-09
TCONS_00595457	XLOC_519179	XLOC_519179	Novel_lncRNA	102169896	LOC102169896	0.959508	1.58e-08
TCONS_00595457	XLOC_519179	XLOC_519179	Novel_lncRNA	100861230	GH1	0.956482	2.51e-08
TCONS_00595457	XLOC_519179	XLOC_519179	Novel_lncRNA	102184373	PLD6	0.956482	2.51e-08
TCONS_00726795	XLOC_633255	XLOC_633255	Novel_lncRNA	106503203	LOC106503203	0.956491	2.5e-08
TCONS_00726795	XLOC_633255	XLOC_633255	Novel_lncRNA	100861174	LOC100861174	0.962678	9.38e-09
TCONS_00726795	XLOC_633255	XLOC_633255	Novel_lncRNA	102190806	SCNN1D	0.95046	5.74e-08
TCONS_00436832	102188236	CSE1L	Novel_lncRNA	102171438	LOC102171438	0.951364	5.1e-08
TCONS_00436832	102188236	CSE1L	Novel_lncRNA	XLOC_217184	XLOC_217184	0.950511	5.7e-08
TCONS_00436832	102188236	CSE1L	Novel_lncRNA	102183837	GON4L	0.956011	2.69e-08
TCONS_00000462	102170463	TIAM1	Novel_lncRNA	102190079	ARHGEF4	0.956873	2.37e-08
TCONS_00000462	102170463	TIAM1	Novel_lncRNA	102191770	LOC102191770	0.966694	4.52e-09
TCONS_00000462	102170463	TIAM1	Novel_lncRNA	102190550	TP63	0.967486	3.87e-09
TCONS_00000462	102170463	TIAM1	Novel_lncRNA	102168602	BAG3	0.956156	2.63e-08
TCONS_00000462	102170463	TIAM1	Novel_lncRNA	102170054	MERTK	0.958295	1.91e-08
TCONS_00000462	102170463	TIAM1	Novel_lncRNA	102171637	DENND1B	0.954243	3.46e-08
TCONS_00000462	102170463	TIAM1	Novel_lncRNA	102184980	BAZ2A	0.965974	5.18e-09
TCONS_00000462	102170463	TIAM1	Novel_lncRNA	102183583	HUWE1	0.962604	9.5e-09
TCONS_00000462	102170463	TIAM1	Novel_lncRNA	102186995	ATP6V0A1	0.960377	1.38e-08
TCONS_00000462	102170463	TIAM1	Novel_lncRNA	102191697	FAT2	0.967046	4.22e-09
TCONS_00000462	102170463	TIAM1	Novel_lncRNA	102189361	TFAP2A	0.979901	1.75e-10
TCONS_00000462	102170463	TIAM1	Novel_lncRNA	102179870	VPS13D	0.973452	1.05e-09
TCONS_00000462	102170463	TIAM1	Novel_lncRNA	102183390	ABLIM1	0.966257	4.91e-09
TCONS_00000462	102170463	TIAM1	Novel_lncRNA	102185996	AFF1	0.954195	3.48e-08
TCONS_00000462	102170463	TIAM1	Novel_lncRNA	102172783	CLEC16A	0.954005	3.57e-08
TCONS_00000462	102170463	TIAM1	Novel_lncRNA	108638589	LOC108638589	0.968173	3.38e-09
TCONS_00000462	102170463	TIAM1	Novel_lncRNA	102184215	KCNC4	0.974677	7.76e-10
TCONS_00000462	102170463	TIAM1	Novel_lncRNA	102177957	HIPK2	0.965037	6.17e-09
TCONS_00000462	102170463	TIAM1	Novel_lncRNA	102183051	CCDC120	0.952834	4.19e-08
TCONS_00000462	102170463	TIAM1	Novel_lncRNA	102173736	TCF7	0.958956	1.72e-08
TCONS_00000462	102170463	TIAM1	Novel_lncRNA	102188972	SUPT6H	0.951495	5.01e-08
TCONS_00000462	102170463	TIAM1	Novel_lncRNA	102186533	LOC102186533	0.95816	1.95e-08
TCONS_00000462	102170463	TIAM1	Novel_lncRNA	102183334	NUMB	0.963467	8.18e-09
TCONS_00000462	102170463	TIAM1	Novel_lncRNA	102179880	CDK12	0.950524	5.69e-08
TCONS_00000462	102170463	TIAM1	Novel_lncRNA	102191045	WNK2	0.958539	1.84e-08
TCONS_00000462	102170463	TIAM1	Novel_lncRNA	102185195	MROH6	0.962397	9.84e-09
TCONS_00425467	XLOC_374151	XLOC_374151	Novel_lncRNA	102186154	STAT3	0.959774	1.52e-08
TCONS_00425467	XLOC_374151	XLOC_374151	Novel_lncRNA	100861242	GFI1B	0.957521	2.15e-08
TCONS_00425467	XLOC_374151	XLOC_374151	Novel_lncRNA	102185222	NAIP	0.964768	6.48e-09
TCONS_00425467	XLOC_374151	XLOC_374151	Novel_lncRNA	102172933	ALOX12B	0.961118	1.22e-08
TCONS_00425467	XLOC_374151	XLOC_374151	Novel_lncRNA	102170492	ANO1	0.979402	2.05e-10
TCONS_00425467	XLOC_374151	XLOC_374151	Novel_lncRNA	102172831	SLC26A9	0.965734	5.42e-09
TCONS_00425467	XLOC_374151	XLOC_374151	Novel_lncRNA	102182882	PLEK	0.967814	3.63e-09
TCONS_00425467	XLOC_374151	XLOC_374151	Novel_lncRNA	102170498	C6H4orf32	0.959577	1.56e-08
TCONS_00425467	XLOC_374151	XLOC_374151	Novel_lncRNA	102182486	SLC6A8	0.96341	8.26e-09
TCONS_00425467	XLOC_374151	XLOC_374151	Novel_lncRNA	102178869	LOC102178869	0.973898	9.43e-10
TCONS_00425467	XLOC_374151	XLOC_374151	Novel_lncRNA	102187231	IL1R1	0.954198	3.48e-08
TCONS_00425467	XLOC_374151	XLOC_374151	Novel_lncRNA	102170251	IL18BP	0.982142	8.16e-11
TCONS_00425467	XLOC_374151	XLOC_374151	Novel_lncRNA	102185859	FCGBP	0.963838	7.66e-09
TCONS_00425467	XLOC_374151	XLOC_374151	Novel_lncRNA	102183578	ARNTL2	0.950397	5.78e-08
TCONS_00425467	XLOC_374151	XLOC_374151	Novel_lncRNA	102189267	CALN1	0.974618	7.88e-10
TCONS_00425467	XLOC_374151	XLOC_374151	Novel_lncRNA	102178888	TMPRSS6	0.963187	8.59e-09
TCONS_00425467	XLOC_374151	XLOC_374151	Novel_lncRNA	102179150	SLAMF7	0.972047	1.47e-09
TCONS_00425467	XLOC_374151	XLOC_374151	Novel_lncRNA	102174844	CCL19	0.968187	3.37e-09
TCONS_00425467	XLOC_374151	XLOC_374151	Novel_lncRNA	102179091	ADGRE1	0.976025	5.46e-10
TCONS_00425467	XLOC_374151	XLOC_374151	Novel_lncRNA	108636139	CLEC4D	0.968141	3.4e-09
TCONS_00425467	XLOC_374151	XLOC_374151	Novel_lncRNA	102189150	GPI	0.960714	1.3e-08
TCONS_00425467	XLOC_374151	XLOC_374151	Novel_lncRNA	102177633	WDR27	0.955434	2.92e-08
TCONS_00425467	XLOC_374151	XLOC_374151	Novel_lncRNA	102185442	OLR1	0.961172	1.21e-08
TCONS_00425467	XLOC_374151	XLOC_374151	Novel_lncRNA	102176715	PDPN	0.967603	3.78e-09
TCONS_00425467	XLOC_374151	XLOC_374151	Novel_lncRNA	102178791	CLEC5A	0.951043	5.32e-08
TCONS_00425467	XLOC_374151	XLOC_374151	Novel_lncRNA	100860785	IL6	0.961076	1.23e-08
TCONS_00425467	XLOC_374151	XLOC_374151	Novel_lncRNA	106503129	CNFN	0.960859	1.27e-08
TCONS_00425467	XLOC_374151	XLOC_374151	Novel_lncRNA	102183990	LOC102183990	0.979531	1.97e-10
TCONS_00425467	XLOC_374151	XLOC_374151	Novel_lncRNA	102190641	MYLK	0.962812	9.17e-09
TCONS_00425467	XLOC_374151	XLOC_374151	Novel_lncRNA	XLOC_462929	XLOC_462929	0.980119	1.63e-10
TCONS_00425467	XLOC_374151	XLOC_374151	Novel_lncRNA	102176416	SLC1A1	0.971612	1.62e-09
TCONS_00425467	XLOC_374151	XLOC_374151	Novel_lncRNA	102181664	LOC102181664	0.976535	4.75e-10
TCONS_00425467	XLOC_374151	XLOC_374151	Novel_lncRNA	102185368	CD207	0.965046	6.16e-09
TCONS_00425467	XLOC_374151	XLOC_374151	Novel_lncRNA	102182054	IL7	0.970045	2.29e-09
TCONS_00425467	XLOC_374151	XLOC_374151	Novel_lncRNA	102189708	TNS4	0.969891	2.36e-09
TCONS_00425467	XLOC_374151	XLOC_374151	Novel_lncRNA	102175527	CEMIP	0.950573	5.65e-08
TCONS_00425467	XLOC_374151	XLOC_374151	Novel_lncRNA	102178497	IL22RA1	0.971274	1.75e-09
TCONS_00425467	XLOC_374151	XLOC_374151	Novel_lncRNA	102183869	DIAPH1	0.969708	2.46e-09
TCONS_00425467	XLOC_374151	XLOC_374151	Novel_lncRNA	100861391	HIF1A	0.961094	1.22e-08
TCONS_00425467	XLOC_374151	XLOC_374151	Novel_lncRNA	102186072	C3H1orf68	0.967926	3.55e-09
TCONS_00425467	XLOC_374151	XLOC_374151	Novel_lncRNA	102182568	GRM5	0.951391	5.08e-08
TCONS_00425467	XLOC_374151	XLOC_374151	Novel_lncRNA	102185141	HIVEP3	0.95395	3.6e-08
TCONS_00425467	XLOC_374151	XLOC_374151	Novel_lncRNA	102184003	OSMR	0.977026	4.14e-10
TCONS_00425467	XLOC_374151	XLOC_374151	Novel_lncRNA	102175906	MST1R	0.952516	4.38e-08
TCONS_00425467	XLOC_374151	XLOC_374151	Novel_lncRNA	102185380	ST18	0.965896	5.26e-09
TCONS_00425467	XLOC_374151	XLOC_374151	Novel_lncRNA	102170712	GSDMC	0.960871	1.27e-08
TCONS_00425467	XLOC_374151	XLOC_374151	Novel_lncRNA	100860834	SLC11A1	0.975591	6.12e-10
TCONS_00425467	XLOC_374151	XLOC_374151	Novel_lncRNA	102188544	RUFY4	0.961959	1.06e-08
TCONS_00425467	XLOC_374151	XLOC_374151	Novel_lncRNA	102179638	NDUFA4L2	0.977027	4.14e-10
TCONS_00425467	XLOC_374151	XLOC_374151	Novel_lncRNA	102186577	ADGRE3	0.968376	3.24e-09
TCONS_00425467	XLOC_374151	XLOC_374151	Novel_lncRNA	102175987	LOC102175987	0.973259	1.1e-09
TCONS_00425467	XLOC_374151	XLOC_374151	Novel_lncRNA	102168660	TLL1	0.979902	1.75e-10
TCONS_00425467	XLOC_374151	XLOC_374151	Novel_lncRNA	102188043	NR4A3	0.963326	8.38e-09
TCONS_00425467	XLOC_374151	XLOC_374151	Novel_lncRNA	102183444	BATF3	0.955057	3.08e-08
TCONS_00425467	XLOC_374151	XLOC_374151	Novel_lncRNA	102171100	CD47	0.958832	1.76e-08
TCONS_00425467	XLOC_374151	XLOC_374151	Novel_lncRNA	102178731	PKM	0.962187	1.02e-08
TCONS_00425467	XLOC_374151	XLOC_374151	Novel_lncRNA	102186441	SLC6A20	0.985879	1.79e-11
TCONS_00425467	XLOC_374151	XLOC_374151	Novel_lncRNA	102189726	MCOLN3	0.992696	2.5e-13
TCONS_00425467	XLOC_374151	XLOC_374151	Novel_lncRNA	102171536	PLEKHN1	0.960451	1.36e-08
TCONS_00425467	XLOC_374151	XLOC_374151	Novel_lncRNA	102189431	CLDN16	0.974342	8.44e-10
TCONS_00425467	XLOC_374151	XLOC_374151	Novel_lncRNA	102186681	LOC102186681	0.973195	1.12e-09
TCONS_00425467	XLOC_374151	XLOC_374151	Novel_lncRNA	102187675	CEACAM19	0.950569	5.66e-08
TCONS_00425467	XLOC_374151	XLOC_374151	Novel_lncRNA	102178908	TNFSF8	0.958145	1.95e-08
TCONS_00425467	XLOC_374151	XLOC_374151	Novel_lncRNA	XLOC_383846	XLOC_383846	0.983942	4.11e-11
TCONS_00425467	XLOC_374151	XLOC_374151	Novel_lncRNA	102182455	PTAFR	0.955762	2.78e-08
TCONS_00425467	XLOC_374151	XLOC_374151	Novel_lncRNA	102188698	KMO	0.976804	4.41e-10
TCONS_00425467	XLOC_374151	XLOC_374151	Novel_lncRNA	102185659	CLEC4F	0.978925	2.38e-10
TCONS_00425467	XLOC_374151	XLOC_374151	Novel_lncRNA	102169454	CSMD1	0.984162	3.76e-11
TCONS_00425467	XLOC_374151	XLOC_374151	Novel_lncRNA	102188856	SLC35D2	0.96172	1.1e-08
TCONS_00425467	XLOC_374151	XLOC_374151	Novel_lncRNA	102186296	LOC102186296	0.983597	4.71e-11
TCONS_00425467	XLOC_374151	XLOC_374151	Novel_lncRNA	102175889	LOC102175889	0.968328	3.27e-09
TCONS_00425467	XLOC_374151	XLOC_374151	Novel_lncRNA	100860905	PTGS2	0.971563	1.64e-09
TCONS_00425467	XLOC_374151	XLOC_374151	Novel_lncRNA	102182115	LOC102182115	0.953969	3.59e-08
TCONS_00425467	XLOC_374151	XLOC_374151	Novel_lncRNA	102180940	RCL1	0.952155	4.59e-08
TCONS_00425467	XLOC_374151	XLOC_374151	Novel_lncRNA	102182426	CD44	0.954625	3.28e-08
TCONS_00425467	XLOC_374151	XLOC_374151	Novel_lncRNA	102170076	SELP	0.950291	5.86e-08
TCONS_00425467	XLOC_374151	XLOC_374151	Novel_lncRNA	102175951	KRT1	0.957493	2.16e-08
TCONS_00425467	XLOC_374151	XLOC_374151	Novel_lncRNA	102178510	PARP12	0.964983	6.23e-09
TCONS_00425467	XLOC_374151	XLOC_374151	Novel_lncRNA	102172956	ME2	0.953676	3.74e-08
TCONS_00425467	XLOC_374151	XLOC_374151	Novel_lncRNA	102188985	NYAP2	0.954687	3.25e-08
TCONS_00425467	XLOC_374151	XLOC_374151	Novel_lncRNA	102186624	PLAUR	0.983188	5.53e-11
TCONS_00425467	XLOC_374151	XLOC_374151	Novel_lncRNA	102169439	PGLYRP4	0.987213	9.42e-12
TCONS_00425467	XLOC_374151	XLOC_374151	Novel_lncRNA	102179958	FCN1	0.974394	8.33e-10
TCONS_00425467	XLOC_374151	XLOC_374151	Novel_lncRNA	102173173	FGFBP1	0.974009	9.18e-10
TCONS_00425467	XLOC_374151	XLOC_374151	Novel_lncRNA	102189897	ABI3	0.970091	2.26e-09
TCONS_00425467	XLOC_374151	XLOC_374151	Novel_lncRNA	102169703	WNT3	0.953424	3.87e-08
TCONS_00425467	XLOC_374151	XLOC_374151	Novel_lncRNA	102170660	NGEF	0.957134	2.28e-08
TCONS_00425467	XLOC_374151	XLOC_374151	Novel_lncRNA	102173270	LOC102173270	0.96133	1.18e-08
TCONS_00425467	XLOC_374151	XLOC_374151	Novel_lncRNA	102175313	LY6D	0.979125	2.23e-10
TCONS_00425467	XLOC_374151	XLOC_374151	Novel_lncRNA	102175097	MS4A8	0.977768	3.35e-10
TCONS_00052065	XLOC_046401	XLOC_046401	Novel_lncRNA	102185247	LOC102185247	0.9735	1.04e-09
XR_001919941.1	108638541	LOC108638541	Annotated_lncRNA	102179575	LOC102179575	0.960616	1.32e-08
XR_001919941.1	108638541	LOC108638541	Annotated_lncRNA	102187851	CXCL9	0.959573	1.56e-08
TCONS_00288935	XLOC_253452	XLOC_253452	Novel_lncRNA	102173772	LOC102173772	0.985721	1.92e-11
TCONS_00288935	XLOC_253452	XLOC_253452	Novel_lncRNA	102180592	LOC102180592	0.992808	2.27e-13
TCONS_00288935	XLOC_253452	XLOC_253452	Novel_lncRNA	102190221	LOC102190221	0.973102	1.14e-09
TCONS_00288935	XLOC_253452	XLOC_253452	Novel_lncRNA	102182018	LOC102182018	0.955328	2.96e-08
TCONS_00288935	XLOC_253452	XLOC_253452	Novel_lncRNA	102191613	LOC102191613	0.978508	2.7e-10
TCONS_00288935	XLOC_253452	XLOC_253452	Novel_lncRNA	102168609	LOC102168609	0.965702	5.46e-09
TCONS_00288935	XLOC_253452	XLOC_253452	Novel_lncRNA	102185657	LOC102185657	0.981919	8.84e-11
TCONS_00288935	XLOC_253452	XLOC_253452	Novel_lncRNA	102190683	LOC102190683	0.973206	1.12e-09
TCONS_00414583	102169193	PIP4K2A	Novel_lncRNA	106503710	FAM25A	0.957561	2.14e-08
TCONS_00414583	102169193	PIP4K2A	Novel_lncRNA	102179881	LOC102179881	0.957245	2.24e-08
TCONS_00414583	102169193	PIP4K2A	Novel_lncRNA	102186902	SLC13A2	0.958956	1.72e-08
TCONS_00414583	102169193	PIP4K2A	Novel_lncRNA	102186382	TMPRSS11D	0.962806	9.17e-09
TCONS_00414583	102169193	PIP4K2A	Novel_lncRNA	100861054	SNRNP25	0.959286	1.64e-08
TCONS_00414583	102169193	PIP4K2A	Novel_lncRNA	108638521	LOC108638521	0.970263	2.18e-09
TCONS_00068806	XLOC_061210	XLOC_061210	Novel_lncRNA	102186182	RNF148	0.956525	2.49e-08
TCONS_00120316	102184679	LOC102184679	Novel_lncRNA	102169932	LOC102169932	0.9645	6.8e-09
TCONS_00120316	102184679	LOC102184679	Novel_lncRNA	102175652	LOC102175652	0.969928	2.34e-09
XR_309986.1	102175273	LOC102175273	Annotated_lncRNA	102188175	IQCF1	0.971464	1.67e-09
XR_309986.1	102175273	LOC102175273	Annotated_lncRNA	106502327	LOC106502327	0.976698	4.54e-10
XR_309986.1	102175273	LOC102175273	Annotated_lncRNA	108637289	LOC108637289	0.952526	4.37e-08
XR_309986.1	102175273	LOC102175273	Annotated_lncRNA	108634589	LOC108634589	0.999996	1.65e-34
XR_309986.1	102175273	LOC102175273	Annotated_lncRNA	102188937	LOC102188937	0.973228	1.11e-09
XR_309986.1	102175273	LOC102175273	Annotated_lncRNA	108635521	LOC108635521	0.95704	2.31e-08
XR_309986.1	102175273	LOC102175273	Annotated_lncRNA	102182822	LOC102182822	0.986027	1.67e-11
XR_309986.1	102175273	LOC102175273	Annotated_lncRNA	108635457	LOC108635457	0.957863	2.04e-08
XR_309986.1	102175273	LOC102175273	Annotated_lncRNA	108636097	LOC108636097	0.966065	5.1e-09
XR_309986.1	102175273	LOC102175273	Annotated_lncRNA	102181766	LOC102181766	0.990001	1.92e-12
XR_309986.1	102175273	LOC102175273	Annotated_lncRNA	102179335	ITIH1	0.963892	7.59e-09
XR_309986.1	102175273	LOC102175273	Annotated_lncRNA	102176866	OTUD6A	0.959776	1.52e-08
XR_309986.1	102175273	LOC102175273	Annotated_lncRNA	108635261	LOC108635261	0.973717	9.86e-10
XR_309986.1	102175273	LOC102175273	Annotated_lncRNA	XLOC_531318	XLOC_531318	0.956103	2.65e-08
XR_309986.1	102175273	LOC102175273	Annotated_lncRNA	102191099	LOC102191099	0.95084	5.46e-08
XR_309986.1	102175273	LOC102175273	Annotated_lncRNA	XLOC_696525	XLOC_696525	0.992236	3.72e-13
TCONS_00258994	102171514	SCRG1	Novel_lncRNA	102181916	LOC102181916	0.962527	9.63e-09
TCONS_00258994	102171514	SCRG1	Novel_lncRNA	102179809	ITGAE	0.954888	3.16e-08
TCONS_00258994	102171514	SCRG1	Novel_lncRNA	102177553	ANAPC10	0.956699	2.43e-08
TCONS_00258994	102171514	SCRG1	Novel_lncRNA	102177399	LOC102177399	0.955161	3.04e-08
TCONS_00258994	102171514	SCRG1	Novel_lncRNA	102181680	FER	0.962405	9.83e-09
TCONS_00258994	102171514	SCRG1	Novel_lncRNA	102174032	LOC102174032	0.984914	2.74e-11
TCONS_00032700	102189710	CLDN1	Novel_lncRNA	108634443	LOC108634443	1	0
TCONS_00032700	102189710	CLDN1	Novel_lncRNA	108635015	LOC108635015	1	3.51e-101
TCONS_00032700	102189710	CLDN1	Novel_lncRNA	108634084	LOC108634084	1	3.51e-101
TCONS_00032700	102189710	CLDN1	Novel_lncRNA	102188043	NR4A3	0.983082	5.75e-11
TCONS_00032700	102189710	CLDN1	Novel_lncRNA	108635016	LOC108635016	0.999761	5.62e-23
TCONS_00032700	102189710	CLDN1	Novel_lncRNA	108636139	CLEC4D	0.976453	4.86e-10
TCONS_00032700	102189710	CLDN1	Novel_lncRNA	108635375	LOC108635375	1	3.88e-103
TCONS_00032700	102189710	CLDN1	Novel_lncRNA	102189214	LOC102189214	1	3.88e-103
TCONS_00032700	102189710	CLDN1	Novel_lncRNA	102179146	DLK2	0.964148	7.25e-09
TCONS_00032700	102189710	CLDN1	Novel_lncRNA	102183203	LOC102183203	0.978671	2.57e-10
TCONS_00032700	102189710	CLDN1	Novel_lncRNA	102189499	IZUMO1R	1	0
TCONS_00032700	102189710	CLDN1	Novel_lncRNA	100860785	IL6	0.966598	4.6e-09
TCONS_00032700	102189710	CLDN1	Novel_lncRNA	106503129	CNFN	0.96	1.46e-08
TCONS_00032700	102189710	CLDN1	Novel_lncRNA	102186282	SERPINA7	1	0
TCONS_00032700	102189710	CLDN1	Novel_lncRNA	102181582	LOC102181582	0.982936	6.08e-11
TCONS_00032700	102189710	CLDN1	Novel_lncRNA	100860880	OTC	0.973651	1e-09
TCONS_00032700	102189710	CLDN1	Novel_lncRNA	102185368	CD207	0.981121	1.17e-10
TCONS_00032700	102189710	CLDN1	Novel_lncRNA	102179500	LOC102179500	0.950054	6.04e-08
TCONS_00032700	102189710	CLDN1	Novel_lncRNA	102186577	ADGRE3	0.974785	7.55e-10
TCONS_00032700	102189710	CLDN1	Novel_lncRNA	102187711	SOCS3	0.969841	2.39e-09
TCONS_00032700	102189710	CLDN1	Novel_lncRNA	102186759	LOC102186759	0.984339	3.49e-11
TCONS_00032700	102189710	CLDN1	Novel_lncRNA	100860834	SLC11A1	0.953687	3.73e-08
TCONS_00032700	102189710	CLDN1	Novel_lncRNA	102171728	NCF2	0.956912	2.35e-08
TCONS_00032700	102189710	CLDN1	Novel_lncRNA	102189431	CLDN16	0.952438	4.42e-08
TCONS_00032700	102189710	CLDN1	Novel_lncRNA	102185702	CYR61	0.98392	4.14e-11
TCONS_00032700	102189710	CLDN1	Novel_lncRNA	102186681	LOC102186681	0.982315	7.66e-11
TCONS_00032700	102189710	CLDN1	Novel_lncRNA	102170804	LOC102170804	0.95882	1.76e-08
TCONS_00032700	102189710	CLDN1	Novel_lncRNA	102178036	BNIP3	0.9729	1.2e-09
TCONS_00032700	102189710	CLDN1	Novel_lncRNA	102170584	LOC102170584	1	0
TCONS_00032700	102189710	CLDN1	Novel_lncRNA	106502638	LOC106502638	1	0
TCONS_00032700	102189710	CLDN1	Novel_lncRNA	108638454	LOC108638454	1	0
TCONS_00032700	102189710	CLDN1	Novel_lncRNA	102185107	LOC102185107	0.994696	3.14e-14
TCONS_00032700	102189710	CLDN1	Novel_lncRNA	106502146	LOC106502146	0.995442	1.18e-14
TCONS_00032700	102189710	CLDN1	Novel_lncRNA	102188314	LOC102188314	0.95026	5.89e-08
TCONS_00032700	102189710	CLDN1	Novel_lncRNA	108633160	LOC108633160	0.950904	5.42e-08
TCONS_00032700	102189710	CLDN1	Novel_lncRNA	108635014	LOC108635014	0.996554	1.91e-15
TCONS_00032700	102189710	CLDN1	Novel_lncRNA	108633445	LOC108633445	1	0
TCONS_00032700	102189710	CLDN1	Novel_lncRNA	100861391	HIF1A	0.954228	3.46e-08
TCONS_00032700	102189710	CLDN1	Novel_lncRNA	102189472	LOC102189472	0.98189	8.93e-11
TCONS_00032700	102189710	CLDN1	Novel_lncRNA	102175097	MS4A8	0.952455	4.41e-08
TCONS_00032700	102189710	CLDN1	Novel_lncRNA	102187618	SDS	0.961425	1.16e-08
TCONS_00032700	102189710	CLDN1	Novel_lncRNA	102184257	LOC102184257	0.990855	1.08e-12
TCONS_00032700	102189710	CLDN1	Novel_lncRNA	108635411	LOC108635411	0.95214	4.6e-08
TCONS_00032700	102189710	CLDN1	Novel_lncRNA	102188504	LRR1	0.996929	9.08e-16
TCONS_00032700	102189710	CLDN1	Novel_lncRNA	102179958	FCN1	0.978578	2.64e-10
TCONS_00032700	102189710	CLDN1	Novel_lncRNA	108635518	LOC108635518	0.973365	1.07e-09
TCONS_00032700	102189710	CLDN1	Novel_lncRNA	102188468	LOC102188468	1	0
TCONS_00032700	102189710	CLDN1	Novel_lncRNA	102191079	SLC13A5	0.952078	4.64e-08
TCONS_00032700	102189710	CLDN1	Novel_lncRNA	102169399	LOC102169399	0.953254	3.96e-08
TCONS_00032700	102189710	CLDN1	Novel_lncRNA	108635457	LOC108635457	0.961734	1.1e-08
TCONS_00032700	102189710	CLDN1	Novel_lncRNA	108635454	LOC108635454	0.955991	2.69e-08
TCONS_00032700	102189710	CLDN1	Novel_lncRNA	102187881	LOC102187881	1	0
TCONS_00032700	102189710	CLDN1	Novel_lncRNA	102175274	LOC102175274	1	3.88e-103
TCONS_00032700	102189710	CLDN1	Novel_lncRNA	108635017	LOC108635017	1	3.51e-101
TCONS_00032700	102189710	CLDN1	Novel_lncRNA	102179822	LOC102179822	0.962508	9.66e-09
TCONS_00032700	102189710	CLDN1	Novel_lncRNA	102172040	FOSL1	0.998219	2.64e-17
TCONS_00032700	102189710	CLDN1	Novel_lncRNA	102188396	LOC102188396	0.975179	6.82e-10
TCONS_00032700	102189710	CLDN1	Novel_lncRNA	102170554	LOC102170554	0.975216	6.75e-10
TCONS_00032700	102189710	CLDN1	Novel_lncRNA	102170893	MMP3	0.996507	2.09e-15
TCONS_00032700	102189710	CLDN1	Novel_lncRNA	102179158	CLEC19A	0.965527	5.64e-09
TCONS_00032700	102189710	CLDN1	Novel_lncRNA	102189947	LOC102189947	1	3.88e-103
TCONS_00032700	102189710	CLDN1	Novel_lncRNA	100653408	LGALS15	0.988867	3.84e-12
TCONS_00032700	102189710	CLDN1	Novel_lncRNA	102191784	SLC2A9	0.953694	3.73e-08
TCONS_00032700	102189710	CLDN1	Novel_lncRNA	102177535	LOC102177535	0.983485	4.93e-11
TCONS_00032700	102189710	CLDN1	Novel_lncRNA	102179091	ADGRE1	0.960614	1.32e-08
TCONS_00032700	102189710	CLDN1	Novel_lncRNA	102173569	LOC102173569	0.986918	1.09e-11
TCONS_00032700	102189710	CLDN1	Novel_lncRNA	108633784	LOC108633784	0.963944	7.52e-09
TCONS_00032700	102189710	CLDN1	Novel_lncRNA	102169375	SERPINE1	0.978848	2.43e-10
TCONS_00032700	102189710	CLDN1	Novel_lncRNA	100860842	HOXD13	0.979162	2.21e-10
TCONS_00032700	102189710	CLDN1	Novel_lncRNA	102169262	LOC102169262	1	3.51e-101
TCONS_00032700	102189710	CLDN1	Novel_lncRNA	102175598	LOC102175598	0.9889	3.77e-12
TCONS_00032700	102189710	CLDN1	Novel_lncRNA	108636058	LOC108636058	1	3.51e-101
TCONS_00032700	102189710	CLDN1	Novel_lncRNA	102187247	LOC102187247	1	3.88e-103
TCONS_00032700	102189710	CLDN1	Novel_lncRNA	102182115	LOC102182115	0.963771	7.75e-09
TCONS_00032700	102189710	CLDN1	Novel_lncRNA	102183694	LOC102183694	0.980721	1.34e-10
TCONS_00032700	102189710	CLDN1	Novel_lncRNA	102177409	FAM213A	0.993149	1.65e-13
TCONS_00032700	102189710	CLDN1	Novel_lncRNA	102188448	LOC102188448	1	0
TCONS_00136953	XLOC_120004	XLOC_120004	Novel_lncRNA	102180880	LOC102180880	0.951616	4.94e-08
TCONS_00136953	XLOC_120004	XLOC_120004	Novel_lncRNA	102174988	DXO	0.965941	5.22e-09
TCONS_00136953	XLOC_120004	XLOC_120004	Novel_lncRNA	102176495	LOC102176495	0.955744	2.79e-08
TCONS_00136953	XLOC_120004	XLOC_120004	Novel_lncRNA	102186727	LOC102186727	0.950253	5.89e-08
TCONS_00136953	XLOC_120004	XLOC_120004	Novel_lncRNA	102168425	ALOX5	0.954782	3.2e-08
TCONS_00136953	XLOC_120004	XLOC_120004	Novel_lncRNA	102168657	BLZF1	0.962694	9.35e-09
TCONS_00136953	XLOC_120004	XLOC_120004	Novel_lncRNA	102187487	TXN	0.954186	3.48e-08
TCONS_00136953	XLOC_120004	XLOC_120004	Novel_lncRNA	102175326	PFN1	0.959105	1.68e-08
TCONS_00136953	XLOC_120004	XLOC_120004	Novel_lncRNA	102183977	HCK	0.962749	9.27e-09
TCONS_00136953	XLOC_120004	XLOC_120004	Novel_lncRNA	102185797	KPRP	0.95521	3.01e-08
TCONS_00136953	XLOC_120004	XLOC_120004	Novel_lncRNA	102175712	CD300E	0.951613	4.94e-08
TCONS_00136953	XLOC_120004	XLOC_120004	Novel_lncRNA	102174685	SLC5A1	0.952821	4.2e-08
TCONS_00136953	XLOC_120004	XLOC_120004	Novel_lncRNA	102169705	BCL6	0.954744	3.22e-08
TCONS_00136953	XLOC_120004	XLOC_120004	Novel_lncRNA	102180817	SERPINB11	0.955558	2.87e-08
TCONS_00273358	XLOC_239457	XLOC_239457	Novel_lncRNA	102169162	DLG2	0.958713	1.79e-08
TCONS_00273358	XLOC_239457	XLOC_239457	Novel_lncRNA	102188220	MUSK	0.953619	3.77e-08
TCONS_00273358	XLOC_239457	XLOC_239457	Novel_lncRNA	102170627	FANCA	0.95154	4.98e-08
TCONS_00273358	XLOC_239457	XLOC_239457	Novel_lncRNA	108633188	CCDC136	0.950409	5.78e-08
TCONS_00304578	102179566	FUCA2	Novel_lncRNA	102178230	C3H1orf162	0.963702	7.85e-09
TCONS_00125206	XLOC_109373	XLOC_109373	Novel_lncRNA	102178149	RAC2	0.982223	7.92e-11
TCONS_00125206	XLOC_109373	XLOC_109373	Novel_lncRNA	102170772	LOC102170772	0.953293	3.94e-08
TCONS_00125206	XLOC_109373	XLOC_109373	Novel_lncRNA	102168425	ALOX5	0.956309	2.57e-08
TCONS_00125206	XLOC_109373	XLOC_109373	Novel_lncRNA	108633194	ZC3H12D	0.964495	6.81e-09
TCONS_00125206	XLOC_109373	XLOC_109373	Novel_lncRNA	102181350	CD5L	0.979066	2.28e-10
TCONS_00125206	XLOC_109373	XLOC_109373	Novel_lncRNA	102188913	GSTM3	0.98811	5.88e-12
TCONS_00125206	XLOC_109373	XLOC_109373	Novel_lncRNA	102186936	GNPTAB	0.952478	4.4e-08
TCONS_00125206	XLOC_109373	XLOC_109373	Novel_lncRNA	102182720	LRRC36	0.95703	2.31e-08
TCONS_00125206	XLOC_109373	XLOC_109373	Novel_lncRNA	102177803	PLEKHD1	0.951799	4.82e-08
TCONS_00125206	XLOC_109373	XLOC_109373	Novel_lncRNA	102173925	CECR1	0.977616	3.5e-10
TCONS_00125206	XLOC_109373	XLOC_109373	Novel_lncRNA	102171227	TLR7	0.951006	5.35e-08
TCONS_00125206	XLOC_109373	XLOC_109373	Novel_lncRNA	108636422	MX2	0.971921	1.51e-09
TCONS_00125206	XLOC_109373	XLOC_109373	Novel_lncRNA	102174487	APBB1IP	0.955537	2.88e-08
TCONS_00125206	XLOC_109373	XLOC_109373	Novel_lncRNA	102189888	LPXN	0.966404	4.78e-09
TCONS_00125206	XLOC_109373	XLOC_109373	Novel_lncRNA	102170605	TAGAP	0.961599	1.13e-08
TCONS_00125206	XLOC_109373	XLOC_109373	Novel_lncRNA	102169656	IL2RG	0.968134	3.4e-09
[truncated: 98,504 more rows]
