# Supplementary material for: Comprehensive Transcriptome Analysis of Hair Follicle Morphogenesis Reveals That lncRNA-H19 Promotes Dermal Papilla Cell Proliferation through the Chi-miR-214-3p/β-Catenin Axis in Cashmere Goats
Source: Int J Mol Sci. 2022 Sep 2;23(17):10006. doi: 10.3390/ijms231710006 (PMC9456307; doi:10.3390/ijms231710006)
Supplement: Supplementary file 1 [file ijms-23-10006-s001.zip › ijms-1812373-supplementary/Supplementary File S11 potential targets genes of lncRNAs.xlsx]

## Sheet: Sheet1
LncRNAs and its potential targets genes that are involved in hair follicle development
Protein-coding gene	lncRNA in cis	lncRNA in Trans
Wnt signaling pathway related
wnt3	TCONS_00239572, TCONS_00239571	TCONS_00568710, TCONS_00686850, TCONS_00448036, XR_001917153.1
wnt7B	XR_001918137.1, TCONS_00170703, XR_001918160.1	TCONS_00407635, TCONS_00436017, TCONS_00732606, TCONS_00254719
wnt8A		XR_310488.3
wnt2		TCONS_00734886
APC	TCONS_00352657, XR_001918310.1, XR_001918908.1	TCONS_00729946, TCONS_00393584, TCONS_00432370, TCONS_00560158
Tcf7	TCONS_00232186	TCONS_00000462, TCONS_00000462, TCONS_00077476, TCONS_00567295
DKK1		XR_001917728.1, XR_001918022.1, TCONS_00421210, XR_001297058.2
LEF1	TCONS_00208035, TCONS_00192385, TCONS_00192386
TGF-β signaling pathway related
TGFB3	TCONS_00324011	XR_001919588.1, TCONS_00786882, TCONS_00465305, TCONS_00119868
TGFB2	TCONS_00506670, TCONS_00506667, TCONS_00494940	TCONS_00645830, TCONS_00776566, TCONS_00525727, TCONS_00512890
TGFBR3	TCONS_00094558	TCONS_00605639, XR_001917244.1
BMP8A	TCONS_00105474	TCONS_00455402, XR_001297629.2, TCONS_00526474, TCONS_00649178
BMP2		TCONS_00031993, XR_001917647.1
BAMBI	TCONS_00429640	XR_001296483.2,
GDF6	TCONS_00454732	TCONS_00454732
Noggin	TCONS_00572769
Shh related
DHH	XR_001917681.1, TCONS_00176821, TCONS_00172499,	TCONS_00108904
Gli12		TCONS_00433534, TCONS_00333415, TCONS_00568944, TCONS_00531897
Gli3	XR_001918003.1, TCONS_00143807, TCONS_00143808,
SHH	TCONS_00138803, XR_001917925.1
Notch signaling pathway related
ADAM17		TCONS_00492096
RBPJ		TCONS_00372770
NOTCH1	TCONS_00386268, XR_001918760.1
HEYL	TCONS_00105474
DLL1	XR_001918576.1, TCONS_00307475, TCONS_00321494, TCONS_00321512
FGF/FGFR related
FGF10	TCONS_00599064, TCONS_00599065	TCONS_00605658, TCONS_00333415
FGF3		TCONS_00652515, TCONS_00029380, TCONS_00569124
FGF5	TCONS_00202594, TCONS_00218677	TCONS_00735605, TCONS_00423513, TCONS_00005840
FGFR1		TCONS_00605658, TCONS_00605639, TCONS_00734886
Transcription factors
SOX9	TCONS_00571068, TCONS_00571081, TCONS_00571031
LHX2	TCONS_00385025, TCONS_00385023, TCONS_00384996
Msx2	TCONS_00583685, XR_001296939.2	TCONS_00597833, XR_001296522.2, XR_311282.2, TCONS_00216216
Gata3	TCONS_00412976, TCONS_00412975, TCONS_00412995	XR_309776.2, TCONS_00802761, TCONS_00465337
Foxn1	XR_310778.3	TCONS_00650859, TCONS_00518551, TCONS_00277237, TCONS_00412019
Hoxc13	TCONS_00158164, TCONS_00158162, TCONS_00175922, TCONS_00158189, XR_001918030.1, XR_001918029.1, XR_001295659.2, TCONS_00158153, TCONS_00158192, XR_001295661.2, TCONS_00158188, TCONS_00175913,
Msx1		XR_001296656.2, TCONS_00536211, TCONS_00192719
