# Supplementary material for: Comprehensive Transcriptome Analysis of Hair Follicle Morphogenesis Reveals That lncRNA-H19 Promotes Dermal Papilla Cell Proliferation through the Chi-miR-214-3p/β-Catenin Axis in Cashmere Goats
Source: Int J Mol Sci. 2022 Sep 2;23(17):10006. doi: 10.3390/ijms231710006 (PMC9456307; doi:10.3390/ijms231710006)
Supplement: Supplementary file 1 [file ijms-23-10006-s001.zip › ijms-1812373-supplementary/Supplementary File S12 the information of KEGG.xlsx]

## Sheet: E90_vs_E65.DEG_KEGG_pathway_enr
##Databases: KEGG PATHWAY
##Statistical test method: hypergeometric test / Fisher's exact test
##FDR correction method: Benjamini and Hochberg
#Term	Database	ID	Input number	Background number	P-Value	Corrected P-Value	Input	Hyperlink
ECM-receptor interaction	KEGG PATHWAY	chx04512	35	89	1.2231e-10	3.08222e-08	102169403|102185420|100860828|102182426|102177438|102174902|102171347|102191085|102181229|108636834|102188640|102174710|100860971|102191119|102181695|108635555|100860938|102174446|102191175|106502959|102191378|102187872|102169643|108638583|100860940|102171074|102183372|102171079|100860805|108633220|102179674|102173037|102179198|102175332|102184914	http://www.genome.jp/kegg-bin/show_pathway?chx04512/chx:102182426%09red/chx:100860828%09red/chx:102174902%09red/chx:102169643%09red/chx:102191378%09red/chx:100860805%09red/chx:102181695%09red/chx:102171347%09red/chx:102171074%09red/chx:102171079%09red/chx:102174073%09red/chx:102187872%09red/chx:100860938%09red/chx:102191085%09red/chx:100860971%09red/chx:102174446%09red/chx:102181229%09red/chx:102…
Focal adhesion	KEGG PATHWAY	chx04510	50	208	2.82491e-08	3.55939e-06	102179802|102185420|100860828|102177438|102174902|XLOC_028495|102171347|102170135|102191085|102190641|102178102|102181229|100860837|102190355|108636834|102174710|100860971|102191119|102181695|108635555|100860938|102174446|102170926|102191175|102174336|102182890|102191378|102187872|102184232|102169643|108638583|XLOC_008613|100860940|102171074|102170702|102178382|102183372|102171079|102185710|10086…	http://www.genome.jp/kegg-bin/show_pathway?chx04510/chx:100860828%09red/chx:102179075%09red/chx:102169643%09red/chx:102191378%09red/chx:100860805%09red/chx:102178097%09red/chx:102170926%09red/chx:102181695%09red/chx:102171347%09red/chx:102171074%09red/chx:102185710%09red/chx:102171079%09red/chx:102174073%09red/chx:102187872%09red/chx:102174360%09red/chx:102184232%09red/chx:102175583%09red/chx:102…
Systemic lupus erythematosus	KEGG PATHWAY	chx05322	33	122	6.90173e-07	5.79745e-05	102181083|102178318|102179802|102184017|108633413|102181640|102179469|108635093|102178102|102186446|102178319|106501929|102173518|102180307|102173247|102180587|108634456|102179758|102178584|102183743|102180034|106503495|102182181|102188835|102178526|102178621|102181912|102180845|102188588|102178870|102186170|102176966|106503503	http://www.genome.jp/kegg-bin/show_pathway?chx05322/chx:102172676%09red/chx:102183743%09red/chx:102179075%09red/chx:102182458%09red/chx:102188835%09red/chx:102178870%09red/chx:102172226%09red/chx:102169573%09red/chx:102186446%09red/chx:102180034%09red/chx:102177484%09red
Alcoholism	KEGG PATHWAY	chx05034	39	163	1.00177e-06	6.31113e-05	102181083|102178318|102178319|102184017|102176903|108633413|102187028|102181640|102179469|108635093|102170665|102183893|102186446|106501929|102173518|108633215|102173247|102180587|102170926|102186145|108634456|102179758|102174336|102178584|102183743|102180034|106503495|102178526|102180223|102182181|102180307|102174360|102178621|102181912|102180845|102178870|102187736|102186170|106503503	http://www.genome.jp/kegg-bin/show_pathway?chx05034/chx:102172676%09red/chx:102183743%09red/chx:102180223%09red/chx:102169573%09red/chx:102170665%09red/chx:102183893%09red/chx:102170356%09red/chx:102182458%09red/chx:102178870%09red/chx:102177869%09red/chx:102170926%09red/chx:102172226%09red/chx:102186145%09red/chx:102174360%09red/chx:102180254%09red/chx:102186446%09red/chx:102180115%09red/chx:102…
Protein digestion and absorption	KEGG PATHWAY	chx04974	31	120	3.32487e-06	0.000167573	100860925|102185420|108633220|102181270|102177438|102169447|102171347|102172792|102169643|100861207|102191085|102168373|102174197|102173125|106502416|108635555|100860938|106502858|102184949|102177443|102191378|102187872|102177872|XLOC_218167|102188151|100860940|102171079|100860828|102186985|102173692|102178089	http://www.genome.jp/kegg-bin/show_pathway?chx04974/chx:100860828%09red/chx:102171079%09red/chx:102191378%09red/chx:100860940%09red/chx:102191254%09red/chx:102171347%09red/chx:102174197%09red/chx:102173746%09red/chx:102184949%09red/chx:102169643%09red/chx:102187872%09red/chx:100860938%09red/chx:102177443%09red/chx:102178089%09red/chx:102191085%09red/chx:102170840%09red/chx:102172792%09red/chx:102…
Amoebiasis	KEGG PATHWAY	chx05146	26	116	0.00014961	0.00628364	100861281|102179802|102185420|100860828|102177438|100861228|102171347|102170135|102178102|100860742|102168869|102184299|100860853|102181552|108635555|100860938|102174096|102187872|100860940|102174902|102183372|102171079|108633220|102173037|102176966|102184914	http://www.genome.jp/kegg-bin/show_pathway?chx05146/chx:100860828%09red/chx:102179075%09red/chx:100860940%09red/chx:100861281%09red/chx:102168869%09red/chx:102171347%09red/chx:102174096%09red/chx:102171079%09red/chx:102174902%09red/chx:102187872%09red/chx:100860938%09red/chx:100860853%09red/chx:102184299%09red/chx:102181552%09red/chx:102170840%09red/chx:102185420%09red/chx:100860742%09red/chx:100…
2-Oxocarboxylic acid metabolism	KEGG PATHWAY	chx01210	9	17	0.000186464	0.00671269	108634303|102174196|102181902|102186997|XLOC_295788|XLOC_309621|XLOC_531989|102190495|XLOC_309559	http://www.genome.jp/kegg-bin/show_pathway?chx01210/chx:102186149%09red/chx:102190495%09red/chx:102181902%09red/chx:102174196%09red
Pantothenate and CoA biosynthesis	KEGG PATHWAY	chx00770	8	18	0.00103894	0.0327265	108634303|102174196|102186997|XLOC_295788|XLOC_309621|102172899|XLOC_531989|XLOC_309559	http://www.genome.jp/kegg-bin/show_pathway?chx00770/chx:102186149%09red/chx:102172899%09red/chx:102174196%09red
PPAR signaling pathway	KEGG PATHWAY	chx03320	17	74	0.00156572	0.0438401	102177304|106502091|100860750|102171133|102178256|102168807|102177866|102184423|102174518|102190552|102190777|100860846|102191252|102181437|102168742|102190690|102179598	http://www.genome.jp/kegg-bin/show_pathway?chx03320/chx:102184423%09red/chx:102189445%09red/chx:102181437%09red/chx:100860750%09red/chx:102190690%09red/chx:102168807%09red/chx:102168742%09red/chx:102191252%09red/chx:102177788%09red/chx:102190552%09red/chx:102179598%09red/chx:100861212%09red/chx:102190777%09red/chx:100860846%09red/chx:102174518%09red/chx:102177866%09red
Valine, leucine and isoleucine degradation	KEGG PATHWAY	chx00280	13	51	0.00249668	0.0629164	102171556|108634303|102174196|102188176|100860890|102172338|102186997|XLOC_295788|XLOC_309621|102189519|XLOC_309559|XLOC_531989|102179598	http://www.genome.jp/kegg-bin/show_pathway?chx00280/chx:102189519%09red/chx:102186149%09red/chx:100860890%09red/chx:102172338%09red/chx:102171556%09red/chx:102179598%09red/chx:102174196%09red
Fatty acid biosynthesis	KEGG PATHWAY	chx00061	6	13	0.00384479	0.078563	102177304|100861286|106503185|102177866|102190777|102181437	http://www.genome.jp/kegg-bin/show_pathway?chx00061/chx:100861224%09red/chx:100861286%09red/chx:102190777%09red/chx:102177866%09red/chx:102181437%09red
Fat digestion and absorption	KEGG PATHWAY	chx04975	12	48	0.00411566	0.078563	102185709|108633884|102170280|102179649|102179090|102168807|102178475|108633223|102173866|102189363|102171567|102174409	http://www.genome.jp/kegg-bin/show_pathway?chx04975/chx:102184874%09red/chx:102171567%09red/chx:102168807%09red/chx:102179649%09red/chx:102172465%09red/chx:102178475%09red/chx:102173866%09red/chx:102185709%09red/chx:102174409%09red/chx:102170308%09red/chx:102170280%09red
Glycerolipid metabolism	KEGG PATHWAY	chx00561	13	55	0.00434099	0.078563	102185709|108633884|100860750|102180745|102177282|102176386|102187190|108633223|102169567|102176082|102171567|102189519|102174409	http://www.genome.jp/kegg-bin/show_pathway?chx00561/chx:102189519%09red/chx:100860750%09red/chx:102176386%09red/chx:102169567%09red/chx:102185709%09red/chx:102177282%09red/chx:102171567%09red/chx:102187190%09red/chx:102174409%09red/chx:102176082%09red/chx:102170308%09red/chx:102180745%09red
Biosynthesis of amino acids	KEGG PATHWAY	chx01230	16	76	0.00446386	0.078563	102175812|108634303|102174196|102190144|102181902|102190495|108633852|102186997|XLOC_295788|100860853|XLOC_309621|102179849|106502965|XLOC_531989|102179612|XLOC_309559	http://www.genome.jp/kegg-bin/show_pathway?chx01230/chx:102190144%09red/chx:102186149%09red/chx:100860853%09red/chx:102178605%09red/chx:102190495%09red/chx:102179612%09red/chx:102175849%09red/chx:102187616%09red/chx:102174196%09red/chx:102181902%09red/chx:102187622%09red
Viral carcinogenesis	KEGG PATHWAY	chx05203	33	209	0.00467637	0.078563	102181083|102178318|102184958|102184017|102187824|102187028|102183447|100861361|102170135|102183893|102178102|108638171|102179802|102184881|102173518|106502143|102180587|102189744|108634456|102179758|102174336|102178584|102182890|102174096|102182181|102172762|102178382|102181912|102180845|102187736|108634542|102186170|102176966	http://www.genome.jp/kegg-bin/show_pathway?chx05203/chx:102187824%09red/chx:102179075%09red/chx:102180254%09red/chx:100861361%09red/chx:102184881%09red/chx:102178097%09red/chx:102172226%09red/chx:102174096%09red/chx:102172762%09red/chx:102172676%09red/chx:102183893%09red/chx:102178477%09red/chx:102169573%09red/chx:102184105%09red/chx:102189744%09red/chx:102184255%09red/chx:102174819%09red/chx:102…
Notch signaling pathway	KEGG PATHWAY	chx04330	11	47	0.0088733	0.13378	102176908|102189202|102175916|108637644|102172636|102191545|102187824|106503029|102183479|102177020|102189768	http://www.genome.jp/kegg-bin/show_pathway?chx04330/chx:102191545%09red/chx:102189768%09red/chx:102187824%09red/chx:102190715%09red/chx:102189202%09red/chx:102177020%09red/chx:102176908%09red/chx:102183479%09red
Axon guidance	KEGG PATHWAY	chx04360	21	122	0.00952458	0.13378	102184034|102186352|102180632|108633364|102189543|102182313|102169825|102184794|102190819|102171839|102182393|102179156|102179661|102180375|102180124|102187332|108637817|102180800|102186908|102169225|108638641	http://www.genome.jp/kegg-bin/show_pathway?chx04360/chx:102184794%09red/chx:102186352%09red/chx:102182313%09red/chx:102168261%09red/chx:102169225%09red/chx:102183325%09red/chx:102169825%09red/chx:102184034%09red/chx:102179156%09red/chx:102182393%09red/chx:102180375%09red/chx:102180800%09red/chx:102180124%09red/chx:102180632%09red/chx:102171839%09red/chx:102179661%09red/chx:102190819%09red/chx:102…
MicroRNAs in cancer	KEGG PATHWAY	chx05206	23	138	0.00955571	0.13378	102181501|102187824|102182426|102189599|102190550|102170337|102172636|108637286|102174710|100860971|102174446|102170926|102189202|102174336|102175916|102190637|108637092|102179198|102184232|102181229|100861228|102179674|102177020	http://www.genome.jp/kegg-bin/show_pathway?chx05206/chx:102182426%09red/chx:100861228%09red/chx:102181229%09red/chx:102189202%09red/chx:102179198%09red/chx:102184232%09red/chx:100860971%09red/chx:102187824%09red/chx:102177020%09red/chx:102174446%09red/chx:102190637%09red/chx:102170926%09red/chx:102190550%09red/chx:102184858%09red/chx:102170337%09red/chx:102168557%09red/chx:102170356%09red/chx:102…
Platelet activation	KEGG PATHWAY	chx04611	21	128	0.0148345	0.196752	102184178|100860940|102190355|102185858|102182890|100860828|108633220|102184768|102177438|102185420|XLOC_028495|102187872|102191119|102170702|102170135|108635555|100860938|102190641|XLOC_008613|102187491|102187595	http://www.genome.jp/kegg-bin/show_pathway?chx04611/chx:102185420%09red/chx:102190641%09red/chx:102187491%09red/chx:102191119%09red/chx:102170135%09red/chx:102177438%09red/chx:102185858%09red/chx:102175583%09red/chx:102184768%09red/chx:100860940%09red/chx:102187872%09red/chx:102170840%09red/chx:100860938%09red/chx:102184178%09red/chx:102182890%09red/chx:102187595%09red/chx:100860828%09red
Regulation of actin cytoskeleton	KEGG PATHWAY	chx04810	31	218	0.0205262	0.25863	102180632|108636070|102179802|102179249|102173128|XLOC_028495|102170135|102180282|102190641|102178102|102187491|102184374|102190355|108636834|102190079|102181695|102181501|102191175|102182890|102171274|102184232|108638583|XLOC_008613|102170463|102171074|102178382|102185710|102176966|102178087|102174360|102177024	http://www.genome.jp/kegg-bin/show_pathway?chx04810/chx:102184374%09red/chx:102179075%09red/chx:102178097%09red/chx:102181695%09red/chx:102191175%09red/chx:102171074%09red/chx:102187491%09red/chx:102180282%09red/chx:102185710%09red/chx:102168557%09red/chx:102174073%09red/chx:102174360%09red/chx:102179249%09red/chx:102180632%09red/chx:102190641%09red/chx:102178087%09red/chx:102184232%09red/chx:102…
Arrhythmogenic right ventricular cardiomyopathy (ARVC)	KEGG PATHWAY	chx05412	13	70	0.0224833	0.2698	108638360|102191175|102173736|102171074|108636834|102179802|102188004|102176966|102180076|108633614|102181695|108638583|102178102	http://www.genome.jp/kegg-bin/show_pathway?chx05412/chx:102171074%09red/chx:102180076%09red/chx:102175346%09red/chx:102179075%09red/chx:102191175%09red/chx:102174073%09red/chx:102181695%09red/chx:102173736%09red/chx:102188004%09red
PI3K-Akt signaling pathway	KEGG PATHWAY	chx04151	46	356	0.0239245	0.274044	102189773|102168742|102185420|100860828|102177438|102174902|102171347|102190477|102170135|102180282|102191085|102170665|102183893|102187491|102181229|108637286|108636834|102174710|100860971|102181556|102191119|102181695|108635555|100860938|102174446|102191175|102174336|102174096|102191378|102187872|102184232|100860837|108638583|100861318|100860940|102171074|102169643|102183372|102171079|100860805…	http://www.genome.jp/kegg-bin/show_pathway?chx04151/chx:100860828%09red/chx:102174902%09red/chx:102180441%09red/chx:102191378%09red/chx:100860805%09red/chx:102181695%09red/chx:102171347%09red/chx:102188676%09red/chx:102174096%09red/chx:102183893%09red/chx:102187491%09red/chx:102171074%09red/chx:102170665%09red/chx:102180282%09red/chx:102171079%09red/chx:100861318%09red/chx:102174073%09red/chx:102…
Acute myeloid leukemia	KEGG PATHWAY	chx05221	11	57	0.0275449	0.301796	108638360|102180076|102174360|102174336|102177713|102178020|102174096|108638284|102170135|102174518|102173736	http://www.genome.jp/kegg-bin/show_pathway?chx05221/chx:102188350%09red/chx:102180076%09red/chx:102170135%09red/chx:102170356%09red/chx:102174518%09red/chx:102174360%09red/chx:102177713%09red/chx:102178020%09red/chx:102173736%09red/chx:102174096%09red
Fatty acid metabolism	KEGG PATHWAY	chx01212	10	50	0.0288076	0.30248	102177304|100861286|106503185|102171133|102178256|102177866|102190777|102178266|102181437|102179598	http://www.genome.jp/kegg-bin/show_pathway?chx01212/chx:100861224%09red/chx:102181437%09red/chx:102177788%09red/chx:100861286%09red/chx:102177866%09red/chx:102179598%09red/chx:100861212%09red/chx:102190777%09red/chx:102178247%09red
Dorso-ventral axis formation	KEGG PATHWAY	chx04320	6	23	0.0324588	0.327185	102172636|102189202|102174336|102175916|102178336|102177020	http://www.genome.jp/kegg-bin/show_pathway?chx04320/chx:102170356%09red/chx:102178336%09red/chx:102177020%09red/chx:102189202%09red
Collecting duct acid secretion	KEGG PATHWAY	chx04966	7	30	0.0339959	0.329498	108633881|102182700|102183447|102175315|108637880|102173216|102185090	http://www.genome.jp/kegg-bin/show_pathway?chx04966/chx:102174762%09red/chx:102187358%09red/chx:102182700%09red/chx:102184394%09red/chx:102178477%09red/chx:102173216%09red/chx:102185090%09red
Transcriptional misregulation in cancer	KEGG PATHWAY	chx05202	24	169	0.0382452	0.356955	106502091|102178336|102178319|102186679|102178020|108633532|102191205|108638284|108638360|100860837|102186446|102173247|102180076|102185996|102183743|102177713|102176878|102175267|102174096|102183475|102189873|108638461|102178621|108637430	http://www.genome.jp/kegg-bin/show_pathway?chx05202/chx:102188350%09red/chx:102191035%09red/chx:102180076%09red/chx:102185996%09red/chx:100860837%09red/chx:102174211%09red/chx:102189445%09red/chx:102189873%09red/chx:102175759%09red/chx:102178336%09red/chx:102183475%09red/chx:102177713%09red/chx:102186446%09red/chx:102178020%09red/chx:102174096%09red/chx:102191205%09red/chx:102175267%09red
Renin-angiotensin system	KEGG PATHWAY	chx04614	5	18	0.0407593	0.366834	102189288|102184949|102174163|102173692|102174387	http://www.genome.jp/kegg-bin/show_pathway?chx04614/chx:102184949%09red/chx:102173692%09red/chx:102174387%09red/chx:102189288%09red/chx:102174163%09red
Adherens junction	KEGG PATHWAY	chx04520	12	73	0.0552819	0.475757	102184374|102179802|102182890|102187824|102176966|102173128|102182606|102186231|102173736|102178102|102180282|102173039	http://www.genome.jp/kegg-bin/show_pathway?chx04520/chx:102184374%09red/chx:102187824%09red/chx:102179075%09red/chx:102186231%09red/chx:102172668%09red/chx:102173039%09red/chx:102180282%09red/chx:102182890%09red/chx:102173736%09red/chx:102182606%09red
Calcium signaling pathway	KEGG PATHWAY	chx04020	24	177	0.0566378	0.475757	108636261|102174163|102168518|XLOC_028495|102184768|102190641|102187491|100861281|100860742|102182788|102187694|102185858|102185547|102177855|102184259|102177443|102185338|XLOC_008613|102190355|102189599|102185490|100860843|102187558|102184834	http://www.genome.jp/kegg-bin/show_pathway?chx04020/chx:102185490%09red/chx:102175934%09red/chx:102177581%09red/chx:102187491%09red/chx:102184768%09red/chx:102184259%09red/chx:102184834%09red/chx:102179381%09red/chx:102190641%09red/chx:100861281%09red/chx:100860742%09red/chx:102185858%09red/chx:102185547%09red/chx:102182788%09red/chx:102174163%09red/chx:102187694%09red/chx:100860843%09red/chx:102…
Proteoglycans in cancer	KEGG PATHWAY	chx05205	27	207	0.0641891	0.521795	102181501|102187048|102170135|102179249|102173128|102189599|102183205|102180282|108636261|100861228|102188640|100860971|102172948|108636070|102182426|102174336|102182890|102187819|102184768|100861277|102179551|102170463|102191205|102178382|102179674|102174360|102189373	http://www.genome.jp/kegg-bin/show_pathway?chx05205/chx:102182426%09red/chx:102178097%09red/chx:100861277%09red/chx:102172948%09red/chx:102180282%09red/chx:102168557%09red/chx:102183205%09red/chx:102179551%09red/chx:102191205%09red/chx:102181878%09red/chx:102179249%09red/chx:102175934%09red/chx:102174360%09red/chx:100860971%09red/chx:102188640%09red/chx:102187819%09red/chx:102184768%09red/chx:102…
cAMP signaling pathway	KEGG PATHWAY	chx04024	27	213	0.0816653	0.604984	108636070|102187048|102187824|102178256|102170135|102178293|102168373|102183893|102187491|102186689|108636261|102184518|108635176|102185850|102185858|XLOC_699037|102179249|102174096|106503295|102170463|102171059|102188180|102177375|102187558|108637252|102178087|102174360	http://www.genome.jp/kegg-bin/show_pathway?chx04024/chx:102184240%09red/chx:102187824%09red/chx:102177788%09red/chx:102186689%09red/chx:102174096%09red/chx:102178293%09red/chx:102183893%09red/chx:102187491%09red/chx:102171059%09red/chx:102176999%09red/chx:102174360%09red/chx:102188180%09red/chx:102179249%09red/chx:102175934%09red/chx:102178087%09red/chx:102184383%09red/chx:102179381%09red/chx:102…
Nicotine addiction	KEGG PATHWAY	chx05033	7	38	0.0836752	0.604984	XLOC_528584|102171059|102185727|102179745|102185850|102185064|102183675	http://www.genome.jp/kegg-bin/show_pathway?chx05033/chx:102185850%09red/chx:102183675%09red/chx:102179745%09red/chx:102178769%09red/chx:102185727%09red/chx:102171059%09red/chx:102185064%09red
Retrograde endocannabinoid signaling	KEGG PATHWAY	chx04723	15	105	0.0841034	0.604984	XLOC_528584|102186145|102185850|102185727|102176463|102175263|102179745|102184768|102176650|102176082|102171059|102185064|102185858|102183675|102170665	http://www.genome.jp/kegg-bin/show_pathway?chx04723/chx:102185850%09red/chx:102184768%09red/chx:102183675%09red/chx:102169739%09red/chx:102170665%09red/chx:102178769%09red/chx:102176650%09red/chx:102185727%09red/chx:102171059%09red/chx:102186145%09red/chx:102185858%09red/chx:102185064%09red/chx:102176082%09red/chx:102175263%09red/chx:102179745%09red
Glutamatergic synapse	KEGG PATHWAY	chx04724	16	114	0.0850224	0.604984	102186145|102171308|102176420|102174074|102184768|102190659|102176650|102171059|102185064|102185850|102179313|102185858|102170665|102190985|102191129|102187595	http://www.genome.jp/kegg-bin/show_pathway?chx04724/chx:102185850%09red/chx:102184768%09red/chx:102171308%09red/chx:102170665%09red/chx:102176420%09red/chx:102176650%09red/chx:102171059%09red/chx:102186145%09red/chx:102171039%09red/chx:102185858%09red/chx:102187065%09red/chx:102185064%09red/chx:102174074%09red/chx:102187595%09red/chx:102190985%09red/chx:102190659%09red
Adipocytokine signaling pathway	KEGG PATHWAY	chx04920	11	71	0.0864263	0.604984	102177304|106502091|108637286|102168742|102177866|102174096|102190777|102181437|108634542|102190310|102170884	http://www.genome.jp/kegg-bin/show_pathway?chx04920/chx:102189445%09red/chx:102184255%09red/chx:102181437%09red/chx:102190310%09red/chx:102168742%09red/chx:102184858%09red/chx:102190777%09red/chx:102174096%09red/chx:102170884%09red/chx:102177866%09red
Vascular smooth muscle contraction	KEGG PATHWAY	chx04270	17	124	0.0900176	0.613093	102174360|102170280|102190355|102171409|102174163|102178087|102184768|102182788|XLOC_028495|102174494|102178279|102185858|102170884|102190641|XLOC_008613|102191486|102187595	http://www.genome.jp/kegg-bin/show_pathway?chx04270/chx:102184768%09red/chx:102190641%09red/chx:102174494%09red/chx:102170280%09red/chx:102185858%09red/chx:102191486%09red/chx:102178087%09red/chx:102182788%09red/chx:102174360%09red/chx:102174163%09red/chx:102178279%09red/chx:102187595%09red/chx:102170884%09red/chx:102171409%09red
Salivary secretion	KEGG PATHWAY	chx04970	12	83	0.107055	0.709942	102179249|102182788|102185490|102168373|102185338|102184768|102187558|102185858|102171764|100861192|102172037|100861191	http://www.genome.jp/kegg-bin/show_pathway?chx04970/chx:102185490%09red/chx:102184768%09red/chx:102185858%09red/chx:102179249%09red/chx:102179381%09red/chx:100861192%09red/chx:102182788%09red/chx:100861191%09red/chx:102171764%09red/chx:102168373%09red/chx:102172037%09red
Pathways in cancer	KEGG PATHWAY	chx05200	38	331	0.125233	0.809197	106502091|102178293|102187048|102187824|102183205|102178020|102191205|102189599|108638284|102171347|102170135|102174902|102180282|108638360|100860742|108637228|102172412|102172762|102180076|102174336|102177713|102187819|102180230|102174096|102172948|102189928|102184232|102173736|100860827|102179435|100861228|102183372|102171079|102173037|102174518|108634542|102174360|102184914	http://www.genome.jp/kegg-bin/show_pathway?chx05200/chx:102188350%09red/chx:102189445%09red/chx:102189928%09red/chx:102187824%09red/chx:102174902%09red/chx:100860827%09red/chx:102171347%09red/chx:102174096%09red/chx:102172762%09red/chx:102172412%09red/chx:102180282%09red/chx:102177713%09red/chx:102171079%09red/chx:102178293%09red/chx:102174360%09red/chx:102178020%09red/chx:102191205%09red/chx:102…
Fatty acid degradation	KEGG PATHWAY	chx00071	7	44	0.138843	0.855762	102177304|102178256|102177866|102190777|102181437|102189519|102179598	http://www.genome.jp/kegg-bin/show_pathway?chx00071/chx:102189519%09red/chx:102181437%09red/chx:102179598%09red/chx:102177788%09red/chx:102190777%09red/chx:102177866%09red
Phagosome	KEGG PATHWAY	chx04145	21	171	0.139231	0.855762	102185490|102185330|108633881|102178475|102184958|102182700|102168869|102185338|102179674|100860971|102180974|108635971|102171371|102184956|108637880|102177410|102172952|102183447|102173216|102188835|102185090	http://www.genome.jp/kegg-bin/show_pathway?chx04145/chx:102185490%09red/chx:102187358%09red/chx:102171371%09red/chx:102184956%09red/chx:102182700%09red/chx:102188835%09red/chx:100860971%09red/chx:102184394%09red/chx:102178477%09red/chx:102178475%09red/chx:102180974%09red/chx:102168869%09red/chx:102185330%09red/chx:102178700%09red/chx:102173216%09red/chx:102184105%09red/chx:102185090%09red/chx:102…
Lysine degradation	KEGG PATHWAY	chx00310	8	53	0.14368	0.862082	102168698|102176366|102179971|102172292|102183718|102189519|108638407|102179598	http://www.genome.jp/kegg-bin/show_pathway?chx00310/chx:102189519%09red/chx:102176366%09red/chx:102172292%09red/chx:102179971%09red/chx:102177756%09red/chx:102179598%09red/chx:102168698%09red/chx:102183718%09red
Pentose phosphate pathway	KEGG PATHWAY	chx00030	5	29	0.158039	0.867925	102175812|102190144|106502965|108633852|102171321	http://www.genome.jp/kegg-bin/show_pathway?chx00030/chx:102190144%09red/chx:102175849%09red/chx:102187616%09red/chx:102171321%09red/chx:102187622%09red
Butanoate metabolism	KEGG PATHWAY	chx00650	5	29	0.158039	0.867925	102172338|102185052|102182274|100860890|102179598	http://www.genome.jp/kegg-bin/show_pathway?chx00650/chx:102183382%09red/chx:100860890%09red/chx:102179598%09red/chx:102172338%09red
Proximal tubule bicarbonate reclamation	KEGG PATHWAY	chx04964	4	21	0.15811	0.867925	102168373|102175315|102168742|102174074	http://www.genome.jp/kegg-bin/show_pathway?chx04964/chx:102174762%09red/chx:102168373%09red/chx:102174074%09red/chx:102168742%09red
Thyroid cancer	KEGG PATHWAY	chx05216	5	30	0.172348	0.867925	106502091|102174360|102172412|102173736|102179435	http://www.genome.jp/kegg-bin/show_pathway?chx05216/chx:102179435%09red/chx:102173736%09red/chx:102172412%09red/chx:102189445%09red/chx:102174360%09red
alpha-Linolenic acid metabolism	KEGG PATHWAY	chx00592	5	30	0.172348	0.867925	102178256|102170280|102171250|102171133|102187595	http://www.genome.jp/kegg-bin/show_pathway?chx00592/chx:102177788%09red/chx:102187595%09red/chx:102171250%09red/chx:102170280%09red/chx:100861212%09red
Gastric acid secretion	KEGG PATHWAY	chx04971	10	74	0.174413	0.867925	102179249|102190355|108636261|102184768|XLOC_028495|102175315|102185858|102168373|102190641|XLOC_008613	http://www.genome.jp/kegg-bin/show_pathway?chx04971/chx:102174762%09red/chx:102175934%09red/chx:102190641%09red/chx:102184768%09red/chx:102185858%09red/chx:102168373%09red/chx:102179249%09red
TGF-beta signaling pathway	KEGG PATHWAY	chx04350	11	84	0.182054	0.867925	108633532|102184518|102190008|102187824|100861250|102179674|100860971|100861228|102173944|100860926|102189873	http://www.genome.jp/kegg-bin/show_pathway?chx04350/chx:100861228%09red/chx:102187824%09red/chx:102190008%09red/chx:100860971%09red/chx:102189873%09red/chx:102180665%09red/chx:100861250%09red/chx:102187369%09red/chx:100860926%09red
Prostate cancer	KEGG PATHWAY	chx05215	11	84	0.182054	0.867925	102187232|100860827|102174336|102187824|102174096|102173736|102170135|102184232|102180282|102174360|102183893	http://www.genome.jp/kegg-bin/show_pathway?chx05215/chx:102187232%09red/chx:102183893%09red/chx:102170135%09red/chx:102187824%09red/chx:102180282%09red/chx:102184232%09red/chx:100860827%09red/chx:102174360%09red/chx:102170356%09red/chx:102173736%09red/chx:102174096%09red
Thyroid hormone signaling pathway	KEGG PATHWAY	chx04919	14	112	0.182601	0.867925	102172636|102189202|102175916|106502091|102182890|102187819|102179249|102190768|102189599|108637943|102170135|102177020|102168373|102187824	http://www.genome.jp/kegg-bin/show_pathway?chx04919/chx:102189445%09red/chx:102186038%09red/chx:102170135%09red/chx:102187824%09red/chx:102189202%09red/chx:102177020%09red/chx:102187819%09red/chx:102190768%09red/chx:102182890%09red/chx:102168373%09red/chx:102181878%09red/chx:102179249%09red
Mucin type O-Glycan biosynthesis	KEGG PATHWAY	chx00512	5	31	0.187133	0.867925	102169479|102179079|102177384|102174078|102170783	http://www.genome.jp/kegg-bin/show_pathway?chx00512/chx:102177384%09red/chx:102174078%09red/chx:102170783%09red/chx:102179079%09red/chx:102169479%09red
Small cell lung cancer	KEGG PATHWAY	chx05222	12	94	0.188372	0.867925	106502091|102174902|102183372|102171079|100860742|102174096|102173037|102171347|102170135|108634542|102172762|102184914	http://www.genome.jp/kegg-bin/show_pathway?chx05222/chx:102189445%09red/chx:102184255%09red/chx:102170135%09red/chx:102174902%09red/chx:102184914%09red/chx:102171079%09red/chx:100860742%09red/chx:102183372%09red/chx:102170256%09red/chx:102171347%09red/chx:102174096%09red/chx:102172762%09red
Histidine metabolism	KEGG PATHWAY	chx00340	4	23	0.192686	0.867925	108633215|102189519|102185156|102176332	http://www.genome.jp/kegg-bin/show_pathway?chx00340/chx:102189519%09red/chx:102176332%09red/chx:102185988%09red/chx:102180115%09red
Vitamin digestion and absorption	KEGG PATHWAY	chx04977	4	23	0.192686	0.867925	102180405|102171250|102178475|102183532	http://www.genome.jp/kegg-bin/show_pathway?chx04977/chx:102180405%09red/chx:102178475%09red/chx:102171250%09red/chx:102183532%09red
Glycosaminoglycan biosynthesis - keratan sulfate	KEGG PATHWAY	chx00533	3	15	0.192872	0.867925	102176991|100860927|102187002	http://www.genome.jp/kegg-bin/show_pathway?chx00533/chx:102180875%09red/chx:100860927%09red/chx:102187002%09red
Bile secretion	KEGG PATHWAY	chx04976	11	86	0.200009	0.883669	102179249|102178475|XLOC_699037|102175315|100860857|108637252|102185858|102168373|102174250|108635176|102173042	http://www.genome.jp/kegg-bin/show_pathway?chx04976/chx:102174762%09red/chx:102184240%09red/chx:102172427%09red/chx:102185858%09red/chx:102179249%09red/chx:102182583%09red/chx:102178475%09red/chx:102173042%09red/chx:102174250%09red/chx:102168373%09red/chx:100860857%09red
Vitamin B6 metabolism	KEGG PATHWAY	chx00750	2	8	0.206365	0.883669	102188176|102171556	http://www.genome.jp/kegg-bin/show_pathway?chx00750/chx:102171556%09red
Arginine and proline metabolism	KEGG PATHWAY	chx00330	8	59	0.206891	0.883669	100860742|102185490|102185338|108633215|100860853|102189519|102189116|102179612	http://www.genome.jp/kegg-bin/show_pathway?chx00330/chx:102185490%09red/chx:102189519%09red/chx:100860742%09red/chx:102189116%09red/chx:102179612%09red/chx:100860853%09red/chx:102180115%09red
ABC transporters	KEGG PATHWAY	chx02010	8	60	0.218365	0.903435	102188922|102174076|102181242|108635176|100860857|108637252|102174250|XLOC_699037	http://www.genome.jp/kegg-bin/show_pathway?chx02010/chx:102184240%09red/chx:102172427%09red/chx:102188922%09red/chx:102182583%09red/chx:102181242%09red/chx:102174076%09red/chx:102174250%09red/chx:100860857%09red
Estrogen signaling pathway	KEGG PATHWAY	chx04915	12	98	0.223552	0.903435	102186145|102186689|102174336|102182890|102176463|102184768|102176650|102170135|102185858|100860849|102183893|102170926	http://www.genome.jp/kegg-bin/show_pathway?chx04915/chx:102183893%09red/chx:102169739%09red/chx:102170135%09red/chx:102177850%09red/chx:102176650%09red/chx:102170356%09red/chx:102184768%09red/chx:102186145%09red/chx:102185858%09red/chx:102186689%09red/chx:102170926%09red/chx:102182890%09red
Circadian entrainment	KEGG PATHWAY	chx04713	12	98	0.223552	0.903435	102177855|102186145|108636261|102185850|102185490|102185338|102176650|102171059|102184768|102176463|102185858|102170665	http://www.genome.jp/kegg-bin/show_pathway?chx04713/chx:102185490%09red/chx:102175934%09red/chx:102177581%09red/chx:102169739%09red/chx:102170665%09red/chx:102184768%09red/chx:102176650%09red/chx:102171059%09red/chx:102186145%09red/chx:102185858%09red/chx:102185850%09red
GABAergic synapse	KEGG PATHWAY	chx04727	11	89	0.228307	0.903435	102174784|XLOC_528584|102186145|102186689|102174074|102182890|102179745|102185727|102185858|102183675|102170665	http://www.genome.jp/kegg-bin/show_pathway?chx04727/chx:102183675%09red/chx:102179745%09red/chx:102170665%09red/chx:102178769%09red/chx:102185858%09red/chx:102185727%09red/chx:102186145%09red/chx:102186689%09red/chx:102174784%09red/chx:102174074%09red/chx:102182890%09red
Long-term depression	KEGG PATHWAY	chx04730	8	61	0.23007	0.903435	102186145|102183126|102185338|102171059|102184768|102185490|102174360|102187595	http://www.genome.jp/kegg-bin/show_pathway?chx04730/chx:102185490%09red/chx:102184768%09red/chx:102183126%09red/chx:102171059%09red/chx:102186145%09red/chx:102174360%09red/chx:102187595%09red
Peroxisome	KEGG PATHWAY	chx04146	10	80	0.233029	0.903435	102177304|102188922|100860742|102185397|102177866|102170433|102186751|102190777|102178256|102179598	http://www.genome.jp/kegg-bin/show_pathway?chx04146/chx:100860742%09red/chx:102188922%09red/chx:102177788%09red/chx:102170433%09red/chx:102185397%09red/chx:102179598%09red/chx:102186751%09red/chx:102190777%09red/chx:102177866%09red
Malaria	KEGG PATHWAY	chx05144	7	53	0.245873	0.919032	102189010|102176710|102181113|100860811|102179674|100860971|100861228	http://www.genome.jp/kegg-bin/show_pathway?chx05144/chx:100861228%09red/chx:100860811%09red/chx:102181113%09red/chx:100860971%09red/chx:102189010%09red/chx:102176710%09red
Basal cell carcinoma	KEGG PATHWAY	chx05217	7	53	0.245873	0.919032	102187048|102187819|102191205|102172948|102183205|102178293|102173736	http://www.genome.jp/kegg-bin/show_pathway?chx05217/chx:102178293%09red/chx:102172948%09red/chx:102187048%09red/chx:102187819%09red/chx:102183205%09red/chx:102173736%09red/chx:102191205%09red
Pancreatic secretion	KEGG PATHWAY	chx04972	11	91	0.247993	0.919032	102185525|102186735|102179249|102170280|102185547|102184768|102173692|102185858|102175315|102168373|102185709	http://www.genome.jp/kegg-bin/show_pathway?chx04972/chx:102174762%09red/chx:102184768%09red/chx:102186735%09red/chx:102185858%09red/chx:102185525%09red/chx:102185709%09red/chx:102185547%09red/chx:102170280%09red/chx:102173692%09red/chx:102168373%09red/chx:102179249%09red
Morphine addiction	KEGG PATHWAY	chx05032	11	93	0.268257	0.979722	XLOC_528584|102186145|102186689|102185727|102176463|102179745|102175531|102176650|102185858|102183675|102170665	http://www.genome.jp/kegg-bin/show_pathway?chx05032/chx:102183675%09red/chx:102179745%09red/chx:102169739%09red/chx:102178769%09red/chx:102176650%09red/chx:102185727%09red/chx:102186145%09red/chx:102185858%09red/chx:102170665%09red/chx:102186689%09red/chx:102175531%09red
Prolactin signaling pathway	KEGG PATHWAY	chx04917	10	85	0.286685	1	102174336|102182890|102174096|102188676|100860843|102190477|102170135|102182930|100861318|102170926	http://www.genome.jp/kegg-bin/show_pathway?chx04917/chx:102170135%09red/chx:102170356%09red/chx:100860766%09red/chx:100861318%09red/chx:102170926%09red/chx:102188676%09red/chx:102182890%09red/chx:102174096%09red/chx:100860843%09red/chx:102182930%09red
Rheumatoid arthritis	KEGG PATHWAY	chx05323	11	95	0.28903	1	100860837|108633881|102181113|102182700|102183447|100861228|102169556|108637880|102182930|102173216|102185090	http://www.genome.jp/kegg-bin/show_pathway?chx05323/chx:102187358%09red/chx:100861228%09red/chx:102182700%09red/chx:102181113%09red/chx:100860837%09red/chx:102184394%09red/chx:102178477%09red/chx:102169556%09red/chx:102173216%09red/chx:102185090%09red/chx:102182930%09red
Synaptic vesicle cycle	KEGG PATHWAY	chx04721	8	66	0.291517	1	XLOC_695509|108633881|102182700|102183447|102185064|108637880|102173216|102185090	http://www.genome.jp/kegg-bin/show_pathway?chx04721/chx:102191147%09red/chx:102187358%09red/chx:102182700%09red/chx:102184394%09red/chx:102178477%09red/chx:102185064%09red/chx:102173216%09red/chx:102185090%09red
Cell adhesion molecules (CAMs)	KEGG PATHWAY	chx04514	17	155	0.292933	1	102173982|106501714|102184958|102176596|102181113|102171839|102188004|102170914|102173482|102181695|102179253|102186231|102181404|108638583|100861223|106502993|102173039	http://www.genome.jp/kegg-bin/show_pathway?chx04514/chx:102184105%09red/chx:102173982%09red/chx:102181113%09red/chx:102186231%09red/chx:102173039%09red/chx:102181404%09red/chx:102174073%09red/chx:102173482%09red/chx:102180751%09red/chx:102179253%09red/chx:102181695%09red/chx:102171839%09red/chx:102170914%09red/chx:102175323%09red/chx:100861223%09red/chx:102188004%09red
Complement and coagulation cascades	KEGG PATHWAY	chx04610	9	76	0.295233	1	102186615|102186326|102185317|102188588|102191119|102184178|102178131|102188835|102187491	http://www.genome.jp/kegg-bin/show_pathway?chx04610/chx:102185317%09red/chx:102186615%09red/chx:102187491%09red/chx:102191119%09red/chx:102178131%09red/chx:102188835%09red/chx:102186326%09red/chx:102184178%09red/chx:102177484%09red
Renal cell carcinoma	KEGG PATHWAY	chx05211	8	67	0.304278	1	102174336|102187824|108637228|102180230|100861228|102170135|102184232|102174360	http://www.genome.jp/kegg-bin/show_pathway?chx05211/chx:100861228%09red/chx:102170135%09red/chx:102187824%09red/chx:102184232%09red/chx:102174360%09red/chx:102170356%09red/chx:102180230%09red
Nicotinate and nicotinamide metabolism	KEGG PATHWAY	chx00760	4	30	0.326543	1	102189125|102169867|102188176|102171556	http://www.genome.jp/kegg-bin/show_pathway?chx00760/chx:102189125%09red/chx:102171556%09red/chx:102173810%09red
Neurotrophin signaling pathway	KEGG PATHWAY	chx04722	13	119	0.330756	1	102185689|108637286|108636261|102174336|102180223|102174096|102188676|102189599|102170135|102187530|102174475|102174360|102170926	http://www.genome.jp/kegg-bin/show_pathway?chx04722/chx:102175934%09red/chx:102170135%09red/chx:102187530%09red/chx:102184858%09red/chx:102184607%09red/chx:102170926%09red/chx:102174360%09red/chx:102170356%09red/chx:102188676%09red/chx:102174096%09red/chx:102180223%09red/chx:102185689%09red/chx:102181878%09red
Synthesis and degradation of ketone bodies	KEGG PATHWAY	chx00072	2	12	0.336485	1	102172338|100860890	http://www.genome.jp/kegg-bin/show_pathway?chx00072/chx:100860890%09red/chx:102172338%09red
Leukocyte transendothelial migration	KEGG PATHWAY	chx04670	13	120	0.340673	1	102169556|102178382|102176596|102185710|102179802|102177024|102189599|102177375|102170135|102181113|102178087|102176966|102178102	http://www.genome.jp/kegg-bin/show_pathway?chx04670/chx:102181113%09red/chx:102170135%09red/chx:102179075%09red/chx:102185710%09red/chx:102184383%09red/chx:102178097%09red/chx:102178087%09red/chx:102177024%09red/chx:102180751%09red/chx:102181878%09red/chx:102169556%09red
cGMP-PKG signaling pathway	KEGG PATHWAY	chx04022	17	161	0.343526	1	102174494|108637286|102190355|102188180|102183893|102174163|102178087|102177443|102182788|XLOC_028495|102184768|102187558|102170135|102185858|102168373|102190641|XLOC_008613	http://www.genome.jp/kegg-bin/show_pathway?chx04022/chx:102183893%09red/chx:102190641%09red/chx:102174494%09red/chx:102170135%09red/chx:102184768%09red/chx:102185858%09red/chx:102188180%09red/chx:102179381%09red/chx:102174163%09red/chx:102178087%09red/chx:102182788%09red/chx:102184858%09red/chx:102168373%09red/chx:102177443%09red
Phosphatidylinositol signaling system	KEGG PATHWAY	chx04070	9	80	0.343553	1	102176036|102172276|102177282|102184768|102178781|102189599|102180694|102172975|102170135	http://www.genome.jp/kegg-bin/show_pathway?chx04070/chx:102178781%09red/chx:102170135%09red/chx:102184768%09red/chx:102175761%09red/chx:102191437%09red/chx:102177282%09red/chx:102172975%09red/chx:102180694%09red/chx:102181878%09red
Fructose and mannose metabolism	KEGG PATHWAY	chx00051	4	31	0.346439	1	106503522|108633852|102187190|102190144	http://www.genome.jp/kegg-bin/show_pathway?chx00051/chx:102190144%09red/chx:102187190%09red/chx:102181740%09red/chx:102187622%09red
Osteoclast differentiation	KEGG PATHWAY	chx04380	13	121	0.350647	1	102171522|102174336|102188180|106501822|102184585|102190036|100861228|102174096|102170135|108634542|102182930|102190310|102174490	http://www.genome.jp/kegg-bin/show_pathway?chx04380/chx:102174490%09red/chx:102175114%09red/chx:100861228%09red/chx:102170135%09red/chx:102170356%09red/chx:102190972%09red/chx:102184585%09red/chx:102188180%09red/chx:102184255%09red/chx:102190310%09red/chx:102171522%09red/chx:102174096%09red/chx:102182930%09red
Glioma	KEGG PATHWAY	chx05214	7	61	0.356209	1	102174336|108636261|102189599|102170135|102184232|102174360|102170926	http://www.genome.jp/kegg-bin/show_pathway?chx05214/chx:102175934%09red/chx:102170135%09red/chx:102184232%09red/chx:102170926%09red/chx:102174360%09red/chx:102170356%09red/chx:102181878%09red
Non-small cell lung cancer	KEGG PATHWAY	chx05223	6	52	0.370654	1	106502091|102174336|102188676|102189599|102170135|102174360	http://www.genome.jp/kegg-bin/show_pathway?chx05223/chx:102189445%09red/chx:102170135%09red/chx:102170356%09red/chx:102174360%09red/chx:102188676%09red/chx:102181878%09red
Oxytocin signaling pathway	KEGG PATHWAY	chx04921	16	155	0.381306	1	102186145|102190355|108636261|102176650|102171409|102176463|102178087|102184768|102182890|XLOC_028495|102188180|102170135|102185858|102190641|XLOC_008613|102187595	http://www.genome.jp/kegg-bin/show_pathway?chx04921/chx:102175934%09red/chx:102184768%09red/chx:102190641%09red/chx:102169739%09red/chx:102170135%09red/chx:102176650%09red/chx:102188180%09red/chx:102186145%09red/chx:102178087%09red/chx:102185858%09red/chx:102182890%09red/chx:102187595%09red/chx:102171409%09red
Glycosaminoglycan biosynthesis - heparan sulfate / heparin	KEGG PATHWAY	chx00534	3	23	0.382102	1	108633940|102180112|102188872	http://www.genome.jp/kegg-bin/show_pathway?chx00534/chx:102180112%09red/chx:102178593%09red/chx:102188872%09red
Dilated cardiomyopathy	KEGG PATHWAY	chx05414	9	84	0.392944	1	102191175|102171074|102179435|108636834|100861228|102175068|102181695|102185858|108638583	http://www.genome.jp/kegg-bin/show_pathway?chx05414/chx:102179435%09red/chx:102171074%09red/chx:100861228%09red/chx:102185858%09red/chx:102191175%09red/chx:102174073%09red/chx:102175068%09red/chx:102181695%09red
Phenylalanine metabolism	KEGG PATHWAY	chx00360	3	24	0.405779	1	108633215|102179849|102185156	http://www.genome.jp/kegg-bin/show_pathway?chx00360/chx:102185988%09red/chx:102178605%09red/chx:102180115%09red
Biosynthesis of unsaturated fatty acids	KEGG PATHWAY	chx01040	3	24	0.405779	1	102178256|102178266|102171133	http://www.genome.jp/kegg-bin/show_pathway?chx01040/chx:102177788%09red/chx:102178247%09red/chx:100861212%09red
Melanogenesis	KEGG PATHWAY	chx04916	10	96	0.413312	1	102186145|108636261|102187819|102191205|102172948|102183205|102185858|102173736|102183893|102187824	http://www.genome.jp/kegg-bin/show_pathway?chx04916/chx:102175934%09red/chx:102183893%09red/chx:102172948%09red/chx:102187824%09red/chx:102185858%09red/chx:102186145%09red/chx:102187819%09red/chx:102183205%09red/chx:102173736%09red/chx:102191205%09red
Wnt signaling pathway	KEGG PATHWAY	chx04310	14	138	0.416977	1	102176017|108636261|108633608|102188180|102187824|102169503|102191205|102172948|102182190|102183205|102174518|102173210|102173736|102187819	http://www.genome.jp/kegg-bin/show_pathway?chx04310/chx:102175934%09red/chx:102170565%09red/chx:102169503%09red/chx:102172948%09red/chx:102174518%09red/chx:102187824%09red/chx:102176017%09red/chx:102187819%09red/chx:102183205%09red/chx:102188180%09red/chx:102182190%09red/chx:102173736%09red/chx:102191205%09red/chx:102173210%09red
Drug metabolism - cytochrome P450	KEGG PATHWAY	chx00982	6	55	0.417423	1	102173111|102188176|102185156|108633215|102171556|102173676	http://www.genome.jp/kegg-bin/show_pathway?chx00982/chx:102185988%09red/chx:102173405%09red/chx:102171556%09red/chx:102173111%09red/chx:102180115%09red
Rap1 signaling pathway	KEGG PATHWAY	chx04015	20	201	0.417948	1	102186145|100860837|102170702|108636070|102175981|102182890|102189773|102179674|100860971|102180282|102189599|102179482|102177375|102189928|102170135|102184232|102185858|102174360|102187491|102170463	http://www.genome.jp/kegg-bin/show_pathway?chx04015/chx:102170463%09red/chx:102187491%09red/chx:102189928%09red/chx:102179482%09red/chx:102170135%09red/chx:102185858%09red/chx:102184232%09red/chx:100860971%09red/chx:102184383%09red/chx:102186145%09red/chx:102180282%09red/chx:102175981%09red/chx:102186656%09red/chx:102174360%09red/chx:100860837%09red/chx:102182890%09red/chx:102175583%09red/chx:102…
Vasopressin-regulated water reabsorption	KEGG PATHWAY	chx04962	5	45	0.421611	1	102180974|108635971|102183893|102191136|102188198	http://www.genome.jp/kegg-bin/show_pathway?chx04962/chx:102191136%09red/chx:102183893%09red/chx:102183933%09red/chx:102180974%09red/chx:102187922%09red
Hypertrophic cardiomyopathy (HCM)	KEGG PATHWAY	chx05410	8	77	0.435732	1	102191175|102171074|102179435|108636834|100861228|102175068|102181695|108638583	http://www.genome.jp/kegg-bin/show_pathway?chx05410/chx:102179435%09red/chx:102171074%09red/chx:100861228%09red/chx:102191175%09red/chx:102174073%09red/chx:102175068%09red/chx:102181695%09red
Tryptophan metabolism	KEGG PATHWAY	chx00380	5	46	0.438792	1	108633215|102189519|102188176|102171556|102179598	http://www.genome.jp/kegg-bin/show_pathway?chx00380/chx:102189519%09red/chx:102171556%09red/chx:102179598%09red/chx:102180115%09red
GnRH signaling pathway	KEGG PATHWAY	chx04912	9	88	0.442578	1	102174336|108636261|102182890|102184768|100861171|102187530|102185858|102168287|102187595	http://www.genome.jp/kegg-bin/show_pathway?chx04912/chx:102175934%09red/chx:102184768%09red/chx:102185858%09red/chx:102187530%09red/chx:100861171%09red/chx:102182890%09red/chx:102187595%09red/chx:102170356%09red
NF-kappa B signaling pathway	KEGG PATHWAY	chx04064	9	89	0.454933	1	102181113|102174096|102189599|102169556|102189744|108634542|102182930|102190310|102170884	http://www.genome.jp/kegg-bin/show_pathway?chx04064/chx:102189744%09red/chx:102184255%09red/chx:102181113%09red/chx:102190310%09red/chx:102181878%09red/chx:102174096%09red/chx:102170884%09red/chx:102182930%09red/chx:102169556%09red
Primary bile acid biosynthesis	KEGG PATHWAY	chx00120	2	16	0.459762	1	102185397|102191152	http://www.genome.jp/kegg-bin/show_pathway?chx00120/chx:102185397%09red/chx:102191152%09red
Nitrogen metabolism	KEGG PATHWAY	chx00910	2	16	0.459762	1	102175315|102179612	http://www.genome.jp/kegg-bin/show_pathway?chx00910/chx:102174762%09red/chx:102179612%09red
Glycosphingolipid biosynthesis - globo series	KEGG PATHWAY	chx00603	2	16	0.459762	1	102178850|102172392	http://www.genome.jp/kegg-bin/show_pathway?chx00603/chx:102172392%09red/chx:102185028%09red
Tyrosine metabolism	KEGG PATHWAY	chx00350	4	37	0.464476	1	108633215|102185156|102188176|102171556	http://www.genome.jp/kegg-bin/show_pathway?chx00350/chx:102185988%09red/chx:102171556%09red/chx:102180115%09red
Hematopoietic cell lineage	KEGG PATHWAY	chx04640	9	91	0.479499	1	108638314|102186615|102186326|102184949|102182426|100861223|102172175|106502993|102171507	http://www.genome.jp/kegg-bin/show_pathway?chx04640/chx:102186615%09red/chx:102182426%09red/chx:102172175%09red/chx:102187527%09red/chx:102186326%09red/chx:102184949%09red/chx:102171507%09red/chx:100861223%09red
Hedgehog signaling pathway	KEGG PATHWAY	chx04340	5	49	0.489501	1	102190361|102187048|102187819|102178293|102191205	http://www.genome.jp/kegg-bin/show_pathway?chx04340/chx:102178293%09red/chx:102187048%09red/chx:102191205%09red/chx:102190361%09red/chx:102187819%09red
Thyroid hormone synthesis	KEGG PATHWAY	chx04918	7	71	0.497845	1	102190361|102184768|102173649|102188950|102185858|102168373|102183893	http://www.genome.jp/kegg-bin/show_pathway?chx04918/chx:102183893%09red/chx:102184023%09red/chx:102184768%09red/chx:102185858%09red/chx:102190361%09red/chx:102188950%09red/chx:102168373%09red
Pyruvate metabolism	KEGG PATHWAY	chx00620	4	39	0.502282	1	102189519|100860863|106503185|102168742	http://www.genome.jp/kegg-bin/show_pathway?chx00620/chx:100861224%09red/chx:102189519%09red/chx:102184694%09red/chx:102168742%09red
Phenylalanine, tyrosine and tryptophan biosynthesis	KEGG PATHWAY	chx00400	1	7	0.508561	1	102179849	http://www.genome.jp/kegg-bin/show_pathway?chx00400/chx:102178605%09red
Signaling pathways regulating pluripotency of stem cells	KEGG PATHWAY	chx04550	13	137	0.512457	1	108633532|102174336|102186139|102187819|102183205|100861250|102171875|102191205|102172948|102170135|102189873|102180282|100860926	http://www.genome.jp/kegg-bin/show_pathway?chx04550/chx:102172948%09red/chx:102183205%09red/chx:102170135%09red/chx:102180282%09red/chx:100861250%09red/chx:102189873%09red/chx:102187819%09red/chx:102178016%09red/chx:102170356%09red/chx:102171875%09red/chx:102191205%09red/chx:100860926%09red
FoxO signaling pathway	KEGG PATHWAY	chx04068	12	127	0.520901	1	102172762|108637286|102168742|102174336|102187824|102188676|100861228|102170135|102191537|102174360|102176420|102184915	http://www.genome.jp/kegg-bin/show_pathway?chx04068/chx:100861228%09red/chx:102188676%09red/chx:102170135%09red/chx:102187824%09red/chx:102170356%09red/chx:102168742%09red/chx:102176420%09red/chx:102174360%09red/chx:102184858%09red/chx:102185425%09red/chx:102172762%09red/chx:102191537%09red
Endometrial cancer	KEGG PATHWAY	chx05213	5	51	0.522366	1	102173736|102188676|102174360|102174336|102170135	http://www.genome.jp/kegg-bin/show_pathway?chx05213/chx:102170356%09red/chx:102173736%09red/chx:102170135%09red/chx:102174360%09red/chx:102188676%09red
Neuroactive ligand-receptor interaction	KEGG PATHWAY	chx04080	26	279	0.522912	1	XLOC_528584|102179313|102174163|102179745|102168518|102190477|102179705|102183675|102187491|102189288|102186689|102182788|102185850|102187694|102185547|102184259|102184585|102190659|100861239|100861318|102184068|102171059|102189775|100860843|102185727|102187558	http://www.genome.jp/kegg-bin/show_pathway?chx04080/chx:102179745%09red/chx:102178769%09red/chx:102184585%09red/chx:102186689%09red/chx:102187491%09red/chx:102171059%09red/chx:100861318%09red/chx:102184068%09red/chx:102187694%09red/chx:100861239%09red/chx:102168518%09red/chx:102190659%09red/chx:102184431%09red/chx:102183675%09red/chx:102184259%09red/chx:102179381%09red/chx:102185547%09red/chx:102…
Chronic myeloid leukemia	KEGG PATHWAY	chx05220	7	73	0.525225	1	102174336|102178020|102174096|100861228|102170135|102174360|102170926	http://www.genome.jp/kegg-bin/show_pathway?chx05220/chx:100861228%09red/chx:102170135%09red/chx:102170356%09red/chx:102170926%09red/chx:102174360%09red/chx:102178020%09red/chx:102174096%09red
Insulin secretion	KEGG PATHWAY	chx04911	8	84	0.526526	1	108636261|102185547|102184768|102172169|102177375|102185858|102168373|102183893	http://www.genome.jp/kegg-bin/show_pathway?chx04911/chx:102175934%09red/chx:102183893%09red/chx:102168840%09red/chx:102184768%09red/chx:102185858%09red/chx:102184383%09red/chx:102185547%09red/chx:102168373%09red
Glycerophospholipid metabolism	KEGG PATHWAY	chx00564	9	96	0.539591	1	102171596|102170280|102180745|102172276|102177282|102176386|102171567|102171250|102187595	http://www.genome.jp/kegg-bin/show_pathway?chx00564/chx:102171596%09red/chx:102170280%09red/chx:102176386%09red/chx:102191437%09red/chx:102171250%09red/chx:102177282%09red/chx:102171567%09red/chx:102187595%09red/chx:102180745%09red
Citrate cycle (TCA cycle)	KEGG PATHWAY	chx00020	3	30	0.540067	1	102181902|102190495|102168742	http://www.genome.jp/kegg-bin/show_pathway?chx00020/chx:102190495%09red/chx:102181902%09red/chx:102168742%09red
One carbon pool by folate	KEGG PATHWAY	chx00670	2	19	0.542976	1	102172111|102189931	http://www.genome.jp/kegg-bin/show_pathway?chx00670/chx:102189931%09red/chx:102172111%09red
Glycosaminoglycan biosynthesis - chondroitin sulfate / dermatan sulfate	KEGG PATHWAY	chx00532	2	19	0.542976	1	108633940|102181823	http://www.genome.jp/kegg-bin/show_pathway?chx00532/chx:102181823%09red/chx:102178593%09red
Fc epsilon RI signaling pathway	KEGG PATHWAY	chx04664	6	64	0.552868	1	102174336|102168313|102189599|102170135|102171633|102187595	http://www.genome.jp/kegg-bin/show_pathway?chx04664/chx:102171633%09red/chx:102170135%09red/chx:102170356%09red/chx:102168313%09red/chx:102187595%09red/chx:102181878%09red
Epstein-Barr virus infection	KEGG PATHWAY	chx05169	18	196	0.553619	1	102176908|108637198|102186615|102172762|102189599|102181113|102187824|102184958|102174096|100861361|106503029|102170135|102187736|108634542|100860849|102182426|108637868|102171507	http://www.genome.jp/kegg-bin/show_pathway?chx05169/chx:102184105%09red/chx:102177850%09red/chx:102186615%09red/chx:102184255%09red/chx:102181113%09red/chx:102170135%09red/chx:102187824%09red/chx:102180254%09red/chx:100861361%09red/chx:102182426%09red/chx:102172762%09red/chx:102176908%09red/chx:102176450%09red/chx:102185190%09red/chx:102171507%09red/chx:102174096%09red/chx:102181878%09red
Asthma	KEGG PATHWAY	chx05310	3	31	0.560731	1	102168313|102175436|102171633	http://www.genome.jp/kegg-bin/show_pathway?chx05310/chx:102171633%09red/chx:102168313%09red/chx:102175436%09red
Carbon metabolism	KEGG PATHWAY	chx01200	10	109	0.562256	1	102175812|102190144|102171321|102181902|100860863|102190495|108633852|106502965|102179612|102179598	http://www.genome.jp/kegg-bin/show_pathway?chx01200/chx:102190144%09red/chx:102184694%09red/chx:102171321%09red/chx:102179612%09red/chx:102175849%09red/chx:102187616%09red/chx:102179598%09red/chx:102190495%09red/chx:102181902%09red/chx:102187622%09red
HIF-1 signaling pathway	KEGG PATHWAY	chx04066	10	109	0.562256	1	100860837|108636261|100860742|102187824|102189773|102174096|102189599|102181556|102189744|102170135	http://www.genome.jp/kegg-bin/show_pathway?chx04066/chx:102175934%09red/chx:102189744%09red/chx:100860742%09red/chx:102170135%09red/chx:102187824%09red/chx:100860837%09red/chx:102186656%09red/chx:102180441%09red/chx:102174096%09red/chx:102181878%09red
Dopaminergic synapse	KEGG PATHWAY	chx04728	12	132	0.5715	1	102186145|108636261|100861281|102185850|102188541|102184768|108633215|102176650|102171059|102176463|102170665|102183893	http://www.genome.jp/kegg-bin/show_pathway?chx04728/chx:102175934%09red/chx:102183893%09red/chx:102169739%09red/chx:102170665%09red/chx:102184768%09red/chx:102176650%09red/chx:102171059%09red/chx:102186145%09red/chx:100861281%09red/chx:102188541%09red/chx:102185850%09red/chx:102180115%09red
Galactose metabolism	KEGG PATHWAY	chx00052	3	32	0.580821	1	102190144|102187190|100860927	http://www.genome.jp/kegg-bin/show_pathway?chx00052/chx:102190144%09red/chx:102187190%09red/chx:100860927%09red
mTOR signaling pathway	KEGG PATHWAY	chx04150	6	66	0.58105	1	108637286|102181556|102170135|102174475|102174360|102173325	http://www.genome.jp/kegg-bin/show_pathway?chx04150/chx:102170135%09red/chx:102180441%09red/chx:102184607%09red/chx:102174360%09red/chx:102184858%09red/chx:102173325%09red
Long-term potentiation	KEGG PATHWAY	chx04720	6	66	0.58105	1	102171059|108636261|102187824|102184768|102174475|102174360	http://www.genome.jp/kegg-bin/show_pathway?chx04720/chx:102175934%09red/chx:102184768%09red/chx:102187824%09red/chx:102171059%09red/chx:102184607%09red/chx:102174360%09red
Gap junction	KEGG PATHWAY	chx04540	8	89	0.58798	1	102174336|102182890|102184768|100861361|102184232|102185858|102172952|102177410	http://www.genome.jp/kegg-bin/show_pathway?chx04540/chx:102184768%09red/chx:102185858%09red/chx:102184232%09red/chx:100861361%09red/chx:102170356%09red/chx:102178700%09red/chx:102182890%09red/chx:102168953%09red
Tight junction	KEGG PATHWAY	chx04530	12	134	0.591129	1	102187978|102179802|102182890|102185710|102177493|108636755|102177024|102190011|102178087|102170884|102176966|102178102	http://www.genome.jp/kegg-bin/show_pathway?chx04530/chx:102168826%09red/chx:102190011%09red/chx:102179075%09red/chx:102185710%09red/chx:102178087%09red/chx:102177024%09red/chx:102177371%09red/chx:102182890%09red/chx:102177493%09red/chx:102170884%09red
beta-Alanine metabolism	KEGG PATHWAY	chx00410	3	33	0.600318	1	102189519|102185156|102179598	http://www.genome.jp/kegg-bin/show_pathway?chx00410/chx:102189519%09red/chx:102185988%09red/chx:102179598%09red
Serotonergic synapse	KEGG PATHWAY	chx04726	10	113	0.605089	1	102174360|102170665|102185727|102176463|102184768|108633215|102176650|102186145|102186800|102187595	http://www.genome.jp/kegg-bin/show_pathway?chx04726/chx:102184768%09red/chx:102169739%09red/chx:102170665%09red/chx:102176650%09red/chx:102185727%09red/chx:102186145%09red/chx:102186997%09red/chx:102174360%09red/chx:102187595%09red/chx:102180115%09red
VEGF signaling pathway	KEGG PATHWAY	chx04370	5	57	0.614746	1	102182890|102189599|102178382|102187595|102170135	http://www.genome.jp/kegg-bin/show_pathway?chx04370/chx:102182890%09red/chx:102187595%09red/chx:102170135%09red/chx:102181878%09red/chx:102178097%09red
Retinol metabolism	KEGG PATHWAY	chx00830	5	57	0.614746	1	102187233|102188176|102179089|102171556|102183532	http://www.genome.jp/kegg-bin/show_pathway?chx00830/chx:102187233%09red/chx:102171556%09red/chx:102179089%09red/chx:102183532%09red
Steroid biosynthesis	KEGG PATHWAY	chx00100	2	22	0.61683	1	108634584|102186791	http://www.genome.jp/kegg-bin/show_pathway?chx00100/chx:102186791%09red/chx:102172859%09red
Adrenergic signaling in cardiomyocytes	KEGG PATHWAY	chx04261	13	148	0.617484	1	102189288|102179249|102179435|108636261|102182788|102174163|102175068|102177375|102187558|102170135|102185858|102168373|102183893	http://www.genome.jp/kegg-bin/show_pathway?chx04261/chx:102179435%09red/chx:102175934%09red/chx:102182788%09red/chx:102170135%09red/chx:102183893%09red/chx:102185858%09red/chx:102179381%09red/chx:102184383%09red/chx:102175068%09red/chx:102189288%09red/chx:102174163%09red/chx:102168373%09red/chx:102179249%09red
Chemokine signaling pathway	KEGG PATHWAY	chx04062	16	182	0.620479	1	102170463|102175436|102170665|108636070|102174336|102178382|102182890|102178301|102174096|102188676|102191508|102169556|102170135|102185858|102174360|102170926	http://www.genome.jp/kegg-bin/show_pathway?chx04062/chx:102170463%09red/chx:102170665%09red/chx:102170135%09red/chx:102175436%09red/chx:102185858%09red/chx:102170356%09red/chx:102178097%09red/chx:102170926%09red/chx:102169556%09red/chx:102174360%09red/chx:102188676%09red/chx:102182890%09red/chx:102174096%09red/chx:102178301%09red/chx:102191508%09red
B cell receptor signaling pathway	KEGG PATHWAY	chx04662	6	69	0.621553	1	102186615|102174336|102188180|100860811|102174096|102170135	http://www.genome.jp/kegg-bin/show_pathway?chx04662/chx:102186615%09red/chx:100860811%09red/chx:102170135%09red/chx:102170356%09red/chx:102188180%09red/chx:102174096%09red
Sphingolipid metabolism	KEGG PATHWAY	chx00600	4	46	0.623806	1	102171567|102176466|102183481|102179093	http://www.genome.jp/kegg-bin/show_pathway?chx00600/chx:102171567%09red/chx:102179093%09red/chx:102170388%09red/chx:102183481%09red
Inflammatory mediator regulation of TRP channels	KEGG PATHWAY	chx04750	9	104	0.629564	1	108636261|102182890|102184768|102189599|102181145|102170135|102185858|102170884|102187595	http://www.genome.jp/kegg-bin/show_pathway?chx04750/chx:102175934%09red/chx:102184768%09red/chx:102170135%09red/chx:102185858%09red/chx:102182890%09red/chx:102187595%09red/chx:102170884%09red/chx:102181878%09red/chx:102181145%09red
Bladder cancer	KEGG PATHWAY	chx05219	3	35	0.63748	1	102174360|102179674|100860971	http://www.genome.jp/kegg-bin/show_pathway?chx05219/chx:100860971%09red/chx:102174360%09red
Ether lipid metabolism	KEGG PATHWAY	chx00565	4	47	0.639552	1	102170280|102171250|102171567|102187595	http://www.genome.jp/kegg-bin/show_pathway?chx00565/chx:102171567%09red/chx:102187595%09red/chx:102171250%09red/chx:102170280%09red
Tuberculosis	KEGG PATHWAY	chx05152	16	185	0.644593	1	102185330|108633881|108636261|100860742|102182890|102187824|102183757|102168869|102177594|102183447|100861228|102171371|100861192|100861191|102174096|102190310	http://www.genome.jp/kegg-bin/show_pathway?chx05152/chx:102175934%09red/chx:100860742%09red/chx:102171371%09red/chx:102183386%09red/chx:102187824%09red/chx:102190310%09red/chx:102184394%09red/chx:102178477%09red/chx:100861192%09red/chx:102168869%09red/chx:102185330%09red/chx:100861228%09red/chx:100861191%09red/chx:102177594%09red/chx:102182890%09red/chx:102174096%09red
Toxoplasmosis	KEGG PATHWAY	chx05145	11	129	0.651207	1	102186145|102173037|102183372|100860742|102174096|100861228|102170135|102174902|100860849|102190310|102184914	http://www.genome.jp/kegg-bin/show_pathway?chx05145/chx:102177850%09red/chx:100860742%09red/chx:100861228%09red/chx:102170135%09red/chx:102174902%09red/chx:102190310%09red/chx:102184914%09red/chx:102186145%09red/chx:102183372%09red/chx:102170256%09red/chx:102174096%09red
Endocytosis	KEGG PATHWAY	chx04144	19	220	0.653286	1	102168209|100860837|100861228|102169361|102171066|102181071|102184958|102168869|102190008|102173032|102187662|102187558|102182890|102172773|102173286|100860849|102171274|102172412|102187491	http://www.genome.jp/kegg-bin/show_pathway?chx04144/chx:102187662%09red/chx:102177850%09red/chx:102187491%09red/chx:102172412%09red/chx:102173032%09red/chx:102173286%09red/chx:102190008%09red/chx:102179381%09red/chx:102168209%09red/chx:102171274%09red/chx:102168869%09red/chx:102190796%09red/chx:100861228%09red/chx:102171066%09red/chx:100860837%09red/chx:102182890%09red/chx:102184105%09red/chx:102…
HTLV-I infection	KEGG PATHWAY	chx05166	23	265	0.653287	1	102181113|102187824|102170135|102191205|100861228|102176047|102183205|102190310|102191505|108638171|102170702|102184958|102184881|102189744|102185858|106502606|102187819|102174096|102172948|102184232|108637868|102188180|102187530	http://www.genome.jp/kegg-bin/show_pathway?chx05166/chx:102181113%09red/chx:102187824%09red/chx:102187530%09red/chx:102184881%09red/chx:102174096%09red/chx:102189744%09red/chx:102172948%09red/chx:102190310%09red/chx:102183205%09red/chx:102184232%09red/chx:102191205%09red/chx:102184105%09red/chx:102176047%09red/chx:102188180%09red/chx:102175583%09red/chx:102187819%09red/chx:102172568%09red/chx:100…
Fatty acid elongation	KEGG PATHWAY	chx00062	2	24	0.660753	1	102172444|102189456	http://www.genome.jp/kegg-bin/show_pathway?chx00062/chx:102172444%09red/chx:102189456%09red
Arachidonic acid metabolism	KEGG PATHWAY	chx00590	7	84	0.663194	1	102184926|102170280|102173649|102178311|102188950|102171250|102187595	http://www.genome.jp/kegg-bin/show_pathway?chx00590/chx:102173233%09red/chx:102170280%09red/chx:102171250%09red/chx:102184926%09red/chx:102188950%09red/chx:102187595%09red/chx:102184023%09red
Aldosterone-regulated sodium reabsorption	KEGG PATHWAY	chx04960	3	37	0.672151	1	102168373|108637286|102170135	http://www.genome.jp/kegg-bin/show_pathway?chx04960/chx:102168373%09red/chx:102170135%09red/chx:102184858%09red
Linoleic acid metabolism	KEGG PATHWAY	chx00591	3	37	0.672151	1	102170280|102171250|102187595	http://www.genome.jp/kegg-bin/show_pathway?chx00591/chx:102187595%09red/chx:102171250%09red/chx:102170280%09red
ErbB signaling pathway	KEGG PATHWAY	chx04012	7	85	0.674449	1	102174336|108636261|102182890|102189599|102170135|102174360|102170926	http://www.genome.jp/kegg-bin/show_pathway?chx04012/chx:102175934%09red/chx:102170135%09red/chx:102170356%09red/chx:102170926%09red/chx:102174360%09red/chx:102182890%09red/chx:102181878%09red
Other glycan degradation	KEGG PATHWAY	chx00511	2	25	0.681151	1	102189389|102173830	http://www.genome.jp/kegg-bin/show_pathway?chx00511/chx:102174106%09red
Inositol phosphate metabolism	KEGG PATHWAY	chx00562	5	62	0.683097	1	102178781|102189599|102180694|102172975|102176036	http://www.genome.jp/kegg-bin/show_pathway?chx00562/chx:102175761%09red/chx:102178781%09red/chx:102172975%09red/chx:102181878%09red/chx:102180694%09red
Glycolysis / Gluconeogenesis	KEGG PATHWAY	chx00010	5	62	0.683097	1	102189519|102185156|108633852|102168742|102190144	http://www.genome.jp/kegg-bin/show_pathway?chx00010/chx:102189519%09red/chx:102190144%09red/chx:102185988%09red/chx:102187622%09red/chx:102168742%09red
Pancreatic cancer	KEGG PATHWAY	chx05212	5	63	0.695736	1	100861228|102174360|102189928|102174096|102170135	http://www.genome.jp/kegg-bin/show_pathway?chx05212/chx:100861228%09red/chx:102174096%09red/chx:102189928%09red/chx:102170135%09red/chx:102174360%09red
Glycosphingolipid biosynthesis - lacto and neolacto series	KEGG PATHWAY	chx00601	2	26	0.700533	1	102178850|100860927	http://www.genome.jp/kegg-bin/show_pathway?chx00601/chx:102185028%09red/chx:100860927%09red
Cholinergic synapse	KEGG PATHWAY	chx04725	9	112	0.709193	1	102186145|108636261|102184768|102168748|102176650|102170135|102185858|102170665|102183893	http://www.genome.jp/kegg-bin/show_pathway?chx04725/chx:102175934%09red/chx:102183893%09red/chx:102170135%09red/chx:102170665%09red/chx:102184768%09red/chx:102176650%09red/chx:102186145%09red/chx:102185858%09red/chx:102168748%09red
Propanoate metabolism	KEGG PATHWAY	chx00640	2	27	0.718925	1	106503185|102179598	http://www.genome.jp/kegg-bin/show_pathway?chx00640/chx:100861224%09red/chx:102179598%09red
AMPK signaling pathway	KEGG PATHWAY	chx04152	10	125	0.719738	1	100861286|108637286|102168742|108635517|102182788|102190144|102188676|102170135|106503185|102183893	http://www.genome.jp/kegg-bin/show_pathway?chx04152/chx:102190144%09red/chx:102183893%09red/chx:102170135%09red/chx:100861224%09red/chx:100860908%09red/chx:102168742%09red/chx:100861286%09red/chx:102182788%09red/chx:102184858%09red/chx:102188676%09red
Ovarian steroidogenesis	KEGG PATHWAY	chx04913	5	65	0.719958	1	102187294|102185858|100860843|102178475|102187595	http://www.genome.jp/kegg-bin/show_pathway?chx04913/chx:102185858%09red/chx:102187294%09red/chx:102187595%09red/chx:100860843%09red/chx:102178475%09red
Amphetamine addiction	KEGG PATHWAY	chx05031	5	67	0.742771	1	108633215|102185850|102171059|102183893|108636261	http://www.genome.jp/kegg-bin/show_pathway?chx05031/chx:102175934%09red/chx:102183893%09red/chx:102171059%09red/chx:102185850%09red/chx:102180115%09red
Type II diabetes mellitus	KEGG PATHWAY	chx04930	3	42	0.747951	1	102184834|108637286|102170135	http://www.genome.jp/kegg-bin/show_pathway?chx04930/chx:102184834%09red/chx:102170135%09red/chx:102184858%09red
Staphylococcus aureus infection	KEGG PATHWAY	chx05150	4	55	0.749506	1	102184178|102188588|102188835|102181113	http://www.genome.jp/kegg-bin/show_pathway?chx05150/chx:102184178%09red/chx:102188835%09red/chx:102181113%09red/chx:102177484%09red
Ras signaling pathway	KEGG PATHWAY	chx04014	18	223	0.749821	1	102170665|100860837|108636070|102174336|102171602|102168941|102174096|102180282|102189599|102189773|102189928|102187595|102170917|102184232|102170280|102170463|102170135|102170926	http://www.genome.jp/kegg-bin/show_pathway?chx04014/chx:100860837%09red/chx:102168941%09red/chx:102189928%09red/chx:102170665%09red/chx:102170135%09red/chx:102180282%09red/chx:102184232%09red/chx:102170463%09red/chx:102170926%09red/chx:102186656%09red/chx:102174096%09red/chx:102170356%09red/chx:102171602%09red/chx:102170917%09red/chx:102187595%09red/chx:102181878%09red/chx:102170280%09red
Natural killer cell mediated cytotoxicity	KEGG PATHWAY	chx04650	9	117	0.752931	1	102174336|102181113|102188180|108638461|102176878|102189599|102170135|102174360|102170926	http://www.genome.jp/kegg-bin/show_pathway?chx04650/chx:102175759%09red/chx:102181113%09red/chx:102170135%09red/chx:102170356%09red/chx:102170926%09red/chx:102174360%09red/chx:102188180%09red/chx:102181878%09red
Mineral absorption	KEGG PATHWAY	chx04978	4	56	0.761248	1	102168373|102177594|102181017|102187344	http://www.genome.jp/kegg-bin/show_pathway?chx04978/chx:102177594%09red/chx:102172435%09red/chx:102168373%09red/chx:102181017%09red
Amyotrophic lateral sclerosis (ALS)	KEGG PATHWAY	chx05014	4	56	0.761248	1	102190310|102171059|102185338|102185490	http://www.genome.jp/kegg-bin/show_pathway?chx05014/chx:102185490%09red/chx:102190310%09red/chx:102171059%09red
TNF signaling pathway	KEGG PATHWAY	chx04668	8	106	0.76244	1	102181113|102190310|102174096|100861171|102170135|102168287|102183893|108634542	http://www.genome.jp/kegg-bin/show_pathway?chx04668/chx:102183893%09red/chx:102184255%09red/chx:102181113%09red/chx:102170135%09red/chx:102190310%09red/chx:100861171%09red/chx:102174096%09red
Insulin signaling pathway	KEGG PATHWAY	chx04910	11	145	0.781927	1	100861286|108637286|102174336|102168742|108635517|102181556|102170135|106503185|102174360|102172686|102170926	http://www.genome.jp/kegg-bin/show_pathway?chx04910/chx:102180441%09red/chx:102170135%09red/chx:100861224%09red/chx:102170356%09red/chx:100860908%09red/chx:102168742%09red/chx:100861286%09red/chx:102170926%09red/chx:102174360%09red/chx:102184858%09red/chx:102172686%09red
Pentose and glucuronate interconversions	KEGG PATHWAY	chx00040	2	31	0.78319	1	102189519|102187190	http://www.genome.jp/kegg-bin/show_pathway?chx00040/chx:102189519%09red/chx:102187190%09red
Progesterone-mediated oocyte maturation	KEGG PATHWAY	chx04914	6	84	0.786836	1	100861361|102170135|102185858|102174475|102174360|102191505	http://www.genome.jp/kegg-bin/show_pathway?chx04914/chx:102170135%09red/chx:102185858%09red/chx:100861361%09red/chx:102184607%09red/chx:102191505%09red/chx:102174360%09red
Glycosphingolipid biosynthesis - ganglio series	KEGG PATHWAY	chx00604	1	17	0.797852	1	102182559	http://www.genome.jp/kegg-bin/show_pathway?chx00604/chx:102182559%09red
Glycine, serine and threonine metabolism	KEGG PATHWAY	chx00260	3	46	0.797919	1	108633215|102174841|102175385	http://www.genome.jp/kegg-bin/show_pathway?chx00260/chx:102175385%09red/chx:102174841%09red/chx:102180115%09red
Graft-versus-host disease	KEGG PATHWAY	chx05332	3	46	0.797919	1	108638461|102176878|102184958	http://www.genome.jp/kegg-bin/show_pathway?chx05332/chx:102184105%09red/chx:102175759%09red
Regulation of autophagy	KEGG PATHWAY	chx04140	2	33	0.810201	1	XLOC_487244|102173325	http://www.genome.jp/kegg-bin/show_pathway?chx04140/chx:102190847%09red/chx:102173325%09red
Pertussis	KEGG PATHWAY	chx05133	5	75	0.820292	1	102180632|100860742|102188588|102188835|102174096	http://www.genome.jp/kegg-bin/show_pathway?chx05133/chx:102180632%09red/chx:102174096%09red/chx:102188835%09red/chx:100860742%09red/chx:102177484%09red
Cocaine addiction	KEGG PATHWAY	chx05030	3	49	0.829712	1	108633215|102183893|102174096	http://www.genome.jp/kegg-bin/show_pathway?chx05030/chx:102183893%09red/chx:102174096%09red/chx:102180115%09red
Glutathione metabolism	KEGG PATHWAY	chx00480	3	49	0.829712	1	102173649|102188950|102171321	http://www.genome.jp/kegg-bin/show_pathway?chx00480/chx:102171321%09red/chx:102184023%09red/chx:102188950%09red
MAPK signaling pathway	KEGG PATHWAY	chx04010	19	250	0.83037	1	102177855|102184834|102187595|102174336|102171602|102188180|102187530|102180223|102174096|100861228|102180333|102170917|102184232|102180282|108634542|102174360|102190310|102174475|100860849	http://www.genome.jp/kegg-bin/show_pathway?chx04010/chx:102177850%09red/chx:102177581%09red/chx:102180223%09red/chx:100861228%09red/chx:102171602%09red/chx:102188180%09red/chx:102184834%09red/chx:102180282%09red/chx:102184232%09red/chx:102174096%09red/chx:102190310%09red/chx:102180333%09red/chx:102187530%09red/chx:102174360%09red/chx:102170356%09red/chx:102184255%09red/chx:102170917%09red/chx:102…
Maturity onset diabetes of the young	KEGG PATHWAY	chx04950	1	19	0.830764	1	102174500	http://www.genome.jp/kegg-bin/show_pathway?chx04950/chx:102174500%09red
Allograft rejection	KEGG PATHWAY	chx05330	3	50	0.839311	1	108638461|102176878|102184958	http://www.genome.jp/kegg-bin/show_pathway?chx05330/chx:102184105%09red/chx:102175759%09red
Oocyte meiosis	KEGG PATHWAY	chx04114	8	117	0.842902	1	100860827|108636261|102184768|102187830|100861361|102185858|102174475|102191505	http://www.genome.jp/kegg-bin/show_pathway?chx04114/chx:102175934%09red/chx:102184768%09red/chx:102187370%09red/chx:102185858%09red/chx:100860827%09red/chx:100861361%09red/chx:102184607%09red/chx:102191505%09red
Alanine, aspartate and glutamate metabolism	KEGG PATHWAY	chx00250	2	36	0.845093	1	108636226|102179612	http://www.genome.jp/kegg-bin/show_pathway?chx00250/chx:102182490%09red/chx:102179612%09red
Circadian rhythm	KEGG PATHWAY	chx04710	2	36	0.845093	1	102184410|102176826	http://www.genome.jp/kegg-bin/show_pathway?chx04710/chx:102176826%09red/chx:102184410%09red
Porphyrin and chlorophyll metabolism	KEGG PATHWAY	chx00860	2	36	0.845093	1	102181017|102175385	http://www.genome.jp/kegg-bin/show_pathway?chx00860/chx:102175385%09red/chx:102181017%09red
Terpenoid backbone biosynthesis	KEGG PATHWAY	chx00900	1	20	0.845154	1	100860890	http://www.genome.jp/kegg-bin/show_pathway?chx00900/chx:100860890%09red
African trypanosomiasis	KEGG PATHWAY	chx05143	2	37	0.855362	1	102176710|102181113	http://www.genome.jp/kegg-bin/show_pathway?chx05143/chx:102176710%09red/chx:102181113%09red
Inflammatory bowel disease (IBD)	KEGG PATHWAY	chx05321	4	66	0.856165	1	102188180|100861228|102176576|102174096	http://www.genome.jp/kegg-bin/show_pathway?chx05321/chx:102188180%09red/chx:102174096%09red/chx:102176576%09red/chx:100861228%09red
Melanoma	KEGG PATHWAY	chx05218	4	66	0.856165	1	102184232|102180282|102174360|102170135	http://www.genome.jp/kegg-bin/show_pathway?chx05218/chx:102180282%09red/chx:102184232%09red/chx:102170135%09red/chx:102174360%09red
Alzheimer's disease	KEGG PATHWAY	chx05010	14	195	0.856974	1	102169368|108638363|100860750|102180953|102185490|102172091|102185338|XLOC_219371|102189010|102184768|102184949|102186800|102190310|102173038	http://www.genome.jp/kegg-bin/show_pathway?chx05010/chx:102185490%09red/chx:102184768%09red/chx:100860750%09red/chx:102169368%09red/chx:102190310%09red/chx:1485868%09red/chx:102173038%09red/chx:102189010%09red/chx:102184949%09red/chx:102174809%09red/chx:102186997%09red/chx:102180953%09red
N-Glycan biosynthesis	KEGG PATHWAY	chx00510	3	52	0.857112	1	102169257|102191262|100860927	http://www.genome.jp/kegg-bin/show_pathway?chx00510/chx:102169257%09red/chx:102191262%09red/chx:100860927%09red
Hepatitis B	KEGG PATHWAY	chx05161	10	145	0.857269	1	102174336|102182890|102187824|102188640|102174096|100861228|102188180|102170135|102187530|102183893	http://www.genome.jp/kegg-bin/show_pathway?chx05161/chx:102183893%09red/chx:102188640%09red/chx:100861228%09red/chx:102170135%09red/chx:102187824%09red/chx:102187530%09red/chx:102188180%09red/chx:102170356%09red/chx:102182890%09red/chx:102174096%09red
Drug metabolism - other enzymes	KEGG PATHWAY	chx00983	2	38	0.865004	1	108635379|102188073	http://www.genome.jp/kegg-bin/show_pathway?chx00983/chx:102188887%09red
Cytokine-cytokine receptor interaction	KEGG PATHWAY	chx04060	17	235	0.869626	1	102181208|102175436|100860837|102169070|102176576|102184518|102178301|100861228|102191508|102169556|102189744|102190477|100860926|102184232|102182930|102190310|100861318	http://www.genome.jp/kegg-bin/show_pathway?chx04060/chx:102189744%09red/chx:100860926%09red/chx:100861228%09red/chx:102169556%09red/chx:102175436%09red/chx:102184232%09red/chx:100860766%09red/chx:102190310%09red/chx:102180665%09red/chx:100861318%09red/chx:102176576%09red/chx:102181208%09red/chx:100860837%09red/chx:102169070%09red/chx:102178301%09red/chx:102182930%09red/chx:102191508%09red
Ascorbate and aldarate metabolism	KEGG PATHWAY	chx00053	1	22	0.870368	1	102189519	http://www.genome.jp/kegg-bin/show_pathway?chx00053/chx:102189519%09red
Non-alcoholic fatty liver disease (NAFLD)	KEGG PATHWAY	chx04932	12	173	0.870424	1	108638363|108637286|108635517|102172091|102177713|XLOC_219371|102179406|102170135|108634542|102174096|102190310|102173038	http://www.genome.jp/kegg-bin/show_pathway?chx04932/chx:102184255%09red/chx:102170135%09red/chx:102190310%09red/chx:100860908%09red/chx:1485868%09red/chx:102173038%09red/chx:102177713%09red/chx:102174096%09red/chx:102184858%09red/chx:102179406%09red/chx:102174809%09red
Colorectal cancer	KEGG PATHWAY	chx05210	4	68	0.870713	1	100861228|102174360|102173736|102170135	http://www.genome.jp/kegg-bin/show_pathway?chx05210/chx:102173736%09red/chx:100861228%09red/chx:102170135%09red/chx:102174360%09red
Carbohydrate digestion and absorption	KEGG PATHWAY	chx04973	2	39	0.874053	1	102168373|102170135	http://www.genome.jp/kegg-bin/show_pathway?chx04973/chx:102168373%09red/chx:102170135%09red
Steroid hormone biosynthesis	KEGG PATHWAY	chx00140	4	69	0.877499	1	102187232|102191152|102183905|102187208	http://www.genome.jp/kegg-bin/show_pathway?chx00140/chx:102187232%09red/chx:102191152%09red/chx:102183905%09red/chx:102187208%09red
Cardiac muscle contraction	KEGG PATHWAY	chx04260	5	83	0.877789	1	102179249|102168373|102175068|XLOC_219371|102179435	http://www.genome.jp/kegg-bin/show_pathway?chx04260/chx:102179435%09red/chx:102175068%09red/chx:102168373%09red/chx:1485868%09red/chx:102179249%09red
Type I diabetes mellitus	KEGG PATHWAY	chx04940	3	55	0.880569	1	108638461|102176878|102184958	http://www.genome.jp/kegg-bin/show_pathway?chx04940/chx:102184105%09red/chx:102175759%09red
Chagas disease (American trypanosomiasis)	KEGG PATHWAY	chx05142	7	111	0.882937	1	102186145|100861281|100860742|102174096|100861228|102170135|102190310	http://www.genome.jp/kegg-bin/show_pathway?chx05142/chx:100860742%09red/chx:100861228%09red/chx:102170135%09red/chx:102190310%09red/chx:102186145%09red/chx:100861281%09red/chx:102174096%09red
Hippo signaling pathway	KEGG PATHWAY	chx04390	10	152	0.890329	1	108633532|102172948|102187819|102184518|102191205|100861228|102173944|102183205|102189873|102173736	http://www.genome.jp/kegg-bin/show_pathway?chx04390/chx:102172948%09red/chx:102187369%09red/chx:102189873%09red/chx:102187819%09red/chx:102180665%09red/chx:102183205%09red/chx:100861228%09red/chx:102173736%09red/chx:102191205%09red
Ubiquitin mediated proteolysis	KEGG PATHWAY	chx04120	9	139	0.890459	1	102172762|102181831|102169139|102190287|102169462|102187530|108637809|106501808|102174504	http://www.genome.jp/kegg-bin/show_pathway?chx04120/chx:102179100%09red/chx:102187530%09red/chx:102181831%09red/chx:102190287%09red/chx:102171806%09red/chx:102169462%09red/chx:102174504%09red/chx:102186637%09red/chx:102172762%09red
Cell cycle	KEGG PATHWAY	chx04110	8	128	0.900089	1	102170423|100861361|102187824|102184881|100861228|102176047|102172762|102191505	http://www.genome.jp/kegg-bin/show_pathway?chx04110/chx:100861228%09red/chx:102176047%09red/chx:102187824%09red/chx:100861361%09red/chx:102184881%09red/chx:102170423%09red/chx:102191505%09red/chx:102172762%09red
Legionellosis	KEGG PATHWAY	chx05134	4	73	0.90164	1	108637684|100860849|108637143|102174096	http://www.genome.jp/kegg-bin/show_pathway?chx05134/chx:102177850%09red/chx:102174096%09red/chx:100860780%09red
T cell receptor signaling pathway	KEGG PATHWAY	chx04660	6	103	0.90964	1	102174336|102188180|102174096|102189599|102170135|102170884	http://www.genome.jp/kegg-bin/show_pathway?chx04660/chx:102170135%09red/chx:102170356%09red/chx:102188180%09red/chx:102174096%09red/chx:102170884%09red/chx:102181878%09red
p53 signaling pathway	KEGG PATHWAY	chx04115	4	75	0.912055	1	100861361|102184881|102179674|100860971	http://www.genome.jp/kegg-bin/show_pathway?chx04115/chx:100860971%09red/chx:100861361%09red/chx:102184881%09red
Autoimmune thyroid disease	KEGG PATHWAY	chx05320	3	60	0.912117	1	108638461|102176878|102184958	http://www.genome.jp/kegg-bin/show_pathway?chx05320/chx:102184105%09red/chx:102175759%09red
Salmonella infection	KEGG PATHWAY	chx05132	5	90	0.914457	1	102180974|108635971|102168869|100860742|102174096	http://www.genome.jp/kegg-bin/show_pathway?chx05132/chx:102180974%09red/chx:102168869%09red/chx:102174096%09red/chx:102183933%09red/chx:100860742%09red
Hepatitis C	KEGG PATHWAY	chx05160	8	132	0.915994	1	102178475|102174336|100860811|102174096|102170135|108634542|102174360|102190310	http://www.genome.jp/kegg-bin/show_pathway?chx05160/chx:102184255%09red/chx:100860811%09red/chx:102170135%09red/chx:102170356%09red/chx:102178475%09red/chx:102174360%09red/chx:102190310%09red/chx:102174096%09red
Antigen processing and presentation	KEGG PATHWAY	chx04612	4	76	0.916885	1	102183757|102184958|102191658|100860849	http://www.genome.jp/kegg-bin/show_pathway?chx04612/chx:102184105%09red/chx:102177850%09red/chx:102183386%09red/chx:102191658%09red
Endocrine and other factor-regulated calcium reabsorption	KEGG PATHWAY	chx04961	2	45	0.917557	1	102168373|102177594	http://www.genome.jp/kegg-bin/show_pathway?chx04961/chx:102177594%09red/chx:102168373%09red
Metabolic pathways	KEGG PATHWAY	chx01100	103	1270	0.922133	1	106503185|102168742|102186997|XLOC_085751|102185052|102182559|102183481|102187233|108633940|102179089|100860853|108633215|102188073|100860890|102169257|XLOC_219371|102178781|102177384|102171567|102190144|102179093|100860863|108636226|102172276|102173216|106502965|108633884|108633881|102179079|108634584|102177866|102178311|102169567|102181829|102188176|102182274|102171556|102181823|102190495|10217…	http://www.genome.jp/kegg-bin/show_pathway?chx01100/chx:102187358%09red/chx:102179079%09red/chx:100861286%09red/chx:1485868%09red/chx:102187190%09red/chx:102178605%09red/chx:102174809%09red/chx:102180745%09red/chx:102174196%09red/chx:102169479%09red/chx:102179089%09red/chx:102171321%09red/chx:102184926%09red/chx:102182490%09red/chx:102181902%09red/chx:102189519%09red/chx:102178593%09red/chx:10216…
Oxidative phosphorylation	KEGG PATHWAY	chx00190	10	161	0.923295	1	XLOC_085751|108633881|102182700|102172091|XLOC_219371|102183447|102171950|108637880|102173216|102185090	http://www.genome.jp/kegg-bin/show_pathway?chx00190/chx:102187358%09red/chx:102182700%09red/chx:1485856%09red/chx:102184394%09red/chx:102178477%09red/chx:1485868%09red/chx:102173216%09red/chx:102174809%09red/chx:102185090%09red/chx:102171950%09red
Glyoxylate and dicarboxylate metabolism	KEGG PATHWAY	chx00630	1	28	0.923947	1	102190495	http://www.genome.jp/kegg-bin/show_pathway?chx00630/chx:102190495%09red
Bacterial invasion of epithelial cells	KEGG PATHWAY	chx05100	4	78	0.925838	1	102182890|102178382|102170135|102170926	http://www.genome.jp/kegg-bin/show_pathway?chx05100/chx:102182890%09red/chx:102170926%09red/chx:102170135%09red/chx:102178097%09red
Other types of O-glycan biosynthesis	KEGG PATHWAY	chx00514	1	30	0.936334	1	100860927	http://www.genome.jp/kegg-bin/show_pathway?chx00514/chx:100860927%09red
Intestinal immune network for IgA production	KEGG PATHWAY	chx04672	2	50	0.942573	1	102169556|102189744	http://www.genome.jp/kegg-bin/show_pathway?chx04672/chx:102189744%09red/chx:102169556%09red
Fc gamma R-mediated phagocytosis	KEGG PATHWAY	chx04666	4	85	0.950725	1	102180632|102189599|102171567|102170135	http://www.genome.jp/kegg-bin/show_pathway?chx04666/chx:102171567%09red/chx:102180632%09red/chx:102170135%09red/chx:102181878%09red
Prion diseases	KEGG PATHWAY	chx05020	1	33	0.951238	1	102173037	http://www.genome.jp/kegg-bin/show_pathway?chx05020/chx:102170256%09red
RIG-I-like receptor signaling pathway	KEGG PATHWAY	chx04622	3	70	0.953604	1	102187530|108634542|102174096	http://www.genome.jp/kegg-bin/show_pathway?chx04622/chx:102187530%09red/chx:102174096%09red/chx:102184255%09red
Viral myocarditis	KEGG PATHWAY	chx05416	3	71	0.956546	1	102181113|102186326|102184958	http://www.genome.jp/kegg-bin/show_pathway?chx05416/chx:102184105%09red/chx:102186326%09red/chx:102181113%09red
Protein processing in endoplasmic reticulum	KEGG PATHWAY	chx04141	10	176	0.959504	1	108633906|102180952|102179863|100860793|108638363|108637351|108637809|108634542|100860849|102173038	http://www.genome.jp/kegg-bin/show_pathway?chx04141/chx:102177850%09red/chx:102184255%09red/chx:102191195%09red/chx:102171806%09red/chx:102173038%09red/chx:102171725%09red/chx:102187862%09red/chx:102179863%09red
Apoptosis	KEGG PATHWAY	chx04210	4	89	0.961239	1	108634542|102174096|102190310|102170135	http://www.genome.jp/kegg-bin/show_pathway?chx04210/chx:102190310%09red/chx:102174096%09red/chx:102184255%09red/chx:102170135%09red
Leishmaniasis	KEGG PATHWAY	chx05140	3	74	0.964356	1	100861228|100860742|102174096	http://www.genome.jp/kegg-bin/show_pathway?chx05140/chx:102174096%09red/chx:100861228%09red/chx:100860742%09red
Metabolism of xenobiotics by cytochrome P450	KEGG PATHWAY	chx00980	2	57	0.965752	1	102185156|102178311	http://www.genome.jp/kegg-bin/show_pathway?chx00980/chx:102173233%09red/chx:102185988%09red
Taste transduction	KEGG PATHWAY	chx04742	1	38	0.968739	1	102184768	http://www.genome.jp/kegg-bin/show_pathway?chx04742/chx:102184768%09red
Cysteine and methionine metabolism	KEGG PATHWAY	chx00270	1	39	0.971399	1	108637092	http://www.genome.jp/kegg-bin/show_pathway?chx00270/chx:102190884%09red
Influenza A	KEGG PATHWAY	chx05164	9	176	0.979126	1	102187990|102181113|102181895|102187824|102189225|102174096|102170135|100860849|102190310	http://www.genome.jp/kegg-bin/show_pathway?chx05164/chx:102177850%09red/chx:102189225%09red/chx:102170135%09red/chx:102187824%09red/chx:102190310%09red/chx:102181113%09red/chx:102174096%09red/chx:102187990%09red/chx:102181895%09red
Purine metabolism	KEGG PATHWAY	chx00230	9	176	0.979126	1	102189125|108637188|102168228|102173350|102175531|102181829|106502965|102185858|108636226	http://www.genome.jp/kegg-bin/show_pathway?chx00230/chx:102181829%09red/chx:102189125%09red/chx:102168228%09red/chx:102183153%09red/chx:102173350%09red/chx:102185858%09red/chx:102187616%09red/chx:102182490%09red/chx:102175531%09red
Chemical carcinogenesis	KEGG PATHWAY	chx05204	2	64	0.979784	1	102185156|102178311	http://www.genome.jp/kegg-bin/show_pathway?chx05204/chx:102173233%09red/chx:102185988%09red
Starch and sucrose metabolism	KEGG PATHWAY	chx00500	1	48	0.987155	1	102178874	http://www.genome.jp/kegg-bin/show_pathway?chx00500/chx:102178874%09red
Lysosome	KEGG PATHWAY	chx04142	5	125	0.988343	1	102170638|106504021|102185082|108633881|102183447	http://www.genome.jp/kegg-bin/show_pathway?chx04142/chx:102170638%09red/chx:102185082%09red/chx:102184394%09red/chx:102188526%09red/chx:102178477%09red
Amino sugar and nucleotide sugar metabolism	KEGG PATHWAY	chx00520	1	50	0.989249	1	106503522	http://www.genome.jp/kegg-bin/show_pathway?chx00520/chx:102181740%09red
Basal transcription factors	KEGG PATHWAY	chx03022	1	50	0.989249	1	102172553	http://www.genome.jp/kegg-bin/show_pathway?chx03022/chx:102172553%09red
Fanconi anemia pathway	KEGG PATHWAY	chx03460	1	51	0.990164	1	102181544	http://www.genome.jp/kegg-bin/show_pathway?chx03460/chx:102181544%09red
NOD-like receptor signaling pathway	KEGG PATHWAY	chx04621	1	52	0.991001	1	102174096	http://www.genome.jp/kegg-bin/show_pathway?chx04621/chx:102174096%09red
RNA degradation	KEGG PATHWAY	chx03018	2	75	0.991316	1	102173460|102189933	http://www.genome.jp/kegg-bin/show_pathway?chx03018/chx:102173460%09red/chx:102189933%09red
Herpes simplex infection	KEGG PATHWAY	chx05168	10	210	0.991964	1	102184958|102187824|102174096|100861361|102172553|102186231|108634542|102172762|102190310|106503929	http://www.genome.jp/kegg-bin/show_pathway?chx05168/chx:102184105%09red/chx:102177156%09red/chx:102184255%09red/chx:102187824%09red/chx:102190310%09red/chx:100861361%09red/chx:102172762%09red/chx:102172553%09red/chx:102174096%09red/chx:102186231%09red
Cytosolic DNA-sensing pathway	KEGG PATHWAY	chx04623	1	54	0.992468	1	102174096	http://www.genome.jp/kegg-bin/show_pathway?chx04623/chx:102174096%09red
Measles	KEGG PATHWAY	chx05162	5	135	0.993725	1	102169659|102170884|100860849|102174096|102170135	http://www.genome.jp/kegg-bin/show_pathway?chx05162/chx:102169659%09red/chx:102174096%09red/chx:102170884%09red/chx:102170135%09red/chx:102177850%09red
Ribosome biogenesis in eukaryotes	KEGG PATHWAY	chx03008	2	81	0.994562	1	108637868|102179666	http://www.genome.jp/kegg-bin/show_pathway?chx03008/chx:102179666%09red/chx:102176450%09red
Toll-like receptor signaling pathway	KEGG PATHWAY	chx04620	3	105	0.995887	1	100860805|102174096|102170135	http://www.genome.jp/kegg-bin/show_pathway?chx04620/chx:102174096%09red/chx:102170135%09red/chx:100860805%09red
Jak-STAT signaling pathway	KEGG PATHWAY	chx04630	6	164	0.997012	1	102176576|102174336|102187824|102190477|102170135|100861318	http://www.genome.jp/kegg-bin/show_pathway?chx04630/chx:102170135%09red/chx:102187824%09red/chx:102170356%09red/chx:100860766%09red/chx:100861318%09red/chx:102176576%09red
RNA transport	KEGG PATHWAY	chx03013	6	165	0.997191	1	106502270|108637198|102181556|108637143|108637684|108637868	http://www.genome.jp/kegg-bin/show_pathway?chx03013/chx:102185190%09red/chx:102189849%09red/chx:100860780%09red/chx:102176450%09red/chx:102180441%09red
Parkinson's disease	KEGG PATHWAY	chx05012	6	169	0.997809	1	102169368|XLOC_085751|100861281|102172091|XLOC_219371|102178714	http://www.genome.jp/kegg-bin/show_pathway?chx05012/chx:102169368%09red/chx:1485856%09red/chx:1485868%09red/chx:100861281%09red/chx:102174809%09red/chx:102178714%09red
Spliceosome	KEGG PATHWAY	chx03040	4	136	0.998213	1	102186757|102188775|100860849|102189060	http://www.genome.jp/kegg-bin/show_pathway?chx03040/chx:102177850%09red/chx:102189812%09red/chx:102188775%09red/chx:102189060%09red
Pyrimidine metabolism	KEGG PATHWAY	chx00240	2	98	0.998587	1	102189125|102172111	http://www.genome.jp/kegg-bin/show_pathway?chx00240/chx:102189125%09red/chx:102172111%09red
mRNA surveillance pathway	KEGG PATHWAY	chx03015	2	102	0.998975	1	106502270|108638403	http://www.genome.jp/kegg-bin/show_pathway?chx03015/chx:102172484%09red/chx:102189849%09red
Ribosome	KEGG PATHWAY	chx03010	11	289	0.999739	1	102190155|108638048|102175259|102175205|102180454|108637681|102188153|102187665|102180443|102189480|106503296	http://www.genome.jp/kegg-bin/show_pathway?chx03010/chx:102175432%09red/chx:102174474%09red/chx:102189480%09red/chx:102180251%09red/chx:102188153%09red/chx:102170700%09red/chx:102186570%09red/chx:102187665%09red/chx:102176639%09red/chx:102169679%09red/chx:102188555%09red
Huntington's disease	KEGG PATHWAY	chx05016	5	211	0.999964	1	102172091|102183893|XLOC_219371|102187824|102188198	http://www.genome.jp/kegg-bin/show_pathway?chx05016/chx:102183893%09red/chx:102174809%09red/chx:102187922%09red/chx:1485868%09red/chx:102187824%09red
Olfactory transduction	KEGG PATHWAY	chx04740	4	849	1	1	102185525|102186735|100861281|108636261	http://www.genome.jp/kegg-bin/show_pathway?chx04740/chx:102175934%09red/chx:102185525%09red/chx:102186735%09red/chx:100861281%09red
--------------------
#Term	Database	ID	Input number	Background number	P-Value	Corrected P-Value	Input	Hyperlink
--------------------
#Term	Database	ID	Input number	Background number	P-Value	Corrected P-Value	Input	Hyperlink
--------------------

## Sheet: E120_vs_E90.DEG_KEGG_pathway_en
##Databases: KEGG PATHWAY
##Statistical test method: hypergeometric test / Fisher's exact test
##FDR correction method: Benjamini and Hochberg
#Term	Database	ID	Input number	Background number	P-Value	Corrected P-Value	Input	Hyperlink
Valine, leucine and isoleucine degradation	KEGG PATHWAY	chx00280	42	51	2.68028e-08	7.23676e-06	102174196|XLOC_568583|102185243|102176611|XLOC_570921|102168275|102191181|XLOC_698148|102171349|102174989|102181903|XLOC_559783|102186997|102189519|XLOC_088668|102171980|XLOC_023170|102184764|102188176|100860890|XLOC_377506|102171071|108636392|102180219|XLOC_381558|102187632|XLOC_432943|XLOC_376938|102187967|XLOC_230399|XLOC_220957|XLOC_576992|102170836|102176561|102171856|102182021|102188776|XLO…	http://www.genome.jp/kegg-bin/show_pathway?chx00280/chx:102189519%09red/chx:102188776%09red/chx:102186149%09red/chx:102171071%09red/chx:102191627%09red/chx:102191181%09red/chx:102174989%09red/chx:100860890%09red/chx:102188176%09red/chx:102184764%09red/chx:102171556%09red/chx:102176611%09red/chx:102185243%09red/chx:102176561%09red/chx:102171856%09red/chx:102171980%09red/chx:102176842%09red/chx:102…
Biosynthesis of amino acids	KEGG PATHWAY	chx01230	48	76	8.98051e-07	0.000121237	102179849|XLOC_568583|102190784|108633852|XLOC_570921|102178128|102168433|XLOC_698148|102172599|102171349|XLOC_376938|102174196|102170704|102181902|102185725|XLOC_559783|100860853|102186997|102168386|102173681|100860854|102190002|XLOC_088668|102187016|100860879|102191174|XLOC_377506|102176585|108636392|102171124|XLOC_381558|102180219|100861063|XLOC_432943|102172231|102184397|102179612|102184409|1…	http://www.genome.jp/kegg-bin/show_pathway?chx01230/chx:102187622%09red/chx:100861063%09red/chx:102184667%09red/chx:102178605%09red/chx:102178128%09red/chx:102179612%09red/chx:102190002%09red/chx:102170704%09red/chx:102174196%09red/chx:102186149%09red/chx:102168433%09red/chx:102172599%09red/chx:102168386%09red/chx:102173681%09red/chx:100860853%09red/chx:102181902%09red/chx:102176585%09red/chx:100…
ECM-receptor interaction	KEGG PATHWAY	chx04512	46	89	6.97512e-05	0.00627761	106502271|100860940|102185420|100860828|102177438|102177894|108636729|102185011|102171347|102183732|102191085|102176003|102179198|102174073|102181229|100860743|102174710|102182645|102176661|108635555|100860938|102174446|102190652|102181735|102176587|102177440|106502959|102191378|102187872|102169643|108638583|102186297|102170571|102186530|102171074|108636834|102183372|102171079|102171155|108633220…	http://www.genome.jp/kegg-bin/show_pathway?chx04512/chx:100860828%09red/chx:102183732%09red/chx:102191378%09red/chx:100860940%09red/chx:102171347%09red/chx:102186530%09red/chx:102171074%09red/chx:102187050%09red/chx:102171155%09red/chx:102171079%09red/chx:102174073%09red/chx:102187872%09red/chx:102182645%09red/chx:100860938%09red/chx:102190117%09red/chx:102177440%09red/chx:102176587%09red/chx:102…
Protein digestion and absorption	KEGG PATHWAY	chx04974	56	120	0.000106469	0.00718667	102169089|102175866|100860940|102185420|100860828|102181270|102177438|100861207|102182212|108633809|102172792|102179486|102183732|102191085|108634229|102176416|102191492|102174197|100860743|102177512|102190769|102188357|108634203|106502416|102179918|102173746|102191598|106503435|108635555|100860938|102187568|102185378|106502858|108635386|102181735|102182838|102191378|102187872|102180299|102188151…	http://www.genome.jp/kegg-bin/show_pathway?chx04974/chx:102179918%09red/chx:102175866%09red/chx:100860828%09red/chx:102188357%09red/chx:102186042%09red/chx:102183732%09red/chx:102179637%09red/chx:102179073%09red/chx:102191254%09red/chx:102185516%09red/chx:102171347%09red/chx:102188405%09red/chx:102188543%09red/chx:102185378%09red/chx:102174197%09red/chx:102173746%09red/chx:102182838%09red/chx:102…
Arachidonic acid metabolism	KEGG PATHWAY	chx00590	43	84	0.000138925	0.00750197	102184023|102186759|102177638|108636153|102178853|102178311|102191660|102172133|102189495|102181586|102178699|102187595|102188684|102188418|102176340|102173649|102188299|102172669|102178240|102190572|102186740|100860894|102190911|102171250|102187504|102187932|106503219|102187782|102170042|102188950|102181858|100861186|102172230|102169702|102172942|102178930|102169851|102170328|102182119|102185739…	http://www.genome.jp/kegg-bin/show_pathway?chx00590/chx:102181586%09red/chx:102183680%09red/chx:102190840%09red/chx:102187595%09red/chx:102173233%09red/chx:102170328%09red/chx:102181858%09red/chx:100860894%09red/chx:102170006%09red/chx:102175216%09red/chx:102182111%09red/chx:102169702%09red/chx:102188950%09red/chx:102178240%09red/chx:102186942%09red/chx:102184023%09red/chx:102190911%09red/chx:102…
Steroid hormone biosynthesis	KEGG PATHWAY	chx00140	35	69	0.000628219	0.0260408	102182663|108633190|102177638|102173083|102189495|102183905|102168375|100861186|102187232|102188684|102188418|102176340|102188299|102169846|102186740|102186887|102187504|102187932|102187782|102184252|108635420|102172667|108634035|102170484|102179058|102188501|102173131|108633246|102174295|102169851|102172726|102185739|102169696|108634544|102187470	http://www.genome.jp/kegg-bin/show_pathway?chx00140/chx:102179058%09red/chx:102186942%09red/chx:102169002%09red/chx:102173131%09red/chx:102172432%09red/chx:102169846%09red/chx:102187232%09red/chx:100861413%09red/chx:102182663%09red/chx:102186850%09red/chx:102184252%09red/chx:102183140%09red/chx:102183905%09red/chx:102187932%09red/chx:102188684%09red/chx:102170484%09red/chx:102188501%09red/chx:102…
Fatty acid metabolism	KEGG PATHWAY	chx01212	28	50	0.000675132	0.0260408	102187923|108635030|102181277|102185243|102178256|102191324|102181987|102178291|102173897|102181762|102177304|108637647|102190073|102181437|102171980|102184764|102186887|102175106|108633182|102178247|102180988|102190777|102178266|102174889|102171133|102171856|102188776|102169696	http://www.genome.jp/kegg-bin/show_pathway?chx01212/chx:102187923%09red/chx:102177788%09red/chx:102181277%09red/chx:102171133%09red/chx:102171856%09red/chx:102181987%09red/chx:102174889%09red/chx:102175106%09red/chx:102178266%09red/chx:100861212%09red/chx:102190777%09red/chx:102171980%09red/chx:102191324%09red/chx:102178247%09red/chx:102181762%09red/chx:102190073%09red/chx:102181437%09red/chx:102…
Amoebiasis	KEGG PATHWAY	chx05146	50	116	0.000982054	0.0331443	100861281|102185420|100860828|102177438|100861228|108636729|102171347|102170135|102183732|102172114|102176003|102178102|108633802|108633803|102174613|102170373|100860743|102177052|102182645|100860853|106502411|102181552|102176661|108635555|100860938|102171024|102169925|102186601|102181735|108633189|102177440|102188874|102187872|102191275|102185042|102179343|102186297|102170571|102173110|102189962…	http://www.genome.jp/kegg-bin/show_pathway?chx05146/chx:102186601%09red/chx:100860828%09red/chx:102179075%09red/chx:102183732%09red/chx:102173110%09red/chx:102185042%09red/chx:100860940%09red/chx:100861281%09red/chx:102171347%09red/chx:102188740%09red/chx:102174613%09red/chx:102189140%09red/chx:102189962%09red/chx:102169925%09red/chx:102179343%09red/chx:102177052%09red/chx:102171079%09red/chx:102…
Biosynthesis of unsaturated fatty acids	KEGG PATHWAY	chx01040	17	24	0.00122693	0.0368078	102175106|102184764|102174889|102186887|102190073|102171133|108635030|108633182|102178247|102182233|102178256|102178266|102180523|102178291|102169696|102181762|108637647	http://www.genome.jp/kegg-bin/show_pathway?chx01040/chx:102174889%09red/chx:102175106%09red/chx:102181762%09red/chx:102178266%09red/chx:102190073%09red/chx:102177788%09red/chx:102184912%09red/chx:102184764%09red/chx:102186887%09red/chx:102171133%09red/chx:100861212%09red/chx:102180523%09red/chx:102169696%09red/chx:102178247%09red
Ovarian steroidogenesis	KEGG PATHWAY	chx04913	31	65	0.00260975	0.0704632	102182663|102188104|102178475|102177638|102190572|102189495|102187595|102188684|102188418|102176340|100860838|102171922|102188299|100861291|102187294|102187504|102187932|102187782|108633189|102184252|102188874|102169557|102185858|102179058|102173131|102178930|102184919|102172726|108638428|102175216|102186579	http://www.genome.jp/kegg-bin/show_pathway?chx04913/chx:102179058%09red/chx:102187294%09red/chx:102190840%09red/chx:102173131%09red/chx:102187595%09red/chx:102186579%09red/chx:102189140%09red/chx:100861413%09red/chx:102175216%09red/chx:102178475%09red/chx:102169557%09red/chx:102182663%09red/chx:102186942%09red/chx:102184252%09red/chx:100860838%09red/chx:102187932%09red/chx:100861291%09red/chx:102…
Metabolic pathways	KEGG PATHWAY	chx01100	366	1270	0.0045697	0.112165	102189176|102173083|102181762|XLOC_000002|108633940|102181295|102181924|XLOC_000001|100860870|100860879|102187932|102171071|106503219|102187782|102169251|XLOC_473503|102178781|102169882|102170770|102185692|102174936|102179093|106502767|108635420|102182663|108633887|102182700|102184590|102170836|102171556|102170134|102179544|102173897|102174989|102174737|102174638|102174732|102170708|102172599|102…	http://www.genome.jp/kegg-bin/show_pathway?chx01100/chx:1485866%09red/chx:102189447%09red/chx:102181295%09red/chx:102191627%09red/chx:102189261%09red/chx:102182084%09red/chx:102182243%09red/chx:102174617%09red/chx:102174299%09red/chx:102185744%09red/chx:100861280%09red/chx:102172286%09red/chx:102187660%09red/chx:102174889%09red/chx:102184479%09red/chx:102190840%09red/chx:102182700%09red/chx:10218…
Retinol metabolism	KEGG PATHWAY	chx00830	26	57	0.00854814	0.183684	108633190|102173083|102171556|102170543|102183532|102179507|102174295|102186703|102186740|102188176|102174353|102171883|102176872|102187632|102170042|108634035|102171605|100861186|102179885|108635420|102173010|102181689|102169851|102185739|108633246|102187470	http://www.genome.jp/kegg-bin/show_pathway?chx00830/chx:102186850%09red/chx:102188176%09red/chx:102171605%09red/chx:102183140%09red/chx:102183532%09red/chx:102181495%09red/chx:102186703%09red/chx:102185708%09red/chx:102179507%09red/chx:102174353%09red/chx:102176872%09red/chx:102171883%09red/chx:102171556%09red/chx:102173552%09red/chx:102173010%09red/chx:102169851%09red/chx:102171967%09red/chx:102…
Inflammatory mediator regulation of TRP channels	KEGG PATHWAY	chx04750	41	104	0.00884404	0.183684	102187771|102188104|100862660|102190572|102173967|102178853|102171471|102170135|102180337|102172114|102179236|102187595|102170985|102185739|100860838|102171922|102184919|102169120|102182890|106502411|102185858|102186740|100860996|102169516|102174214|108633189|102170065|102188874|102169557|102185042|102179343|100861186|102181878|102175216|102178930|102175311|102169851|108638428|102169697|102182111…	http://www.genome.jp/kegg-bin/show_pathway?chx04750/chx:102170985%09red/chx:102180337%09red/chx:102185042%09red/chx:102169120%09red/chx:102172114%09red/chx:102190840%09red/chx:100862660%09red/chx:102187595%09red/chx:102169516%09red/chx:102189140%09red/chx:102169697%09red/chx:102179343%09red/chx:102175216%09red/chx:102182111%09red/chx:100860996%09red/chx:102171471%09red/chx:102169557%09red/chx:102…
Steroid biosynthesis	KEGG PATHWAY	chx00100	13	22	0.0130733	0.252127	102175810|102173564|102177226|102187506|102186791|100861120|102178921|102173170|102180413|102172859|102171848|102179058|102177400	http://www.genome.jp/kegg-bin/show_pathway?chx00100/chx:102173564%09red/chx:102175810%09red/chx:102187506%09red/chx:102177226%09red/chx:102173170%09red/chx:100861120%09red/chx:102178921%09red/chx:102177400%09red/chx:102179058%09red/chx:102186791%09red/chx:102180413%09red/chx:102171848%09red/chx:102172859%09red
MicroRNAs in cancer	KEGG PATHWAY	chx05206	50	138	0.014403	0.259254	102190273|102184858|108634087|102191659|102190027|100861228|102190550|102184349|102190884|102173139|102171555|102180337|102172114|100861341|102182515|102175916|102170337|102187237|XLOC_599972|102179898|102181878|102174710|102178921|102172519|102174446|102179773|106502734|102178446|102190637|102176587|102178683|102182991|108637092|102184252|102173448|102173472|102185798|102181229|102180682|1021688…	http://www.genome.jp/kegg-bin/show_pathway?chx05206/chx:102184426%09red/chx:102181878%09red/chx:102180337%09red/chx:100861341%09red/chx:102178921%09red/chx:102179898%09red/chx:102185798%09red/chx:102173472%09red/chx:102173139%09red/chx:102187237%09red/chx:102190273%09red/chx:102172519%09red/chx:102168557%09red/chx:102177406%09red/chx:102171555%09red/chx:102174268%09red/chx:102184349%09red/chx:102…
Focal adhesion	KEGG PATHWAY	chx04510	70	208	0.016536	0.262005	106502271|106502274|100860940|102185420|100860828|102170135|102177438|102177894|102174891|108636729|102171347|102169643|102183732|102185645|102191085|102190641|102179198|102178102|102188740|102174073|102170985|102176003|XLOC_599972|100860743|102179675|100860838|102170702|102189645|102174710|102182645|102172114|102176661|108635555|100860938|102174446|102181229|102179773|102190652|102191742|1021828…	http://www.genome.jp/kegg-bin/show_pathway?chx04510/chx:102170985%09red/chx:102184426%09red/chx:100860828%09red/chx:102179075%09red/chx:102183732%09red/chx:102191378%09red/chx:102185042%09red/chx:100860940%09red/chx:102178097%09red/chx:102171347%09red/chx:102168934%09red/chx:102171074%09red/chx:102187050%09red/chx:102188740%09red/chx:102179343%09red/chx:102189645%09red/chx:100861163%09red/chx:102…
Morphine addiction	KEGG PATHWAY	chx05032	36	93	0.0165602	0.262005	102190578|XLOC_528584|102188104|106503349|102179745|102168704|102189138|102176650|102183183|102169739|102168441|102172114|102170665|100860765|102180455|102171820|102183232|102171922|102174574|102173005|102189417|102185858|108633189|102168302|102188874|102185434|102169557|102190893|108635899|102176463|102184919|102171854|108638428|102175579|102186243|108633300	http://www.genome.jp/kegg-bin/show_pathway?chx05032/chx:102179745%09red/chx:102178769%09red/chx:102168704%09red/chx:102172114%09red/chx:102186243%09red/chx:102171854%09red/chx:102189140%09red/chx:102183183%09red/chx:102185434%09red/chx:102176650%09red/chx:102175579%09red/chx:102170665%09red/chx:102169557%09red/chx:102180455%09red/chx:102189417%09red/chx:102171922%09red/chx:102173005%09red/chx:102…
Lysine degradation	KEGG PATHWAY	chx00310	23	53	0.0195793	0.262005	102178316|102185243|100861039|XLOC_528606|102168374|108636718|102174989|102176366|106502026|102173322|102189519|102171980|102185894|102169909|102172883|102185431|XLOC_273566|102189481|XLOC_557066|102171856|XLOC_262406|106502235|108638407	http://www.genome.jp/kegg-bin/show_pathway?chx00310/chx:102189519%09red/chx:102185894%09red/chx:102172883%09red/chx:102178316%09red/chx:102176366%09red/chx:102174989%09red/chx:102177756%09red/chx:102185243%09red/chx:102171980%09red/chx:102186471%09red/chx:102168374%09red/chx:102171856%09red
Fatty acid degradation	KEGG PATHWAY	chx00071	20	44	0.0200079	0.262005	102177304|102184764|102174989|102172857|102176872|102181277|102185243|102180988|102170570|102170042|102190777|102191324|102181987|102187923|102188776|102178256|102189519|102181437|102171980|102171856	http://www.genome.jp/kegg-bin/show_pathway?chx00071/chx:102189519%09red/chx:102181987%09red/chx:102170570%09red/chx:102187923%09red/chx:102172857%09red/chx:102181495%09red/chx:102174989%09red/chx:102188776%09red/chx:102181277%09red/chx:102177788%09red/chx:102180988%09red/chx:102176872%09red/chx:102184764%09red/chx:102185243%09red/chx:102181437%09red/chx:102190777%09red/chx:102171980%09red/chx:102…
Estrogen signaling pathway	KEGG PATHWAY	chx04915	37	98	0.0202527	0.262005	102188104|102185462|102178315|102176650|102169739|102184364|102171471|102170135|106502274|102183893|100860765|102170199|102171922|102172519|106502411|102175447|102185858|102179773|102178582|102182890|108633189|102183745|102188874|102185412|102169557|102185042|102179343|102176463|102186695|102187180|102175311|102184919|102189677|108638428|102175579|102169697|100860849	http://www.genome.jp/kegg-bin/show_pathway?chx04915/chx:102185042%09red/chx:102185462%09red/chx:102177850%09red/chx:102189140%09red/chx:102179343%09red/chx:102176650%09red/chx:102172519%09red/chx:102183745%09red/chx:102175579%09red/chx:102171471%09red/chx:102169557%09red/chx:102184364%09red/chx:102179773%09red/chx:102183893%09red/chx:102187180%09red/chx:102171922%09red/chx:102175311%09red/chx:102…
Synaptic vesicle cycle	KEGG PATHWAY	chx04721	27	66	0.0210901	0.262005	XLOC_695509|102191147|102182700|104797251|102189138|102168441|102175958|102184538|102174547|XLOC_490486|102172556|102191135|102181518|108637880|102186053|102183039|XLOC_695511|102175945|102178648|102189904|102189961|102171292|102171404|102179797|102169296|102187453|102185090	http://www.genome.jp/kegg-bin/show_pathway?chx04721/chx:102187358%09red/chx:102185213%09red/chx:102178477%09red/chx:102187453%09red/chx:102191147%09red/chx:102189961%09red/chx:102169296%09red/chx:102174547%09red/chx:102184538%09red/chx:102189904%09red/chx:102185090%09red/chx:102176994%09red/chx:102182700%09red/chx:102181518%09red/chx:102186053%09red/chx:102171292%09red/chx:102179797%09red/chx:102…
Fatty acid elongation	KEGG PATHWAY	chx00062	13	24	0.0213486	0.262005	102173897|102186887|102190073|102172444|102185243|102182233|102171856|102180523|102188776|102169696|102181762|102182633|102189456	http://www.genome.jp/kegg-bin/show_pathway?chx00062/chx:102188776%09red/chx:102181762%09red/chx:102182633%09red/chx:102189456%09red/chx:102190073%09red/chx:102184912%09red/chx:102171856%09red/chx:102186887%09red/chx:102185243%09red/chx:102180523%09red/chx:102169696%09red/chx:102172444%09red/chx:102173897%09red
alpha-Linolenic acid metabolism	KEGG PATHWAY	chx00592	15	30	0.022989	0.267371	102184764|102191660|102171250|108637647|102171133|108635030|106503219|108633182|102178256|102178930|102175216|102172230|102182111|102178699|102187595	http://www.genome.jp/kegg-bin/show_pathway?chx00592/chx:102178699%09red/chx:102171133%09red/chx:102170006%09red/chx:102178930%09red/chx:102175216%09red/chx:102171250%09red/chx:102182111%09red/chx:102177788%09red/chx:102178266%09red/chx:102184764%09red/chx:102172230%09red/chx:100861212%09red/chx:102187595%09red/chx:102191660%09red
Serotonergic synapse	KEGG PATHWAY	chx04726	41	113	0.0243192	0.267371	102174897|102190572|102178853|102189138|102176650|102169739|102172383|102168441|102172114|102170665|100860765|102187595|102178536|102185838|102174574|108633215|102172519|106502411|100861292|102186740|108633189|102168302|102188874|102170328|102183232|100861186|102186800|102169702|102169726|102174722|102181834|102176463|102178930|102187180|102187453|102169851|102185739|102175216|102174360|108634544…	http://www.genome.jp/kegg-bin/show_pathway?chx04726/chx:102169002%09red/chx:102174897%09red/chx:102187453%09red/chx:100861292%09red/chx:102186997%09red/chx:102187595%09red/chx:102178536%09red/chx:102189140%09red/chx:102172114%09red/chx:102170665%09red/chx:102176650%09red/chx:102172519%09red/chx:102175216%09red/chx:102169726%09red/chx:102169702%09red/chx:102170328%09red/chx:102180115%09red/chx:102…
Chemical carcinogenesis	KEGG PATHWAY	chx05204	26	64	0.0247566	0.267371	108633190|102185156|108636034|102178311|102173083|102173702|102168375|102190481|102174295|102174444|102186740|102176872|102174170|102186642|102185021|102184252|108634035|100861186|102172942|102172669|102174708|108635420|102169851|102185739|108633246|102187470	http://www.genome.jp/kegg-bin/show_pathway?chx05204/chx:102186850%09red/chx:102173233%09red/chx:102189581%09red/chx:102183140%09red/chx:102185021%09red/chx:102173702%09red/chx:102174708%09red/chx:102185988%09red/chx:102185708%09red/chx:102174170%09red/chx:102174444%09red/chx:102176872%09red/chx:102184252%09red/chx:102173552%09red/chx:102171967%09red/chx:102169851%09red/chx:102190481%09red/chx:102…
Cell adhesion molecules (CAMs)	KEGG PATHWAY	chx04514	53	155	0.0269475	0.270658	102189356|102180751|102175177|102168238|102168988|102181113|102176596|102176614|102183082|106503481|102179253|102185782|102186933|102185011|100861223|102191361|102176414|102174073|102182828|102189067|102170451|102171121|102170379|102170273|102175323|102173248|106502993|106501714|102179284|102176934|102169922|102168630|102181202|102188004|102173982|102181324|102173482|102189639|108638583|102182328…	http://www.genome.jp/kegg-bin/show_pathway?chx04514/chx:102182828%09red/chx:102181113%09red/chx:102173039%09red/chx:102181404%09red/chx:102189356%09red/chx:102170451%09red/chx:102175323%09red/chx:102186530%09red/chx:102176934%09red/chx:102169922%09red/chx:102174308%09red/chx:102175451%09red/chx:102183082%09red/chx:102188714%09red/chx:102174073%09red/chx:102179660%09red/chx:102176614%09red/chx:102…
Proteasome	KEGG PATHWAY	chx03050	21	49	0.0274082	0.270658	102184096|102181749|102176558|102187906|102191015|102190150|102182415|100860949|102174773|102188113|102176723|102183635|102185511|102173623|100860840|102180165|102182039|102180674|102186449|102168353|102187958	http://www.genome.jp/kegg-bin/show_pathway?chx03050/chx:102188113%09red/chx:102174773%09red/chx:102176723%09red/chx:102173623%09red/chx:102180165%09red/chx:102168353%09red/chx:102182415%09red/chx:100860840%09red/chx:102190150%09red/chx:102191015%09red/chx:102187246%09red/chx:102182039%09red/chx:102187958%09red/chx:102180674%09red/chx:102185511%09red/chx:102181749%09red/chx:102186449%09red/chx:102…
Platelet activation	KEGG PATHWAY	chx04611	45	128	0.0280683	0.270658	102188104|100860940|102185420|102173007|102177438|102180337|102170135|102183732|102184178|102190641|100860765|102187595|102170985|102170702|100860743|102186420|102171922|102178930|102182890|106502411|108635555|100860938|108633189|100860996|102178240|102181735|102182418|102188874|102187872|102169557|102185858|102185042|102179343|102184168|102186297|102170571|102184647|108633220|100860828|102184919…	http://www.genome.jp/kegg-bin/show_pathway?chx04611/chx:102170985%09red/chx:100860828%09red/chx:102180337%09red/chx:102185042%09red/chx:100860940%09red/chx:102187595%09red/chx:102186247%09red/chx:102189140%09red/chx:102179343%09red/chx:102175216%09red/chx:100860996%09red/chx:102187872%09red/chx:102169557%09red/chx:102170328%09red/chx:102183732%09red/chx:102178240%09red/chx:102184168%09red/chx:102…
Arginine and proline metabolism	KEGG PATHWAY	chx00330	24	59	0.0298021	0.277468	102180002|102171672|102174989|102184631|102190033|102179448|108633215|100860853|100860854|102189519|102179910|108634299|100860879|102176898|102183273|102191174|102189261|102181733|100861063|102179612|102184628|106503387|102189116|108636344	http://www.genome.jp/kegg-bin/show_pathway?chx00330/chx:100861063%09red/chx:102179910%09red/chx:102179612%09red/chx:102171672%09red/chx:102174989%09red/chx:102170262%09red/chx:102176898%09red/chx:102190033%09red/chx:100860854%09red/chx:102180115%09red/chx:102189519%09red/chx:100860879%09red/chx:102189261%09red/chx:100860853%09red/chx:102184628%09red/chx:102183273%09red/chx:102189116%09red/chx:102…
Vitamin digestion and absorption	KEGG PATHWAY	chx04977	12	23	0.032049	0.282301	102170190|102169784|102171250|102178475|102183532|102179867|102170448|102180405|102185410|102190665|102183916|102190723	http://www.genome.jp/kegg-bin/show_pathway?chx04977/chx:102190665%09red/chx:102183916%09red/chx:102179867%09red/chx:102183532%09red/chx:102190723%09red/chx:102171250%09red/chx:102178475%09red/chx:102180405%09red/chx:102170448%09red/chx:102170190%09red/chx:102169784%09red
Gap junction	KEGG PATHWAY	chx04540	33	89	0.0324123	0.282301	102188104|102177846|102180534|102172114|102191242|102184616|100860765|102173663|XLOC_599972|102171922|102172519|106502411|102185858|102184900|102182890|102182418|108633189|108636002|102178426|102188874|102169557|102176404|102178119|102184168|102168934|102184426|102187180|102184919|102174007|108638428|108633269|102175623|102189399	http://www.genome.jp/kegg-bin/show_pathway?chx04540/chx:102184426%09red/chx:102168934%09red/chx:102168953%09red/chx:102189140%09red/chx:102172519%09red/chx:102189399%09red/chx:102169557%09red/chx:102174268%09red/chx:102184168%09red/chx:102175623%09red/chx:102178119%09red/chx:102182418%09red/chx:102191242%09red/chx:102187180%09red/chx:102171922%09red/chx:102180534%09red/chx:102172114%09red/chx:102…
Drug metabolism - other enzymes	KEGG PATHWAY	chx00983	17	38	0.0337124	0.284448	102183404|XLOC_473503|108633190|100860988|108633246|102185703|100861280|102174295|102173083|102168204|102180964|102175705|102181553|106502767|108635420|102187470|102188073	http://www.genome.jp/kegg-bin/show_pathway?chx00983/chx:102168204%09red/chx:102183404%09red/chx:100860988%09red/chx:102183140%09red/chx:102174355%09red/chx:102188253%09red/chx:102186850%09red/chx:100861280%09red/chx:102181553%09red/chx:102168465%09red/chx:102173552%09red/chx:102175705%09red/chx:102171967%09red/chx:102172432%09red/chx:102188887%09red
Fat digestion and absorption	KEGG PATHWAY	chx04975	20	48	0.03767	0.308209	102185709|108633884|102172230|108633887|102178475|102179090|106503219|102173587|102191660|102173022|108633223|102179867|102175226|102170770|102173319|102173866|102189363|102174953|102179197|102178699	http://www.genome.jp/kegg-bin/show_pathway?chx04975/chx:102178699%09red/chx:102184874%09red/chx:102179090%09red/chx:102170006%09red/chx:102173866%09red/chx:102185709%09red/chx:102179867%09red/chx:102172465%09red/chx:102179197%09red/chx:102172230%09red/chx:102191660%09red/chx:102178475%09red/chx:102170308%09red
Collecting duct acid secretion	KEGG PATHWAY	chx04966	14	30	0.0405327	0.321878	102186053|102171404|102182700|102174547|102179797|102169296|102172556|102175315|102174762|102191135|102189904|108637880|102175958|102185090	http://www.genome.jp/kegg-bin/show_pathway?chx04966/chx:102174762%09red/chx:102187358%09red/chx:102182700%09red/chx:102169296%09red/chx:102186053%09red/chx:102174547%09red/chx:102178477%09red/chx:102171404%09red/chx:102189904%09red/chx:102191135%09red/chx:102179797%09red/chx:102185090%09red
Melanogenesis	KEGG PATHWAY	chx04916	34	96	0.047253	0.364523	102188104|102180102|102191205|102184053|102177945|102180281|102183893|102172114|100860765|102174961|102170199|102171922|102172519|106502411|102185858|102191742|102178446|108633189|102183745|102188874|102172948|102169882|102169557|102170617|102171665|102186699|102184896|100860807|102187180|102175311|102175724|102184919|108638428|102169697	http://www.genome.jp/kegg-bin/show_pathway?chx04916/chx:100860807%09red/chx:102174961%09red/chx:102183893%09red/chx:102189140%09red/chx:102169419%09red/chx:102172948%09red/chx:102177945%09red/chx:102172519%09red/chx:102180281%09red/chx:102169557%09red/chx:102170199%09red/chx:102191205%09red/chx:102169882%09red/chx:102183745%09red/chx:102187180%09red/chx:102171922%09red/chx:102175311%09red/chx:102…
Proteoglycans in cancer	KEGG PATHWAY	chx05205	65	207	0.0548249	0.408945	102185462|108636070|102187048|102183082|XLOC_694811|102177945|102190027|102191205|100861228|102185011|102184053|102182645|102180282|102180337|102182925|102180281|100861341|102169655|102172114|102181648|102171572|102174961|102186998|102170985|102180451|100860996|102179898|100860838|102185972|102178446|102172519|102185873|102170135|100861297|102191742|102182890|102176587|102178984|102190225|1008612…	http://www.genome.jp/kegg-bin/show_pathway?chx05205/chx:102186998%09red/chx:102180281%09red/chx:102180337%09red/chx:100861341%09red/chx:102174961%09red/chx:102176393%09red/chx:102178097%09red/chx:102171572%09red/chx:102179898%09red/chx:102179343%09red/chx:102170985%09red/chx:100861277%09red/chx:102191205%09red/chx:102169419%09red/chx:102176328%09red/chx:102177945%09red/chx:102180282%09red/chx:102…
PPAR signaling pathway	KEGG PATHWAY	chx03320	27	74	0.0560406	0.408945	102187923|108635030|102179867|102181277|102187289|102178256|102191324|100861309|102177304|102170620|108637647|108633182|102180059|102181437|102184764|102175106|102170009|102187769|102180988|102190777|102182369|102191252|102182266|102190047|100861279|102171133|102173339	http://www.genome.jp/kegg-bin/show_pathway?chx03320/chx:102182369%09red/chx:102187923%09red/chx:102182266%09red/chx:102177788%09red/chx:102190047%09red/chx:102181277%09red/chx:102173339%09red/chx:102171133%09red/chx:102170620%09red/chx:102187769%09red/chx:102175106%09red/chx:102170009%09red/chx:102191252%09red/chx:100861279%09red/chx:102178266%09red/chx:100861212%09red/chx:102190777%09red/chx:102…
Rap1 signaling pathway	KEGG PATHWAY	chx04015	63	201	0.0592605	0.421062	102188104|108636070|102187410|102171226|102173967|102173818|102189175|102168502|100861303|102185645|102180282|102172114|100860765|102187092|102170702|102170451|XLOC_599972|102186420|100860838|102171922|102182890|102172519|102185873|102182889|102185858|102183685|102170135|106502411|100860996|102191742|102177853|102169516|108638428|108633189|102185411|102169728|102190168|102169557|102185042|1021793…	http://www.genome.jp/kegg-bin/show_pathway?chx04015/chx:102186820%09red/chx:102190168%09red/chx:102187410%09red/chx:102174360%09red/chx:100860807%09red/chx:102185042%09red/chx:100862660%09red/chx:102180406%09red/chx:100861303%09red/chx:102170451%09red/chx:102185411%09red/chx:102168934%09red/chx:102186247%09red/chx:102169728%09red/chx:102169516%09red/chx:102189140%09red/chx:102172114%09red/chx:102…
Drug metabolism - cytochrome P450	KEGG PATHWAY	chx00982	21	55	0.0624925	0.432641	102173083|102188176|102174708|108633190|102176872|108633246|102185156|102186642|102174170|102187632|108636034|102187470|108633215|102174295|102173676|102173702|102185021|108635420|102190481|102174444|102171556	http://www.genome.jp/kegg-bin/show_pathway?chx00982/chx:102186850%09red/chx:102188176%09red/chx:102189581%09red/chx:102183140%09red/chx:102173702%09red/chx:102185021%09red/chx:102185988%09red/chx:102173405%09red/chx:102174708%09red/chx:102171967%09red/chx:102174444%09red/chx:102176872%09red/chx:102171556%09red/chx:102173552%09red/chx:102174170%09red/chx:102190481%09red/chx:102172432%09red/chx:102…
Glutathione metabolism	KEGG PATHWAY	chx00480	19	49	0.067007	0.443786	102184023|102190002|102190911|102187188|102170247|102173649|102180090|102190033|102174708|102174170|102185021|108636034|102188950|102185784|102173702|102186642|102190481|102174444|102186174	http://www.genome.jp/kegg-bin/show_pathway?chx00480/chx:102180090%09red/chx:102189581%09red/chx:102187188%09red/chx:102188950%09red/chx:102190911%09red/chx:102173702%09red/chx:102185784%09red/chx:102185021%09red/chx:102186174%09red/chx:102174708%09red/chx:102174170%09red/chx:102174444%09red/chx:102190002%09red/chx:102170247%09red/chx:102190033%09red/chx:102190481%09red/chx:102184023%09red
Bile secretion	KEGG PATHWAY	chx04976	30	86	0.0673898	0.443786	102188104|102181111|102178475|102181396|102187779|102181156|108633809|102171574|102179446|102188357|102185838|102171922|XLOC_060099|102185858|XLOC_699037|102174762|108633189|102188874|102169557|102169762|102170612|102185556|102176460|102184919|102175315|XLOC_696525|108638428|102174685|102186579|102185649	http://www.genome.jp/kegg-bin/show_pathway?chx04976/chx:102181111%09red/chx:102181396%09red/chx:102188357%09red/chx:102174800%09red/chx:102186579%09red/chx:102189140%09red/chx:102178475%09red/chx:102174685%09red/chx:102169557%09red/chx:102169762%09red/chx:100860857%09red/chx:102174762%09red/chx:102171298%09red/chx:102182583%09red/chx:102171922%09red/chx:102170612%09red/chx:102172427%09red/chx:102…
Linoleic acid metabolism	KEGG PATHWAY	chx00591	15	37	0.0762432	0.490135	102186740|102191660|102171250|106503219|102185739|102190572|102178930|102169851|108634035|102175216|102172230|102182111|100861186|102178699|102187595	http://www.genome.jp/kegg-bin/show_pathway?chx00591/chx:102178699%09red/chx:102170006%09red/chx:102175216%09red/chx:102185708%09red/chx:102171250%09red/chx:102182111%09red/chx:102178930%09red/chx:102190840%09red/chx:102172230%09red/chx:102187595%09red/chx:102169851%09red/chx:102191660%09red
Metabolism of xenobiotics by cytochrome P450	KEGG PATHWAY	chx00980	21	57	0.0791252	0.496833	102186642|102178311|102174708|108633190|102176872|102174295|102168375|102185156|102172669|102174170|102185021|108636034|102187470|102173083|108633246|102184252|102173702|102172942|108635420|102190481|102174444	http://www.genome.jp/kegg-bin/show_pathway?chx00980/chx:102186850%09red/chx:102173233%09red/chx:102189581%09red/chx:102183140%09red/chx:102173702%09red/chx:102185021%09red/chx:102185988%09red/chx:102174708%09red/chx:102171967%09red/chx:102174444%09red/chx:102176872%09red/chx:102184252%09red/chx:102173552%09red/chx:102174170%09red/chx:102190481%09red/chx:102168375%09red/chx:102172432%09red
Ascorbate and aldarate metabolism	KEGG PATHWAY	chx00053	10	22	0.0851993	0.522814	102174989|108633190|108633246|102173083|102174295|102171772|102189519|108635420|102187470|102188205	http://www.genome.jp/kegg-bin/show_pathway?chx00053/chx:102189519%09red/chx:102186850%09red/chx:102183140%09red/chx:102171967%09red/chx:102174989%09red/chx:102188205%09red/chx:102173552%09red/chx:102171772%09red/chx:102172432%09red
Vitamin B6 metabolism	KEGG PATHWAY	chx00750	5	8	0.0958571	0.5685	102168865|102190784|102187632|102188176|102171556	http://www.genome.jp/kegg-bin/show_pathway?chx00750/chx:102188176%09red/chx:102171556%09red/chx:102190784%09red/chx:102168865%09red
Axon guidance	KEGG PATHWAY	chx04360	39	122	0.0972973	0.5685	102174785|102184034|102173812|102173931|102184850|102171364|102169225|102184349|102182313|102182192|108637817|100860765|102182949|102173510|102186352|102179661|102177853|102184794|102177680|102172519|102168261|102181923|102183848|102173041|102169825|102185146|102184725|102185411|102179156|106502798|102168502|102168932|102174862|102189543|102177215|102187180|102182393|108637380|108638641	http://www.genome.jp/kegg-bin/show_pathway?chx04360/chx:102184034%09red/chx:102169225%09red/chx:102179156%09red/chx:102174862%09red/chx:102185411%09red/chx:102177853%09red/chx:102171364%09red/chx:102169825%09red/chx:102182949%09red/chx:102182393%09red/chx:102172519%09red/chx:102181923%09red/chx:102179661%09red/chx:102184794%09red/chx:102182313%09red/chx:102168261%09red/chx:102182192%09red/chx:102…
Terpenoid backbone biosynthesis	KEGG PATHWAY	chx00900	9	20	0.103329	0.5685	102169040|100860890|102171980|102176815|102176561|102186540|102169762|102191533|102191016	http://www.genome.jp/kegg-bin/show_pathway?chx00900/chx:102169040%09red/chx:102176815%09red/chx:102176561%09red/chx:100860890%09red/chx:102191016%09red/chx:102169762%09red/chx:102171980%09red/chx:102191533%09red/chx:102186540%09red
Pancreatic secretion	KEGG PATHWAY	chx04972	30	91	0.10527	0.5685	102186735|102188104|102188223|102188005|108633809|102171574|102172114|102178699|102185525|102179446|102188357|102171922|102186276|106502411|102173692|102169848|102185709|102191660|102187815|106503219|108633189|102188874|102169557|102185858|102172230|102180565|102184919|102175315|102174762|108638428	http://www.genome.jp/kegg-bin/show_pathway?chx04972/chx:102188357%09red/chx:102180565%09red/chx:102169848%09red/chx:102188223%09red/chx:102189140%09red/chx:102178699%09red/chx:102170006%09red/chx:102169557%09red/chx:102174762%09red/chx:102187815%09red/chx:102186735%09red/chx:102185525%09red/chx:102171922%09red/chx:102172230%09red/chx:102172114%09red/chx:102188005%09red/chx:102188104%09red/chx:102…
Arrhythmogenic right ventricular cardiomyopathy (ARVC)	KEGG PATHWAY	chx05412	24	70	0.10538	0.5685	102180102|102188004|102191242|102178102|102174073|108636834|102175346|108638201|102180831|102174655|100861292|102180076|102191742|102176587|102181161|102184211|102191212|102172849|108638583|102180565|102186530|102171074|102182201|102176966	http://www.genome.jp/kegg-bin/show_pathway?chx05412/chx:102171074%09red/chx:102180076%09red/chx:102175346%09red/chx:102191242%09red/chx:102174655%09red/chx:102179075%09red/chx:102174727%09red/chx:102180712%09red/chx:102184211%09red/chx:100861292%09red/chx:102180831%09red/chx:102174073%09red/chx:102172849%09red/chx:102188004%09red/chx:102181161%09red/chx:102182201%09red/chx:102191742%09red/chx:102…
Dilated cardiomyopathy	KEGG PATHWAY	chx05414	28	84	0.105674	0.5685	102188104|100861228|102174073|102173472|108636834|100860838|102171922|108638201|102174655|102185858|100861292|102176587|102170148|108633189|102181161|102189962|102182201|102169557|102172849|108638583|102180565|102188874|102186530|102171074|102179435|102184919|108638428|102191212	http://www.genome.jp/kegg-bin/show_pathway?chx05414/chx:102174655%09red/chx:102180565%09red/chx:102170148%09red/chx:102173472%09red/chx:102186530%09red/chx:102189140%09red/chx:102171074%09red/chx:102189962%09red/chx:102181161%09red/chx:102174073%09red/chx:102169557%09red/chx:102172849%09red/chx:102176587%09red/chx:102179435%09red/chx:100860838%09red/chx:102174727%09red/chx:102180712%09red/chx:102…
Basal cell carcinoma	KEGG PATHWAY	chx05217	19	53	0.107383	0.5685	102174961|102170617|100860831|102171665|102191742|102172948|102184896|102175724|102180102|102181468|102178446|102191205|102187048|102184053|102177945|100860789|102180281|102180348|102171572	http://www.genome.jp/kegg-bin/show_pathway?chx05217/chx:102178446%09red/chx:102169419%09red/chx:102172948%09red/chx:102177945%09red/chx:102181468%09red/chx:102171572%09red/chx:102180281%09red/chx:102174961%09red/chx:100860831%09red/chx:102175724%09red/chx:102187048%09red/chx:102184053%09red/chx:102171665%09red/chx:102180348%09red/chx:100860789%09red/chx:102191742%09red/chx:102180102%09red/chx:102…
GnRH signaling pathway	KEGG PATHWAY	chx04912	29	88	0.110026	0.571291	102188104|102184810|102173967|100861171|102180534|102184364|106502274|102187595|102185462|102171922|102184919|102182890|102172519|106502411|102185858|102168287|100861292|100860996|102169516|108633189|102188874|102169557|102169697|102187180|102175311|102175623|102178930|108638428|102175216	http://www.genome.jp/kegg-bin/show_pathway?chx04912/chx:102187595%09red/chx:102169516%09red/chx:102189140%09red/chx:102172519%09red/chx:102175216%09red/chx:100860996%09red/chx:102169557%09red/chx:102173967%09red/chx:100861171%09red/chx:102184364%09red/chx:102175623%09red/chx:102187180%09red/chx:102171922%09red/chx:100861292%09red/chx:102180534%09red/chx:102175311%09red/chx:102178930%09red/chx:102…
Thyroid hormone synthesis	KEGG PATHWAY	chx04918	24	71	0.115655	0.581475	102188104|102190911|108633809|102172114|102183893|102173649|102170199|102188357|102171922|106502411|102185858|102184023|102190380|102183254|108633189|102183745|102188874|102188950|102169557|102180882|102190361|102174848|102184919|108638428	http://www.genome.jp/kegg-bin/show_pathway?chx04918/chx:102183893%09red/chx:102189140%09red/chx:102172114%09red/chx:102188104%09red/chx:102190911%09red/chx:102188357%09red/chx:102185858%09red/chx:102189950%09red/chx:102183745%09red/chx:102171922%09red/chx:102190361%09red/chx:102184919%09red/chx:102180882%09red/chx:102169557%09red/chx:102188950%09red/chx:102170199%09red/chx:102190380%09red/chx:102…
Aldosterone-regulated sodium reabsorption	KEGG PATHWAY	chx04960	14	37	0.118359	0.581475	102184858|102170194|102176607|102188357|100860838|102190744|102172834|102172519|108633809|106503247|102185042|102179343|102172114|102170135	http://www.genome.jp/kegg-bin/show_pathway?chx04960/chx:102170104%09red/chx:102179343%09red/chx:102190744%09red/chx:100860838%09red/chx:102188357%09red/chx:102172834%09red/chx:102172519%09red/chx:102185042%09red/chx:102170135%09red/chx:102184858%09red/chx:102170194%09red/chx:102172114%09red/chx:102176607%09red
PI3K-Akt signaling pathway	KEGG PATHWAY	chx04151	101	356	0.120193	0.581475	102185420|102171226|102182925|102179898|102174710|102182645|102183745|100860940|102185042|102169643|102190652|100861318|102168934|102170571|102177894|102183372|102174007|102171079|102177438|108636729|102183611|100861303|102170135|102191085|102170665|102172617|102185972|102176661|102172519|102181262|102190168|100861234|108636834|102185860|100860807|108633220|102173037|102178401|102174745|102170199…	http://www.genome.jp/kegg-bin/show_pathway?chx04151/chx:102184426%09red/chx:102183732%09red/chx:102187352%09red/chx:102181735%09red/chx:102179898%09red/chx:102171074%09red/chx:102187050%09red/chx:102171079%09red/chx:102189399%09red/chx:102177406%09red/chx:102190117%09red/chx:102187180%09red/chx:102181229%09red/chx:102186297%09red/chx:102185645%09red/chx:102175223%09red/chx:102186358%09red/chx:102…
Long-term depression	KEGG PATHWAY	chx04730	21	61	0.120602	0.581475	102188874|100860838|102191781|102175016|102170070|102182418|102187180|102179229|102168378|102178930|102172519|106502411|102168441|102183126|102172114|102184168|102174360|108633189|102175216|100860765|102187595	http://www.genome.jp/kegg-bin/show_pathway?chx04730/chx:102189140%09red/chx:102172114%09red/chx:102183126%09red/chx:102182418%09red/chx:100860838%09red/chx:102189044%09red/chx:102179229%09red/chx:102172519%09red/chx:102175216%09red/chx:102187180%09red/chx:100860765%09red/chx:102168378%09red/chx:102178930%09red/chx:102174360%09red/chx:102189950%09red/chx:102187595%09red/chx:102168441%09red/chx:102…
Oxytocin signaling pathway	KEGG PATHWAY	chx04921	47	155	0.126472	0.599076	102188104|102170135|102180534|102169739|102172849|106502274|102172114|102190641|100860765|102187595|100861577|102188874|102179898|102171922|102178930|108638201|102168656|102172519|108636338|102185858|100861292|106502411|102188251|102182890|108633189|102182418|102184725|102179229|102182201|102169557|106502798|102185042|102179343|102184168|102175216|102180565|102181161|102175290|102176650|102176463…	http://www.genome.jp/kegg-bin/show_pathway?chx04921/chx:102175216%09red/chx:102180565%09red/chx:102185042%09red/chx:102170985%09red/chx:102188251%09red/chx:102175290%09red/chx:102179898%09red/chx:102187595%09red/chx:102189140%09red/chx:102172114%09red/chx:102179343%09red/chx:102176650%09red/chx:102179229%09red/chx:102172519%09red/chx:100861577%09red/chx:102181161%09red/chx:102169557%09red/chx:102…
ABC transporters	KEGG PATHWAY	chx02010	20	60	0.152599	0.710374	102178414|102177279|102182661|102187656|102181242|102178109|102185556|102179197|102187779|102181156|102187702|102179446|102185888|102185649|XLOC_060099|102174076|102170612|XLOC_699037|102181111|XLOC_696525	http://www.genome.jp/kegg-bin/show_pathway?chx02010/chx:102171298%09red/chx:102181156%09red/chx:102181111%09red/chx:102178109%09red/chx:102177279%09red/chx:102185888%09red/chx:102182583%09red/chx:102179197%09red/chx:102187656%09red/chx:102187702%09red/chx:102178414%09red/chx:102181242%09red/chx:102174076%09red/chx:102179446%09red/chx:102170612%09red/chx:102172427%09red/chx:102182661%09red/chx:100…
Porphyrin and chlorophyll metabolism	KEGG PATHWAY	chx00860	13	36	0.157815	0.722204	102172204|108633190|108633246|102185703|102168486|102173083|102174295|102186555|108634355|108635420|102187470|102181017|102172487	http://www.genome.jp/kegg-bin/show_pathway?chx00860/chx:102186850%09red/chx:102183140%09red/chx:102171967%09red/chx:102186555%09red/chx:102181017%09red/chx:102173552%09red/chx:102174355%09red/chx:102172204%09red/chx:102172487%09red/chx:102168486%09red/chx:102172432%09red
African trypanosomiasis	KEGG PATHWAY	chx05143	13	37	0.176743	0.763273	102175177|102187771|102177894|102181113|102179867|102177440|102175876|102174895|106502411|102184590|102172114|102180451|102170997	http://www.genome.jp/kegg-bin/show_pathway?chx05143/chx:102174895%09red/chx:102170997%09red/chx:102181113%09red/chx:102175876%09red/chx:102189950%09red/chx:102184590%09red/chx:102180451%09red/chx:102179867%09red/chx:102175177%09red/chx:102187771%09red/chx:102172114%09red/chx:102177440%09red
Circadian entrainment	KEGG PATHWAY	chx04713	30	98	0.177692	0.763273	102188104|102187163|102176650|102169739|108635273|102172114|102170665|100860765|102171922|102184919|106502411|102185858|100861292|102177855|108633189|102177581|102182418|102179229|102183232|102184168|102180565|102188874|102168378|102176463|102175311|102174574|108638428|108636054|102169697|102169557	http://www.genome.jp/kegg-bin/show_pathway?chx04713/chx:102180565%09red/chx:102189140%09red/chx:102177581%09red/chx:102172114%09red/chx:102170665%09red/chx:102176650%09red/chx:102179229%09red/chx:102169557%09red/chx:102184168%09red/chx:102189537%09red/chx:102182418%09red/chx:102171922%09red/chx:100861292%09red/chx:102175311%09red/chx:102169697%09red/chx:102187163%09red/chx:102174574%09red/chx:102…
Propanoate metabolism	KEGG PATHWAY	chx00640	10	27	0.18271	0.763273	102173475|102181903|102185243|102178542|102182885|102168275|100860870|102191181|102171980|102189256	http://www.genome.jp/kegg-bin/show_pathway?chx00640/chx:102191627%09red/chx:102189835%09red/chx:102191181%09red/chx:102178542%09red/chx:102185243%09red/chx:102171980%09red/chx:102173475%09red/chx:102189256%09red/chx:102181903%09red/chx:102182885%09red
Starch and sucrose metabolism	KEGG PATHWAY	chx00500	16	48	0.18591	0.763273	102168356|102173083|102189736|102174732|108633190|108635420|102185703|102174295|102179067|108633246|102183708|102170730|102171772|102186052|102187897|102187470	http://www.genome.jp/kegg-bin/show_pathway?chx00500/chx:102186850%09red/chx:102183140%09red/chx:102183708%09red/chx:102189736%09red/chx:102179067%09red/chx:102186052%09red/chx:102171967%09red/chx:102174732%09red/chx:102173552%09red/chx:102174355%09red/chx:102170730%09red/chx:102187897%09red/chx:102168356%09red/chx:102171772%09red/chx:102172432%09red
Glutamatergic synapse	KEGG PATHWAY	chx04724	34	114	0.192299	0.763273	102188104|102179313|102187803|102170113|102176650|102171550|102168441|102172114|102170665|102176416|100860765|102187595|102183363|102171922|102184919|102171388|106502411|102185858|100861292|108633189|102188874|102178113|102183232|102176089|102190659|102168378|102172085|102178930|102174574|108638428|108636054|102175216|102190560|102169557	http://www.genome.jp/kegg-bin/show_pathway?chx04724/chx:102187803%09red/chx:102172085%09red/chx:102187595%09red/chx:102189140%09red/chx:102170665%09red/chx:102176650%09red/chx:102175216%09red/chx:102183363%09red/chx:102171550%09red/chx:102169557%09red/chx:102190560%09red/chx:102176089%09red/chx:102189537%09red/chx:102171922%09red/chx:102178113%09red/chx:100861292%09red/chx:102178930%09red/chx:102…
Mineral absorption	KEGG PATHWAY	chx04978	18	56	0.200819	0.763273	102172488|102172205|102182451|102188357|100861136|102177594|102181017|102184603|102170516|102180651|102172831|108633809|108634355|102174685|102185359|102187972|102188072|102177954	http://www.genome.jp/kegg-bin/show_pathway?chx04978/chx:102182451%09red/chx:102172831%09red/chx:100861136%09red/chx:102187972%09red/chx:102188357%09red/chx:102170516%09red/chx:102187344%09red/chx:102188072%09red/chx:102174685%09red/chx:102175141%09red/chx:102180651%09red/chx:102172488%09red/chx:102172205%09red/chx:102177594%09red/chx:102185359%09red/chx:102181017%09red
Tight junction	KEGG PATHWAY	chx04530	39	134	0.207486	0.763273	106502520|102175493|102175016|102174891|102185782|102171471|102172132|102170070|102179049|102172114|102178102|100860765|102187092|102170379|102190011|102168826|102186420|102172519|102185873|102190693|102187978|102180039|102191742|102182828|102182890|102174214|102189583|102177493|102174045|102177371|102187180|102189710|102177024|102172400|102188714|102181952|102175451|102188460|102176966	http://www.genome.jp/kegg-bin/show_pathway?chx04530/chx:102179075%09red/chx:102190693%09red/chx:102188460%09red/chx:102180039%09red/chx:102168826%09red/chx:100861163%09red/chx:102172519%09red/chx:102171471%09red/chx:102177371%09red/chx:102182828%09red/chx:102186191%09red/chx:102190011%09red/chx:102186420%09red/chx:102187180%09red/chx:102179049%09red/chx:102185782%09red/chx:102188714%09red/chx:102…
Bladder cancer	KEGG PATHWAY	chx05219	12	35	0.207487	0.763273	102170620|102170451|102185182|102179898|102187180|102179674|102172519|102174745|102183886|102169967|102174360|102184364	http://www.genome.jp/kegg-bin/show_pathway?chx05219/chx:102184364%09red/chx:102183886%09red/chx:102172519%09red/chx:102170620%09red/chx:102187180%09red/chx:102169967%09red/chx:102174360%09red/chx:102179898%09red/chx:102185182%09red/chx:102170451%09red/chx:100860971%09red
Sphingolipid metabolism	KEGG PATHWAY	chx00600	15	46	0.214882	0.763273	102169911|102174638|102169323|102178493|100861080|102184072|102188734|102174737|102174936|102170747|102182084|102187660|102183481|102187969|102179093	http://www.genome.jp/kegg-bin/show_pathway?chx00600/chx:102174936%09red/chx:102169911%09red/chx:102179093%09red/chx:102182084%09red/chx:102178493%09red/chx:100861080%09red/chx:102174737%09red/chx:102174638%09red/chx:102169323%09red/chx:102187660%09red/chx:102187969%09red/chx:102176466%09red/chx:102184072%09red/chx:102183481%09red/chx:102188734%09red
Tryptophan metabolism	KEGG PATHWAY	chx00380	15	46	0.214882	0.763273	102174722|102174989|102188176|102185243|102187632|102184252|102188698|102171856|102171556|108633215|102184590|102189519|102190991|102171980|102169726	http://www.genome.jp/kegg-bin/show_pathway?chx00380/chx:102189519%09red/chx:102188176%09red/chx:102184252%09red/chx:102178533%09red/chx:100860947%09red/chx:102184590%09red/chx:102174989%09red/chx:102174722%09red/chx:102169726%09red/chx:102171556%09red/chx:102185243%09red/chx:102171980%09red/chx:102171856%09red/chx:102180115%09red
Leukocyte transendothelial migration	KEGG PATHWAY	chx04670	35	120	0.2193	0.763273	102180751|102175177|102184810|102181113|102176596|102188026|102173818|102177024|102174891|102185782|102174895|102170135|102180337|102172114|102178102|100860765|102182828|102191742|102170379|102189645|102188740|100860996|102185042|102179343|102181878|102176506|102189583|102178382|102174643|102189710|102176966|102188714|102175451|102184364|102184383	http://www.genome.jp/kegg-bin/show_pathway?chx04670/chx:102181113%09red/chx:102184364%09red/chx:102179075%09red/chx:102180337%09red/chx:102185042%09red/chx:102178097%09red/chx:102188740%09red/chx:102179343%09red/chx:102189645%09red/chx:102175451%09red/chx:100860996%09red/chx:102176772%09red/chx:102181878%09red/chx:102182828%09red/chx:102186191%09red/chx:102174643%09red/chx:102184383%09red/chx:102…
Vascular smooth muscle contraction	KEGG PATHWAY	chx04270	36	124	0.22226	0.763273	102188104|102174163|102185781|102171471|102178279|102172114|102190641|102178699|102187595|100861577|102172018|102171922|102178930|102186276|106502411|102175216|100861292|102191660|106503219|108633189|102174214|102182418|102170985|102170042|102169557|102185858|102184168|102172230|102191486|102188874|102175311|102184919|108638428|102169697|102174360|102182111	http://www.genome.jp/kegg-bin/show_pathway?chx04270/chx:102175216%09red/chx:102170985%09red/chx:100861292%09red/chx:102187595%09red/chx:102171471%09red/chx:102189140%09red/chx:102178699%09red/chx:102170006%09red/chx:100861577%09red/chx:102182111%09red/chx:102191486%09red/chx:102169557%09red/chx:102174360%09red/chx:102184168%09red/chx:102190641%09red/chx:102182418%09red/chx:102171922%09red/chx:102…
Carbon metabolism	KEGG PATHWAY	chx01200	32	109	0.222341	0.763273	102190784|102185243|102189176|102178128|102182885|102168275|102191181|102168356|102188964|102190002|102185744|102171124|102173475|102181903|102181902|102185725|102186015|102168386|102173681|102184397|102171980|102187016|102168433|100861063|102168710|102179612|102184409|102189736|100860863|108633852|102189256|102188205	http://www.genome.jp/kegg-bin/show_pathway?chx01200/chx:102191627%09red/chx:102190002%09red/chx:102168356%09red/chx:100861063%09red/chx:102178128%09red/chx:102179612%09red/chx:102173475%09red/chx:102189256%09red/chx:102187622%09red/chx:102168433%09red/chx:102168386%09red/chx:102173681%09red/chx:102171980%09red/chx:102181902%09red/chx:102181903%09red/chx:102182885%09red/chx:102184694%09red/chx:102…
Salivary secretion	KEGG PATHWAY	chx04970	25	83	0.223259	0.763273	102188104|108633809|102172114|102189554|102188357|102171922|102184534|102182418|102186276|106502411|102185858|102169848|102170020|102187815|108636006|108633189|102188874|102169557|102184168|102175311|102186190|102184919|102180651|108638428|102169697	http://www.genome.jp/kegg-bin/show_pathway?chx04970/chx:102189140%09red/chx:102170295%09red/chx:102188104%09red/chx:102172114%09red/chx:102189554%09red/chx:102185858%09red/chx:102189950%09red/chx:102182418%09red/chx:102188357%09red/chx:102171922%09red/chx:102175311%09red/chx:102186276%09red/chx:102184919%09red/chx:102169848%09red/chx:102187815%09red/chx:102169557%09red/chx:102180651%09red/chx:102…
Glycosaminoglycan biosynthesis - keratan sulfate	KEGG PATHWAY	chx00533	6	15	0.223767	0.763273	102174236|102176721|102176991|102180329|102175885|102187002	http://www.genome.jp/kegg-bin/show_pathway?chx00533/chx:102180875%09red/chx:102180329%09red/chx:102174236%09red/chx:102187002%09red
Glioma	KEGG PATHWAY	chx05214	19	61	0.224476	0.763273	102179773|102174360|XLOC_599972|102179898|102184426|100860838|102187180|102175311|102185042|102172114|102172519|102174007|102183886|102170135|102180337|102179343|102169697|102181878|102189677	http://www.genome.jp/kegg-bin/show_pathway?chx05214/chx:102174268%09red/chx:102179343%09red/chx:102179773%09red/chx:100860838%09red/chx:102183886%09red/chx:102180337%09red/chx:102172519%09red/chx:102170135%09red/chx:102187180%09red/chx:102185042%09red/chx:102172114%09red/chx:102175311%09red/chx:102189677%09red/chx:102174360%09red/chx:102179898%09red/chx:102184426%09red/chx:102169697%09red/chx:102…
Adrenergic signaling in cardiomyocytes	KEGG PATHWAY	chx04261	42	148	0.237738	0.763273	102188104|102175493|102174163|102170135|102175016|102168576|102176303|102172849|108633809|102170070|102183893|100860765|102170985|102173472|100860996|102170199|102188357|102171922|102184919|108638201|106502411|102185858|100861292|106502520|102187815|102170148|108633189|102183745|102181161|102182201|102169557|102185042|102179343|102180565|102188874|102179435|102176565|102175311|102181952|108638428…	http://www.genome.jp/kegg-bin/show_pathway?chx04261/chx:102170985%09red/chx:102188357%09red/chx:102180565%09red/chx:102185042%09red/chx:102170148%09red/chx:102173472%09red/chx:102183893%09red/chx:102189140%09red/chx:102179343%09red/chx:100860996%09red/chx:102181161%09red/chx:102176565%09red/chx:102169557%09red/chx:102176303%09red/chx:102168576%09red/chx:102172849%09red/chx:102179435%09red/chx:102…
mTOR signaling pathway	KEGG PATHWAY	chx04150	20	66	0.247616	0.763273	102184858|102184607|102191179|108634087|102175725|100860838|102185972|102186131|102181556|102191283|102172114|102179343|102185042|102182925|102174475|102174360|102170135|102178739|100861234|100861297	http://www.genome.jp/kegg-bin/show_pathway?chx04150/chx:102191283%09red/chx:102176328%09red/chx:102170135%09red/chx:100860838%09red/chx:102178739%09red/chx:102180441%09red/chx:102186358%09red/chx:102184858%09red/chx:102185042%09red/chx:102184607%09red/chx:102175725%09red/chx:102186131%09red/chx:102177406%09red/chx:102174360%09red/chx:100861234%09red/chx:102179343%09red/chx:102172114%09red/chx:102…
Gastric acid secretion	KEGG PATHWAY	chx04971	22	74	0.257384	0.763273	102188104|108633809|102189132|102172114|102190641|100860765|102179446|102188357|102171922|106502411|102185858|108633189|102188874|102169557|102191372|102188322|102175311|102184919|102175315|102174762|108638428|102169697	http://www.genome.jp/kegg-bin/show_pathway?chx04971/chx:102174762%09red/chx:102190641%09red/chx:102172114%09red/chx:102188104%09red/chx:102191372%09red/chx:102188357%09red/chx:102185858%09red/chx:102189132%09red/chx:102184919%09red/chx:102171922%09red/chx:100860765%09red/chx:102175311%09red/chx:102169557%09red/chx:102179446%09red/chx:102188322%09red/chx:102169697%09red/chx:102189950%09red/chx:102…
Nicotinate and nicotinamide metabolism	KEGG PATHWAY	chx00760	10	30	0.258048	0.763273	102188176|102176691|102175185|102169251|102187632|102168824|102171556|102176963|102169867|102169848	http://www.genome.jp/kegg-bin/show_pathway?chx00760/chx:102168824%09red/chx:102188176%09red/chx:102169251%09red/chx:102173810%09red/chx:102172286%09red/chx:102169848%09red/chx:102171556%09red/chx:102176691%09red
Thyroid cancer	KEGG PATHWAY	chx05216	10	30	0.258048	0.763273	102170451|102179435|102191742|102170009|102180102|102187180|102172519|102174360|102172412|100861309	http://www.genome.jp/kegg-bin/show_pathway?chx05216/chx:102179435%09red/chx:102180102%09red/chx:102172412%09red/chx:102174360%09red/chx:102170009%09red/chx:102172519%09red/chx:102187180%09red/chx:100861309%09red/chx:102170451%09red/chx:102191742%09red
Other types of O-glycan biosynthesis	KEGG PATHWAY	chx00514	10	30	0.258048	0.763273	102174438|102169917|102187411|102183938|102173322|100861310|102185013|102172883|102188449|102180686	http://www.genome.jp/kegg-bin/show_pathway?chx00514/chx:102183938%09red/chx:102172883%09red/chx:102169917%09red/chx:102174438%09red/chx:102187411%09red/chx:102180686%09red/chx:102185013%09red/chx:100861310%09red/chx:102189620%09red
Nitrogen metabolism	KEGG PATHWAY	chx00910	6	16	0.259735	0.763273	102175043|102171159|102175315|102174762|102175605|102179612	http://www.genome.jp/kegg-bin/show_pathway?chx00910/chx:102174762%09red/chx:102175043%09red/chx:102179612%09red/chx:102171159%09red/chx:102175605%09red
Histidine metabolism	KEGG PATHWAY	chx00340	8	23	0.260949	0.763273	102174989|102189261|102185156|108633215|102180002|102189519|102176332|102169726	http://www.genome.jp/kegg-bin/show_pathway?chx00340/chx:102189519%09red/chx:102185988%09red/chx:102174989%09red/chx:102169726%09red/chx:102176332%09red/chx:102180002%09red/chx:102189261%09red/chx:102180115%09red
Glycosaminoglycan biosynthesis - heparan sulfate / heparin	KEGG PATHWAY	chx00534	8	23	0.260949	0.763273	102174617|102184089|102183286|102178172|102188872|108633940|102182243|102174373	http://www.genome.jp/kegg-bin/show_pathway?chx00534/chx:102178593%09red/chx:102182243%09red/chx:102174617%09red/chx:102174299%09red/chx:102183286%09red/chx:102176640%09red/chx:102188872%09red/chx:102178172%09red
Calcium signaling pathway	KEGG PATHWAY	chx04020	49	177	0.262956	0.763273	102189152|102188104|108635273|100861281|102174145|102187163|102189138|102180244|102177052|102168441|102180337|102172114|102190641|102180455|102178536|102184810|102171922|102173625|106502411|102185858|100861292|102174163|102177855|102177581|102184259|102187815|102170148|108633189|102179229|102173448|102187484|102181878|102184981|102180565|102188874|102181834|102184479|102186699|108635899|102184426…	http://www.genome.jp/kegg-bin/show_pathway?chx04020/chx:102184426%09red/chx:102180337%09red/chx:102180565%09red/chx:100861281%09red/chx:102170148%09red/chx:102189140%09red/chx:100861351%09red/chx:102178536%09red/chx:102177581%09red/chx:102173625%09red/chx:102185434%09red/chx:102179229%09red/chx:102177052%09red/chx:102181834%09red/chx:102180244%09red/chx:102181878%09red/chx:102189537%09red/chx:102…
Endocrine and other factor-regulated calcium reabsorption	KEGG PATHWAY	chx04961	14	45	0.269873	0.763273	102183924|102188104|102188223|102188357|108633189|102177594|XLOC_490486|102188874|102175945|104797251|108633809|106502411|102172114|102169557	http://www.genome.jp/kegg-bin/show_pathway?chx04961/chx:102189140%09red/chx:102188223%09red/chx:102188104%09red/chx:102189492%09red/chx:102188357%09red/chx:102185213%09red/chx:102183924%09red/chx:102169557%09red/chx:102189950%09red/chx:102177594%09red/chx:102172114%09red/chx:102176994%09red
Retrograde endocannabinoid signaling	KEGG PATHWAY	chx04723	30	105	0.270963	0.763273	XLOC_528584|102188104|106503349|102179745|102189138|102176650|102169739|102168441|102172114|102170665|100860765|102184538|102171820|102171922|102184919|106502411|102185858|100861292|100860996|102168302|102183232|102168378|102176463|102189544|102174574|102171854|108638428|108633300|102186243|102169557	http://www.genome.jp/kegg-bin/show_pathway?chx04723/chx:102179745%09red/chx:102178769%09red/chx:102189544%09red/chx:102186243%09red/chx:102171854%09red/chx:102172114%09red/chx:102170665%09red/chx:102176650%09red/chx:100860996%09red/chx:102184538%09red/chx:102169557%09red/chx:102171922%09red/chx:102168302%09red/chx:102171820%09red/chx:102189138%09red/chx:100861292%09red/chx:102174574%09red/chx:102…
Fatty acid biosynthesis	KEGG PATHWAY	chx00061	5	13	0.276523	0.763273	102177304|102190777|102181277|102181437|102191324	http://www.genome.jp/kegg-bin/show_pathway?chx00061/chx:102190777%09red/chx:102181437%09red/chx:102191324%09red/chx:102181277%09red
Cocaine addiction	KEGG PATHWAY	chx05030	15	49	0.276761	0.763273	108637174|102187430|106502274|102187803|102170199|108633189|102183745|102188874|102187453|102168378|108633215|108636054|102183893|100860765|102169726	http://www.genome.jp/kegg-bin/show_pathway?chx05030/chx:102189537%09red/chx:102183893%09red/chx:102185423%09red/chx:102187161%09red/chx:102190425%09red/chx:102187803%09red/chx:102183745%09red/chx:102189140%09red/chx:102169726%09red/chx:100860765%09red/chx:102168378%09red/chx:102170199%09red/chx:102187453%09red/chx:102180115%09red
Nicotine addiction	KEGG PATHWAY	chx05033	12	38	0.277596	0.763273	XLOC_528584|102171820|102171854|102179745|102168302|102168378|102189138|102168441|108636054|106503349|102186243|108633300	http://www.genome.jp/kegg-bin/show_pathway?chx05033/chx:102189537%09red/chx:102189138%09red/chx:102179745%09red/chx:102178769%09red/chx:102168302%09red/chx:102168378%09red/chx:102171820%09red/chx:102171854%09red/chx:102186243%09red/chx:102168441%09red
Malaria	KEGG PATHWAY	chx05144	16	53	0.282944	0.763273	106502271|102175177|102189962|102189010|102183082|102181113|100860811|102179674|102179675|100861228|102175876|102174745|102185011|102174895|102190652|102170997	http://www.genome.jp/kegg-bin/show_pathway?chx05144/chx:102174895%09red/chx:102189962%09red/chx:100861228%09red/chx:100860811%09red/chx:102181113%09red/chx:102175876%09red/chx:100860971%09red/chx:102183082%09red/chx:102170997%09red/chx:102189010%09red/chx:102185011%09red/chx:102175177%09red/chx:102190117%09red/chx:102179675%09red/chx:102190652%09red
Mucin type O-Glycan biosynthesis	KEGG PATHWAY	chx00512	10	31	0.285193	0.763273	102185180|102187194|102174236|102176081|102179608|102177245|102180329|102177384|102174898|102175679	http://www.genome.jp/kegg-bin/show_pathway?chx00512/chx:102180329%09red/chx:102174236%09red/chx:102179608%09red/chx:102174898%09red/chx:102177384%09red/chx:102176081%09red/chx:102175679%09red/chx:102187194%09red/chx:102185180%09red/chx:102177245%09red
Pentose and glucuronate interconversions	KEGG PATHWAY	chx00040	10	31	0.285193	0.763273	108633190|102170708|102185703|102174295|102173083|108633246|102171772|102189519|108635420|102187470	http://www.genome.jp/kegg-bin/show_pathway?chx00040/chx:102189519%09red/chx:102186850%09red/chx:102183140%09red/chx:102171967%09red/chx:102173552%09red/chx:102174355%09red/chx:102170708%09red/chx:102171772%09red/chx:102172432%09red
Hippo signaling pathway	KEGG PATHWAY	chx04390	42	152	0.285579	0.763273	108633532|102173541|102191439|102180102|102177945|102175016|102191205|100861228|102173944|102170070|100860789|102180281|102191366|102182889|102174961|102187092|100860831|102170451|102191742|102187803|102186420|102170781|102186726|102178158|102175223|106502775|102178446|102170985|102172948|102189962|102180348|102170617|108637292|102171665|102184053|102184896|102169293|102174045|102175724|102181952…	http://www.genome.jp/kegg-bin/show_pathway?chx04390/chx:102186726%09red/chx:102191439%09red/chx:102170985%09red/chx:102187803%09red/chx:102174961%09red/chx:102173541%09red/chx:100860789%09red/chx:102170451%09red/chx:102188460%09red/chx:102188568%09red/chx:102189962%09red/chx:102169419%09red/chx:102172948%09red/chx:102177945%09red/chx:102170781%09red/chx:100861576%09red/chx:102180281%09red/chx:102…
Pathways in cancer	KEGG PATHWAY	chx05200	88	331	0.286883	0.763273	102182645|102180102|102188243|102184053|102184349|102171226|102188964|102171572|102180684|102179898|102178465|102180076|102191742|102170009|102172948|102187544|102185042|102177894|102183372|102175724|102174007|102171977|102171079|102169293|102187410|100861228|108636729|102184364|100861303|102177945|100860789|102172114|100861309|102172519|102169967|108637228|102175448|102181262|102179435|102184896…	http://www.genome.jp/kegg-bin/show_pathway?chx05200/chx:102186998%09red/chx:102184426%09red/chx:102174800%09red/chx:102179898%09red/chx:102169967%09red/chx:102187050%09red/chx:102171572%09red/chx:102171079%09red/chx:102177406%09red/chx:102174360%09red/chx:102180348%09red/chx:102184255%09red/chx:102187180%09red/chx:102180451%09red/chx:102185042%09red/chx:102171665%09red/chx:102170617%09red/chx:102…
Acute myeloid leukemia	KEGG PATHWAY	chx05221	17	57	0.28853	0.763273	102178465|102180076|108634087|102191659|102180102|102170135|102181262|102187180|102171993|102172519|108638284|102179343|102185042|102175448|102174360|100861234|100861297	http://www.genome.jp/kegg-bin/show_pathway?chx05221/chx:102188350%09red/chx:102180076%09red/chx:102179343%09red/chx:102170135%09red/chx:102187180%09red/chx:102172519%09red/chx:102178465%09red/chx:102181262%09red/chx:102185042%09red/chx:102171993%09red/chx:102177406%09red/chx:102174360%09red/chx:100861234%09red/chx:102178020%09red/chx:102180102%09red/chx:100861297%09red/chx:102191659%09red
Signaling pathways regulating pluripotency of stem cells	KEGG PATHWAY	chx04550	38	137	0.290617	0.763273	108633532|102186139|102187439|102170135|102187180|102181046|102184053|102184302|102177945|100860789|102180282|102180281|102176275|102174961|100860831|102191742|100860838|102172519|102182889|102174031|106502775|102183685|102184681|100860996|102178446|102172948|102185042|102179343|102180348|102170617|102191205|102174970|108637292|102171665|102184896|102169293|100860960|102175724	http://www.genome.jp/kegg-bin/show_pathway?chx04550/chx:102184681%09red/chx:100860960%09red/chx:102183685%09red/chx:102174961%09red/chx:102185042%09red/chx:100860789%09red/chx:102181046%09red/chx:102169419%09red/chx:102172948%09red/chx:102177945%09red/chx:102180282%09red/chx:100861576%09red/chx:102180281%09red/chx:100860996%09red/chx:102189873%09red/chx:102182889%09red/chx:102180348%09red/chx:102…
Phenylalanine metabolism	KEGG PATHWAY	chx00360	8	24	0.292142	0.763273	102179849|102170080|102185156|102170459|108633215|100861063|102175783|102169726	http://www.genome.jp/kegg-bin/show_pathway?chx00360/chx:100861063%09red/chx:102178605%09red/chx:102175783%09red/chx:102185988%09red/chx:102169726%09red/chx:102170080%09red/chx:102169793%09red/chx:102180115%09red
Glycine, serine and threonine metabolism	KEGG PATHWAY	chx00260	14	46	0.292439	0.763273	102171124|102190784|102178128|102187916|102170459|102184628|102184667|108633215|102170645|102168386|102178337|102176539|102172231|102184397	http://www.genome.jp/kegg-bin/show_pathway?chx00260/chx:102176539%09red/chx:102170645%09red/chx:102178337%09red/chx:102187916%09red/chx:102184628%09red/chx:102184667%09red/chx:102178128%09red/chx:102184397%09red/chx:102190784%09red/chx:102168386%09red/chx:102171124%09red/chx:102172231%09red/chx:102169793%09red/chx:102180115%09red
Phosphatidylinositol signaling system	KEGG PATHWAY	chx04070	23	80	0.29582	0.763273	102189152|102186592|102184173|102184479|102170135|102180337|102172114|102175796|102181924|102178924|102187654|106502498|102178781|102185042|102179343|102181878|102176070|102174559|102176036|102178972|102175311|102169697|102188757	http://www.genome.jp/kegg-bin/show_pathway?chx04070/chx:102178924%09red/chx:102180337%09red/chx:102185042%09red/chx:102172114%09red/chx:102169697%09red/chx:102179343%09red/chx:102181924%09red/chx:102181878%09red/chx:102184479%09red/chx:102178972%09red/chx:102175761%09red/chx:102187654%09red/chx:102175311%09red/chx:102188757%09red/chx:102174559%09red/chx:102178781%09red/chx:102189152%09red/chx:102…
MAPK signaling pathway	KEGG PATHWAY	chx04010	67	250	0.296715	0.763273	106502274|102168441|108634087|102191439|102178315|102187163|102189138|100861228|102174360|102172327|108635273|102171226|102180282|102172114|102180451|102187595|102186443|102172156|XLOC_599972|102180080|102178804|102173007|108638201|102189417|102172519|102185873|108636338|102186181|102175216|102183684|102183685|102186279|102178582|100861292|102177855|102173967|102186601|100860996|102169516|1021775…	http://www.genome.jp/kegg-bin/show_pathway?chx04010/chx:102186601%09red/chx:102191439%09red/chx:102184426%09red/chx:102186181%09red/chx:100861289%09red/chx:102180080%09red/chx:102174965%09red/chx:102183685%09red/chx:102183684%09red/chx:102173395%09red/chx:102175290%09red/chx:100861292%09red/chx:100862660%09red/chx:102187595%09red/chx:102178804%09red/chx:102172327%09red/chx:102171226%09red/chx:102…
Progesterone-mediated oocyte maturation	KEGG PATHWAY	chx04914	24	84	0.299285	0.763273	102188104|102175390|102168704|102170057|102170135|102176273|100860765|102184607|100860838|102171922|102175599|102172519|102185858|100860996|102169557|102185042|102179343|102190893|102172567|102184919|108638428|102174475|102174360|102191283	http://www.genome.jp/kegg-bin/show_pathway?chx04914/chx:102175599%09red/chx:102185042%09red/chx:102191283%09red/chx:102179343%09red/chx:102172519%09red/chx:102168704%09red/chx:100860996%09red/chx:102178264%09red/chx:102169557%09red/chx:102174360%09red/chx:100860838%09red/chx:102171922%09red/chx:102176273%09red/chx:102172567%09red/chx:102190893%09red/chx:102188104%09red/chx:102170135%09red/chx:102…
Insulin secretion	KEGG PATHWAY	chx04911	24	84	0.299285	0.763273	102188104|102185781|108633809|102172114|102168840|102183893|102169145|102170199|102188357|102185838|102171922|102186276|106502411|102185858|100861292|108633189|102183745|102188874|102169557|102180565|102176460|102184919|108638428|102184383	http://www.genome.jp/kegg-bin/show_pathway?chx04911/chx:102183893%09red/chx:102168840%09red/chx:102172114%09red/chx:102183745%09red/chx:102188104%09red/chx:102188357%09red/chx:102185858%09red/chx:102189950%09red/chx:102180565%09red/chx:102186276%09red/chx:102184383%09red/chx:102171922%09red/chx:102185781%09red/chx:102184919%09red/chx:102174800%09red/chx:102169557%09red/chx:102170199%09red/chx:100…
Ras signaling pathway	KEGG PATHWAY	chx04014	60	223	0.299688	0.763273	100862660|108634087|102187410|102173007|102171226|102180416|102168502|102184349|100861303|102184177|102185645|102180337|102180282|102172114|102170665|102178699|102187595|102180684|XLOC_599972|100860838|102177137|102178930|102173025|102172519|102185873|102177178|102183685|102170135|102179773|108636070|102191660|102189340|102177853|106503219|102181262|102185411|102169728|102190168|102183232|1021850…	http://www.genome.jp/kegg-bin/show_pathway?chx04014/chx:102184426%09red/chx:102190168%09red/chx:102180337%09red/chx:102187410%09red/chx:100860807%09red/chx:102185042%09red/chx:102172114%09red/chx:102180406%09red/chx:100861303%09red/chx:100862660%09red/chx:102185411%09red/chx:102180684%09red/chx:102187595%09red/chx:102168934%09red/chx:102177137%09red/chx:102169728%09red/chx:102177853%09red/chx:102…
Epstein-Barr virus infection	KEGG PATHWAY	chx05169	53	196	0.302339	0.763273	102176908|106502274|108634087|102181113|102178315|102188243|102183635|102173623|106503029|102187213|102170135|102180337|102185075|102182515|102176414|102176558|100860996|102179898|102174773|102185487|102174776|102185511|102190080|102180682|102187544|102191015|102179979|102178582|108637198|102173967|102175223|102169516|102181202|102181262|102171142|102183788|102176723|102185412|102183886|102185042…	http://www.genome.jp/kegg-bin/show_pathway?chx05169/chx:102174773%09red/chx:102176723%09red/chx:102180165%09red/chx:102181878%09red/chx:102177165%09red/chx:102180337%09red/chx:102181113%09red/chx:102185042%09red/chx:102185511%09red/chx:102179898%09red/chx:102187213%09red/chx:102177850%09red/chx:102179343%09red/chx:102173623%09red/chx:102174776%09red/chx:100860996%09red/chx:102180674%09red/chx:102…
Carbohydrate digestion and absorption	KEGG PATHWAY	chx04973	12	39	0.302482	0.763273	102168356|102189736|102188357|102170135|102179067|102170730|102180474|108633809|102179343|102185042|102174685|102187897	http://www.genome.jp/kegg-bin/show_pathway?chx04973/chx:102170472%09red/chx:102179343%09red/chx:102170135%09red/chx:102188357%09red/chx:102179067%09red/chx:102189736%09red/chx:102185042%09red/chx:102174685%09red/chx:102170730%09red/chx:102187897%09red/chx:102168356%09red
Cysteine and methionine metabolism	KEGG PATHWAY	chx00270	12	39	0.302482	0.763273	102172599|102170704|102176585|102190230|108637092|102184667|102190884|100860870|102179544|100861063|102172231|102191350	http://www.genome.jp/kegg-bin/show_pathway?chx00270/chx:100861063%09red/chx:102188182%09red/chx:102190884%09red/chx:102189835%09red/chx:102184667%09red/chx:102176585%09red/chx:102172599%09red/chx:102170704%09red/chx:102190230%09red/chx:102172231%09red/chx:102179544%09red
Chronic myeloid leukemia	KEGG PATHWAY	chx05220	21	73	0.306405	0.765916	102179773|102186998|102189962|108634087|102179898|102181262|102177178|102177137|102187180|102179343|100861228|102184349|102172519|102183886|102187544|102185042|102175448|102180684|102170135|102189677|102174360	http://www.genome.jp/kegg-bin/show_pathway?chx05220/chx:102186998%09red/chx:102189962%09red/chx:102179343%09red/chx:100861228%09red/chx:102177137%09red/chx:102170135%09red/chx:102183886%09red/chx:102177165%09red/chx:102184349%09red/chx:102187180%09red/chx:102181262%09red/chx:102185042%09red/chx:102189677%09red/chx:102177406%09red/chx:102174360%09red/chx:102179898%09red/chx:102178020%09red/chx:102…
Endocytosis	KEGG PATHWAY	chx04144	59	220	0.309203	0.765916	102190578|102187431|102190536|102186695|102188223|102186592|102180436|102178315|104797251|108635483|102179163|100861303|102187499|108636584|102176414|102186998|102189066|102170194|102173032|108637350|102169361|102171066|100860975|XLOC_490486|102189962|102172197|102189417|102180285|102172773|102183685|102190389|102178582|102174007|102186420|102184021|102187092|102182890|102181202|102175945|1021734…	http://www.genome.jp/kegg-bin/show_pathway?chx04144/chx:102186998%09red/chx:102172197%09red/chx:102181462%09red/chx:102173032%09red/chx:102187431%09red/chx:102185213%09red/chx:102183685%09red/chx:102190389%09red/chx:102190536%09red/chx:102185102%09red/chx:102187662%09red/chx:102183970%09red/chx:102175046%09red/chx:102186579%09red/chx:102177850%09red/chx:102189962%09red/chx:102172412%09red/chx:102…
Glycolysis / Gluconeogenesis	KEGG PATHWAY	chx00010	18	62	0.313675	0.767531	102168356|102185744|102171124|102174732|102176872|102187916|102185725|102168710|102174989|102189736|108633852|102186015|102185156|100860870|102170730|102189519|102187016|102168433	http://www.genome.jp/kegg-bin/show_pathway?chx00010/chx:102189519%09red/chx:102185725%09red/chx:102168356%09red/chx:102187916%09red/chx:102189835%09red/chx:102185988%09red/chx:102174989%09red/chx:102168433%09red/chx:102189736%09red/chx:102186015%09red/chx:102176872%09red/chx:102171124%09red/chx:102170730%09red/chx:102174732%09red/chx:102185744%09red/chx:102168710%09red/chx:102187622%09red
Ether lipid metabolism	KEGG PATHWAY	chx00565	14	47	0.315541	0.767531	102176626|102191660|102171250|102175480|102184103|106503219|102178930|102176344|102186907|102175216|102172230|102182111|102178699|102187595	http://www.genome.jp/kegg-bin/show_pathway?chx00565/chx:102178699%09red/chx:102184103%09red/chx:102188228%09red/chx:102170006%09red/chx:102175216%09red/chx:102171250%09red/chx:102182111%09red/chx:102186907%09red/chx:102178930%09red/chx:102172230%09red/chx:102187595%09red/chx:102176626%09red/chx:102191660%09red
GABAergic synapse	KEGG PATHWAY	chx04727	25	89	0.319412	0.770012	102174784|XLOC_528584|102188104|106503349|102179745|100861246|102189138|102168441|102172114|102170665|100860765|102171820|102171922|102174574|102185858|100861292|102182890|102168302|102183232|102184919|102171854|108638428|108633300|102186243|102169557	http://www.genome.jp/kegg-bin/show_pathway?chx04727/chx:102179745%09red/chx:102178769%09red/chx:100861292%09red/chx:102186243%09red/chx:102171854%09red/chx:102170665%09red/chx:102174784%09red/chx:102169557%09red/chx:102171922%09red/chx:102168302%09red/chx:102171820%09red/chx:102174574%09red/chx:102172114%09red/chx:102189138%09red/chx:102188104%09red/chx:102184919%09red/chx:102185858%09red/chx:100…
Other glycan degradation	KEGG PATHWAY	chx00511	8	25	0.324161	0.774543	102181720|102178493|102187164|102190116|102189848|102188734|102189389|102187969	http://www.genome.jp/kegg-bin/show_pathway?chx00511/chx:102189848%09red/chx:102187164%09red/chx:102178493%09red/chx:102187969%09red/chx:102174106%09red/chx:102181720%09red/chx:102188734%09red
Bacterial invasion of epithelial cells	KEGG PATHWAY	chx05100	22	78	0.328267	0.777476	102182645|102186774|102181234|102170135|102186998|102170451|108633483|102184676|102188740|102179773|102191742|102182890|102176587|104797251|102185042|102179343|102178382|102170400|102189677|102183793|102175884|102190179	http://www.genome.jp/kegg-bin/show_pathway?chx05100/chx:102186998%09red/chx:102188740%09red/chx:102179343%09red/chx:102179773%09red/chx:102189492%09red/chx:102175884%09red/chx:102170400%09red/chx:102185042%09red/chx:102178097%09red/chx:102181234%09red/chx:102170135%09red/chx:102182645%09red/chx:102189677%09red/chx:102184676%09red/chx:102183793%09red/chx:102170451%09red/chx:102182890%09red/chx:102…
Butanoate metabolism	KEGG PATHWAY	chx00650	9	29	0.333692	0.78345	100860890|102177457|102185243|102176561|102171856|102182274|102185052|102171980|102180798	http://www.genome.jp/kegg-bin/show_pathway?chx00650/chx:102183382%09red/chx:100860890%09red/chx:102185243%09red/chx:102176561%09red/chx:102180798%09red/chx:102171980%09red/chx:102177457%09red/chx:102171856%09red
Tyrosine metabolism	KEGG PATHWAY	chx00350	11	37	0.348161	0.810374	102188176|102170080|102176872|102185156|102170459|102187632|108633215|102169882|100861063|102171556|102169726	http://www.genome.jp/kegg-bin/show_pathway?chx00350/chx:100861063%09red/chx:102188176%09red/chx:102185988%09red/chx:102169726%09red/chx:102176872%09red/chx:102171556%09red/chx:102170080%09red/chx:102169793%09red/chx:102180115%09red/chx:102169882%09red
Fc epsilon RI signaling pathway	KEGG PATHWAY	chx04664	18	64	0.354858	0.818903	102175216|100860996|102169516|102185042|102173967|102177137|102189645|102187180|102168313|102178930|102172519|102170135|102180337|102179343|102187477|102181878|102171633|102187595	http://www.genome.jp/kegg-bin/show_pathway?chx04664/chx:102171633%09red/chx:102169516%09red/chx:102175216%09red/chx:102179343%09red/chx:102177137%09red/chx:102170135%09red/chx:102189645%09red/chx:102180337%09red/chx:102172519%09red/chx:102187477%09red/chx:102187180%09red/chx:102168313%09red/chx:100860996%09red/chx:102178930%09red/chx:102185042%09red/chx:102173967%09red/chx:102187595%09red/chx:102…
cAMP signaling pathway	KEGG PATHWAY	chx04024	56	213	0.362223	0.823558	106503295|102188104|102181111|108636070|102187048|102187779|102168704|102168378|102183183|108633809|102170135|106502274|102183893|100860765|102169145|102170985|102179446|102170891|102188357|102171922|102189645|102171060|102175460|100861291|100861292|XLOC_699037|102178536|102187815|102189146|102170148|108633189|102183745|102188874|102187484|102169557|102185858|102185042|102179343|102191372|1021908…	http://www.genome.jp/kegg-bin/show_pathway?chx04024/chx:102170985%09red/chx:102181111%09red/chx:102191372%09red/chx:102188357%09red/chx:102177788%09red/chx:102180565%09red/chx:102185042%09red/chx:102174848%09red/chx:102170148%09red/chx:102170891%09red/chx:102175485%09red/chx:102178536%09red/chx:102189140%09red/chx:102183183%09red/chx:102189146%09red/chx:102189645%09red/chx:102168704%09red/chx:102…
Hedgehog signaling pathway	KEGG PATHWAY	chx04340	14	49	0.362975	0.823558	102191205|100860831|102171665|102184053|102184896|102183254|102187048|102181468|102190361|102181496|102177945|100860789|102180281|102171572	http://www.genome.jp/kegg-bin/show_pathway?chx04340/chx:102191205%09red/chx:102169419%09red/chx:102177945%09red/chx:102181468%09red/chx:102181496%09red/chx:102180281%09red/chx:102190361%09red/chx:100860831%09red/chx:102184053%09red/chx:102171665%09red/chx:102187048%09red/chx:100860789%09red/chx:102171572%09red
Glycosaminoglycan biosynthesis - chondroitin sulfate / dermatan sulfate	KEGG PATHWAY	chx00532	6	19	0.374057	0.828497	108633940|102168453|102175464|102168320|102179349|102181823	http://www.genome.jp/kegg-bin/show_pathway?chx00532/chx:102178593%09red/chx:102175464%09red/chx:102168320%09red/chx:102179349%09red/chx:102181823%09red/chx:102168453%09red
Maturity onset diabetes of the young	KEGG PATHWAY	chx04950	6	19	0.374057	0.828497	108637146|102174031|102169414|102170063|106502961|106502979	http://www.genome.jp/kegg-bin/show_pathway?chx04950/chx:102169631%09red/chx:102177474%09red/chx:102169414%09red/chx:102170063%09red/chx:102174031%09red
Regulation of actin cytoskeleton	KEGG PATHWAY	chx04810	57	218	0.374358	0.828497	102187022|108636070|102186592|102180225|102170135|102171364|102186774|102177024|102174891|102190179|102182645|102171226|102180282|102190641|102178102|102174073|102176792|102175796|XLOC_599972|108636834|102177680|102188297|102190079|102189645|102177011|102172519|102185873|102188740|102183685|102171274|102187654|102182890|102174559|102176587|106503050|102170985|102176506|102185042|102179343|1086385…	http://www.genome.jp/kegg-bin/show_pathway?chx04810/chx:102170985%09red/chx:102184426%09red/chx:102179075%09red/chx:100861163%09red/chx:102185042%09red/chx:102171226%09red/chx:102178097%09red/chx:102168557%09red/chx:102187022%09red/chx:102168934%09red/chx:102171074%09red/chx:102188740%09red/chx:102179343%09red/chx:102171364%09red/chx:102188297%09red/chx:102180282%09red/chx:102185860%09red/chx:102…
Type II diabetes mellitus	KEGG PATHWAY	chx04930	12	42	0.379999	0.83339	102168356|102189736|108634087|102187163|102184858|102189138|102171471|102168441|102170135|102185042|102179343|100861292	http://www.genome.jp/kegg-bin/show_pathway?chx04930/chx:102187163%09red/chx:102189138%09red/chx:102179343%09red/chx:102170135%09red/chx:102189736%09red/chx:102185042%09red/chx:100861292%09red/chx:102171471%09red/chx:102177406%09red/chx:102184858%09red/chx:102168356%09red/chx:102168441%09red
Fc gamma R-mediated phagocytosis	KEGG PATHWAY	chx04666	23	85	0.386205	0.83339	102187022|102186592|102180225|102171364|102186774|102171471|102170135|102180337|102172114|102177137|102189645|102177680|102178924|100861297|102190427|102185042|102179343|102181878|102183333|102174559|102183793|102175884|102190179	http://www.genome.jp/kegg-bin/show_pathway?chx04666/chx:102178924%09red/chx:102180337%09red/chx:102185042%09red/chx:102190427%09red/chx:102179343%09red/chx:102171364%09red/chx:102189645%09red/chx:102171471%09red/chx:102180225%09red/chx:102181878%09red/chx:102190179%09red/chx:102177137%09red/chx:100861297%09red/chx:102172114%09red/chx:102172564%09red/chx:102174559%09red/chx:102183333%09red/chx:102…
ErbB signaling pathway	KEGG PATHWAY	chx04012	23	85	0.386205	0.83339	106502274|102185462|102183226|102185177|102184349|102170135|102180337|102172114|102186998|102179898|102172519|100861297|102179773|102182890|102183499|102173448|102185042|102179343|102181878|100861234|102187180|102189677|102174360	http://www.genome.jp/kegg-bin/show_pathway?chx04012/chx:102186998%09red/chx:102180337%09red/chx:102185042%09red/chx:102179898%09red/chx:102179343%09red/chx:102172519%09red/chx:102183226%09red/chx:102174360%09red/chx:100861234%09red/chx:102184349%09red/chx:102181878%09red/chx:102179773%09red/chx:100861297%09red/chx:102187180%09red/chx:102183499%09red/chx:102172114%09red/chx:102185177%09red/chx:102…
Synthesis and degradation of ketone bodies	KEGG PATHWAY	chx00072	4	12	0.394313	0.83339	102171980|100860890|102176561|102180798	http://www.genome.jp/kegg-bin/show_pathway?chx00072/chx:102180798%09red/chx:102171980%09red/chx:100860890%09red/chx:102176561%09red
Inositol phosphate metabolism	KEGG PATHWAY	chx00562	17	62	0.394933	0.83339	102187654|102189152|102175796|106502498|102174559|102186592|102181924|102176036|102178972|102168433|102178781|102185042|102178924|102180337|102181878|102176070|102184479	http://www.genome.jp/kegg-bin/show_pathway?chx00562/chx:102174559%09red/chx:102178781%09red/chx:102189152%09red/chx:102184479%09red/chx:102178972%09red/chx:102178924%09red/chx:102180337%09red/chx:102187654%09red/chx:102175761%09red/chx:102185042%09red/chx:102181924%09red/chx:102169184%09red/chx:102181878%09red/chx:102168433%09red/chx:102176070%09red/chx:102186592%09red
Fructose and mannose metabolism	KEGG PATHWAY	chx00051	9	31	0.395088	0.83339	102185744|102189736|102186015|108633852|102168433|106503522|102178003|102168356|102187016	http://www.genome.jp/kegg-bin/show_pathway?chx00051/chx:102168356%09red/chx:102189736%09red/chx:102185744%09red/chx:102168433%09red/chx:102186015%09red/chx:102178003%09red/chx:102181740%09red/chx:102187622%09red
cGMP-PKG signaling pathway	KEGG PATHWAY	chx04022	42	161	0.403911	0.841868	102184858|102188104|102174163|102168704|102185781|108633809|102170135|102190641|102183893|100860765|102188479|100861577|102176579|102188357|102171922|102186276|108636338|102185858|100861292|106502411|102187815|102168656|102170148|102182418|102184725|102183745|102169557|106502798|102185042|102179343|102184168|102190893|102191780|102170985|102175290|102186699|102170199|102175311|102184919|108638428…	http://www.genome.jp/kegg-bin/show_pathway?chx04022/chx:102170985%09red/chx:102188357%09red/chx:102185042%09red/chx:102170148%09red/chx:102175290%09red/chx:100861292%09red/chx:102191780%09red/chx:100861351%09red/chx:102183893%09red/chx:102179343%09red/chx:100861577%09red/chx:102168704%09red/chx:102169557%09red/chx:102184168%09red/chx:102190641%09red/chx:102187815%09red/chx:102182418%09red/chx:102…
Glycosphingolipid biosynthesis - globo series	KEGG PATHWAY	chx00603	5	16	0.405344	0.841868	102179129|102180329|102185596|102181720|102174236	http://www.genome.jp/kegg-bin/show_pathway?chx00603/chx:102181720%09red/chx:102185596%09red/chx:102180329%09red/chx:102185028%09red/chx:102174236%09red
Notch signaling pathway	KEGG PATHWAY	chx04330	13	47	0.40907	0.843122	102176908|108637644|102175916|102180161|106502961|106503029|102188890|106502979|102186039|102187544|102185075|108637903|102189768	http://www.genome.jp/kegg-bin/show_pathway?chx04330/chx:102189768%09red/chx:102177165%09red/chx:102177020%09red/chx:102190715%09red/chx:102176908%09red/chx:102185075%09red/chx:102186039%09red/chx:102177474%09red/chx:102188890%09red
Butirosin and neomycin biosynthesis	KEGG PATHWAY	chx00524	2	5	0.418092	0.849158	102168356|102189736	http://www.genome.jp/kegg-bin/show_pathway?chx00524/chx:102168356%09red/chx:102189736%09red
Amphetamine addiction	KEGG PATHWAY	chx05031	18	67	0.418289	0.849158	102187453|102170985|106502274|102189883|102170199|108633189|102183745|102188874|102175311|102168378|102187484|102172114|108633215|108636054|102169697|102183893|100861292|102169726	http://www.genome.jp/kegg-bin/show_pathway?chx05031/chx:102189537%09red/chx:102183893%09red/chx:102185423%09red/chx:102170985%09red/chx:102189883%09red/chx:102187484%09red/chx:102172114%09red/chx:102183745%09red/chx:102189140%09red/chx:102169726%09red/chx:100861292%09red/chx:102168378%09red/chx:102175311%09red/chx:102170199%09red/chx:102187453%09red/chx:102169697%09red/chx:102180115%09red
Rheumatoid arthritis	KEGG PATHWAY	chx05323	25	95	0.42508	0.851107	102189356|106502274|102181113|102182700|106503481|100861289|102170644|100861228|102175958|102181518|102170620|102174547|102172556|102191135|108637880|102186053|102190225|102183473|102189904|102189962|102171404|102179797|102169296|106503915|102185090	http://www.genome.jp/kegg-bin/show_pathway?chx05323/chx:102187358%09red/chx:102181113%09red/chx:100861289%09red/chx:102178477%09red/chx:102189356%09red/chx:102170620%09red/chx:102190225%09red/chx:102189962%09red/chx:102169296%09red/chx:102174547%09red/chx:102189904%09red/chx:102183473%09red/chx:102179660%09red/chx:102185090%09red/chx:102182700%09red/chx:102170644%09red/chx:102181518%09red/chx:102…
Galactose metabolism	KEGG PATHWAY	chx00052	9	32	0.425997	0.851107	102189736|102174732|102181448|102179067|102180474|102170730|102168356|102187897|102178493	http://www.genome.jp/kegg-bin/show_pathway?chx00052/chx:102170472%09red/chx:102168356%09red/chx:102178493%09red/chx:102179067%09red/chx:102187897%09red/chx:102189736%09red/chx:102174732%09red/chx:102181448%09red/chx:102170730%09red
Alanine, aspartate and glutamate metabolism	KEGG PATHWAY	chx00250	10	36	0.428706	0.851107	102171672|102185692|100860879|102173681|100860854|102170134|100861063|102172742|102179612|102190665	http://www.genome.jp/kegg-bin/show_pathway?chx00250/chx:102172742%09red/chx:102190665%09red/chx:100861063%09red/chx:102170134%09red/chx:100860879%09red/chx:102179612%09red/chx:102171672%09red/chx:100860854%09red/chx:102173681%09red
Prostate cancer	KEGG PATHWAY	chx05215	22	84	0.441928	0.857296	108634087|102180102|102170135|102180282|102183893|102187232|XLOC_599972|102179898|102170199|100860838|102172519|102191742|102181262|102183745|102183886|102185042|102179343|102168934|102184426|102187180|102174007|102174360	http://www.genome.jp/kegg-bin/show_pathway?chx05215/chx:102184426%09red/chx:102185042%09red/chx:102179898%09red/chx:102168934%09red/chx:102187232%09red/chx:102183893%09red/chx:102179343%09red/chx:102180282%09red/chx:102172519%09red/chx:102177406%09red/chx:102174360%09red/chx:102174268%09red/chx:100860838%09red/chx:102183745%09red/chx:102187180%09red/chx:102181262%09red/chx:102180102%09red/chx:102…
Thyroid hormone signaling pathway	KEGG PATHWAY	chx04919	29	112	0.444066	0.857296	108633809|102170135|102180337|102172114|XLOC_442167|102190768|102175916|102188357|102172519|102180706|102187544|102191742|102170009|102182890|108638397|102170148|108636921|108637943|102185042|102179343|102181878|102179571|102183019|102176460|102178972|102187180|102169338|108637214|102184479	http://www.genome.jp/kegg-bin/show_pathway?chx04919/chx:102188357%09red/chx:102177165%09red/chx:102180706%09red/chx:102183019%09red/chx:102185042%09red/chx:102170148%09red/chx:102174800%09red/chx:102172114%09red/chx:102179343%09red/chx:102170009%09red/chx:102172519%09red/chx:102175189%09red/chx:102180337%09red/chx:102181878%09red/chx:102184479%09red/chx:102178972%09red/chx:102187180%09red/chx:102…
Selenocompound metabolism	KEGG PATHWAY	chx00450	5	17	0.44817	0.857296	102171566|102182855|102172231|102172599|102174910	http://www.genome.jp/kegg-bin/show_pathway?chx00450/chx:102174910%09red/chx:102172599%09red/chx:102172231%09red/chx:102176923%09red/chx:102171566%09red
HTLV-I infection	KEGG PATHWAY	chx05166	67	265	0.454599	0.857296	102189356|102175177|106502274|108634087|102181113|102170135|102190677|106503481|102187180|102191205|100861228|102174895|102177945|102188104|102180281|102183991|102191504|102176414|102174961|102170702|XLOC_599972|102179898|102171922|102186540|102172519|102185873|102177178|102177689|102185858|102174007|108638171|102186601|102191742|102178446|102181202|108638428|102181262|102170380|102184725|1021729…	http://www.genome.jp/kegg-bin/show_pathway?chx05166/chx:102186601%09red/chx:102184426%09red/chx:102181113%09red/chx:102172895%09red/chx:102174961%09red/chx:102189356%09red/chx:102174800%09red/chx:102185042%09red/chx:102179898%09red/chx:102180684%09red/chx:102183991%09red/chx:102189962%09red/chx:102169419%09red/chx:102172948%09red/chx:102177945%09red/chx:102178446%09red/chx:102172519%09red/chx:102…
Pentose phosphate pathway	KEGG PATHWAY	chx00030	8	29	0.455492	0.857296	102184409|102185744|102174732|102186015|108633852|108633214|102187016|102188205	http://www.genome.jp/kegg-bin/show_pathway?chx00030/chx:102173944%09red/chx:102188205%09red/chx:102186015%09red/chx:102184409%09red/chx:102174732%09red/chx:102185744%09red/chx:102187622%09red
beta-Alanine metabolism	KEGG PATHWAY	chx00410	9	33	0.456791	0.857296	102174989|102189261|102185156|102185243|102170459|102180002|102181553|102189519|102176898	http://www.genome.jp/kegg-bin/show_pathway?chx00410/chx:102189519%09red/chx:102176898%09red/chx:102185988%09red/chx:102174989%09red/chx:102181553%09red/chx:102180002%09red/chx:102189261%09red/chx:102169793%09red/chx:102185243%09red
Vasopressin-regulated water reabsorption	KEGG PATHWAY	chx04962	12	45	0.459199	0.857296	102171396|102188104|102188223|102170199|100860975|108633189|102183745|102188874|102188867|102191136|102183893|102169557	http://www.genome.jp/kegg-bin/show_pathway?chx04962/chx:102183893%09red/chx:102189140%09red/chx:102188223%09red/chx:102188104%09red/chx:102183745%09red/chx:102171396%09red/chx:100860975%09red/chx:102191136%09red/chx:102188867%09red/chx:102169557%09red/chx:102170199%09red
VEGF signaling pathway	KEGG PATHWAY	chx04370	15	57	0.460383	0.857296	100860996|102178382|102182890|102170135|102187180|102185042|102178930|102172519|106502798|102180337|102179343|102175216|102181878|102172114|102187595	http://www.genome.jp/kegg-bin/show_pathway?chx04370/chx:102172114%09red/chx:102179343%09red/chx:102170135%09red/chx:102174857%09red/chx:102180337%09red/chx:102172519%09red/chx:102175216%09red/chx:102187180%09red/chx:102185042%09red/chx:100860996%09red/chx:102178930%09red/chx:102182890%09red/chx:102187595%09red/chx:102178097%09red/chx:102181878%09red
AMPK signaling pathway	KEGG PATHWAY	chx04152	32	125	0.4604	0.857296	102187923|102184858|100860975|102170135|102175016|102186131|102170730|102178003|102170070|102183893|100861309|102185744|102179446|102186782|102186015|102178739|100860838|102189380|100861297|102188251|102175106|102189316|102170063|102183745|102169762|102185042|102179343|100861234|102180987|102175725|102181952|102170199	http://www.genome.jp/kegg-bin/show_pathway?chx04152/chx:102187923%09red/chx:102185042%09red/chx:102188251%09red/chx:102183893%09red/chx:102175106%09red/chx:102179343%09red/chx:102189316%09red/chx:102178003%09red/chx:102169762%09red/chx:100861234%09red/chx:102170199%09red/chx:102170063%09red/chx:102179446%09red/chx:100860838%09red/chx:102183745%09red/chx:102178739%09red/chx:100861297%09red/chx:100…
Small cell lung cancer	KEGG PATHWAY	chx05222	24	94	0.479434	0.861548	108634087|102182645|102188243|108636729|102171347|102170135|102176003|102177178|102171977|102170009|102176661|102181262|102177440|102183886|102185042|102179343|102180684|102186530|102177894|102183372|102171079|102173037|102172895|108634542	http://www.genome.jp/kegg-bin/show_pathway?chx05222/chx:102172895%09red/chx:102185042%09red/chx:102171977%09red/chx:102171347%09red/chx:102180684%09red/chx:102186530%09red/chx:102187050%09red/chx:102179343%09red/chx:102170009%09red/chx:102171079%09red/chx:102177406%09red/chx:102182645%09red/chx:102177440%09red/chx:102184255%09red/chx:102181262%09red/chx:102176003%09red/chx:102188243%09red/chx:102…
Melanoma	KEGG PATHWAY	chx05218	17	66	0.482687	0.861548	102170451|XLOC_599972|102179898|102185860|102184426|100860838|102187180|102171226|102172519|102174007|102183886|102179343|102185042|102180282|102174360|102170135|102168934	http://www.genome.jp/kegg-bin/show_pathway?chx05218/chx:102170451%09red/chx:102179343%09red/chx:102170135%09red/chx:100860838%09red/chx:102183886%09red/chx:102180282%09red/chx:102185860%09red/chx:102172519%09red/chx:102187180%09red/chx:102185042%09red/chx:102171226%09red/chx:102174360%09red/chx:102179898%09red/chx:102184426%09red/chx:102174268%09red/chx:102174007%09red/chx:102168934%09red
Long-term potentiation	KEGG PATHWAY	chx04720	17	66	0.482687	0.861548	102176303|102170985|102187180|102175311|102168378|102184919|102172519|102187484|106502411|102172114|108636054|102169697|102174360|102184607|102174475|102191283|100861292	http://www.genome.jp/kegg-bin/show_pathway?chx04720/chx:102189537%09red/chx:102191283%09red/chx:102187484%09red/chx:102172114%09red/chx:102184919%09red/chx:102189950%09red/chx:102172519%09red/chx:102187180%09red/chx:102184607%09red/chx:100861292%09red/chx:102168378%09red/chx:102175311%09red/chx:102170985%09red/chx:102176303%09red/chx:102174360%09red/chx:102169697%09red
Phagosome	KEGG PATHWAY	chx04145	43	171	0.486049	0.861548	102189356|106502271|102177846|102178475|102182700|106503481|102179674|102179675|102184616|102175958|102176414|102181518|102173663|102174547|102172556|102172197|102191135|108637880|102181218|102184900|102181202|102168670|102176587|102190225|102178426|108636002|102171371|102189904|102176404|102178119|102190652|102168505|102173110|102186053|102171404|102176782|102179797|102169296|102174745|106503915…	http://www.genome.jp/kegg-bin/show_pathway?chx04145/chx:102172197%09red/chx:102186053%09red/chx:102187358%09red/chx:102173110%09red/chx:102178477%09red/chx:102189356%09red/chx:102181218%09red/chx:102168953%09red/chx:102190225%09red/chx:102169296%09red/chx:102168670%09red/chx:102174547%09red/chx:102178475%09red/chx:102189904%09red/chx:102190117%09red/chx:102185090%09red/chx:102190685%09red/chx:102…
Citrate cycle (TCA cycle)	KEGG PATHWAY	chx00020	8	30	0.487973	0.861548	102190002|102173475|102181902|102189176|102182885|102168710|102188964|102181894	http://www.genome.jp/kegg-bin/show_pathway?chx00020/chx:102190002%09red/chx:102181894%09red/chx:102168710%09red/chx:102188964%09red/chx:102189176%09red/chx:102173475%09red/chx:102181902%09red/chx:102182885%09red
Glycosphingolipid biosynthesis - lacto and neolacto series	KEGG PATHWAY	chx00601	7	26	0.488676	0.861548	102185596|102179129|102190625|102181295|102177200|102168270|108637492	http://www.genome.jp/kegg-bin/show_pathway?chx00601/chx:102168270%09red/chx:102181295%09red/chx:102177200%09red/chx:102185596%09red/chx:102185028%09red/chx:102190625%09red
Glycosaminoglycan degradation	KEGG PATHWAY	chx00531	6	22	0.489404	0.861548	102168417|102185703|102181720|102189402|102178493|102168691	http://www.genome.jp/kegg-bin/show_pathway?chx00531/chx:102174355%09red/chx:102178493%09red/chx:102189402%09red/chx:102168417%09red/chx:102181720%09red/chx:102168691%09red
Renin-angiotensin system	KEGG PATHWAY	chx04614	5	18	0.490144	0.861548	102182324|102186394|102173692|102174163|102185784	http://www.genome.jp/kegg-bin/show_pathway?chx04614/chx:102185784%09red/chx:102173692%09red/chx:102186394%09red/chx:102182324%09red/chx:102174163%09red
Ubiquinone and other terpenoid-quinone biosynthesis	KEGG PATHWAY	chx00130	3	10	0.491402	0.861548	102173771|102170863|102170080	http://www.genome.jp/kegg-bin/show_pathway?chx00130/chx:102173771%09red/chx:102187933%09red/chx:102170080%09red
Dopaminergic synapse	KEGG PATHWAY	chx04728	33	132	0.506928	0.883035	100861281|102175016|102189138|102176650|102169739|102168441|102170070|102172114|102170665|102183893|100860765|102175311|102170985|102170199|102181952|108633215|106502411|100861292|100860996|102184256|108633189|102183745|102188874|102183232|102179054|102169726|102168378|102188541|102187453|102174574|102176463|108636054|102169697	http://www.genome.jp/kegg-bin/show_pathway?chx04728/chx:102170985%09red/chx:100861281%09red/chx:102172114%09red/chx:102187453%09red/chx:102188541%09red/chx:102183893%09red/chx:102189140%09red/chx:102169697%09red/chx:102170665%09red/chx:102176650%09red/chx:102184256%09red/chx:102169726%09red/chx:100860996%09red/chx:102170199%09red/chx:102180115%09red/chx:102189537%09red/chx:102183745%09red/chx:100…
TGF-beta signaling pathway	KEGG PATHWAY	chx04350	21	84	0.519697	0.896196	102180740|100860831|102189962|108633532|100860944|102190008|102169293|102191347|102175016|100860960|102179674|100861228|102173944|102174745|102182889|102172895|102170070|100860789|102183990|102176275|100861297	http://www.genome.jp/kegg-bin/show_pathway?chx04350/chx:100861297%09red/chx:102189962%09red/chx:100861228%09red/chx:102189044%09red/chx:102187369%09red/chx:100860971%09red/chx:102172895%09red/chx:102189873%09red/chx:100860831%09red/chx:100860789%09red/chx:102188455%09red/chx:102182889%09red/chx:102191347%09red/chx:102190008%09red/chx:100860918%09red/chx:102183441%09red/chx:100860960%09red/chx:102…
Peroxisome	KEGG PATHWAY	chx04146	20	80	0.521122	0.896196	102177304|102185397|102170570|102176436|102185531|102190002|102176815|100861280|102170433|102168824|102186751|102190777|102182369|102178256|102178387|102181958|102174889|102181277|102184764|102178414	http://www.genome.jp/kegg-bin/show_pathway?chx04146/chx:102168824%09red/chx:102182369%09red/chx:102176815%09red/chx:102190002%09red/chx:102176436%09red/chx:102178414%09red/chx:102177788%09red/chx:102170570%09red/chx:102170433%09red/chx:100861280%09red/chx:102181277%09red/chx:102185397%09red/chx:102185531%09red/chx:102178387%09red/chx:102184764%09red/chx:102186751%09red/chx:102190777%09red/chx:102…
Dorso-ventral axis formation	KEGG PATHWAY	chx04320	6	23	0.526452	0.899633	102175916|100861014|102177882|102172519|102176273|102180617	http://www.genome.jp/kegg-bin/show_pathway?chx04320/chx:102180617%09red/chx:102172519%09red/chx:102177020%09red/chx:102176273%09red/chx:100861014%09red/chx:102177882%09red
Hypertrophic cardiomyopathy (HCM)	KEGG PATHWAY	chx05410	19	77	0.542797	0.915353	102174073|102186530|102171074|102179435|108636834|102173472|102176587|100860838|108638201|102181161|100861228|102174655|102189962|102191212|102172849|102182201|100861292|108638583|102180565	http://www.genome.jp/kegg-bin/show_pathway?chx05410/chx:102179435%09red/chx:102171074%09red/chx:102189962%09red/chx:100861228%09red/chx:100860838%09red/chx:102174655%09red/chx:102174727%09red/chx:102180712%09red/chx:102173472%09red/chx:102174073%09red/chx:102181161%09red/chx:102182201%09red/chx:100861292%09red/chx:102172849%09red/chx:102180565%09red/chx:102186530%09red/chx:102176587%09red
B cell receptor signaling pathway	KEGG PATHWAY	chx04662	17	69	0.547233	0.915353	106502274|108634087|102178892|100860811|102187180|102181262|102189645|102185487|102185042|102190308|102172519|102178924|106502798|102180337|102179343|102190375|102170135	http://www.genome.jp/kegg-bin/show_pathway?chx04662/chx:102186615%09red/chx:102178892%09red/chx:102179343%09red/chx:100860811%09red/chx:102170135%09red/chx:102174857%09red/chx:102178924%09red/chx:102180337%09red/chx:102172519%09red/chx:102187180%09red/chx:102181262%09red/chx:102189645%09red/chx:102185423%09red/chx:102185042%09red/chx:102190375%09red/chx:102177406%09red/chx:102190308%09red
TNF signaling pathway	KEGG PATHWAY	chx04668	26	106	0.548072	0.915353	102175177|106502274|108634087|102181113|102173967|102188243|100861171|102174895|102170135|102180451|102183893|102171142|102172156|102170199|102186424|102168287|100860996|102169516|102181201|102181262|102183745|102185042|102179343|102170997|102170644|108634542	http://www.genome.jp/kegg-bin/show_pathway?chx04668/chx:102181113%09red/chx:102185042%09red/chx:102170644%09red/chx:102169516%09red/chx:102179343%09red/chx:100860996%09red/chx:102177406%09red/chx:102173967%09red/chx:100861171%09red/chx:102170199%09red/chx:102170997%09red/chx:102184255%09red/chx:102183745%09red/chx:102186424%09red/chx:102181262%09red/chx:102180451%09red/chx:102183893%09red/chx:102…
Purine metabolism	KEGG PATHWAY	chx00230	43	176	0.553393	0.915353	102183404|108637188|102188104|102176807|102168704|102179145|102181829|102183183|102182275|102174488|102175795|102180455|100861577|102176691|102174732|102187213|100861280|102171922|102173005|102177626|102185858|102180380|102168228|102182002|102190080|102169251|102182418|102185434|102187956|102169557|102184168|102190893|102176263|102191780|102182870|108635899|102184919|102179154|102189651|108638428…	http://www.genome.jp/kegg-bin/show_pathway?chx00230/chx:102183404%09red/chx:102183153%09red/chx:102182870%09red/chx:100861280%09red/chx:102174732%09red/chx:102187213%09red/chx:102176691%09red/chx:102169251%09red/chx:102172742%09red/chx:102175795%09red/chx:102183183%09red/chx:102185434%09red/chx:102187956%09red/chx:100861577%09red/chx:102168704%09red/chx:102191780%09red/chx:102182275%09red/chx:102…
Glyoxylate and dicarboxylate metabolism	KEGG PATHWAY	chx00630	7	28	0.556184	0.915353	102176436|102181903|102168386|102168275|102191181|102171980|102189256	http://www.genome.jp/kegg-bin/show_pathway?chx00630/chx:102191627%09red/chx:102176436%09red/chx:102191181%09red/chx:102168386%09red/chx:102171980%09red/chx:102189256%09red/chx:102181903%09red
Phenylalanine, tyrosine and tryptophan biosynthesis	KEGG PATHWAY	chx00400	2	7	0.558104	0.915353	102179849|100861063	http://www.genome.jp/kegg-bin/show_pathway?chx00400/chx:100861063%09red/chx:102178605%09red
Neurotrophin signaling pathway	KEGG PATHWAY	chx04722	29	119	0.559382	0.915353	102184858|106502274|108634087|102170013|102180534|102184349|102171471|102170135|102180337|102172156|102178804|102184795|102172519|102179773|100860996|102190168|102187484|102185042|102179343|102181878|102184607|102174475|102187180|102175311|102189677|102169697|102174360|100862660|102191283	http://www.genome.jp/kegg-bin/show_pathway?chx04722/chx:102190168%09red/chx:102180337%09red/chx:102185042%09red/chx:102184607%09red/chx:100862660%09red/chx:102178804%09red/chx:102191283%09red/chx:102179343%09red/chx:102172519%09red/chx:100860996%09red/chx:102171471%09red/chx:102177406%09red/chx:102174360%09red/chx:102181878%09red/chx:102184795%09red/chx:102179773%09red/chx:102184349%09red/chx:102…
Primary bile acid biosynthesis	KEGG PATHWAY	chx00120	4	16	0.580334	0.943917	102173339|102185397|102182369|102170484	http://www.genome.jp/kegg-bin/show_pathway?chx00120/chx:102185397%09red/chx:102173339%09red/chx:102182369%09red/chx:102170484%09red
Toxoplasmosis	KEGG PATHWAY	chx05145	31	129	0.58679	0.948702	102189356|108634087|102173967|106503481|100861228|108636729|102170135|102176003|100860765|102174776|102177178|102178582|102178315|100860996|102169516|102176661|102181262|102177440|102186530|102185042|102179343|102180684|102189962|102177894|102183372|102186695|102173037|102185412|106503915|100860849|102186579	http://www.genome.jp/kegg-bin/show_pathway?chx05145/chx:102174776%09red/chx:102185042%09red/chx:102189356%09red/chx:102187050%09red/chx:102180684%09red/chx:102186579%09red/chx:102186530%09red/chx:102177850%09red/chx:102189962%09red/chx:102179343%09red/chx:100860996%09red/chx:102177406%09red/chx:102173967%09red/chx:102179660%09red/chx:102177440%09red/chx:102169516%09red/chx:102181262%09red/chx:102…
Pancreatic cancer	KEGG PATHWAY	chx05212	15	63	0.596344	0.953676	102174360|102189962|102172607|108634087|102187410|102169293|102170135|102181262|100861228|102172519|102183886|102177178|102185042|102179343|102180684	http://www.genome.jp/kegg-bin/show_pathway?chx05212/chx:102189962%09red/chx:102179343%09red/chx:102170135%09red/chx:102183886%09red/chx:102172519%09red/chx:102181262%09red/chx:102185042%09red/chx:102172607%09red/chx:102188455%09red/chx:102177406%09red/chx:102174360%09red/chx:100861228%09red/chx:102180684%09red/chx:102187410%09red
Wnt signaling pathway	KEGG PATHWAY	chx04310	33	138	0.597514	0.953676	106502274|106504040|102180102|102191347|102173591|102169503|102191205|102184053|102182190|102177945|102180281|102172114|102174961|102170565|XLOC_462643|102188662|108633608|102178141|102176017|102191742|102178446|102184725|102172948|102181496|106502798|102180348|102170617|102171665|102173712|102184896|102180191|102175724|106503755	http://www.genome.jp/kegg-bin/show_pathway?chx04310/chx:102180281%09red/chx:102176017%09red/chx:102174961%09red/chx:102178141%09red/chx:102169419%09red/chx:102172948%09red/chx:102177945%09red/chx:102178446%09red/chx:102181496%09red/chx:102187110%09red/chx:102186146%09red/chx:102180348%09red/chx:102180102%09red/chx:102191205%09red/chx:102182190%09red/chx:102174857%09red/chx:102191347%09red/chx:102…
Antigen processing and presentation	KEGG PATHWAY	chx04612	18	76	0.605119	0.953676	102189356|102176065|102183757|102186327|102173295|106503481|102185560|102181202|102178315|102190225|102176782|102185412|102186695|106503915|102168267|100860849|102178582|102176414	http://www.genome.jp/kegg-bin/show_pathway?chx04612/chx:102184105%09red/chx:102177850%09red/chx:102173295%09red/chx:102183386%09red/chx:102188041%09red/chx:102168547%09red/chx:102187277%09red/chx:102190685%09red/chx:102185560%09red/chx:102190225%09red/chx:102189356%09red/chx:100860849%09red/chx:102172434%09red/chx:102186695%09red/chx:102179660%09red
Glycerolipid metabolism	KEGG PATHWAY	chx00561	13	55	0.605347	0.953676	102185709|108633884|102174989|108633887|102184779|102178030|102176386|102191574|102184173|102185364|102170770|102189519|108633223	http://www.genome.jp/kegg-bin/show_pathway?chx00561/chx:102189519%09red/chx:102191574%09red/chx:102184779%09red/chx:102191623%09red/chx:102176386%09red/chx:102174989%09red/chx:102185709%09red/chx:102185364%09red/chx:102184173%09red/chx:102170308%09red
Proximal tubule bicarbonate reclamation	KEGG PATHWAY	chx04964	5	21	0.607527	0.953676	102181072|102188357|102175315|108633809|102174762	http://www.genome.jp/kegg-bin/show_pathway?chx04964/chx:102174762%09red/chx:102181072%09red/chx:102188357%09red
Glycosphingolipid biosynthesis - ganglio series	KEGG PATHWAY	chx00604	4	17	0.621508	0.964409	102180329|102178493|102181720|102174236	http://www.genome.jp/kegg-bin/show_pathway?chx00604/chx:102181720%09red/chx:102180329%09red/chx:102174236%09red/chx:102178493%09red
Folate biosynthesis	KEGG PATHWAY	chx00790	4	17	0.621508	0.964409	102184729|102190334|102176029|102189447	http://www.genome.jp/kegg-bin/show_pathway?chx00790/chx:102189447%09red/chx:102176029%09red/chx:102190334%09red/chx:102184729%09red
Insulin signaling pathway	KEGG PATHWAY	chx04910	34	145	0.637799	0.984033	102168356|102184858|108634087|102168704|102187289|102170730|102170135|102182925|102186998|102178394|102186015|102178739|102185972|102186420|102181556|102172519|102178924|108633219|100861297|102179773|102185744|102170985|102191179|102174359|102185042|102179343|102190893|100861234|102189736|102187180|102175311|102189677|102169697|102174360	http://www.genome.jp/kegg-bin/show_pathway?chx04910/chx:102186998%09red/chx:102170985%09red/chx:102168356%09red/chx:102178924%09red/chx:102180441%09red/chx:102185042%09red/chx:102178945%09red/chx:102170730%09red/chx:102176328%09red/chx:102172519%09red/chx:102168704%09red/chx:102178739%09red/chx:102177406%09red/chx:102174360%09red/chx:100861234%09red/chx:102184413%09red/chx:102179773%09red/chx:102…
Lysosome	KEGG PATHWAY	chx04142	29	125	0.651751	0.999845	102181720|102170013|102173897|100860744|102173009|102185703|102172556|102187702|106504021|102181518|102184293|102175754|102190937|102178984|102186311|102189301|102177626|102174467|102190225|102184862|102182324|102171404|102173295|102175417|102183473|102179797|102189402|102170638|102178493	http://www.genome.jp/kegg-bin/show_pathway?chx04142/chx:102173295%09red/chx:102175754%09red/chx:102185276%09red/chx:102187702%09red/chx:102189402%09red/chx:102175417%09red/chx:102190225%09red/chx:102188526%09red/chx:102178984%09red/chx:102178477%09red/chx:102183473%09red/chx:102184293%09red/chx:102181720%09red/chx:102180951%09red/chx:102173009%09red/chx:102178493%09red/chx:102181518%09red/chx:102…
Adipocytokine signaling pathway	KEGG PATHWAY	chx04920	16	71	0.67211	1	102177304|102188251|102184858|108634087|102170009|102176460|102181262|102190777|102191324|102181437|102187923|102175460|102170730|108634542|102181277|102180987	http://www.genome.jp/kegg-bin/show_pathway?chx04920/chx:102184255%09red/chx:102187923%09red/chx:102170009%09red/chx:102181437%09red/chx:102184858%09red/chx:102181262%09red/chx:102175460%09red/chx:102181277%09red/chx:102174800%09red/chx:102188251%09red/chx:102170730%09red/chx:102190777%09red/chx:102177406%09red/chx:102191324%09red/chx:102180987%09red
Graft-versus-host disease	KEGG PATHWAY	chx05332	10	46	0.694872	1	102189356|106503481|102181202|102176782|100861289|108633344|102168343|106503915|102180451|102176414	http://www.genome.jp/kegg-bin/show_pathway?chx05332/chx:102184105%09red/chx:102188041%09red/chx:100861289%09red/chx:102190685%09red/chx:102180451%09red/chx:102189356%09red/chx:102179660%09red/chx:102191696%09red
Regulation of autophagy	KEGG PATHWAY	chx04140	7	33	0.704168	1	102168813|100861246|102190728|108637494|XLOC_487244|XLOC_374046|102171494	http://www.genome.jp/kegg-bin/show_pathway?chx04140/chx:102190728%09red/chx:102190847%09red/chx:100861246%09red
Endometrial cancer	KEGG PATHWAY	chx05213	11	51	0.707458	1	102170451|102191742|102180102|102181726|102187180|102172519|102170135|102185042|102179343|102174360|102180348	http://www.genome.jp/kegg-bin/show_pathway?chx05213/chx:102191742%09red/chx:102179343%09red/chx:102170135%09red/chx:102172519%09red/chx:102187180%09red/chx:102185042%09red/chx:102174360%09red/chx:102180348%09red/chx:102170451%09red/chx:102180102%09red/chx:102181726%09red
Adherens junction	KEGG PATHWAY	chx04520	16	73	0.708526	1	102187289|102191742|102170451|102182890|102190427|102180102|102176966|102190308|102173248|102169293|102180282|102188740|102183793|102178102|102171560|102173039	http://www.genome.jp/kegg-bin/show_pathway?chx04520/chx:102190308%09red/chx:102180102%09red/chx:102190427%09red/chx:102180282%09red/chx:102173248%09red/chx:102187289%09red/chx:102171560%09red/chx:102179075%09red/chx:102188455%09red/chx:102188740%09red/chx:102173039%09red/chx:102183793%09red/chx:102170451%09red/chx:102182890%09red/chx:102191742%09red
Cholinergic synapse	KEGG PATHWAY	chx04725	25	112	0.709711	1	102188104|102189138|102176650|102168441|102170135|102172114|102170665|102183893|100860765|102170199|102171922|102184919|102172519|106502411|102185858|100861292|102183745|102187484|102169557|102185042|102179343|102187180|102174574|108638428|102183232	http://www.genome.jp/kegg-bin/show_pathway?chx04725/chx:102185042%09red/chx:102183893%09red/chx:102179343%09red/chx:102170665%09red/chx:102176650%09red/chx:102172519%09red/chx:102169557%09red/chx:102170199%09red/chx:102183745%09red/chx:102187180%09red/chx:102171922%09red/chx:100861292%09red/chx:102189138%09red/chx:102172114%09red/chx:102188104%09red/chx:102174574%09red/chx:102187484%09red/chx:102…
Hematopoietic cell lineage	KEGG PATHWAY	chx04640	20	91	0.718449	1	100860808|102186530|102186601|102173566|102177962|102183142|100860807|102176587|102185487|100861289|102182054|102172197|102190466|102185784|102190711|102182494|100861223|102179999|106502993|100861303	http://www.genome.jp/kegg-bin/show_pathway?chx04640/chx:102172197%09red/chx:102186601%09red/chx:102186615%09red/chx:102173566%09red/chx:102178320%09red/chx:102183142%09red/chx:102177962%09red/chx:102185784%09red/chx:102190711%09red/chx:102179999%09red/chx:100860807%09red/chx:100861223%09red/chx:102190466%09red/chx:100860808%09red/chx:100861289%09red/chx:100861303%09red/chx:102182054%09red/chx:102…
Transcriptional misregulation in cancer	KEGG PATHWAY	chx05202	38	169	0.72675	1	108636012|102172450|102186679|108633532|102181046|108638284|100861303|100861309|XLOC_599972|102182786|100860838|102187371|106504026|102177178|102187544|108636338|102178465|102180076|102186601|102178462|102170009|102187055|106502235|102182991|102178111|102168343|102175448|102186290|102180684|102191205|102175290|102179898|102174701|108633344|102190168|102186434|102171993|102186244	http://www.genome.jp/kegg-bin/show_pathway?chx05202/chx:102188350%09red/chx:102186601%09red/chx:102187371%09red/chx:102177165%09red/chx:102189503%09red/chx:102186434%09red/chx:102170836%09red/chx:102189873%09red/chx:102175290%09red/chx:102179898%09red/chx:102180684%09red/chx:102186244%09red/chx:102172450%09red/chx:102185022%09red/chx:102190168%09red/chx:102170009%09red/chx:102181046%09red/chx:102…
Non-small cell lung cancer	KEGG PATHWAY	chx05223	11	52	0.727956	1	102174360|102170009|102187180|102185042|102172519|102183886|102170135|102180337|102179343|102172114|102181878	http://www.genome.jp/kegg-bin/show_pathway?chx05223/chx:102179343%09red/chx:102170135%09red/chx:102170009%09red/chx:102183886%09red/chx:102180337%09red/chx:102172519%09red/chx:102187180%09red/chx:102185042%09red/chx:102174360%09red/chx:102172114%09red/chx:102181878%09red
HIF-1 signaling pathway	KEGG PATHWAY	chx04066	24	109	0.728215	1	102168356|102178003|102170135|102180337|102182925|102172114|102172205|102179898|100860838|102185972|102179524|102172197|102181556|100861297|102191179|102172488|102180406|102168710|102185042|102179343|102181878|100861234|102189736|102176460	http://www.genome.jp/kegg-bin/show_pathway?chx04066/chx:102168356%09red/chx:102179524%09red/chx:102180337%09red/chx:102180441%09red/chx:102185042%09red/chx:102180406%09red/chx:102174800%09red/chx:102172205%09red/chx:102179898%09red/chx:102176328%09red/chx:102178003%09red/chx:100861234%09red/chx:102184413%09red/chx:102181878%09red/chx:102172197%09red/chx:100860838%09red/chx:100861297%09red/chx:102…
Inflammatory bowel disease (IBD)	KEGG PATHWAY	chx05321	14	66	0.739971	1	102189356|102189962|106502274|102176576|102169293|106503481|100861289|100861228|102172385|102186424|106503915|102187477|102172253|102176006	http://www.genome.jp/kegg-bin/show_pathway?chx05321/chx:102176287%09red/chx:102185423%09red/chx:102172253%09red/chx:100861228%09red/chx:102188041%09red/chx:102172385%09red/chx:102187477%09red/chx:102186424%09red/chx:102189962%09red/chx:102189356%09red/chx:102188455%09red/chx:102176576%09red/chx:102179660%09red/chx:100861289%09red
Renal cell carcinoma	KEGG PATHWAY	chx05211	14	67	0.757001	1	102189962|106502274|102176460|108637228|102174701|102187180|102179524|100861228|102172519|102170135|102185042|102179343|102188964|102174360	http://www.genome.jp/kegg-bin/show_pathway?chx05211/chx:102185423%09red/chx:100861228%09red/chx:102174701%09red/chx:102170135%09red/chx:102179524%09red/chx:102172519%09red/chx:102187180%09red/chx:102189962%09red/chx:102185042%09red/chx:102174800%09red/chx:102174360%09red/chx:102188964%09red/chx:102179343%09red/chx:102180230%09red
Asthma	KEGG PATHWAY	chx05310	6	31	0.769233	1	102189356|102168313|106503481|106503915|102187477|102171633	http://www.genome.jp/kegg-bin/show_pathway?chx05310/chx:102171633%09red/chx:102188041%09red/chx:102187477%09red/chx:102168313%09red/chx:102189356%09red/chx:102179660%09red
Colorectal cancer	KEGG PATHWAY	chx05210	14	68	0.773265	1	102189962|106502274|102191742|102187410|102180102|102181726|100861228|102172519|102170135|102185042|102179343|102174360|102169293|102180348	http://www.genome.jp/kegg-bin/show_pathway?chx05210/chx:102185423%09red/chx:102180102%09red/chx:102179343%09red/chx:102170135%09red/chx:102172519%09red/chx:102189962%09red/chx:102185042%09red/chx:102188455%09red/chx:102174360%09red/chx:102180348%09red/chx:100861228%09red/chx:102191742%09red/chx:102181726%09red/chx:102187410%09red
Natural killer cell mediated cytotoxicity	KEGG PATHWAY	chx04650	25	117	0.775678	1	102184329|102184810|102181113|102170135|102181175|102180337|102175959|102180451|102172114|102189645|102172519|102179773|100860893|102190308|106502798|102185042|102179343|102181878|102189946|102171153|102187180|108633344|102168343|102189677|102174360	http://www.genome.jp/kegg-bin/show_pathway?chx04650/chx:102181113%09red/chx:102180337%09red/chx:102185042%09red/chx:102179343%09red/chx:102171153%09red/chx:102189645%09red/chx:102172519%09red/chx:102189946%09red/chx:100860893%09red/chx:102184329%09red/chx:102174360%09red/chx:102181878%09red/chx:102179773%09red/chx:102174857%09red/chx:102175959%09red/chx:102187180%09red/chx:102180451%09red/chx:102…
Amino sugar and nucleotide sugar metabolism	KEGG PATHWAY	chx00520	10	50	0.776469	1	102168356|102189736|102174732|102181448|102181720|106503522|102170134|102185360|102171772|108635177	http://www.genome.jp/kegg-bin/show_pathway?chx00520/chx:102168356%09red/chx:102170134%09red/chx:102181740%09red/chx:102189736%09red/chx:102189920%09red/chx:102174732%09red/chx:102185360%09red/chx:102181448%09red/chx:102181720%09red/chx:102171772%09red
Type I diabetes mellitus	KEGG PATHWAY	chx04940	11	55	0.783655	1	102189356|106503481|102181202|102176782|100861289|108633344|102168343|102191726|106503915|102180451|102176414	http://www.genome.jp/kegg-bin/show_pathway?chx04940/chx:102184105%09red/chx:102188041%09red/chx:100861289%09red/chx:102190685%09red/chx:102180451%09red/chx:102189356%09red/chx:102179660%09red/chx:102191696%09red/chx:102191726%09red
Glycerophospholipid metabolism	KEGG PATHWAY	chx00564	20	96	0.789442	1	102186907|102191660|102171250|102175480|106503219|102190030|102178930|102178030|102176386|102182422|102185446|102184173|102185364|102178699|102169493|102175216|102172230|102182111|102188757|102187595	http://www.genome.jp/kegg-bin/show_pathway?chx00564/chx:102169493%09red/chx:102178699%09red/chx:102182111%09red/chx:102182422%09red/chx:102188228%09red/chx:102170006%09red/chx:102178930%09red/chx:102175216%09red/chx:102185446%09red/chx:102171250%09red/chx:102186907%09red/chx:102176386%09red/chx:102185364%09red/chx:102184173%09red/chx:102172230%09red/chx:102190030%09red/chx:102187595%09red/chx:102…
Cardiac muscle contraction	KEGG PATHWAY	chx04260	17	83	0.795148	1	106502520|102181161|102173472|102175493|102176239|102188357|108638201|102188434|102175610|XLOC_000001|102182201|108633809|100861263|102172849|100861292|102180565|102179435	http://www.genome.jp/kegg-bin/show_pathway?chx04260/chx:102179435%09red/chx:100861263%09red/chx:102188357%09red/chx:102175610%09red/chx:102180565%09red/chx:1485858%09red/chx:102173472%09red/chx:102181161%09red/chx:100861292%09red/chx:102174727%09red/chx:102182201%09red/chx:102172849%09red/chx:102181869%09red/chx:102178566%09red/chx:102175092%09red
Riboflavin metabolism	KEGG PATHWAY	chx00740	2	12	0.797389	1	102174247|102190007	http://www.genome.jp/kegg-bin/show_pathway?chx00740/chx:102174247%09red/chx:102190007%09red
Phototransduction	KEGG PATHWAY	chx04744	5	28	0.810991	1	102175311|102182870|102189417|102169697|102180380	http://www.genome.jp/kegg-bin/show_pathway?chx04744/chx:102175311%09red/chx:102169697%09red/chx:102189417%09red/chx:102182870%09red/chx:102180380%09red
Viral myocarditis	KEGG PATHWAY	chx05416	14	71	0.817476	1	102189356|106502520|102175493|102181113|102181202|102176782|106503481|102174655|102184349|106503915|102180699|102172950|102168559|102176414	http://www.genome.jp/kegg-bin/show_pathway?chx05416/chx:102184105%09red/chx:102168559%09red/chx:102190003%09red/chx:102188041%09red/chx:102181113%09red/chx:102174655%09red/chx:102184349%09red/chx:102189356%09red/chx:102180699%09red/chx:102179660%09red/chx:102181869%09red/chx:102190685%09red
Taurine and hypotaurine metabolism	KEGG PATHWAY	chx00430	1	7	0.829075	1	102190230	http://www.genome.jp/kegg-bin/show_pathway?chx00430/chx:102190230%09red
Pyruvate metabolism	KEGG PATHWAY	chx00620	7	39	0.833052	1	102174989|100860863|100860870|102189519|102188964|102171980|102168710	http://www.genome.jp/kegg-bin/show_pathway?chx00620/chx:102189519%09red/chx:102184694%09red/chx:102189835%09red/chx:102168710%09red/chx:102174989%09red/chx:102188964%09red/chx:102171980%09red
FoxO signaling pathway	KEGG PATHWAY	chx04068	26	127	0.835958	1	102184858|108634087|100861246|106501977|100861228|102170135|102179898|102191537|100860838|102183106|102172519|102181418|102183684|100860996|102176607|102181262|102185042|102178113|102170730|102179343|102189962|102172279|102169293|102187180|102172895|102174360	http://www.genome.jp/kegg-bin/show_pathway?chx04068/chx:102172895%09red/chx:102183684%09red/chx:102185042%09red/chx:102179898%09red/chx:102189962%09red/chx:102179343%09red/chx:102172519%09red/chx:100860996%09red/chx:102177406%09red/chx:102174360%09red/chx:102181890%09red/chx:102191537%09red/chx:102183106%09red/chx:102172279%09red/chx:100860838%09red/chx:102187180%09red/chx:102181262%09red/chx:102…
One carbon pool by folate	KEGG PATHWAY	chx00670	3	19	0.840515	1	102168386|102172599|102189931	http://www.genome.jp/kegg-bin/show_pathway?chx00670/chx:102189931%09red/chx:102168386%09red/chx:102172599%09red
Allograft rejection	KEGG PATHWAY	chx05330	9	50	0.852528	1	102189356|106503481|102181202|102176782|108633344|102168343|106503915|102180451|102176414	http://www.genome.jp/kegg-bin/show_pathway?chx05330/chx:102184105%09red/chx:102188041%09red/chx:102190685%09red/chx:102180451%09red/chx:102189356%09red/chx:102179660%09red/chx:102191696%09red
Apoptosis	KEGG PATHWAY	chx04210	17	89	0.865437	1	102178394|102180451|108634087|108633219|102170135|102181262|102171142|102175959|102174359|100861289|102177178|102185042|102179343|108634542|102180684|100862660|102176401	http://www.genome.jp/kegg-bin/show_pathway?chx04210/chx:102179343%09red/chx:102170135%09red/chx:100861289%09red/chx:102176401%09red/chx:102175959%09red/chx:102181262%09red/chx:102180451%09red/chx:102178945%09red/chx:102177406%09red/chx:102178407%09red/chx:102185042%09red/chx:100862660%09red/chx:102184255%09red/chx:102180684%09red/chx:102174359%09red/chx:102173992%09red
Amyotrophic lateral sclerosis (ALS)	KEGG PATHWAY	chx05014	10	56	0.867538	1	102172771|102172156|100860996|102169516|102172085|102173967|102168378|102177178|108636054|102180684	http://www.genome.jp/kegg-bin/show_pathway?chx05014/chx:102189537%09red/chx:102169516%09red/chx:102172085%09red/chx:102172156%09red/chx:100860996%09red/chx:102168378%09red/chx:102173967%09red/chx:102180684%09red/chx:102172771%09red
Protein processing in endoplasmic reticulum	KEGG PATHWAY	chx04141	36	176	0.870618	1	102179022|102191023|102175536|102178315|102179863|100861133|102174894|102169492|102181822|102172156|102172345|102188805|102171725|102177549|102180952|102183994|102188605|102186700|102172434|102178582|102190380|102182552|102170514|100860793|102174917|102170126|102183642|102172355|102168717|102186695|102182019|102185412|108637351|102186635|108634542|100860849	http://www.genome.jp/kegg-bin/show_pathway?chx04141/chx:102191195%09red/chx:102190380%09red/chx:102188605%09red/chx:102186700%09red/chx:102172156%09red/chx:102172345%09red/chx:102170126%09red/chx:102183994%09red/chx:102182019%09red/chx:102177850%09red/chx:102191023%09red/chx:102178963%09red/chx:102170514%09red/chx:102177549%09red/chx:102173844%09red/chx:102179022%09red/chx:102184255%09red/chx:100…
Hepatitis C	KEGG PATHWAY	chx05160	26	132	0.878872	1	102178475|102170135|102175016|100861133|102185782|102170070|102190983|102182828|102171142|108634087|102179898|102170379|100860811|102172519|100860996|102181262|102183788|102185042|102179343|102187180|102189710|102188714|102181952|108634542|102174360|102186579	http://www.genome.jp/kegg-bin/show_pathway?chx05160/chx:102185042%09red/chx:102179898%09red/chx:102186579%09red/chx:102179343%09red/chx:102172519%09red/chx:100860996%09red/chx:102178475%09red/chx:102177406%09red/chx:102174360%09red/chx:102176990%09red/chx:102183788%09red/chx:102182828%09red/chx:102184255%09red/chx:100860811%09red/chx:100861133%09red/chx:102187180%09red/chx:102181262%09red/chx:102…
Taste transduction	KEGG PATHWAY	chx04742	6	38	0.892992	1	108633189|102189138|102188874|102184919|102169557|102168441	http://www.genome.jp/kegg-bin/show_pathway?chx04742/chx:102189138%09red/chx:102189140%09red/chx:102184919%09red/chx:102169557%09red/chx:102168441%09red
Chagas disease (American trypanosomiasis)	KEGG PATHWAY	chx05142	21	111	0.894442	1	102189962|106502274|108634087|100860996|102190711|102175016|102169293|102170135|102181262|100861281|102177052|102188874|100861228|102181952|106502411|102170070|102185042|102179343|102180451|108633189|100860765	http://www.genome.jp/kegg-bin/show_pathway?chx05142/chx:102185423%09red/chx:102177052%09red/chx:100861228%09red/chx:100861281%09red/chx:102170135%09red/chx:102189044%09red/chx:102177406%09red/chx:102189950%09red/chx:100860765%09red/chx:102190711%09red/chx:102181262%09red/chx:102180451%09red/chx:100860996%09red/chx:102188455%09red/chx:102181952%09red/chx:102185042%09red/chx:102179343%09red/chx:102…
Osteoclast differentiation	KEGG PATHWAY	chx04380	23	121	0.89939	1	106502274|108634087|106501822|100861289|102190607|100861303|102170135|102180337|100861309|102177137|100860996|102169516|102181201|102181262|102183473|102187484|106502798|102185042|102179343|102174490|100861228|102175312|108634542	http://www.genome.jp/kegg-bin/show_pathway?chx04380/chx:100861289%09red/chx:102180337%09red/chx:102185042%09red/chx:102169516%09red/chx:102179343%09red/chx:100860996%09red/chx:102190607%09red/chx:102183473%09red/chx:102177406%09red/chx:102184255%09red/chx:102177137%09red/chx:102174857%09red/chx:102181262%09red/chx:102175114%09red/chx:102181201%09red/chx:102174490%09red/chx:102185423%09red/chx:100…
Autoimmune thyroid disease	KEGG PATHWAY	chx05320	10	60	0.909675	1	102189356|106503481|102181202|102176782|102174848|108633344|102168343|106503915|102180451|102176414	http://www.genome.jp/kegg-bin/show_pathway?chx05320/chx:102184105%09red/chx:102188041%09red/chx:102190685%09red/chx:102180451%09red/chx:102174848%09red/chx:102189356%09red/chx:102179660%09red/chx:102191696%09red
RNA transport	KEGG PATHWAY	chx03013	32	165	0.914173	1	106502270|102168598|100861133|102190453|102181620|102172950|102168559|102181841|102176360|102173643|102172264|102185565|102181556|108637868|102177742|108637198|108636353|102180174|102172495|102191179|102182730|102176792|100861234|102189377|102172210|102184443|102177334|102168397|102190946|102187733|102178080|102189254	http://www.genome.jp/kegg-bin/show_pathway?chx03013/chx:102182083%09red/chx:102190003%09red/chx:102184443%09red/chx:102180441%09red/chx:102173643%09red/chx:102168598%09red/chx:102189254%09red/chx:102176360%09red/chx:102168559%09red/chx:102189377%09red/chx:102181620%09red/chx:102180174%09red/chx:102185190%09red/chx:102184413%09red/chx:102177334%09red/chx:102189849%09red/chx:102185565%09red/chx:100…
Sulfur metabolism	KEGG PATHWAY	chx00920	2	17	0.914249	1	102183520|102177550	http://www.genome.jp/kegg-bin/show_pathway?chx00920/chx:102177550%09red/chx:102183520%09red
Neuroactive ligand-receptor interaction	KEGG PATHWAY	chx04080	57	279	0.91913	1	102186972|XLOC_528584|102187771|106503349|102174145|102179745|102179705|102168661|102168378|102180244|102183611|102173625|102188789|102184221|102171574|102181742|102191504|102169145|102169587|102171820|102184981|102183363|102171388|102180585|100861291|102180987|102174163|102178536|102170113|102175104|102184259|102179313|102184723|102168302|102190659|108636054|102190560|102172265|102191372|1008613…	http://www.genome.jp/kegg-bin/show_pathway?chx04080/chx:102180585%09red/chx:102189537%09red/chx:102186972%09red/chx:102184221%09red/chx:102191372%09red/chx:102178769%09red/chx:102172265%09red/chx:102174848%09red/chx:102191781%09red/chx:102184981%09red/chx:102186820%09red/chx:102183363%09red/chx:102189399%09red/chx:102187065%09red/chx:102171854%09red/chx:102175104%09red/chx:102173625%09red/chx:102…
N-Glycan biosynthesis	KEGG PATHWAY	chx00510	8	52	0.928588	1	102171012|102175536|100861310|102182552|102188449|102172355|102191262|102177532	http://www.genome.jp/kegg-bin/show_pathway?chx00510/chx:102178963%09red/chx:102191262%09red/chx:102171012%09red/chx:100861310%09red/chx:102173844%09red/chx:102177532%09red/chx:102182552%09red/chx:102189620%09red
Oocyte meiosis	KEGG PATHWAY	chx04114	21	117	0.932275	1	102184919|102171922|102188104|102175223|102172567|100860838|102175016|102170380|108638428|102175311|102175599|102169557|102170057|102170070|102176273|102185858|102169697|102184607|102174475|102191283|102170985	http://www.genome.jp/kegg-bin/show_pathway?chx04114/chx:102175599%09red/chx:102188104%09red/chx:100860838%09red/chx:102175223%09red/chx:102185858%09red/chx:102189044%09red/chx:102176273%09red/chx:102171922%09red/chx:102184919%09red/chx:102175311%09red/chx:102170057%09red/chx:102169557%09red/chx:102184607%09red/chx:102191283%09red/chx:102169697%09red/chx:102170985%09red/chx:102172567%09red/chx:102…
Pyrimidine metabolism	KEGG PATHWAY	chx00240	17	98	0.933925	1	102176691|102176963|102190080|102177626|100861073|102169251|102181553|102187213|102168204|102180964|102187956|102174488|102182855|102175795|106502767|102182935|102176263	http://www.genome.jp/kegg-bin/show_pathway?chx00240/chx:102168204%09red/chx:102175795%09red/chx:100861073%09red/chx:102182935%09red/chx:102176923%09red/chx:102187956%09red/chx:102190080%09red/chx:102177626%09red/chx:102176263%09red/chx:102174488%09red/chx:102168465%09red/chx:102181553%09red/chx:102188253%09red/chx:102187213%09red/chx:102176691%09red/chx:102169251%09red
NF-kappa B signaling pathway	KEGG PATHWAY	chx04064	15	89	0.938474	1	102190375|102171142|102181878|108634087|102181113|102188243|102189290|102181262|102175177|102183788|102174895|102177178|102180337|108634542|102180684	http://www.genome.jp/kegg-bin/show_pathway?chx04064/chx:102174895%09red/chx:102184255%09red/chx:102181113%09red/chx:102181878%09red/chx:102180337%09red/chx:102181262%09red/chx:102189290%09red/chx:102177406%09red/chx:102188243%09red/chx:102190375%09red/chx:102175177%09red/chx:102178407%09red/chx:102180684%09red/chx:102183788%09red
p53 signaling pathway	KEGG PATHWAY	chx04115	12	75	0.944267	1	102190816|102178683|102179898|100860838|102183420|102190744|102188610|102174745|102179674|102183684|102180451|102181998	http://www.genome.jp/kegg-bin/show_pathway?chx04115/chx:102183420%09red/chx:102190744%09red/chx:100860838%09red/chx:100860971%09red/chx:102183684%09red/chx:102190816%09red/chx:102188610%09red/chx:102180451%09red/chx:102181998%09red/chx:102179898%09red/chx:102178683%09red
Aminoacyl-tRNA biosynthesis	KEGG PATHWAY	chx00970	10	66	0.951402	1	102180155|102170188|102183828|102169829|102187861|102174910|100861378|102171023|102174367|102178168	http://www.genome.jp/kegg-bin/show_pathway?chx00970/chx:102180155%09red/chx:102170188%09red/chx:100861378%09red/chx:102174910%09red/chx:102169829%09red/chx:102183828%09red/chx:102178168%09red/chx:102174367%09red/chx:102187861%09red/chx:102171023%09red
Basal transcription factors	KEGG PATHWAY	chx03022	7	50	0.951773	1	102175131|102176579|102188276|102181074|102172553|102178120|102179392	http://www.genome.jp/kegg-bin/show_pathway?chx03022/chx:102178120%09red/chx:102179392%09red/chx:102189944%09red/chx:102172553%09red/chx:102188276%09red/chx:102176579%09red/chx:102175131%09red
Prion diseases	KEGG PATHWAY	chx05020	4	33	0.952518	1	102173037|102191275|100861289|102171024	http://www.genome.jp/kegg-bin/show_pathway?chx05020/chx:102191275%09red/chx:102170256%09red/chx:102171024%09red/chx:100861289%09red
T cell receptor signaling pathway	KEGG PATHWAY	chx04660	17	103	0.957175	1	102186998|106502274|108634087|100860996|102190375|102173007|102170135|102181262|102189645|102187180|102190711|102190308|102172519|106502798|102185042|102179343|102181878	http://www.genome.jp/kegg-bin/show_pathway?chx04660/chx:102186998%09red/chx:102185423%09red/chx:102179343%09red/chx:102170135%09red/chx:102174857%09red/chx:102189645%09red/chx:102190711%09red/chx:102172519%09red/chx:102187180%09red/chx:102190308%09red/chx:102173007%09red/chx:102181262%09red/chx:102185042%09red/chx:102190375%09red/chx:102177406%09red/chx:100860996%09red/chx:102181878%09red
Chemokine signaling pathway	KEGG PATHWAY	chx04062	33	182	0.961867	1	102190578|102188104|108636070|102170644|102170135|102170665|100860765|108634087|102171922|102189645|102189417|102172519|102185858|102174690|102174569|102179773|102182890|102181262|102184810|102169557|102185042|102179343|102188811|102178382|102171529|102173357|102187180|102184919|102189677|108638428|102174360|102174574|102183232	http://www.genome.jp/kegg-bin/show_pathway?chx04062/chx:102170665%09red/chx:102185042%09red/chx:102178097%09red/chx:102170644%09red/chx:102179343%09red/chx:102188811%09red/chx:102189645%09red/chx:102174569%09red/chx:102172519%09red/chx:102169557%09red/chx:102174360%09red/chx:102177406%09red/chx:102179773%09red/chx:102189417%09red/chx:102187180%09red/chx:102181262%09red/chx:102171922%09red/chx:102…
Alcoholism	KEGG PATHWAY	chx05034	29	163	0.962011	1	102179979|108636012|102177869|102170665|102183893|100860765|102175311|102170985|102170199|108633215|102172519|102175460|102187544|102179773|102188251|108633189|102183745|102188874|102187736|102187484|102183232|102169726|102187180|102187453|102174574|102189677|108636054|102169697|102174360	http://www.genome.jp/kegg-bin/show_pathway?chx05034/chx:102170985%09red/chx:102177165%09red/chx:102180254%09red/chx:102188251%09red/chx:102187453%09red/chx:102183893%09red/chx:102189140%09red/chx:102170665%09red/chx:102172519%09red/chx:102169726%09red/chx:102174360%09red/chx:102189503%09red/chx:102170199%09red/chx:102180115%09red/chx:102189537%09red/chx:102179773%09red/chx:102183745%09red/chx:102…
Prolactin signaling pathway	KEGG PATHWAY	chx04917	13	85	0.965731	1	102182663|102179773|102169781|100860996|102182890|102187180|102172519|100860784|102189677|102170135|102185042|102179343|100861318	http://www.genome.jp/kegg-bin/show_pathway?chx04917/chx:100860784%09red/chx:102189677%09red/chx:102179343%09red/chx:102179773%09red/chx:102170135%09red/chx:102172519%09red/chx:102187180%09red/chx:102185042%09red/chx:100860996%09red/chx:100861318%09red/chx:102182663%09red/chx:102182890%09red/chx:102169781%09red
RIG-I-like receptor signaling pathway	KEGG PATHWAY	chx04622	10	70	0.968721	1	102171142|108634087|100860996|102187179|102181262|102183788|102172659|108634542|108636611|108636543	http://www.genome.jp/kegg-bin/show_pathway?chx04622/chx:102180492%09red/chx:102184255%09red/chx:102187179%09red/chx:102181262%09red/chx:100860996%09red/chx:102177406%09red/chx:102172659%09red/chx:102178407%09red/chx:100861164%09red/chx:102183788%09red
Oxidative phosphorylation	KEGG PATHWAY	chx00190	28	161	0.969236	1	102182700|102189176|102179797|100861263|102184488|102175958|102180095|102188434|XLOC_000002|102176239|102172091|102174547|102175610|XLOC_000001|102191135|102181518|108637880|102186053|102178499|102187118|102189904|100861376|102172556|102188420|102171404|102179638|102169296|102185090	http://www.genome.jp/kegg-bin/show_pathway?chx00190/chx:1485866%09red/chx:102187358%09red/chx:102179638%09red/chx:102175610%09red/chx:102178477%09red/chx:102174809%09red/chx:102187118%09red/chx:102188420%09red/chx:102174547%09red/chx:102189904%09red/chx:102185090%09red/chx:102182700%09red/chx:1485858%09red/chx:100861376%09red/chx:102181518%09red/chx:102186053%09red/chx:102178499%09red/chx:1021797…
Complement and coagulation cascades	KEGG PATHWAY	chx04610	11	76	0.970849	1	102191271|102184647|102174637|102184723|102178565|102185487|102187371|102174670|102191275|102184178|102171024	http://www.genome.jp/kegg-bin/show_pathway?chx04610/chx:102186615%09red/chx:102174637%09red/chx:102187371%09red/chx:102191275%09red/chx:102178565%09red/chx:102191271%09red/chx:102184647%09red/chx:102184723%09red/chx:102184178%09red/chx:102174670%09red/chx:102171024%09red
Staphylococcus aureus infection	KEGG PATHWAY	chx05150	7	55	0.974327	1	102189356|102181113|102184723|106503481|102187728|106503915|102184178	http://www.genome.jp/kegg-bin/show_pathway?chx05150/chx:102187728%09red/chx:102184178%09red/chx:102188041%09red/chx:102181113%09red/chx:102189356%09red/chx:102184723%09red/chx:102179660%09red
Intestinal immune network for IgA production	KEGG PATHWAY	chx04672	6	50	0.976991	1	102189356|102170273|106503915|102176714|106503481|102189290	http://www.genome.jp/kegg-bin/show_pathway?chx04672/chx:102188041%09red/chx:102170273%09red/chx:102189356%09red/chx:102176714%09red/chx:102179660%09red/chx:102189290%09red
Protein export	KEGG PATHWAY	chx03060	2	25	0.980274	1	102175299|100861334	http://www.genome.jp/kegg-bin/show_pathway?chx03060/chx:102175299%09red/chx:102183257%09red
Glycosylphosphatidylinositol(GPI)-anchor biosynthesis	KEGG PATHWAY	chx00563	2	25	0.980274	1	102169718|102168480	http://www.genome.jp/kegg-bin/show_pathway?chx00563/chx:102169718%09red/chx:102168480%09red
Viral carcinogenesis	KEGG PATHWAY	chx05203	36	209	0.984675	1	106502274|102175131|102188243|102187180|102170135|102177869|102185075|102183893|102178102|102176414|108638171|102179898|102170199|102187022|102172556|102180225|102172519|102181418|102177689|102187544|102179979|102175223|102182890|102181202|102170380|102183745|102183886|102185042|102179343|102169132|102178382|102176782|102172895|102187736|108634542|102176966	http://www.genome.jp/kegg-bin/show_pathway?chx05203/chx:102172895%09red/chx:102179075%09red/chx:102180254%09red/chx:102185042%09red/chx:102178097%09red/chx:102179898%09red/chx:102183893%09red/chx:102179343%09red/chx:102172519%09red/chx:102178477%09red/chx:102177165%09red/chx:102181890%09red/chx:102180225%09red/chx:102184105%09red/chx:102184255%09red/chx:102174819%09red/chx:102183745%09red/chx:102…
Hepatitis B	KEGG PATHWAY	chx05161	23	145	0.985076	1	106502274|108634087|100861228|102170135|102172114|102180451|102183893|102184810|102179898|102170199|102172519|102175223|102182890|102181262|102184725|102183745|102183788|102183886|106502798|102185042|102179343|102189962|102187180	http://www.genome.jp/kegg-bin/show_pathway?chx05161/chx:102185042%09red/chx:102179898%09red/chx:102183893%09red/chx:102189962%09red/chx:102179343%09red/chx:102172519%09red/chx:102174857%09red/chx:102177406%09red/chx:102183788%09red/chx:102183745%09red/chx:102187180%09red/chx:102181262%09red/chx:102180451%09red/chx:102172114%09red/chx:102185423%09red/chx:100861228%09red/chx:102170135%09red/chx:102…
Influenza A	KEGG PATHWAY	chx05164	29	176	0.98621	1	102189356|106502274|108634087|102181113|102173967|106503481|100861133|102170135|102190983|102180451|102175959|102172345|102176795|102186540|102178582|102178315|100860996|102169516|102184723|102183788|102185412|100861289|102185042|102179343|102188693|102186695|106503915|100860849|102181895	http://www.genome.jp/kegg-bin/show_pathway?chx05164/chx:102181113%09red/chx:100861289%09red/chx:102185042%09red/chx:102189356%09red/chx:102172345%09red/chx:102188693%09red/chx:102176795%09red/chx:102177850%09red/chx:102179343%09red/chx:100861133%09red/chx:100860996%09red/chx:102177406%09red/chx:102173967%09red/chx:102179660%09red/chx:102176990%09red/chx:102181895%09red/chx:102183788%09red/chx:102…
Cytosolic DNA-sensing pathway	KEGG PATHWAY	chx04623	6	54	0.986857	1	102171142|102176795|108634087|102181262|102187213|102183788	http://www.genome.jp/kegg-bin/show_pathway?chx04623/chx:102181262%09red/chx:102178407%09red/chx:102177406%09red/chx:102187213%09red/chx:102176795%09red/chx:102183788%09red
Cell cycle	KEGG PATHWAY	chx04110	19	128	0.989346	1	102189962|102179898|102175223|102183886|102172567|102169293|102176664|102170380|102190744|100861228|102184349|102181418|102172895|102175390|102173380|102187544|102183684|106502408|102176004	http://www.genome.jp/kegg-bin/show_pathway?chx04110/chx:102189962%09red/chx:100861228%09red/chx:102190744%09red/chx:102175223%09red/chx:102177165%09red/chx:102176004%09red/chx:102184349%09red/chx:102183684%09red/chx:102172895%09red/chx:102183886%09red/chx:102173380%09red/chx:102188455%09red/chx:102178264%09red/chx:102176664%09red/chx:102179898%09red/chx:102181890%09red/chx:102171483%09red/chx:102…
DNA replication	KEGG PATHWAY	chx03030	3	36	0.989859	1	102173476|102173380|102170687	http://www.genome.jp/kegg-bin/show_pathway?chx03030/chx:100860936%09red/chx:100860753%09red/chx:102173380%09red
Leishmaniasis	KEGG PATHWAY	chx05140	9	74	0.990157	1	102189356|102189962|106502274|100860996|106503481|100861289|100861228|102190308|106503915	http://www.genome.jp/kegg-bin/show_pathway?chx05140/chx:102185423%09red/chx:100861228%09red/chx:102188041%09red/chx:100861289%09red/chx:102189962%09red/chx:100860996%09red/chx:102189356%09red/chx:102179660%09red/chx:102190308%09red
Fanconi anemia pathway	KEGG PATHWAY	chx03460	5	51	0.991952	1	106502961|102170905|102181726|106502979|102182367	http://www.genome.jp/kegg-bin/show_pathway?chx03460/chx:102182367%09red/chx:102170905%09red/chx:102181726%09red/chx:102177474%09red
Jak-STAT signaling pathway	KEGG PATHWAY	chx04630	25	164	0.993285	1	102191659|102170135|102176006|102186998|102180684|102176576|102174776|102176401|102177178|102171312|102190308|102190466|102185042|102179343|108636611|100861318|102180987|102171756|102176445|102173566|102172253|108636543|102182054|102187477|102189714	http://www.genome.jp/kegg-bin/show_pathway?chx04630/chx:102186998%09red/chx:102174776%09red/chx:102187477%09red/chx:102185042%09red/chx:102180684%09red/chx:102176287%09red/chx:102176445%09red/chx:102173566%09red/chx:102179343%09red/chx:102182054%09red/chx:102176401%09red/chx:100861318%09red/chx:102190466%09red/chx:102171756%09red/chx:102191659%09red/chx:102180492%09red/chx:102172253%09red/chx:102…
Salmonella infection	KEGG PATHWAY	chx05132	11	90	0.994357	1	102173110|106502274|102172617|100860996|102187797|102186774|100861289|102190179|102170485|102183793|102175884	http://www.genome.jp/kegg-bin/show_pathway?chx05132/chx:102185423%09red/chx:102190179%09red/chx:102170485%09red/chx:100861289%09red/chx:102175884%09red/chx:102173110%09red/chx:100860996%09red/chx:102187797%09red/chx:102183793%09red/chx:102172617%09red/chx:102172564%09red
Cytokine-cytokine receptor interaction	KEGG PATHWAY	chx04060	38	235	0.995688	1	102171756|102190168|100861289|102170644|100861228|100861303|102185645|102180451|102176006|XLOC_599972|102176576|102174776|102176401|102176275|102172253|102174569|102186601|102179032|102189290|102177910|102171312|102188811|102190466|102179206|108636611|100861318|102180987|102189962|102169070|102173566|100860807|102189714|102182054|102173695|102174007|102184426|102187477|108636543	http://www.genome.jp/kegg-bin/show_pathway?chx04060/chx:102186601%09red/chx:102179032%09red/chx:102184426%09red/chx:102190168%09red/chx:102174776%09red/chx:102187477%09red/chx:100860807%09red/chx:102176287%09red/chx:102170644%09red/chx:102189962%09red/chx:102173566%09red/chx:102188811%09red/chx:102182054%09red/chx:102176401%09red/chx:102174569%09red/chx:100861289%09red/chx:102179206%09red/chx:100…
Base excision repair	KEGG PATHWAY	chx03410	2	33	0.995766	1	102177689|102190248	http://www.genome.jp/kegg-bin/show_pathway?chx03410/chx:102177689%09red/chx:102190248%09red
Mismatch repair	KEGG PATHWAY	chx03430	1	24	0.996003	1	102181726	http://www.genome.jp/kegg-bin/show_pathway?chx03430/chx:102181726%09red
Ribosome biogenesis in eukaryotes	KEGG PATHWAY	chx03008	9	81	0.996079	1	102191810|102187413|102188731|108637868|102181320|102177675|102172264|102171621|102180807	http://www.genome.jp/kegg-bin/show_pathway?chx03008/chx:102187413%09red/chx:102180807%09red/chx:102177675%09red/chx:102191810%09red/chx:102176450%09red/chx:102171424%09red/chx:102188731%09red/chx:102171621%09red/chx:102181320%09red
Pertussis	KEGG PATHWAY	chx05133	8	75	0.99614	1	106502274|100860996|102176587|100861289|102175311|102169697|102175746|100860765	http://www.genome.jp/kegg-bin/show_pathway?chx05133/chx:102175746%09red/chx:102185423%09red/chx:100861289%09red/chx:100860765%09red/chx:100860996%09red/chx:102175311%09red/chx:102169697%09red/chx:102176587%09red
Primary immunodeficiency	KEGG PATHWAY	chx05340	2	34	0.996518	1	102190711|102189290	http://www.genome.jp/kegg-bin/show_pathway?chx05340/chx:102190711%09red/chx:102189290%09red
Measles	KEGG PATHWAY	chx05162	18	135	0.997072	1	102178582|102176506|102185412|102178315|102181262|100861133|102183788|102175959|102190711|102186695|100861289|102170135|102185042|102179343|102187477|100860849|102180451|102190983	http://www.genome.jp/kegg-bin/show_pathway?chx05162/chx:102177850%09red/chx:102175959%09red/chx:102179343%09red/chx:102170135%09red/chx:100861133%09red/chx:102187477%09red/chx:102190711%09red/chx:102181262%09red/chx:102180451%09red/chx:102185042%09red/chx:100860849%09red/chx:100861289%09red/chx:102176772%09red/chx:102186695%09red/chx:102176990%09red/chx:102183788%09red
Circadian rhythm	KEGG PATHWAY	chx04710	2	36	0.997651	1	102188542|102176826	http://www.genome.jp/kegg-bin/show_pathway?chx04710/chx:102188542%09red/chx:102176826%09red
NOD-like receptor signaling pathway	KEGG PATHWAY	chx04621	4	52	0.997766	1	102181262|108634087|100860996|102186424	http://www.genome.jp/kegg-bin/show_pathway?chx04621/chx:102186424%09red/chx:102177406%09red/chx:102181262%09red/chx:100860996%09red
Legionellosis	KEGG PATHWAY	chx05134	7	73	0.997935	1	102178582|102180995|102186695|108636353|102178315|102185412|100860849	http://www.genome.jp/kegg-bin/show_pathway?chx05134/chx:102177850%09red/chx:102186695%09red/chx:102181569%09red/chx:100860849%09red/chx:102170440%09red
RNA polymerase	KEGG PATHWAY	chx03020	1	29	0.998676	1	102187213	http://www.genome.jp/kegg-bin/show_pathway?chx03020/chx:102187213%09red
Non-alcoholic fatty liver disease (NAFLD)	KEGG PATHWAY	chx04932	23	173	0.999064	1	102184858|106502274|108634087|102189176|100861289|100861263|102170135|102180451|102188434|102179343|102172156|102176239|102172091|102175610|XLOC_000001|102187118|100861133|102185042|100861376|102180987|102188420|102179638|108634542	http://www.genome.jp/kegg-bin/show_pathway?chx04932/chx:102179638%09red/chx:100861289%09red/chx:102175610%09red/chx:102185042%09red/chx:102174809%09red/chx:102187118%09red/chx:102179343%09red/chx:102188420%09red/chx:1485858%09red/chx:102177406%09red/chx:102184255%09red/chx:100861133%09red/chx:100861376%09red/chx:102180451%09red/chx:102184858%09red/chx:102189176%09red/chx:102180987%09red/chx:10218…
Alzheimer's disease	KEGG PATHWAY	chx05010	27	195	0.999088	1	102187430|102189176|100861263|100861376|102180451|102188434|102176239|102180953|102172091|102175610|XLOC_000001|106502411|100861292|102182021|102187812|102173809|102187118|102178499|102184488|102186800|102188420|102179638|102180095|102175311|102189010|108636054|102169697	http://www.genome.jp/kegg-bin/show_pathway?chx05010/chx:102179638%09red/chx:102175610%09red/chx:102186997%09red/chx:102189010%09red/chx:102174809%09red/chx:102187118%09red/chx:102188420%09red/chx:102173809%09red/chx:102180953%09red/chx:102189537%09red/chx:102187812%09red/chx:1485858%09red/chx:100861376%09red/chx:102178499%09red/chx:102180451%09red/chx:100861292%09red/chx:102175311%09red/chx:10218…
Tuberculosis	KEGG PATHWAY	chx05152	25	185	0.999164	1	102189356|102186327|102183757|102177594|100861289|100861228|102188849|102181218|102172556|102185560|102174776|102181518|102186424|102168670|102189340|100860996|102182890|106503481|102171371|102189962|102171404|102179797|102175311|106503915|102169697	http://www.genome.jp/kegg-bin/show_pathway?chx05152/chx:102174776%09red/chx:102189356%09red/chx:102181218%09red/chx:102189962%09red/chx:102187277%09red/chx:100861289%09red/chx:102178477%09red/chx:100860996%09red/chx:102179660%09red/chx:102185560%09red/chx:102183386%09red/chx:102181518%09red/chx:102186424%09red/chx:102179797%09red/chx:102189340%09red/chx:102175311%09red/chx:102177594%09red/chx:102…
Toll-like receptor signaling pathway	KEGG PATHWAY	chx04620	11	105	0.999204	1	102171142|106502274|108634087|100860996|102169516|102173967|102181262|102183473|102170135|102185042|102179343	http://www.genome.jp/kegg-bin/show_pathway?chx04620/chx:102169516%09red/chx:102185423%09red/chx:102179343%09red/chx:102170135%09red/chx:102181262%09red/chx:100860996%09red/chx:102183473%09red/chx:102185042%09red/chx:102173967%09red/chx:102178407%09red/chx:102177406%09red
Nucleotide excision repair	KEGG PATHWAY	chx03420	2	44	0.999523	1	102170831|102170905	http://www.genome.jp/kegg-bin/show_pathway?chx03420/chx:102170831%09red/chx:102170905%09red
SNARE interactions in vesicular transport	KEGG PATHWAY	chx04130	1	34	0.999562	1	102173330	http://www.genome.jp/kegg-bin/show_pathway?chx04130/chx:102173330%09red
Parkinson's disease	KEGG PATHWAY	chx05012	21	169	0.999579	1	102188434|102175610|102188420|102187118|102187453|102176239|102177646|102172091|102189176|102179638|102180095|XLOC_000002|100861281|XLOC_000001|106502100|100861263|102184488|100861376|102178499|100860765|102173075	http://www.genome.jp/kegg-bin/show_pathway?chx05012/chx:1485866%09red/chx:102189176%09red/chx:100861263%09red/chx:102187118%09red/chx:100861351%09red/chx:102188420%09red/chx:1485858%09red/chx:100861376%09red/chx:102175610%09red/chx:102178566%09red/chx:102178499%09red/chx:100860765%09red/chx:102184488%09red/chx:102179638%09red/chx:102187453%09red/chx:102188019%09red/chx:102186463%09red/chx:1021750…
Spliceosome	KEGG PATHWAY	chx03040	15	136	0.999669	1	102189034|102178315|102189060|102178582|102168565|106502273|102186695|102185565|102182315|102189812|102184392|102185412|102173179|100860849|102174364	http://www.genome.jp/kegg-bin/show_pathway?chx03040/chx:102177976%09red/chx:102177850%09red/chx:102173179%09red/chx:102185565%09red/chx:102178847%09red/chx:102174364%09red/chx:100860849%09red/chx:102189812%09red/chx:102187459%09red/chx:102186695%09red/chx:102182598%09red/chx:102189060%09red
mRNA surveillance pathway	KEGG PATHWAY	chx03015	9	102	0.999806	1	106502270|102170985|102180253|102175016|102179327|102185565|102181952|102170070|102188586	http://www.genome.jp/kegg-bin/show_pathway?chx03015/chx:102189849%09red/chx:102170985%09red/chx:102185565%09red/chx:102188173%09red/chx:102189044%09red/chx:102180253%09red/chx:102181952%09red/chx:102188586%09red/chx:102170070%09red
Systemic lupus erythematosus	KEGG PATHWAY	chx05322	12	122	0.999819	1	102189356|108636012|106502273|102168777|106503481|102176966|108636054|102191275|106503915|102190897|102178102|102171024	http://www.genome.jp/kegg-bin/show_pathway?chx05322/chx:102189537%09red/chx:102191542%09red/chx:102188041%09red/chx:102179075%09red/chx:102189503%09red/chx:102191275%09red/chx:102168777%09red/chx:102178847%09red/chx:102189356%09red/chx:102179660%09red/chx:102171024%09red
Huntington's disease	KEGG PATHWAY	chx05016	27	211	0.999833	1	102187803|102189176|100861263|102184488|102183893|100861309|102188434|102176239|102170199|102172091|XLOC_490486|102187213|102175610|XLOC_000001|106502411|102173060|102178499|102188276|102183745|102175945|102187118|102187544|100861376|102188420|102179638|102180095|102173075	http://www.genome.jp/kegg-bin/show_pathway?chx05016/chx:102179638%09red/chx:102187803%09red/chx:102177165%09red/chx:102185213%09red/chx:102188276%09red/chx:102174809%09red/chx:102187213%09red/chx:102183893%09red/chx:102187118%09red/chx:102188420%09red/chx:1485858%09red/chx:102175610%09red/chx:102176994%09red/chx:100861351%09red/chx:102183745%09red/chx:100861376%09red/chx:102173060%09red/chx:10217…
RNA degradation	KEGG PATHWAY	chx03018	5	75	0.999846	1	102188849|102187789|102171001|102173460|102172200	http://www.genome.jp/kegg-bin/show_pathway?chx03018/chx:102173460%09red/chx:102171001%09red/chx:102187789%09red/chx:102172200%09red/chx:102188849%09red
Herpes simplex infection	KEGG PATHWAY	chx05168	23	210	0.999988	1	102189356|102183910|106502274|108634087|102188243|106503481|100861133|102190983|102180451|102176414|102170985|102176579|102172553|106503929|102181262|102181202|102188276|102183788|102185560|102170779|102176782|106503915|108634542	http://www.genome.jp/kegg-bin/show_pathway?chx05168/chx:102185560%09red/chx:102170985%09red/chx:102183910%09red/chx:102189356%09red/chx:102172553%09red/chx:102188276%09red/chx:102177406%09red/chx:102179660%09red/chx:102176990%09red/chx:102183788%09red/chx:102184105%09red/chx:102177156%09red/chx:102184255%09red/chx:100861133%09red/chx:102190685%09red/chx:102181262%09red/chx:102180451%09red/chx:102…
Ubiquitin mediated proteolysis	KEGG PATHWAY	chx04120	11	139	0.999995	1	102186998|102170194|102172307|102175390|102172567|102170380|102190287|102169462|102178803|102174917|102170779	http://www.genome.jp/kegg-bin/show_pathway?chx04120/chx:102186998%09red/chx:102181564%09red/chx:102190287%09red/chx:102170779%09red/chx:102172307%09red/chx:102174917%09red/chx:102169462%09red/chx:102178264%09red/chx:102170194%09red/chx:102172567%09red/chx:102171483%09red
Ribosome	KEGG PATHWAY	chx03010	31	289	1	1	102191411|102186497|102176809|102182091|102176329|102182925|102181000|102180454|102172360|102178822|102180169|102185972|102172713|102182387|102176979|102175259|102170787|102181459|108637681|102190162|102189480|106503296|102185808|108638048|102173277|108636348|XLOC_021766|102180512|108636205|102187665|102188995	http://www.genome.jp/kegg-bin/show_pathway?chx03010/chx:100860903%09red/chx:100860783%09red/chx:102180169%09red/chx:102180251%09red/chx:102170700%09red/chx:102185103%09red/chx:102188442%09red/chx:102187665%09red/chx:102186009%09red/chx:102175432%09red/chx:102176328%09red/chx:102190192%09red/chx:102189480%09red/chx:100860995%09red/chx:102186163%09red/chx:102183345%09red/chx:102175991%09red/chx:102…
Olfactory transduction	KEGG PATHWAY	chx04740	30	849	1	1	102186735|100861281|XLOC_422923|102190512|102181061|106502922|102174140|102175950|102185525|102181800|102173107|102183846|102180929|102170684|108633332|XLOC_411608|102174337|102178983|102176759|102185004|102185277|102180920|102185552|102178727|102177331|102175311|102187577|102188585|102169697|102183691	http://www.genome.jp/kegg-bin/show_pathway?chx04740/chx:102190512%09red/chx:102181391%09red/chx:102181754%09red/chx:100861281%09red/chx:102175004%09red/chx:102169960%09red/chx:102188396%09red/chx:102176400%09red/chx:102185824%09red/chx:102190875%09red/chx:102188585%09red/chx:102183619%09red/chx:102183417%09red/chx:102186735%09red/chx:102184439%09red/chx:102185525%09red/chx:102175311%09red/chx:102…

## Sheet: E120_vs_E65.DEG_KEGG_pathway_en
##Databases: KEGG PATHWAY
##Statistical test method: hypergeometric test / Fisher's exact test
##FDR correction method: Benjamini and Hochberg
#Term	Database	ID	Input number	Background number	P-Value	Corrected P-Value	Input	Hyperlink
Valine, leucine and isoleucine degradation	KEGG PATHWAY	chx00280	50	51	7.77738e-11	2.09212e-08	102174196|XLOC_568583|XLOC_170026|108634303|XLOC_570921|102170218|102176561|XLOC_698148|100861058|102171349|108634489|XLOC_295788|102171556|XLOC_309559|XLOC_230399|102174989|XLOC_232878|102188355|XLOC_690949|XLOC_559783|102170848|102189519|XLOC_088668|XLOC_023170|102179380|102184764|102177588|102188176|XLOC_044483|XLOC_377506|102171071|108636392|XLOC_527411|102187632|102187967|XLOC_153041|XLOC_01…	http://www.genome.jp/kegg-bin/show_pathway?chx00280/chx:102189519%09red/chx:102188776%09red/chx:102186149%09red/chx:102177588%09red/chx:102171071%09red/chx:102188355%09red/chx:102191627%09red/chx:102174989%09red/chx:100860890%09red/chx:102184764%09red/chx:102172338%09red/chx:102176561%09red/chx:102188176%09red/chx:102171556%09red/chx:102179598%09red/chx:100861058%09red/chx:102182021%09red/chx:102…
Biosynthesis of amino acids	KEGG PATHWAY	chx01230	57	76	4.14667e-09	5.57728e-07	102179849|XLOC_568583|102190784|XLOC_170026|108634303|100860879|XLOC_570921|102178128|102170218|106502965|XLOC_698148|102172599|102171349|108634489|XLOC_295788|XLOC_309559|102175812|102174196|XLOC_232878|102170704|XLOC_690949|XLOC_559783|102170848|100860853|102173681|100860854|XLOC_088668|102187016|102179380|102169807|XLOC_044483|XLOC_377506|102176585|108636392|102191409|XLOC_527411|XLOC_230399|1…	http://www.genome.jp/kegg-bin/show_pathway?chx01230/chx:102190144%09red/chx:102187622%09red/chx:102178605%09red/chx:102178128%09red/chx:102184397%09red/chx:102190860%09red/chx:102170704%09red/chx:102174196%09red/chx:102186149%09red/chx:102172599%09red/chx:100860880%09red/chx:102173681%09red/chx:100860853%09red/chx:100860854%09red/chx:102176585%09red/chx:102173923%09red/chx:100860879%09red/chx:102…
Alcoholism	KEGG PATHWAY	chx05034	76	163	2.50217e-05	0.00224362	102181083|108636012|102170665|102178318|102178319|102189312|102184017|102186081|102178027|108633413|102180223|102181640|102181641|102179469|108635050|102185882|108635093|108635092|102183893|102185072|102172954|102187453|102170985|102177790|102171676|102186446|106502044|102183280|106501929|108633215|102183743|102173247|102180587|102178901|108633254|102179773|102188251|106503498|108634456|102179758…	http://www.genome.jp/kegg-bin/show_pathway?chx05034/chx:102170985%09red/chx:102174657%09red/chx:102181789%09red/chx:102175923%09red/chx:102189503%09red/chx:102171676%09red/chx:102172226%09red/chx:102188251%09red/chx:102187453%09red/chx:102171671%09red/chx:102174829%09red/chx:102179773%09red/chx:102172676%09red/chx:102183893%09red/chx:102189140%09red/chx:102170665%09red/chx:102169726%09red/chx:102…
Fatty acid metabolism	KEGG PATHWAY	chx01212	31	50	0.000178149	0.0119806	102187923|100861286|108635030|102177866|102173497|102191324|102181987|100860763|102178291|102173897|102181762|102177304|108637647|102190073|100861224|102181437|102184764|102177588|102178200|102175106|108633182|102168307|102180988|102178266|102179598|102187120|102171133|102176568|102188776|XLOC_697341|102169696	http://www.genome.jp/kegg-bin/show_pathway?chx01212/chx:102187923%09red/chx:100861286%09red/chx:102173497%09red/chx:102171133%09red/chx:102181987%09red/chx:102175106%09red/chx:102177588%09red/chx:102178266%09red/chx:102177866%09red/chx:100861212%09red/chx:102190777%09red/chx:102191324%09red/chx:102178247%09red/chx:102181762%09red/chx:102178200%09red/chx:102190073%09red/chx:102181437%09red/chx:102…
Systemic lupus erythematosus	KEGG PATHWAY	chx05322	56	122	0.000366588	0.0197225	102181083|108636012|102185882|102178318|102178319|102184017|102178027|108633413|106503481|102181640|102181641|102179469|108635093|108635092|102178102|102172954|102171024|102180554|102171676|102186446|106502044|102183280|102179802|106501929|102172326|102183743|102173247|102180587|102176085|102178901|106503915|108636046|106503498|108634456|102179758|102178584|102191766|102178870|102180034|102191275…	http://www.genome.jp/kegg-bin/show_pathway?chx05322/chx:102179075%09red/chx:102189503%09red/chx:102171676%09red/chx:102172226%09red/chx:102177484%09red/chx:102172676%09red/chx:102188033%09red/chx:102176085%09red/chx:102191275%09red/chx:102169573%09red/chx:102185882%09red/chx:102179660%09red/chx:102175923%09red/chx:102180034%09red/chx:102189537%09red/chx:102183743%09red/chx:102184572%09red/chx:102…
ECM-receptor interaction	KEGG PATHWAY	chx04512	41	89	0.0019775	0.0775107	102186321|100860940|102185420|102182426|102185011|102183732|102191085|102176003|102168376|102174073|102181229|102188539|100860743|102188640|100860971|102182645|102191119|102181695|102191175|102176661|102179198|106502081|102177440|102178403|102187872|102168738|108638583|102190652|102185499|102186530|102191378|102171079|102171155|100860805|100860828|102174703|102179675|102178401|102174745|102175332…	http://www.genome.jp/kegg-bin/show_pathway?chx04512/chx:102182426%09red/chx:100860828%09red/chx:102185499%09red/chx:102191378%09red/chx:100860805%09red/chx:102181695%09red/chx:102186530%09red/chx:102176661%09red/chx:102171155%09red/chx:100860940%09red/chx:102186321%09red/chx:102171079%09red/chx:102174073%09red/chx:102187872%09red/chx:102182645%09red/chx:102183732%09red/chx:102177440%09red/chx:102…
Arrhythmogenic right ventricular cardiomyopathy (ARVC)	KEGG PATHWAY	chx05412	34	70	0.00238478	0.0775107	102179802|102178206|102172849|102191242|102178102|102169305|102174073|108638583|102188539|102175346|102175347|102172326|102180831|102174655|102181695|102176151|102180076|102188004|102181161|102184211|102184468|102191212|106503290|102173736|102180565|102185499|102186530|102178978|102178403|108633614|108634347|102191175|102176966|102180712	http://www.genome.jp/kegg-bin/show_pathway?chx05412/chx:102184468%09red/chx:102174655%09red/chx:102179075%09red/chx:102185499%09red/chx:102180565%09red/chx:102180076%09red/chx:102181695%09red/chx:102191175%09red/chx:102186530%09red/chx:102175347%09red/chx:102175346%09red/chx:102181161%09red/chx:102180831%09red/chx:102174073%09red/chx:102180012%09red/chx:102172849%09red/chx:102178206%09red/chx:102…
Protein digestion and absorption	KEGG PATHWAY	chx04974	51	120	0.00238722	0.0775107	102183405|102169089|108634203|102169447|102173125|108633809|102183561|102179486|102183732|102168373|102190769|102191085|102173746|100860743|102176550|102172639|102176416|102185420|106502416|102179918|102191492|102191598|106503435|100860925|102187568|102185378|108635386|102184949|102177443|102188357|102191378|102187872|102177872|102180299|102168738|102185516|102182838|100860940|102188405|102171079…	http://www.genome.jp/kegg-bin/show_pathway?chx04974/chx:100861204%09red/chx:102179918%09red/chx:102175866%09red/chx:100860828%09red/chx:102188357%09red/chx:102186042%09red/chx:102183732%09red/chx:102179637%09red/chx:102179073%09red/chx:102191254%09red/chx:102185516%09red/chx:102186539%09red/chx:102188405%09red/chx:102188543%09red/chx:102181685%09red/chx:102185378%09red/chx:102173746%09red/chx:102…
Calcium signaling pathway	KEGG PATHWAY	chx04020	69	177	0.00275788	0.0775107	102189152|100861281|102177855|102174145|102181789|102187163|102182788|108637187|102168790|102168518|XLOC_028495|102180244|102184479|102173625|102180337|102172767|102181989|102190641|102172114|102187491|102184259|102178536|102176517|102190355|102185547|102181454|102171922|102177052|102181980|102187694|102185858|102185084|102176151|108633189|102174163|100860954|102177581|106503602|102182147|1021878…	http://www.genome.jp/kegg-bin/show_pathway?chx04020/chx:102185490%09red/chx:102168790%09red/chx:102185084%09red/chx:102180337%09red/chx:102180565%09red/chx:100861281%09red/chx:102170148%09red/chx:102179850%09red/chx:100861337%09red/chx:102178536%09red/chx:102177581%09red/chx:102187491%09red/chx:102185434%09red/chx:102179229%09red/chx:102177052%09red/chx:102173379%09red/chx:102181834%09red/chx:102…
Retinol metabolism	KEGG PATHWAY	chx00830	29	57	0.00288144	0.0775107	102185066|108633190|102173083|102171556|102168532|102187233|102170543|102183532|102179507|102191011|102186703|102188176|102171883|102181105|102187632|102173975|108635420|102171605|100861186|102190288|102179885|102185739|102181382|102173010|102181689|102186197|108633246|102187470|102177144	http://www.genome.jp/kegg-bin/show_pathway?chx00830/chx:102179507%09red/chx:102190288%09red/chx:102173010%09red/chx:102186703%09red/chx:102177144%09red/chx:102185066%09red/chx:102172432%09red/chx:102187233%09red/chx:102188176%09red/chx:102186197%09red/chx:102171883%09red/chx:102171556%09red/chx:102168532%09red/chx:102181382%09red/chx:102186850%09red/chx:102181105%09red/chx:102183140%09red/chx:102…
MicroRNAs in cancer	KEGG PATHWAY	chx05206	56	138	0.0033608	0.0821868	102190273|102184858|100860957|102181501|102191659|102182426|102171262|102189599|102190550|102190884|102171555|102180337|102173121|102181989|100861341|102182515|102172114|102177770|102172636|102170337|108637286|XLOC_599972|102179898|100860971|102178921|102173240|102184904|102174007|102179773|102189202|106502734|102178446|102190637|102178683|102182991|102169621|102184252|102176667|102173448|1021842…	http://www.genome.jp/kegg-bin/show_pathway?chx05206/chx:100860902%09red/chx:102182426%09red/chx:102172767%09red/chx:102191659%09red/chx:102180337%09red/chx:100861341%09red/chx:102178921%09red/chx:102179898%09red/chx:102188779%09red/chx:102173139%09red/chx:102190884%09red/chx:102171262%09red/chx:102190273%09red/chx:102177770%09red/chx:102181989%09red/chx:102171555%09red/chx:102174268%09red/chx:102…
Biosynthesis of unsaturated fatty acids	KEGG PATHWAY	chx01040	16	24	0.00376798	0.0844656	102184764|102187120|102175106|102190073|108635030|108633182|102171133|102182233|102178266|102180523|100860763|XLOC_697341|102169696|102181762|102178291|108637647	http://www.genome.jp/kegg-bin/show_pathway?chx01040/chx:102175106%09red/chx:102181762%09red/chx:102190073%09red/chx:100860763%09red/chx:102184912%09red/chx:102184764%09red/chx:102187120%09red/chx:102178266%09red/chx:102171133%09red/chx:100861212%09red/chx:102180523%09red/chx:102169696%09red/chx:102178247%09red
Focal adhesion	KEGG PATHWAY	chx04510	77	208	0.00475115	0.0983122	102179675|100861163|102181989|102188539|102185420|102190470|XLOC_028495|102181980|102168738|102183732|102185645|102191085|102190641|102176003|102178102|102182530|102174073|102170985|100860957|100860837|XLOC_599972|100860743|102190652|100860940|102181454|102172114|102189645|102181229|100860971|102182645|100860904|102191119|102179802|102181695|102183869|102168376|102179773|102177564|102191175|10217…	http://www.genome.jp/kegg-bin/show_pathway?chx04510/chx:102174457%09red/chx:100860828%09red/chx:100860904%09red/chx:102179075%09red/chx:102183732%09red/chx:102191378%09red/chx:102185042%09red/chx:100860805%09red/chx:102170985%09red/chx:102179873%09red/chx:102181695%09red/chx:102181217%09red/chx:102170485%09red/chx:102170917%09red/chx:102186530%09red/chx:102172767%09red/chx:102176661%09red/chx:102…
Dilated cardiomyopathy	KEGG PATHWAY	chx05414	36	84	0.00864631	0.166133	102176151|100861283|102191175|102172849|102169305|102174073|102176517|102178827|102188539|102175347|102171922|102174655|102175068|102181695|102185858|102169313|100860954|102178206|102179873|102170148|108633189|102181161|102178403|102189962|102191212|106503290|108638583|102180565|102185499|102188874|102186530|102168790|102184468|102173234|108634347|102180712	http://www.genome.jp/kegg-bin/show_pathway?chx05414/chx:102168790%09red/chx:102184468%09red/chx:102174655%09red/chx:102185499%09red/chx:102180565%09red/chx:102170148%09red/chx:102179873%09red/chx:102181695%09red/chx:102191175%09red/chx:102186530%09red/chx:102189140%09red/chx:102175347%09red/chx:102173234%09red/chx:102178827%09red/chx:102174073%09red/chx:100860775%09red/chx:102173379%09red/chx:102…
Insulin secretion	KEGG PATHWAY	chx04911	35	84	0.0130938	0.200639	102183405|102184875|102185781|108633809|102183561|102168373|102168840|102183893|102185072|102169145|102176517|102185547|102188357|102185838|102171922|102172639|102186276|102172114|102170962|102185858|102185084|102176151|108633189|106503490|102184768|102183745|102176762|102188874|102180565|102174829|102176460|102172169|102168790|102177375|102184383	http://www.genome.jp/kegg-bin/show_pathway?chx04911/chx:102168790%09red/chx:102185084%09red/chx:102180565%09red/chx:102185547%09red/chx:102174800%09red/chx:102171671%09red/chx:102186539%09red/chx:102174829%09red/chx:102183893%09red/chx:102168840%09red/chx:102188357%09red/chx:102173379%09red/chx:102170962%09red/chx:102183745%09red/chx:102184383%09red/chx:102189140%09red/chx:102185781%09red/chx:102…
Aldosterone-regulated sodium reabsorption	KEGG PATHWAY	chx04960	19	37	0.0132351	0.200639	102183405|102184858|108637286|102183561|102176607|102188357|102168996|102172639|102190744|102172834|102170104|108633809|102169260|106503247|102185042|102179343|102168373|102172114|100861026	http://www.genome.jp/kegg-bin/show_pathway?chx04960/chx:102170104%09red/chx:102183561%09red/chx:102179343%09red/chx:102190744%09red/chx:102188357%09red/chx:100861026%09red/chx:102172834%09red/chx:102186539%09red/chx:102185042%09red/chx:102168996%09red/chx:102169260%09red/chx:102172114%09red/chx:102184858%09red/chx:102191649%09red/chx:102168373%09red/chx:102176607%09red
ABC transporters	KEGG PATHWAY	chx02010	27	60	0.0133011	0.200639	102191582|102185888|102177770|102187779|102181156|102178414|102178109|102181111|102188922|102177789|108637177|102174076|102177563|102175509|102187702|XLOC_060099|102185895|102187656|100860857|102181242|106502019|102179446|102177837|102179197|102177279|102170612|102185649	http://www.genome.jp/kegg-bin/show_pathway?chx02010/chx:102185895%09red/chx:102178109%09red/chx:102177837%09red/chx:102187702%09red/chx:102178414%09red/chx:102177770%09red/chx:102177563%09red/chx:102174076%09red/chx:100860857%09red/chx:102171298%09red/chx:102185888%09red/chx:102177279%09red/chx:102187656%09red/chx:102181242%09red/chx:102170612%09red/chx:102172427%09red/chx:102188922%09red/chx:102…
Steroid hormone biosynthesis	KEGG PATHWAY	chx00140	30	69	0.0134256	0.200639	102182663|108633190|102188299|102173083|102168556|102168375|102168532|102187232|102188418|102176340|108634544|102189109|102191011|102191152|102183905|102187932|102187782|102184252|108635420|102172667|102185066|100861186|102190288|102187208|102173131|102185739|102181382|102169696|108633246|102187470	http://www.genome.jp/kegg-bin/show_pathway?chx00140/chx:102190288%09red/chx:102185066%09red/chx:102169002%09red/chx:102173131%09red/chx:102172432%09red/chx:102187232%09red/chx:102182663%09red/chx:102168532%09red/chx:102181382%09red/chx:102186850%09red/chx:102184252%09red/chx:102183140%09red/chx:102183905%09red/chx:102187932%09red/chx:102172667%09red/chx:102187208%09red/chx:102169696%09red/chx:102…
Adrenergic signaling in cardiomyocytes	KEGG PATHWAY	chx04261	55	148	0.0141935	0.20095	102183405|102176151|100861283|102174163|102168763|102178145|102172849|102179873|108633809|102183561|102170070|102168373|102183893|102181869|100860954|102176517|102170985|102185489|102187815|106503290|102182788|102188357|102171922|102172639|102185072|102175068|102185858|102185084|102169313|106502520|102189288|102178206|102170148|102177705|100860996|102176565|102179850|106503490|108633189|102183745…	http://www.genome.jp/kegg-bin/show_pathway?chx04261/chx:102168790%09red/chx:102170985%09red/chx:102179873%09red/chx:100860904%09red/chx:102185084%09red/chx:102180565%09red/chx:102185042%09red/chx:102170148%09red/chx:102178206%09red/chx:102171671%09red/chx:102186539%09red/chx:102174829%09red/chx:102183893%09red/chx:102189140%09red/chx:102179343%09red/chx:102178827%09red/chx:102176151%09red/chx:102…
Nicotine addiction	KEGG PATHWAY	chx05033	19	38	0.0161245	0.216479	102171820|108634454|102185850|102185727|102179745|102172336|102169078|102168302|102189537|102168378|102184338|102181789|108637187|102171854|102171059|102183675|108635050|102186243|108633300	http://www.genome.jp/kegg-bin/show_pathway?chx05033/chx:102189537%09red/chx:102172336%09red/chx:102183675%09red/chx:102174657%09red/chx:102179745%09red/chx:102169078%09red/chx:102185727%09red/chx:102171059%09red/chx:102169266%09red/chx:102171820%09red/chx:102181789%09red/chx:102168302%09red/chx:102168378%09red/chx:102184338%09red/chx:102185850%09red/chx:102186243%09red/chx:102171854%09red
Tight junction	KEGG PATHWAY	chx04530	50	134	0.0176459	0.216479	106502520|102179802|102178047|102174294|102185782|102171471|102172132|102170070|102179049|102172326|102170884|102168826|102181869|102187092|102170379|102183102|102190011|102178102|102186420|100860904|102185873|102172114|102185710|102187978|102180039|102179873|102180624|102182828|102174214|108636755|102181716|100861163|102180345|102178667|102189583|102178978|102177493|102185804|102174045|102181434…	http://www.genome.jp/kegg-bin/show_pathway?chx04530/chx:100860904%09red/chx:102179075%09red/chx:102181426%09red/chx:102178667%09red/chx:102179873%09red/chx:102188460%09red/chx:102180039%09red/chx:102168826%09red/chx:102172114%09red/chx:102174294%09red/chx:100861163%09red/chx:102175451%09red/chx:102185710%09red/chx:102171471%09red/chx:102178087%09red/chx:102180012%09red/chx:102177371%09red/chx:102…
PPAR signaling pathway	KEGG PATHWAY	chx03320	31	74	0.0177046	0.216479	102187923|108635030|102177866|102187289|102191324|100860763|102177304|102170620|108637647|108633182|102168807|102180059|102181437|100861279|102184764|102175106|102170009|102187769|102180988|102182266|102190047|102179598|102171133|100860750|102176568|102184423|102173339|100860846|102174518|XLOC_697341|102173497	http://www.genome.jp/kegg-bin/show_pathway?chx03320/chx:102184423%09red/chx:102187923%09red/chx:102182266%09red/chx:102190047%09red/chx:102173339%09red/chx:102173497%09red/chx:102171133%09red/chx:102170620%09red/chx:102187769%09red/chx:102175106%09red/chx:102170009%09red/chx:100860750%09red/chx:102168807%09red/chx:100861279%09red/chx:102178266%09red/chx:100861212%09red/chx:102190777%09red/chx:102…
Proteoglycans in cancer	KEGG PATHWAY	chx05205	71	207	0.0237998	0.259387	102186321|102175970|102181501|102182645|XLOC_694811|102171262|102189599|102185011|102184053|102168790|102177945|102180337|102182925|102181989|100861341|102169655|102180281|102181648|102171572|102174961|102186998|102170985|100860957|102179898|102186831|102188640|100860971|100860904|102185873|102172114|102181434|102185084|100861391|102182426|102172767|100860996|102176517|102178446|102187819|1021789…	http://www.genome.jp/kegg-bin/show_pathway?chx05205/chx:102186998%09red/chx:100860902%09red/chx:102182426%09red/chx:102170985%09red/chx:102181434%09red/chx:102170485%09red/chx:100860904%09red/chx:102185084%09red/chx:102180337%09red/chx:100861341%09red/chx:102174961%09red/chx:102176393%09red/chx:102181648%09red/chx:102185042%09red/chx:102179898%09red/chx:102168790%09red/chx:102181989%09red/chx:102…
Amphetamine addiction	KEGG PATHWAY	chx05031	28	67	0.0238269	0.259387	108637187|102168378|102172114|102183893|102185072|102176517|102170985|108633215|102185850|102185084|102189537|108634454|106503490|108633189|102183745|102176762|102188874|102180115|102187484|102175311|102169726|102171059|102189883|102174829|102168790|102187453|102181789|108635050	http://www.genome.jp/kegg-bin/show_pathway?chx05031/chx:102168790%09red/chx:102170985%09red/chx:102174657%09red/chx:102185084%09red/chx:102169266%09red/chx:102187453%09red/chx:102171671%09red/chx:102174829%09red/chx:102183893%09red/chx:102189140%09red/chx:102189883%09red/chx:102171059%09red/chx:102173379%09red/chx:102169726%09red/chx:102180115%09red/chx:102189537%09red/chx:102181789%09red/chx:102…
Bile secretion	KEGG PATHWAY	chx04976	34	86	0.0248595	0.259387	102191582|102183405|102184151|102178475|102171922|102187779|102181156|108633809|102183561|102171574|102168373|102181111|102176517|102179446|102188357|102185838|102181396|102172639|100860857|102185858|102173042|102186073|XLOC_060099|102177789|108633189|102188874|102169762|106502019|102170612|102176460|102168790|102174762|102174685|102185649	http://www.genome.jp/kegg-bin/show_pathway?chx04976/chx:102168790%09red/chx:102181396%09red/chx:102188357%09red/chx:102183874%09red/chx:102174800%09red/chx:102186539%09red/chx:102189140%09red/chx:102173379%09red/chx:102178475%09red/chx:102174685%09red/chx:102169762%09red/chx:100860857%09red/chx:102174762%09red/chx:102171298%09red/chx:102186073%09red/chx:102171922%09red/chx:102173042%09red/chx:102…
Gastric acid secretion	KEGG PATHWAY	chx04971	30	74	0.0265263	0.259387	102183405|102189132|XLOC_028495|102181980|108633809|102183561|102169260|102168373|102190641|102172114|102181454|102176517|102179446|102190355|102188357|102171922|102172639|102185858|102185084|102182147|108633189|102184768|102176762|102188874|102191372|XLOC_008613|102185804|102168790|102175311|102174762	http://www.genome.jp/kegg-bin/show_pathway?chx04971/chx:102168790%09red/chx:102191372%09red/chx:102185084%09red/chx:102169260%09red/chx:102186539%09red/chx:102189140%09red/chx:102181980%09red/chx:102188357%09red/chx:102173379%09red/chx:102181454%09red/chx:102174762%09red/chx:102190641%09red/chx:102176762%09red/chx:102171922%09red/chx:102175311%09red/chx:102172114%09red/chx:102182147%09red/chx:102…
Cell adhesion molecules (CAMs)	KEGG PATHWAY	chx04514	55	155	0.0270671	0.259387	102184733|102175177|102186321|102168238|102184958|102176614|106503481|102175058|102179253|102190191|102186933|102185011|102190450|100861223|102191361|102181196|102176414|102174073|102182828|102189067|102170451|102189829|102173346|102183102|102175451|102181695|102186231|102170379|102173248|102176934|102169922|102168630|102181202|102188004|102179712|102170124|102168321|102189639|108638583|102182328…	http://www.genome.jp/kegg-bin/show_pathway?chx04514/chx:102182828%09red/chx:102186231%09red/chx:102173039%09red/chx:102170124%09red/chx:102181695%09red/chx:102171839%09red/chx:102170451%09red/chx:102181196%09red/chx:102186530%09red/chx:102176934%09red/chx:102169922%09red/chx:102190191%09red/chx:102174308%09red/chx:102175214%09red/chx:102175451%09red/chx:102188714%09red/chx:102174073%09red/chx:102…
Mineral absorption	KEGG PATHWAY	chx04978	24	56	0.0281978	0.259387	102183405|100861136|102177594|102172831|108633809|102183561|102168373|102172205|100860951|102188357|102172639|108634355|102190935|102188072|102182451|102187972|102172488|102170516|102177954|102184603|102185359|102181017|102180651|102174685	http://www.genome.jp/kegg-bin/show_pathway?chx04978/chx:102188357%09red/chx:102181017%09red/chx:102172205%09red/chx:102186539%09red/chx:102175141%09red/chx:102185359%09red/chx:102170516%09red/chx:102188072%09red/chx:102174685%09red/chx:102191209%09red/chx:102180651%09red/chx:102187972%09red/chx:102182451%09red/chx:100861136%09red/chx:100860951%09red/chx:102187344%09red/chx:102177594%09red/chx:102…
Arachidonic acid metabolism	KEGG PATHWAY	chx00590	33	84	0.0284902	0.259387	102184023|102190572|102178311|102190911|102172133|102181586|102187595|102172230|102188418|102176340|102188299|102172669|102189109|102172190|102170280|102184926|100860894|102191660|102171250|102187932|106503219|102187782|102170328|102181858|100861186|102172942|102169702|102173507|102185739|102178853|102188950|102182119|102175216	http://www.genome.jp/kegg-bin/show_pathway?chx00590/chx:102181586%09red/chx:102183680%09red/chx:102173507%09red/chx:102190840%09red/chx:102187595%09red/chx:102184023%09red/chx:102173233%09red/chx:102181858%09red/chx:102170280%09red/chx:100860894%09red/chx:102170006%09red/chx:102175216%09red/chx:102184926%09red/chx:102169702%09red/chx:102170328%09red/chx:102188950%09red/chx:102190911%09red/chx:102…
Serotonergic synapse	KEGG PATHWAY	chx04726	42	113	0.0289279	0.259387	102189312|102190572|102178145|102169739|102172383|102174897|102172114|102170665|102184739|102187595|102178536|102176517|102191798|102185727|102185838|102178853|108633215|102172190|102176151|102186081|102184338|108633189|102184768|102168302|102191178|102188874|102180115|102170328|102183232|100861186|102169702|102169726|102174722|102181834|102185739|102185804|102168790|102187453|102174574|102175216…	http://www.genome.jp/kegg-bin/show_pathway?chx04726/chx:102168790%09red/chx:102178145%09red/chx:102169002%09red/chx:102190840%09red/chx:102187595%09red/chx:102178536%09red/chx:102189140%09red/chx:102172114%09red/chx:102170665%09red/chx:102175216%09red/chx:102173379%09red/chx:102169726%09red/chx:102186081%09red/chx:102169702%09red/chx:102170328%09red/chx:102180115%09red/chx:102174360%09red/chx:102…
Axon guidance	KEGG PATHWAY	chx04360	44	122	0.0366638	0.314997	102186490|102184034|102183759|102182313|102184850|102182192|102171364|102169225|102180375|102190191|102180124|102190450|108637661|102181196|102170660|102182530|102169974|102182949|102168932|102177853|102187332|102181923|102183848|102173041|102183390|102169825|102184725|102190819|102185411|102179302|102168502|102180563|102186908|102183496|102168261|102179434|102189543|102179673|102185804|102191685…	http://www.genome.jp/kegg-bin/show_pathway?chx04360/chx:102184034%09red/chx:102169225%09red/chx:102183390%09red/chx:102183759%09red/chx:102183325%09red/chx:102190819%09red/chx:102181217%09red/chx:102171839%09red/chx:102185411%09red/chx:102181196%09red/chx:102182313%09red/chx:102170660%09red/chx:102171364%09red/chx:102169825%09red/chx:102182949%09red/chx:102182393%09red/chx:102180375%09red/chx:102…
Transcriptional misregulation in cancer	KEGG PATHWAY	chx05202	58	169	0.0374718	0.314997	108633532|102185882|102178319|102178020|102178336|102171262|102181046|102190470|102190602|100861303|102173941|102169300|102178462|102180554|100860837|102186446|108636012|102172450|102187371|102175759|102173247|108634538|102178901|102177178|102185996|102175448|102174376|108636338|102178465|102180076|106503498|102186601|108634454|102170009|102183743|102177713|102182991|102169621|102175267|102176878…	http://www.genome.jp/kegg-bin/show_pathway?chx05202/chx:102186601%09red/chx:102178336%09red/chx:102187371%09red/chx:102185996%09red/chx:102175759%09red/chx:102169266%09red/chx:102189873%09red/chx:102180076%09red/chx:102175290%09red/chx:102179898%09red/chx:102180684%09red/chx:102186244%09red/chx:102172450%09red/chx:102170009%09red/chx:102177713%09red/chx:102173941%09red/chx:102181046%09red/chx:102…
Amoebiasis	KEGG PATHWAY	chx05146	42	116	0.0387256	0.315672	100861281|102179802|102185420|102175111|102179343|102183732|102172114|102176003|102178102|108633802|102171024|102174613|102176517|102170373|100860743|102168869|102177052|102172326|102182645|100860853|102181552|102168376|102169925|102186601|102176661|108633189|102177440|102188874|102187872|102191275|102185042|102168738|102173110|102189962|102171079|100860828|102174703|102168790|100860940|100860845…	http://www.genome.jp/kegg-bin/show_pathway?chx05146/chx:102186601%09red/chx:102168790%09red/chx:100860828%09red/chx:102179075%09red/chx:102183732%09red/chx:102173110%09red/chx:102174613%09red/chx:100860940%09red/chx:100861281%09red/chx:102168869%09red/chx:102189140%09red/chx:102169925%09red/chx:102179343%09red/chx:102177052%09red/chx:102171079%09red/chx:102173379%09red/chx:102191275%09red/chx:102…
Fatty acid degradation	KEGG PATHWAY	chx00071	19	44	0.0448754	0.355043	102184764|102187923|102174989|102177304|102177866|102170570|102181105|102176568|102168307|102177588|102181987|102173497|102180988|102191324|102181437|102186197|102188776|102189519|102179598	http://www.genome.jp/kegg-bin/show_pathway?chx00071/chx:102189519%09red/chx:102181987%09red/chx:102181105%09red/chx:102177588%09red/chx:102186197%09red/chx:102181437%09red/chx:102174989%09red/chx:102184764%09red/chx:102177866%09red/chx:102180988%09red/chx:102173497%09red/chx:102188776%09red/chx:102179598%09red/chx:102190777%09red/chx:102170570%09red/chx:102191324%09red/chx:102176568%09red/chx:102…
Fatty acid elongation	KEGG PATHWAY	chx00062	12	24	0.0499064	0.373797	102169696|102190073|102172444|102182633|102182233|102173897|102180523|102188776|102187120|102180913|102181762|102189456	http://www.genome.jp/kegg-bin/show_pathway?chx00062/chx:102188776%09red/chx:102181762%09red/chx:102182633%09red/chx:102189456%09red/chx:102190073%09red/chx:102184912%09red/chx:102187120%09red/chx:102180523%09red/chx:102169696%09red/chx:102172444%09red/chx:102173897%09red
Fat digestion and absorption	KEGG PATHWAY	chx04975	20	48	0.0514145	0.373797	108633884|102175226|102170280|102178475|102179090|106503219|102173587|102191660|102173022|108637177|108633223|102168807|108633887|102173319|102173866|102189363|102171567|102172230|102179197|102174409	http://www.genome.jp/kegg-bin/show_pathway?chx04975/chx:102170280%09red/chx:102174409%09red/chx:102179090%09red/chx:102171567%09red/chx:102170006%09red/chx:102172465%09red/chx:102179197%09red/chx:102173866%09red/chx:102172230%09red/chx:102168807%09red/chx:102191660%09red/chx:102178475%09red/chx:102170308%09red/chx:102184874%09red
Starch and sucrose metabolism	KEGG PATHWAY	chx00500	20	48	0.0514145	0.373797	102189736|102186879|102174732|108633190|108635420|102185703|102190288|102187470|102173083|102177249|108633246|102178874|102183771|102170730|102168356|102186052|102169641|102187897|102168532|102190697	http://www.genome.jp/kegg-bin/show_pathway?chx00500/chx:102186850%09red/chx:102190288%09red/chx:102183140%09red/chx:102186879%09red/chx:102189736%09red/chx:102178874%09red/chx:102186052%09red/chx:102169641%09red/chx:102190697%09red/chx:102173552%09red/chx:102177249%09red/chx:102183771%09red/chx:102174355%09red/chx:102170730%09red/chx:102187897%09red/chx:102168356%09red/chx:102174732%09red/chx:102…
Hypertrophic cardiomyopathy (HCM)	KEGG PATHWAY	chx05410	29	77	0.0546755	0.387045	102176151|100861283|102191175|102172849|102169305|102174073|102178827|102188539|102175347|102174655|102175068|102181695|102180565|100860954|102178206|102179873|102181161|102178403|102189962|102191212|106503290|108638583|102169313|102185499|102186530|102184468|102173234|108634347|102180712	http://www.genome.jp/kegg-bin/show_pathway?chx05410/chx:102184468%09red/chx:102174655%09red/chx:102185499%09red/chx:102180565%09red/chx:102175068%09red/chx:102179873%09red/chx:102181695%09red/chx:102191175%09red/chx:102186530%09red/chx:102189962%09red/chx:102175347%09red/chx:102173234%09red/chx:102178827%09red/chx:102174073%09red/chx:100860775%09red/chx:102181161%09red/chx:102169313%09red/chx:102…
Vascular smooth muscle contraction	KEGG PATHWAY	chx04270	43	124	0.0585893	0.404116	102184875|102174163|102185781|XLOC_028495|102181980|102171471|102178279|102170884|102190641|102172114|102170606|102187595|102176517|102170985|102190355|102182788|102181454|102171922|102186276|102185858|108633189|102191660|102170280|102182147|106503219|102184768|102179850|102174214|102182418|102188874|102179302|102174494|102184168|102172230|XLOC_008613|102191486|102176151|102171409|102168790|10217…	http://www.genome.jp/kegg-bin/show_pathway?chx04270/chx:102168790%09red/chx:102170985%09red/chx:102179850%09red/chx:102187595%09red/chx:102171471%09red/chx:102189140%09red/chx:102172114%09red/chx:102170280%09red/chx:102181980%09red/chx:102170006%09red/chx:102175216%09red/chx:102173379%09red/chx:102191486%09red/chx:102179302%09red/chx:102174360%09red/chx:102181454%09red/chx:102184168%09red/chx:102…
Metabolic pathways	KEGG PATHWAY	chx01100	359	1270	0.0605252	0.404841	102181762|102187233|108633190|102182809|102181295|100860879|102187932|106503219|102187782|102169257|102178781|102169882|102185692|102169493|102190144|102179093|108635420|108633884|108633887|102171321|102182700|102169772|102171556|102170134|102179544|102173897|102174989|102174737|102170704|102174732|102172599|102183481|102186015|102186540|102191135|108634299|102185894|XLOC_377506|108636392|1021739…	http://www.genome.jp/kegg-bin/show_pathway?chx01100/chx:102185894%09red/chx:102191627%09red/chx:102181295%09red/chx:102179079%09red/chx:102191623%09red/chx:100861286%09red/chx:102173010%09red/chx:100861120%09red/chx:102186995%09red/chx:100861280%09red/chx:102174547%09red/chx:102187190%09red/chx:102190840%09red/chx:102187194%09red/chx:102178605%09red/chx:102187595%09red/chx:102170783%09red/chx:102…
Platelet activation	KEGG PATHWAY	chx04611	44	128	0.0617045	0.404841	102174120|102185420|102171922|102183732|XLOC_028495|102181980|102180337|102190641|102168515|102187491|102187595|102176517|102170985|102190355|100860743|102181454|102173007|102186420|100860904|102191119|102185858|108633189|102182147|100860996|102182418|102184768|106502081|102188874|102187872|102179302|102185042|102179343|102184168|XLOC_008613|100860940|102184647|102179673|102185804|100860828|10217…	http://www.genome.jp/kegg-bin/show_pathway?chx04611/chx:102168790%09red/chx:102170985%09red/chx:100860828%09red/chx:100860904%09red/chx:102183732%09red/chx:102185042%09red/chx:100860940%09red/chx:102187595%09red/chx:102189140%09red/chx:102187491%09red/chx:102179343%09red/chx:102181980%09red/chx:102184647%09red/chx:102175216%09red/chx:102173379%09red/chx:100860996%09red/chx:102179302%09red/chx:102…
Lysine degradation	KEGG PATHWAY	chx00310	21	53	0.0658661	0.419029	102185894|102174989|XLOC_262406|102176366|XLOC_273566|106502026|100861039|102168374|102173322|XLOC_557066|102172883|102177756|102189666|102185431|102169216|102183718|102189519|102189481|102182198|108636718|102179598	http://www.genome.jp/kegg-bin/show_pathway?chx00310/chx:102189519%09red/chx:102185894%09red/chx:102172883%09red/chx:102183718%09red/chx:102176366%09red/chx:102174989%09red/chx:102177756%09red/chx:102179598%09red/chx:102168374%09red/chx:102169216%09red
Vitamin digestion and absorption	KEGG PATHWAY	chx04977	11	23	0.0717516	0.419029	102170190|102183916|102178475|102183532|102170448|102180405|102185410|102190665|102171250|102177144|102177770	http://www.genome.jp/kegg-bin/show_pathway?chx04977/chx:102190665%09red/chx:102183916%09red/chx:102183532%09red/chx:102177770%09red/chx:102171250%09red/chx:102177144%09red/chx:102180405%09red/chx:102170448%09red/chx:102178475%09red/chx:102170190%09red
Bladder cancer	KEGG PATHWAY	chx05219	15	35	0.0723004	0.419029	102170620|100860957|102170451|102185182|102179898|100860971|102169621|102171262|102184364|102174745|102183886|102169967|102181989|102174360|102172767	http://www.genome.jp/kegg-bin/show_pathway?chx05219/chx:102184364%09red/chx:102171262%09red/chx:102183886%09red/chx:100860971%09red/chx:102170620%09red/chx:102181989%09red/chx:102169967%09red/chx:102174360%09red/chx:102179898%09red/chx:102185182%09red/chx:102170451%09red/chx:102169621%09red/chx:100860957%09red/chx:102172767%09red
Salivary secretion	KEGG PATHWAY	chx04970	30	83	0.0723572	0.419029	102183405|102184768|108633809|102183561|102171764|102168373|100861191|102176517|102189554|102188357|102171922|102172639|102186276|102172114|102185858|102169848|102187815|108633189|102179850|102182418|102188874|100861213|102184168|102185490|102182788|102168790|102175311|102186190|102180651|102185900	http://www.genome.jp/kegg-bin/show_pathway?chx04970/chx:102185490%09red/chx:102168790%09red/chx:102188357%09red/chx:102169848%09red/chx:102179850%09red/chx:102186539%09red/chx:102189140%09red/chx:102185900%09red/chx:102170003%09red/chx:102173379%09red/chx:100861191%09red/chx:102180651%09red/chx:102184168%09red/chx:102187815%09red/chx:102182418%09red/chx:102171922%09red/chx:102189554%09red/chx:102…
Morphine addiction	KEGG PATHWAY	chx05032	33	93	0.0727164	0.419029	102189312|102175531|102186081|102179745|102168704|102169739|102183675|102170665|102172114|102180455|102176517|102171820|102186689|102185727|102171922|102173005|102189417|102185858|102184338|108633189|102168302|102191178|102188874|102185434|102183232|102185804|102172336|102168790|102174574|102171854|102175579|102186243|108633300	http://www.genome.jp/kegg-bin/show_pathway?chx05032/chx:102168790%09red/chx:102168704%09red/chx:102179745%09red/chx:102175579%09red/chx:102186689%09red/chx:102175531%09red/chx:102186243%09red/chx:102171854%09red/chx:102189312%09red/chx:102189140%09red/chx:102172114%09red/chx:102170665%09red/chx:102173379%09red/chx:102186081%09red/chx:102172336%09red/chx:102183675%09red/chx:102180455%09red/chx:102…
Rap1 signaling pathway	KEGG PATHWAY	chx04015	64	201	0.0817964	0.419029	102174045|102173967|108637187|102189175|102189599|100861303|102171226|102185645|102172114|102168515|102187491|102187092|100860957|100860837|XLOC_599972|102186420|102179782|102177853|102171922|100860971|102169516|102185873|102182889|102185858|102183685|102189537|102180406|102180381|102174745|100860996|102170451|102183255|102168996|108633189|102185042|102185411|102181789|102177831|102189928|1021842…	http://www.genome.jp/kegg-bin/show_pathway?chx04015/chx:102186820%09red/chx:100860904%09red/chx:102178145%09red/chx:102183685%09red/chx:100860807%09red/chx:102179782%09red/chx:102180406%09red/chx:100861303%09red/chx:100862660%09red/chx:102185411%09red/chx:102171226%09red/chx:102172767%09red/chx:102170451%09red/chx:102169516%09red/chx:102189140%09red/chx:102187491%09red/chx:102189928%09red/chx:102…
Carbohydrate digestion and absorption	KEGG PATHWAY	chx04973	16	39	0.0824961	0.419029	102168356|102183405|102189736|102188357|102172639|102170730|100860904|108633809|102183561|102174685|102185042|102179343|102168373|102169641|102187897|106501911	http://www.genome.jp/kegg-bin/show_pathway?chx04973/chx:102178379%09red/chx:102183561%09red/chx:102179343%09red/chx:100860904%09red/chx:102188357%09red/chx:102189736%09red/chx:102185042%09red/chx:102169641%09red/chx:102174685%09red/chx:102168356%09red/chx:102186539%09red/chx:102187897%09red/chx:102191649%09red/chx:102170730%09red/chx:102168373%09red
Porphyrin and chlorophyll metabolism	KEGG PATHWAY	chx00860	15	36	0.083786	0.419029	102172204|100860951|108633190|108633246|102185703|102190288|102187470|102173083|102177077|102186555|108634355|108635420|102168532|102181017|102172487	http://www.genome.jp/kegg-bin/show_pathway?chx00860/chx:102177077%09red/chx:102186850%09red/chx:102190288%09red/chx:102183140%09red/chx:100860951%09red/chx:102186555%09red/chx:102181017%09red/chx:102173552%09red/chx:102174355%09red/chx:102172204%09red/chx:102172487%09red/chx:102168532%09red/chx:102172432%09red
Drug metabolism - cytochrome P450	KEGG PATHWAY	chx00982	21	55	0.0838018	0.419029	102173083|102190288|102188176|108633190|102181105|102187470|108633246|102179973|102174170|102187632|108636034|102190481|108633215|102180115|102185156|102191095|102186197|108635420|102168532|102173676|102171556	http://www.genome.jp/kegg-bin/show_pathway?chx00982/chx:102186850%09red/chx:102188176%09red/chx:102181105%09red/chx:102191095%09red/chx:102186197%09red/chx:102190481%09red/chx:102185988%09red/chx:102173405%09red/chx:102190288%09red/chx:102189581%09red/chx:102171556%09red/chx:102173552%09red/chx:102178383%09red/chx:102183140%09red/chx:102174170%09red/chx:102168532%09red/chx:102172432%09red/chx:102…
Glycerolipid metabolism	KEGG PATHWAY	chx00561	21	55	0.0838018	0.419029	108633884|102174989|108633887|102187080|100860750|102180745|102184779|102178030|102176386|102187190|102191574|102169567|102184173|102185364|102177282|102171567|102189519|108633223|102176082|102181127|102174409	http://www.genome.jp/kegg-bin/show_pathway?chx00561/chx:102189519%09red/chx:102191574%09red/chx:102184779%09red/chx:102191623%09red/chx:102187190%09red/chx:100860750%09red/chx:102176386%09red/chx:102169567%09red/chx:102174989%09red/chx:102177282%09red/chx:102171567%09red/chx:102185364%09red/chx:102184173%09red/chx:102187080%09red/chx:102174409%09red/chx:102176082%09red/chx:102181127%09red/chx:102…
Circadian entrainment	KEGG PATHWAY	chx04713	34	98	0.0842209	0.419029	102189312|102186081|102187163|108637187|102168378|102169739|102172114|102170665|102176517|102171922|102185850|102185858|102185084|108633189|102189537|102177855|108634454|102182418|102177581|102184768|102191178|102179229|102183232|102184168|102176762|102180565|102188874|102171059|102185490|102185804|102168790|102175311|102174574|102181789	http://www.genome.jp/kegg-bin/show_pathway?chx04713/chx:102185490%09red/chx:102168790%09red/chx:102185084%09red/chx:102180565%09red/chx:102169266%09red/chx:102189312%09red/chx:102177581%09red/chx:102170665%09red/chx:102179229%09red/chx:102171059%09red/chx:102173379%09red/chx:102186081%09red/chx:102184168%09red/chx:102189537%09red/chx:102181789%09red/chx:102182418%09red/chx:102187163%09red/chx:102…
Proximal tubule bicarbonate reclamation	KEGG PATHWAY	chx04964	10	21	0.0852565	0.419029	102183405|102174074|102181072|102188357|102176699|102172639|108633809|102183561|102168373|102174762	http://www.genome.jp/kegg-bin/show_pathway?chx04964/chx:102174762%09red/chx:102183561%09red/chx:102188357%09red/chx:102176699%09red/chx:102174074%09red/chx:102186539%09red/chx:102191649%09red/chx:102168373%09red/chx:102181072%09red
alpha-Linolenic acid metabolism	KEGG PATHWAY	chx00592	13	30	0.085675	0.419029	102184764|102191660|102171250|108637647|102171133|108635030|106503219|108633182|102170280|XLOC_697341|102172230|102175216|102187595	http://www.genome.jp/kegg-bin/show_pathway?chx00592/chx:102170280%09red/chx:102170006%09red/chx:102175216%09red/chx:102184764%09red/chx:102171250%09red/chx:102178266%09red/chx:102171133%09red/chx:102172230%09red/chx:100861212%09red/chx:102187595%09red/chx:102191660%09red
Collecting duct acid secretion	KEGG PATHWAY	chx04966	13	30	0.085675	0.419029	102171404|102182700|102174547|102186995|102183447|102172556|102169296|102174762|102191135|102189904|102186053|102185090|108633881	http://www.genome.jp/kegg-bin/show_pathway?chx04966/chx:102174762%09red/chx:102182700%09red/chx:102169296%09red/chx:102186053%09red/chx:102184394%09red/chx:102186995%09red/chx:102178477%09red/chx:102171404%09red/chx:102189904%09red/chx:102191135%09red/chx:102174547%09red/chx:102185090%09red
Cocaine addiction	KEGG PATHWAY	chx05030	19	49	0.0881312	0.421082	102185072|102176517|102188874|102187453|102174829|102185804|106503490|108633189|102183745|102189537|108633215|102168378|102180115|102181789|108637187|102168790|102183893|108635050|102169726	http://www.genome.jp/kegg-bin/show_pathway?chx05030/chx:102189537%09red/chx:102183893%09red/chx:102189140%09red/chx:102169726%09red/chx:102174657%09red/chx:102183745%09red/chx:102173379%09red/chx:102181789%09red/chx:100860765%09red/chx:102168378%09red/chx:102187453%09red/chx:102171671%09red/chx:102185072%09red/chx:102168790%09red/chx:102174829%09red/chx:102180115%09red
Glycine, serine and threonine metabolism	KEGG PATHWAY	chx00260	18	46	0.090278	0.421082	102190784|108637165|102174841|102187916|102184628|102184667|108633215|102170645|102180115|102178337|102176539|102169216|102178128|102187185|102172231|102168386|102184397|102169807	http://www.genome.jp/kegg-bin/show_pathway?chx00260/chx:102170645%09red/chx:102176539%09red/chx:102178337%09red/chx:102187916%09red/chx:102174841%09red/chx:102184628%09red/chx:102187185%09red/chx:102184667%09red/chx:102178128%09red/chx:102169807%09red/chx:102184397%09red/chx:102190784%09red/chx:102168386%09red/chx:102172231%09red/chx:102180627%09red/chx:102169216%09red/chx:102180115%09red
Arginine and proline metabolism	KEGG PATHWAY	chx00330	22	59	0.0912579	0.421082	102171086|102180002|102174989|102184631|102190033|102179448|108633215|100860853|100860854|102189519|102179910|108634299|100860879|102176898|102183273|102181733|102180115|102185490|100860804|102184628|106503387|108636344	http://www.genome.jp/kegg-bin/show_pathway?chx00330/chx:102189519%09red/chx:102185490%09red/chx:102190033%09red/chx:102184628%09red/chx:102183273%09red/chx:102179910%09red/chx:102174989%09red/chx:102170262%09red/chx:102171086%09red/chx:100860804%09red/chx:102180002%09red/chx:100860880%09red/chx:102176898%09red/chx:102179448%09red/chx:102181733%09red/chx:100860853%09red/chx:100860854%09red/chx:100…
cGMP-PKG signaling pathway	KEGG PATHWAY	chx04022	52	161	0.0923563	0.421082	102183405|102184858|102184875|102174163|102168704|102185781|XLOC_028495|102181980|108633809|102183561|102174494|102168373|102190641|102183893|102185072|102181454|102188479|102170985|102172639|108637286|102190355|102182788|102188357|102171922|102170148|102186276|108636338|102185858|102177443|106503490|102182147|102187815|102182418|102179850|102168996|102184768|102184725|102183745|102176666|1021850…	http://www.genome.jp/kegg-bin/show_pathway?chx04022/chx:102170985%09red/chx:100860904%09red/chx:102188357%09red/chx:102185042%09red/chx:102170148%09red/chx:102179850%09red/chx:102175290%09red/chx:102171671%09red/chx:102186539%09red/chx:102174829%09red/chx:100861351%09red/chx:102183893%09red/chx:102179343%09red/chx:102181980%09red/chx:102168704%09red/chx:102168996%09red/chx:100861099%09red/chx:102…
Fatty acid biosynthesis	KEGG PATHWAY	chx00061	7	13	0.0963159	0.426742	102177304|100861286|102178200|102177866|102191324|102181437|100861224	http://www.genome.jp/kegg-bin/show_pathway?chx00061/chx:102178200%09red/chx:100861224%09red/chx:102181437%09red/chx:100861286%09red/chx:102190777%09red/chx:102191324%09red/chx:102177866%09red
Regulation of actin cytoskeleton	KEGG PATHWAY	chx04810	68	218	0.0967705	0.426742	102180632|102187022|102181501|102186592|102180225|102171364|102186774|102185042|XLOC_028495|102179873|102182645|102171226|102172326|102190641|102181007|102187491|102182530|102174073|102176792|102184374|102188539|XLOC_599972|102179782|102172668|102181454|102179802|102190079|102189645|102178102|102177011|102185873|102181695|102183869|102183685|102177564|102191175|102180381|102182147|102170985|10086…	http://www.genome.jp/kegg-bin/show_pathway?chx04810/chx:102184374%09red/chx:102174457%09red/chx:102190516%09red/chx:102179075%09red/chx:102185499%09red/chx:102183685%09red/chx:102179782%09red/chx:102170985%09red/chx:102179873%09red/chx:102181695%09red/chx:102181217%09red/chx:102171226%09red/chx:102172767%09red/chx:102187491%09red/chx:102179343%09red/chx:102171364%09red/chx:102181980%09red/chx:102…
Ascorbate and aldarate metabolism	KEGG PATHWAY	chx00053	10	22	0.102203	0.443431	102174989|108633190|108633246|102190288|102187470|102173083|102189519|108635420|102168532|102188205	http://www.genome.jp/kegg-bin/show_pathway?chx00053/chx:102189519%09red/chx:102186850%09red/chx:102190288%09red/chx:102183140%09red/chx:102174989%09red/chx:102188205%09red/chx:102173552%09red/chx:102168532%09red/chx:102172432%09red
Dopaminergic synapse	KEGG PATHWAY	chx04728	43	132	0.10777	0.455546	100861281|102189312|102186081|102168378|102169739|102170070|102172114|102170665|102183893|102185072|102176517|102170985|102185489|108634454|102174574|108633215|102185850|102185084|102189537|102177705|100860996|108633189|102187453|106503490|102184768|102183745|102191178|102188874|102180115|102183232|102179054|102176762|102169495|102169726|102171059|102174829|102185804|102168790|102175311|102181952…	http://www.genome.jp/kegg-bin/show_pathway?chx04728/chx:102168790%09red/chx:102170985%09red/chx:102189312%09red/chx:100860904%09red/chx:102185084%09red/chx:102169266%09red/chx:102179054%09red/chx:102187453%09red/chx:102171671%09red/chx:102188541%09red/chx:102186081%09red/chx:102174829%09red/chx:102183893%09red/chx:102189140%09red/chx:102172114%09red/chx:102170665%09red/chx:102171059%09red/chx:102…
Chemical carcinogenesis	KEGG PATHWAY	chx05204	23	64	0.109071	0.455546	108633190|102185156|108636034|102178311|102173083|102168375|102168532|102172669|102191011|102174170|102181105|102179973|102184252|108635420|100861186|102172942|102190481|102190288|102185739|102181382|102186197|108633246|102187470	http://www.genome.jp/kegg-bin/show_pathway?chx05204/chx:102186850%09red/chx:102173233%09red/chx:102184252%09red/chx:102173552%09red/chx:102186197%09red/chx:102191011%09red/chx:102168532%09red/chx:102185988%09red/chx:102185708%09red/chx:102190288%09red/chx:102181382%09red/chx:102181105%09red/chx:102183140%09red/chx:102189581%09red/chx:102178383%09red/chx:102169851%09red/chx:102174170%09red/chx:102…
Drug metabolism - other enzymes	KEGG PATHWAY	chx00983	15	38	0.110076	0.455546	102183534|102190288|108635379|108633190|100861280|102170200|102185703|102187470|102173083|102180964|102181553|108633246|108635420|102168532|102188073	http://www.genome.jp/kegg-bin/show_pathway?chx00983/chx:102181553%09red/chx:102183534%09red/chx:102190288%09red/chx:102183140%09red/chx:102188253%09red/chx:102186850%09red/chx:100861280%09red/chx:102173552%09red/chx:102174355%09red/chx:102168532%09red/chx:102170200%09red/chx:102172432%09red/chx:102188887%09red
Retrograde endocannabinoid signaling	KEGG PATHWAY	chx04723	35	105	0.11286	0.45705	102189312|102186081|102179745|102168378|102169739|102183675|102170665|102172114|102176517|102171820|108634454|102185727|102171922|102185850|102176082|102185858|102184338|100860996|102184538|102175263|102184768|102168302|102191178|102183232|102176151|102171059|102185804|102172336|102169078|102168790|102174574|102186912|102171854|102186243|108633300	http://www.genome.jp/kegg-bin/show_pathway?chx04723/chx:102168790%09red/chx:102179745%09red/chx:102169266%09red/chx:100860996%09red/chx:102171854%09red/chx:102169078%09red/chx:102172114%09red/chx:102170665%09red/chx:102171059%09red/chx:102173379%09red/chx:102186081%09red/chx:102184538%09red/chx:102176082%09red/chx:102186243%09red/chx:102172336%09red/chx:102183675%09red/chx:102186912%09red/chx:102…
Thyroid hormone signaling pathway	KEGG PATHWAY	chx04919	37	112	0.113838	0.45705	102183405|102189170|102171262|102189599|108633809|102183561|102168240|102180337|102168373|XLOC_442167|102172636|102176517|102188357|102172639|102172114|102180706|100861391|102187819|102189202|102170009|108638397|102170148|102169621|108636921|102185042|102179343|102188915|102179571|102183019|102176460|102178972|102169338|102168790|102181685|100860904|100860902|102184479	http://www.genome.jp/kegg-bin/show_pathway?chx04919/chx:100860902%09red/chx:102168790%09red/chx:100860904%09red/chx:102188357%09red/chx:102180337%09red/chx:102183019%09red/chx:102185042%09red/chx:102170148%09red/chx:102174800%09red/chx:102186539%09red/chx:100861391%09red/chx:102179343%09red/chx:102171262%09red/chx:102173379%09red/chx:102175189%09red/chx:102180706%09red/chx:102168240%09red/chx:102…
Pentose phosphate pathway	KEGG PATHWAY	chx00030	12	29	0.11744	0.46458	102175812|102185744|102171699|102174732|102186015|102190144|108633214|106502965|102174863|102187016|102188205|102171321	http://www.genome.jp/kegg-bin/show_pathway?chx00030/chx:102190144%09red/chx:102174863%09red/chx:102173944%09red/chx:102171321%09red/chx:102188205%09red/chx:102186015%09red/chx:102175849%09red/chx:102187616%09red/chx:102174732%09red/chx:102185744%09red/chx:102173923%09red/chx:102187622%09red
Ovarian steroidogenesis	KEGG PATHWAY	chx04913	23	65	0.120276	0.464805	102182663|102178475|102190572|102187595|102176517|102188418|102176340|102171922|102188299|102189109|102185858|102187294|102187932|102187782|102168996|108633189|102184252|102188874|100861291|102173131|102168790|100860843|102175216	http://www.genome.jp/kegg-bin/show_pathway?chx04913/chx:102189140%09red/chx:102184252%09red/chx:102187294%09red/chx:102187932%09red/chx:102185858%09red/chx:102171922%09red/chx:102175216%09red/chx:100861291%09red/chx:102173379%09red/chx:102168996%09red/chx:102178475%09red/chx:102190840%09red/chx:102168790%09red/chx:102173131%09red/chx:102187782%09red/chx:102182663%09red/chx:102187595%09red/chx:102…
Histidine metabolism	KEGG PATHWAY	chx00340	10	23	0.120953	0.464805	102174989|102186241|102185156|102169059|108633215|102180115|102180002|102189519|102176332|102169726	http://www.genome.jp/kegg-bin/show_pathway?chx00340/chx:102189519%09red/chx:102169059%09red/chx:102185988%09red/chx:102174989%09red/chx:102169726%09red/chx:102176332%09red/chx:102180002%09red/chx:102186241%09red/chx:102180115%09red
cAMP signaling pathway	KEGG PATHWAY	chx04024	65	213	0.131052	0.496521	102183405|102176151|100861283|102181502|102187779|102168704|108637187|102168378|108633809|102183561|102168373|102168790|102183893|102187491|102181111|102178536|102176517|102170985|102179446|102186689|102187815|102191798|102170891|102188357|102171922|102189645|102172639|102171060|102185850|100860904|102185858|102185084|102180565|102189537|102169145|108634454|102177789|102189146|102170148|108633189…	http://www.genome.jp/kegg-bin/show_pathway?chx04024/chx:102181502%09red/chx:102168790%09red/chx:102170985%09red/chx:102174657%09red/chx:102191372%09red/chx:102185084%09red/chx:102180565%09red/chx:102169266%09red/chx:102185042%09red/chx:102168704%09red/chx:102186689%09red/chx:102170148%09red/chx:102186539%09red/chx:102170891%09red/chx:102174829%09red/chx:102175485%09red/chx:102183893%09red/chx:102…
Inflammatory mediator regulation of TRP channels	KEGG PATHWAY	chx04750	34	104	0.13558	0.50654	102187771|102181502|102190572|102173967|102189599|102171471|102180337|102170884|102179236|102172114|102187595|102176517|102170985|102171922|102169120|102185858|102185084|100860996|102169516|108633189|102174214|102184768|102176762|102188874|102185042|102179343|100861186|102185739|102168790|102175311|102178853|102175216|102188631|100862660	http://www.genome.jp/kegg-bin/show_pathway?chx04750/chx:102181502%09red/chx:102168790%09red/chx:102170985%09red/chx:102185084%09red/chx:102180337%09red/chx:102185042%09red/chx:102169120%09red/chx:102190840%09red/chx:100862660%09red/chx:102187595%09red/chx:102169516%09red/chx:102189140%09red/chx:102169851%09red/chx:102179343%09red/chx:102188631%09red/chx:102175216%09red/chx:102173379%09red/chx:100…
Synthesis and degradation of ketone bodies	KEGG PATHWAY	chx00072	6	12	0.145175	0.519271	102172338|100860890|102188355|102176561|102191520|102180798	http://www.genome.jp/kegg-bin/show_pathway?chx00072/chx:102188355%09red/chx:100860890%09red/chx:102172338%09red/chx:102176561%09red/chx:102180798%09red/chx:102175181%09red
Estrogen signaling pathway	KEGG PATHWAY	chx04915	32	98	0.145265	0.519271	102178315|102169739|102184364|102171471|102183706|102183893|102185072|102176517|102186689|102171922|102185858|102179773|102178582|102184768|106503490|108633189|102183745|102188874|102169956|102185412|102185042|102179343|102174829|102185804|102186695|102168790|102175311|100860904|102189677|102175579|100860849|102172767	http://www.genome.jp/kegg-bin/show_pathway?chx04915/chx:102168790%09red/chx:100860904%09red/chx:102185042%09red/chx:102175579%09red/chx:102186689%09red/chx:102171671%09red/chx:102174829%09red/chx:102172767%09red/chx:102183893%09red/chx:102189140%09red/chx:102179343%09red/chx:102183745%09red/chx:102173379%09red/chx:102171471%09red/chx:102171413%09red/chx:102184364%09red/chx:102179773%09red/chx:102…
Renin-angiotensin system	KEGG PATHWAY	chx04614	8	18	0.145782	0.519271	102189288|102190154|102184949|102174163|102182324|102173692|102185784|102174387	http://www.genome.jp/kegg-bin/show_pathway?chx04614/chx:102184949%09red/chx:102190154%09red/chx:102185784%09red/chx:102189288%09red/chx:102174163%09red/chx:102173692%09red/chx:102182324%09red/chx:102174387%09red
Metabolism of xenobiotics by cytochrome P450	KEGG PATHWAY	chx00980	20	57	0.146709	0.519271	102173507|102190288|102178311|108633190|102181105|102187470|102168375|102179973|102174170|102184252|102168532|102173083|108633246|102185156|108636034|102186197|102172942|108635420|102190481|102172669	http://www.genome.jp/kegg-bin/show_pathway?chx00980/chx:102186850%09red/chx:102173233%09red/chx:102184252%09red/chx:102173552%09red/chx:102186197%09red/chx:102190481%09red/chx:102185988%09red/chx:102190288%09red/chx:102173507%09red/chx:102181105%09red/chx:102189581%09red/chx:102178383%09red/chx:102183140%09red/chx:102174170%09red/chx:102168532%09red/chx:102168375%09red/chx:102172432%09red
Thyroid hormone synthesis	KEGG PATHWAY	chx04918	24	71	0.152317	0.522681	102183405|102190380|108633809|102183561|102172114|102183893|102168373|102176517|102188357|102171922|102172639|102185072|102185858|102184023|102190911|108633189|106503490|102184768|102183745|102188874|102188950|102190361|102174829|102168790	http://www.genome.jp/kegg-bin/show_pathway?chx04918/chx:102190380%09red/chx:102188357%09red/chx:102168790%09red/chx:102171671%09red/chx:102186539%09red/chx:102174829%09red/chx:102183893%09red/chx:102189140%09red/chx:102173379%09red/chx:102188950%09red/chx:102184023%09red/chx:102190911%09red/chx:102183745%09red/chx:102171922%09red/chx:102185072%09red/chx:102172114%09red/chx:102184768%09red/chx:102…
Mucin type O-Glycan biosynthesis	KEGG PATHWAY	chx00512	12	31	0.154446	0.522681	102179079|102185180|102187194|102174078|102178175|102177384|102177250|102179608|102177245|102169479|102174898|102170783	http://www.genome.jp/kegg-bin/show_pathway?chx00512/chx:102178175%09red/chx:102179079%09red/chx:102169479%09red/chx:102179608%09red/chx:102170783%09red/chx:102174898%09red/chx:102177245%09red/chx:102177384%09red/chx:102187194%09red/chx:102185180%09red/chx:102174078%09red/chx:102177250%09red
Pentose and glucuronate interconversions	KEGG PATHWAY	chx00040	12	31	0.154446	0.522681	102190288|102186879|108633190|108633246|102185703|102187190|102187470|102173083|102177249|102189519|108635420|102168532	http://www.genome.jp/kegg-bin/show_pathway?chx00040/chx:102189519%09red/chx:102186850%09red/chx:102190288%09red/chx:102183140%09red/chx:102186879%09red/chx:102177249%09red/chx:102187190%09red/chx:102173552%09red/chx:102174355%09red/chx:102168532%09red/chx:102172432%09red
Glioma	KEGG PATHWAY	chx05214	21	61	0.155444	0.522681	102179773|XLOC_599972|102179898|102189599|102185042|102172114|102169621|102176762|102175311|102180337|100860904|100860902|102183886|102179343|102184232|102169956|102185084|102174360|102189677|102172767|102174007	http://www.genome.jp/kegg-bin/show_pathway?chx05214/chx:100860902%09red/chx:102189677%09red/chx:102179343%09red/chx:102176762%09red/chx:100860904%09red/chx:102185084%09red/chx:102172767%09red/chx:102184232%09red/chx:102183886%09red/chx:102179898%09red/chx:102185042%09red/chx:102175311%09red/chx:102172114%09red/chx:102169956%09red/chx:102174007%09red/chx:102174360%09red/chx:102180337%09red/chx:102…
GABAergic synapse	KEGG PATHWAY	chx04727	29	89	0.161445	0.532817	102174784|102189312|102186081|102179745|100861246|102183675|102170665|100861058|102176517|102171820|102186689|102174074|102185727|102171922|102172114|102185858|102184338|102168302|102191178|102183232|102176151|102188363|102185804|102172336|102168790|102174574|102171854|102186243|108633300	http://www.genome.jp/kegg-bin/show_pathway?chx04727/chx:102168790%09red/chx:102179745%09red/chx:102186689%09red/chx:102186243%09red/chx:102171854%09red/chx:102189312%09red/chx:102170665%09red/chx:102174784%09red/chx:102173379%09red/chx:102186081%09red/chx:102174074%09red/chx:100861058%09red/chx:102172336%09red/chx:102183675%09red/chx:102188363%09red/chx:102171922%09red/chx:102168302%09red/chx:102…
PI3K-Akt signaling pathway	KEGG PATHWAY	chx04151	103	356	0.16242	0.532817	102174120|102185420|102186081|102184232|102171226|102182925|108637286|102179898|100860971|102182645|102191119|102181695|102183745|102180406|102185042|102168738|102190652|100861318|102168934|102171403|100860940|102189773|102174007|102189312|100861303|102191085|102170665|102185072|102187491|100860957|102179782|102180381|102178401|100860837|100861234|102185860|100860807|100860805|102174745|102189399…	http://www.genome.jp/kegg-bin/show_pathway?chx04151/chx:102189312%09red/chx:102183732%09red/chx:102187352%09red/chx:102171671%09red/chx:102179898%09red/chx:102188676%09red/chx:102183893%09red/chx:102177853%09red/chx:102171079%09red/chx:102189399%09red/chx:102172864%09red/chx:102185489%09red/chx:102181229%09red/chx:102173121%09red/chx:102185645%09red/chx:102191119%09red/chx:102169621%09red/chx:100…
AMPK signaling pathway	KEGG PATHWAY	chx04152	39	125	0.170626	0.552992	102187923|100861286|102184858|102173497|102185042|102170070|100860763|102183893|100861224|102185744|102185489|108637286|102173644|102186015|102182788|102188689|102189380|102188251|102168229|102178200|102177705|102175106|108635517|102168996|102183745|102176051|102179446|102169762|102170730|102179343|100861234|102180987|102190144|102174829|102188676|102181952|100860904|100860902|102175725	http://www.genome.jp/kegg-bin/show_pathway?chx04152/chx:102176034%09red/chx:100860902%09red/chx:102176051%09red/chx:102187923%09red/chx:100860904%09red/chx:100861286%09red/chx:100860908%09red/chx:102185042%09red/chx:102190144%09red/chx:102173497%09red/chx:102188251%09red/chx:102173644%09red/chx:102188676%09red/chx:102174829%09red/chx:102183893%09red/chx:102175106%09red/chx:102179343%09red/chx:102…
Ras signaling pathway	KEGG PATHWAY	chx04014	66	223	0.178263	0.559879	102170665|102189312|102186081|108637187|102189599|102191660|100861303|102187595|102171226|102180337|102185645|102172114|102169300|102168515|102182530|102176517|102180684|100860837|XLOC_599972|102179782|102173007|102173025|102185873|102177178|102183685|102189537|102179773|102180406|102180381|102170280|102177853|106503219|102168996|102185042|102191178|102185411|102171602|100860957|102183232|1021842…	http://www.genome.jp/kegg-bin/show_pathway?chx04014/chx:102185645%09red/chx:102168790%09red/chx:102172767%09red/chx:102185860%09red/chx:102180337%09red/chx:102183685%09red/chx:100860807%09red/chx:102179782%09red/chx:102180406%09red/chx:100861303%09red/chx:102185411%09red/chx:102181217%09red/chx:102180684%09red/chx:102187595%09red/chx:102171226%09red/chx:102178972%09red/chx:102169728%09red/chx:102…
Synaptic vesicle cycle	KEGG PATHWAY	chx04721	22	66	0.178296	0.559879	108633881|102182700|102174547|102183447|102176042|102184538|102186995|XLOC_490486|102172556|102191135|102186053|102183039|XLOC_695511|102189904|102189961|102171292|102171404|102169078|102169296|102187453|102174416|102185090	http://www.genome.jp/kegg-bin/show_pathway?chx04721/chx:102191147%09red/chx:102189961%09red/chx:102176042%09red/chx:102182700%09red/chx:102169296%09red/chx:102184538%09red/chx:102185090%09red/chx:102186053%09red/chx:102171292%09red/chx:102184394%09red/chx:102178477%09red/chx:102174547%09red/chx:102171404%09red/chx:102183039%09red/chx:102189904%09red/chx:102191135%09red/chx:102187453%09red/chx:102…
Adherens junction	KEGG PATHWAY	chx04520	24	73	0.179416	0.559879	108636039|102179802|102187289|102190193|102181989|102178102|102173736|102170451|102172326|102190939|102186231|102173248|102183255|102168996|102190308|102184374|102172668|102171560|102178667|102178978|102179673|102176966|102172767|102173039	http://www.genome.jp/kegg-bin/show_pathway?chx04520/chx:102190939%09red/chx:102190308%09red/chx:102190193%09red/chx:102183255%09red/chx:102179075%09red/chx:102178667%09red/chx:102173248%09red/chx:102172668%09red/chx:102168996%09red/chx:102171560%09red/chx:102180012%09red/chx:102187289%09red/chx:102184374%09red/chx:102170451%09red/chx:102173736%09red/chx:102181989%09red/chx:102179673%09red/chx:102…
Butanoate metabolism	KEGG PATHWAY	chx00650	11	29	0.181076	0.559879	102172338|102185052|100860890|102177457|102188355|102176561|102191520|100861058|102181180|102180798|102179598	http://www.genome.jp/kegg-bin/show_pathway?chx00650/chx:102183382%09red/chx:102188355%09red/chx:102182274%09red/chx:102176561%09red/chx:100860890%09red/chx:102172338%09red/chx:102179598%09red/chx:100861058%09red/chx:102180798%09red/chx:102177457%09red/chx:102175181%09red
Pancreatic secretion	KEGG PATHWAY	chx04972	29	91	0.186393	0.566278	102186735|102183405|102188005|108633809|102183561|102171574|102168373|102172114|102185525|102179446|102185547|102188357|102171922|102172639|102186276|102185858|102187671|102169848|102191660|102170280|102187815|106503219|108633189|102184768|102188874|102172230|102180565|102173692|102174762	http://www.genome.jp/kegg-bin/show_pathway?chx04972/chx:102188357%09red/chx:102180565%09red/chx:102169848%09red/chx:102186539%09red/chx:102189140%09red/chx:102170280%09red/chx:102170006%09red/chx:102174762%09red/chx:102187815%09red/chx:102186735%09red/chx:102185525%09red/chx:102185547%09red/chx:102171922%09red/chx:102187671%09red/chx:102172230%09red/chx:102191649%09red/chx:102172114%09red/chx:102…
Glycosphingolipid biosynthesis - lacto and neolacto series	KEGG PATHWAY	chx00601	10	26	0.187356	0.566278	102185596|102190262|102170624|108637492|102190625|102181295|102177200|102168270|102178850|100860927	http://www.genome.jp/kegg-bin/show_pathway?chx00601/chx:102168270%09red/chx:102181295%09red/chx:102177200%09red/chx:102185596%09red/chx:102190262%09red/chx:102185028%09red/chx:102190625%09red/chx:100860927%09red
Dorso-ventral axis formation	KEGG PATHWAY	chx04320	9	23	0.19374	0.579066	102172636|102178336|102181805|100861014|102188915|XLOC_638469|102189202|102172767|102180617	http://www.genome.jp/kegg-bin/show_pathway?chx04320/chx:102180617%09red/chx:102178336%09red/chx:102189202%09red/chx:102177020%09red/chx:100861014%09red/chx:102177882%09red/chx:102176719%09red/chx:102172767%09red
ErbB signaling pathway	KEGG PATHWAY	chx04012	27	85	0.20051	0.592716	102183226|102171262|102189599|102180337|102181989|102172114|102182530|102186998|102179898|100861234|102185084|102180661|102179773|102182565|102176762|102183499|102173448|102185042|102179343|102168328|102185177|100860904|100860902|102189677|102169956|102174360|102172767	http://www.genome.jp/kegg-bin/show_pathway?chx04012/chx:102186998%09red/chx:100860902%09red/chx:100860904%09red/chx:102185084%09red/chx:102180337%09red/chx:102185042%09red/chx:102179898%09red/chx:102181217%09red/chx:102172767%09red/chx:102179343%09red/chx:102171262%09red/chx:102181989%09red/chx:102183226%09red/chx:102174360%09red/chx:100861234%09red/chx:102181878%09red/chx:102182565%09red/chx:102…
Melanogenesis	KEGG PATHWAY	chx04916	30	96	0.20566	0.600813	102183205|102184053|102177945|102180281|102183893|102172114|102174961|102176517|102175912|102171922|102185858|102185084|102178446|102187819|108633189|102183745|102176762|102188874|102172948|102169882|102173736|102170617|102171665|102186699|102175724|102174829|102185804|102168790|102175311|100860807	http://www.genome.jp/kegg-bin/show_pathway?chx04916/chx:102168790%09red/chx:102185084%09red/chx:100860807%09red/chx:102174961%09red/chx:102174829%09red/chx:102183893%09red/chx:102189140%09red/chx:102172948%09red/chx:102177945%09red/chx:102180281%09red/chx:102173379%09red/chx:102183205%09red/chx:102169882%09red/chx:102183745%09red/chx:102175912%09red/chx:102171922%09red/chx:102187819%09red/chx:102…
Glutamatergic synapse	KEGG PATHWAY	chx04724	35	114	0.207716	0.600813	102171308|102189312|102186081|102170113|108637187|102168378|102171550|102172114|102170665|102176416|102187595|102176517|102184433|102174074|102183363|102171922|102185850|102185858|102189537|108634454|108633189|102184768|102191178|102188874|102178113|102183232|102190560|102171059|102185804|102169078|102168790|102174574|102181789|102175216|108635050	http://www.genome.jp/kegg-bin/show_pathway?chx04724/chx:102168790%09red/chx:102174657%09red/chx:102169266%09red/chx:102171039%09red/chx:102187595%09red/chx:102183363%09red/chx:102189312%09red/chx:102189140%09red/chx:102170665%09red/chx:102171059%09red/chx:102175216%09red/chx:102173379%09red/chx:102186081%09red/chx:102169078%09red/chx:102171550%09red/chx:102174074%09red/chx:102190560%09red/chx:102…
Vitamin B6 metabolism	KEGG PATHWAY	chx00750	4	8	0.218606	0.625584	102190784|102187632|102188176|102171556	http://www.genome.jp/kegg-bin/show_pathway?chx00750/chx:102188176%09red/chx:102171556%09red/chx:102190784%09red
Oxytocin signaling pathway	KEGG PATHWAY	chx04921	46	155	0.222601	0.630313	102178206|XLOC_028495|102169739|102179343|102172114|102190641|102187595|102176517|102170985|102188874|102190355|102179898|102181454|102171922|102188689|108636338|102185858|102185084|102176151|108633189|102188251|102168229|102182147|102185318|102182418|102184768|102184725|102176762|102179229|102187484|102178087|102185042|106503290|102184168|XLOC_008613|102180565|102181161|102175290|102171409|10218…	http://www.genome.jp/kegg-bin/show_pathway?chx04921/chx:102176034%09red/chx:102168790%09red/chx:102170985%09red/chx:102185084%09red/chx:102180565%09red/chx:102185042%09red/chx:102185318%09red/chx:102188251%09red/chx:102175290%09red/chx:102179898%09red/chx:102187595%09red/chx:102172767%09red/chx:102189140%09red/chx:102179343%09red/chx:102181980%09red/chx:102179229%09red/chx:102175216%09red/chx:102…
Hippo signaling pathway	KEGG PATHWAY	chx04390	45	152	0.229723	0.643703	108633532|102191439|102170070|102171262|102190470|102173944|102177945|102183277|102180281|102191366|106502819|102180576|102174961|102187092|100860831|102170451|102174417|102186420|102173240|102170781|102180661|102178158|102178446|102187819|102170985|102182889|102183205|102172948|108637292|102189873|102187369|102173736|102170617|102183989|102189962|102171665|102178978|102184053|102175724|102174045…	http://www.genome.jp/kegg-bin/show_pathway?chx04390/chx:102191439%09red/chx:102170985%09red/chx:102174961%09red/chx:102170451%09red/chx:102188460%09red/chx:102189962%09red/chx:102172948%09red/chx:102177945%09red/chx:102170781%09red/chx:100861576%09red/chx:102180281%09red/chx:102187819%09red/chx:102182889%09red/chx:102180012%09red/chx:102183205%09red/chx:102178158%09red/chx:102191048%09red/chx:102…
Endocrine and other factor-regulated calcium reabsorption	KEGG PATHWAY	chx04961	15	45	0.235233	0.646898	102183405|102186879|102176517|102188357|108633189|102177594|102172639|XLOC_490486|102188874|102183924|108633809|102183561|102168373|102168790|102172114	http://www.genome.jp/kegg-bin/show_pathway?chx04961/chx:102189140%09red/chx:102183561%09red/chx:102172114%09red/chx:102188357%09red/chx:102173379%09red/chx:102183924%09red/chx:102186879%09red/chx:102186539%09red/chx:102177594%09red/chx:102191649%09red/chx:102168790%09red/chx:102168373%09red/chx:102176994%09red
HIF-1 signaling pathway	KEGG PATHWAY	chx04066	33	109	0.236036	0.646898	102189599|102168356|102180337|102182925|102181989|102191264|102172114|102172205|100860837|102175912|102179898|102175938|102179524|102185084|102180932|100861391|102180406|102172767|102168996|102191179|102176762|102172488|100860957|102185042|102179343|102174691|100861234|102189736|102176460|102189773|100860904|100860902|102190860	http://www.genome.jp/kegg-bin/show_pathway?chx04066/chx:100860902%09red/chx:102168356%09red/chx:100860904%09red/chx:102185084%09red/chx:102180337%09red/chx:102185042%09red/chx:102180406%09red/chx:102174800%09red/chx:102172205%09red/chx:102179898%09red/chx:102172767%09red/chx:100861391%09red/chx:102176328%09red/chx:102180932%09red/chx:102179524%09red/chx:102168996%09red/chx:102181989%09red/chx:100…
Leukocyte transendothelial migration	KEGG PATHWAY	chx04670	36	120	0.238078	0.646898	102175177|102184810|102179802|102178145|102177024|102189599|102185782|102174895|102180337|102172114|102178102|102182828|102170379|102183102|102189645|102172326|102185710|102179873|100860996|102183255|100861163|102169556|102185042|102179343|102184364|102189583|102178978|102185804|102189710|102176966|102188714|102175451|102177375|102175938|102178087|102184383	http://www.genome.jp/kegg-bin/show_pathway?chx04670/chx:102178145%09red/chx:102179075%09red/chx:102180337%09red/chx:102185042%09red/chx:102179873%09red/chx:102179343%09red/chx:102189645%09red/chx:102175451%09red/chx:102185710%09red/chx:100860996%09red/chx:102180012%09red/chx:102183102%09red/chx:102181878%09red/chx:102169556%09red/chx:102182828%09red/chx:102186191%09red/chx:102178087%09red/chx:102…
Galactose metabolism	KEGG PATHWAY	chx00052	11	32	0.254559	0.670443	102190144|102189736|102174732|102181448|102187190|102177249|100860927|102170730|102168356|102187897|102178493	http://www.genome.jp/kegg-bin/show_pathway?chx00052/chx:102190144%09red/chx:102168356%09red/chx:102189736%09red/chx:102178493%09red/chx:102174732%09red/chx:102177249%09red/chx:102187190%09red/chx:102181448%09red/chx:102187897%09red/chx:102170730%09red/chx:100860927%09red
Cysteine and methionine metabolism	KEGG PATHWAY	chx00270	13	39	0.256497	0.670443	102170242|102170704|102176585|102172599|102176699|102184667|102174799|102179734|102190884|102190230|102179544|102172231|102191350	http://www.genome.jp/kegg-bin/show_pathway?chx00270/chx:102188182%09red/chx:102190884%09red/chx:102189835%09red/chx:102184667%09red/chx:102179544%09red/chx:102172599%09red/chx:102170704%09red/chx:102176699%09red/chx:102190230%09red/chx:102172231%09red/chx:102174799%09red/chx:102176585%09red
Sphingolipid metabolism	KEGG PATHWAY	chx00600	15	46	0.256712	0.670443	102176466|102174737|102179093|102169323|102179963|102184072|102184583|102183481|102188734|102169911|102168201|102171567|102170747|102178493|102187969	http://www.genome.jp/kegg-bin/show_pathway?chx00600/chx:102169911%09red/chx:102179093%09red/chx:102168201%09red/chx:102178493%09red/chx:102171567%09red/chx:102184583%09red/chx:102169323%09red/chx:102179963%09red/chx:102187969%09red/chx:102170388%09red/chx:102176466%09red/chx:102184072%09red/chx:102183481%09red/chx:102174737%09red/chx:102188734%09red
Tryptophan metabolism	KEGG PATHWAY	chx00380	15	46	0.256712	0.670443	102169404|102174722|102174989|102188176|100861249|102187632|102184252|108633215|102180115|102171556|102184590|102189519|102169726|102184739|102179598	http://www.genome.jp/kegg-bin/show_pathway?chx00380/chx:102189519%09red/chx:102188176%09red/chx:102184252%09red/chx:102184590%09red/chx:102174989%09red/chx:102174722%09red/chx:102169404%09red/chx:102169726%09red/chx:100861249%09red/chx:102171556%09red/chx:102179598%09red/chx:102184739%09red/chx:102180115%09red
Gap junction	KEGG PATHWAY	chx04540	27	89	0.260219	0.673065	102184232|102177846|100861361|102184768|102172114|102191242|102176517|102173663|XLOC_599972|102171922|102185858|108633189|102182418|102188874|102176404|102178119|102184168|102168934|102178667|102168953|102168790|102174007|108633269|102189399|102177410|102185804|102172767	http://www.genome.jp/kegg-bin/show_pathway?chx04540/chx:102168790%09red/chx:100861361%09red/chx:102168934%09red/chx:102172767%09red/chx:102189140%09red/chx:102173379%09red/chx:102189399%09red/chx:102168953%09red/chx:102184168%09red/chx:102178119%09red/chx:102182418%09red/chx:102191242%09red/chx:102184232%09red/chx:102171922%09red/chx:102172114%09red/chx:102184768%09red/chx:102174268%09red/chx:102…
Alanine, aspartate and glutamate metabolism	KEGG PATHWAY	chx00250	12	36	0.26832	0.687409	102175034|102176861|102187185|100860879|108637855|102173681|102190665|102170134|100861058|102186241|102185692|100860854	http://www.genome.jp/kegg-bin/show_pathway?chx00250/chx:102190665%09red/chx:102175034%09red/chx:102170134%09red/chx:102187185%09red/chx:100860879%09red/chx:102173681%09red/chx:102176861%09red/chx:100861058%09red/chx:102186241%09red/chx:100860854%09red/chx:102172742%09red
Cardiac muscle contraction	KEGG PATHWAY	chx04260	25	83	0.28044	0.711683	102183405|100861283|102168763|108633809|102183561|106503290|102168373|102181869|100860954|102178827|102176239|102180565|102172639|102175610|XLOC_254666|102169313|106502520|102178206|102179873|102181161|102172849|102181181|102176151|102175068|102188357	http://www.genome.jp/kegg-bin/show_pathway?chx04260/chx:102188357%09red/chx:102175610%09red/chx:102180565%09red/chx:102175068%09red/chx:102179873%09red/chx:102186539%09red/chx:102178827%09red/chx:100860775%09red/chx:102168763%09red/chx:102181161%09red/chx:102169313%09red/chx:102172849%09red/chx:102178206%09red/chx:1485858%09red/chx:100860954%09red/chx:102181181%09red/chx:102168373%09red/chx:10217…
Glycolysis / Gluconeogenesis	KEGG PATHWAY	chx00010	19	62	0.293366	0.714859	102185744|102174989|102174732|102181105|102190144|102187916|102185156|102189736|102186015|102179734|102169772|102186197|102168356|102170730|102189519|102174691|102187016|102190860|102169807	http://www.genome.jp/kegg-bin/show_pathway?chx00010/chx:102189519%09red/chx:102190144%09red/chx:102169807%09red/chx:102181105%09red/chx:102189835%09red/chx:102187916%09red/chx:102174732%09red/chx:102186197%09red/chx:102185988%09red/chx:102174989%09red/chx:102189736%09red/chx:102186015%09red/chx:102190860%09red/chx:102170730%09red/chx:102169772%09red/chx:102168356%09red/chx:102174691%09red/chx:102…
Glycosaminoglycan biosynthesis - heparan sulfate / heparin	KEGG PATHWAY	chx00534	8	23	0.293666	0.714859	102169088|102189205|102182809|102183286|102184089|102180112|102188872|102171771	http://www.genome.jp/kegg-bin/show_pathway?chx00534/chx:102189205%09red/chx:102174299%09red/chx:102183286%09red/chx:102176640%09red/chx:102188872%09red/chx:102180112%09red/chx:102182809%09red/chx:102169088%09red
Linoleic acid metabolism	KEGG PATHWAY	chx00591	12	37	0.29393	0.714859	102191660|102171250|106503219|102185739|102190572|102181382|102170280|102191011|102175216|102172230|100861186|102187595	http://www.genome.jp/kegg-bin/show_pathway?chx00591/chx:102170280%09red/chx:102191011%09red/chx:102170006%09red/chx:102175216%09red/chx:102185708%09red/chx:102171250%09red/chx:102190840%09red/chx:102172230%09red/chx:102187595%09red/chx:102169851%09red/chx:102191660%09red/chx:102181382%09red
Nicotinate and nicotinamide metabolism	KEGG PATHWAY	chx00760	10	30	0.294979	0.714859	102189125|102188176|102176691|102176599|102187632|102175185|102171556|102176963|102176961|102169848	http://www.genome.jp/kegg-bin/show_pathway?chx00760/chx:102189125%09red/chx:102188176%09red/chx:102172286%09red/chx:102169848%09red/chx:102171556%09red/chx:102176599%09red/chx:102176691%09red
Other types of O-glycan biosynthesis	KEGG PATHWAY	chx00514	10	30	0.294979	0.714859	102174438|102169917|102187411|102183938|102173322|100861310|100860927|102172883|102188449|102177679	http://www.genome.jp/kegg-bin/show_pathway?chx00514/chx:102183938%09red/chx:102172883%09red/chx:102169917%09red/chx:102174438%09red/chx:102187411%09red/chx:100861310%09red/chx:100860927%09red/chx:102177679%09red/chx:102189620%09red
mTOR signaling pathway	KEGG PATHWAY	chx04150	20	66	0.300976	0.722881	102171835|102184858|100860957|108637286|102184607|100860902|102175725|102187490|102191179|102176667|100860904|100861234|102179343|102185042|102182925|102172114|102174360|100861391|102191283|102173325	http://www.genome.jp/kegg-bin/show_pathway?chx04150/chx:100860902%09red/chx:100861391%09red/chx:102187490%09red/chx:102191283%09red/chx:102176328%09red/chx:102174360%09red/chx:100860904%09red/chx:100860957%09red/chx:100861234%09red/chx:102185042%09red/chx:102184607%09red/chx:102175725%09red/chx:102171835%09red/chx:102176667%09red/chx:102184858%09red/chx:102179343%09red/chx:102173325%09red/chx:102…
MAPK signaling pathway	KEGG PATHWAY	chx04010	69	250	0.327193	0.778892	102191439|102173967|102187163|102180223|102171262|102184232|102172849|102171226|102172767|102172114|102180333|102185072|102187595|102186443|102176517|XLOC_599972|102179782|102168515|102173007|102173395|102172327|102189962|102189417|102186181|102185873|108636338|102183684|102183685|102186279|102178582|102174007|102177855|102178206|102180381|102186601|100860996|102169516|102187530|102177581|1021696…	http://www.genome.jp/kegg-bin/show_pathway?chx04010/chx:102186601%09red/chx:102191439%09red/chx:102172767%09red/chx:100860904%09red/chx:102172327%09red/chx:102174965%09red/chx:102183685%09red/chx:102183684%09red/chx:102179782%09red/chx:102173395%09red/chx:102175290%09red/chx:100862660%09red/chx:102187595%09red/chx:102170917%09red/chx:102171226%09red/chx:102173139%09red/chx:102168790%09red/chx:102…
Other glycan degradation	KEGG PATHWAY	chx00511	8	25	0.360875	0.846499	102187164|102178493|102181720|102190116|102173830|102188734|102189848|102187969	http://www.genome.jp/kegg-bin/show_pathway?chx00511/chx:102189848%09red/chx:102187164%09red/chx:102178493%09red/chx:102187969%09red/chx:102174106%09red/chx:102181720%09red/chx:102188734%09red
Lysosome	KEGG PATHWAY	chx04142	35	125	0.361886	0.846499	108633881|102179963|102181720|102190510|102183447|102186936|102173897|100860744|102185703|102186995|102179420|102172556|102187702|106504021|102168288|102187709|102184293|102190935|102190937|102186311|108634593|102178984|102184862|102190225|102183473|102170013|102171404|102173295|102175417|102182324|102175754|102189563|102170638|102189301|102178493	http://www.genome.jp/kegg-bin/show_pathway?chx04142/chx:102173295%09red/chx:102190510%09red/chx:102175754%09red/chx:102185276%09red/chx:102184394%09red/chx:102186995%09red/chx:102189563%09red/chx:102187702%09red/chx:102175417%09red/chx:102187709%09red/chx:102171404%09red/chx:102168288%09red/chx:102188526%09red/chx:102178984%09red/chx:102178477%09red/chx:102191209%09red/chx:102183473%09red/chx:102…
Long-term potentiation	KEGG PATHWAY	chx04720	19	66	0.37631	0.872177	102185072|102176517|102170985|102171059|102184768|108637187|102176762|102175311|102168378|102187484|102178145|102172114|102181789|102185084|102174360|102184607|102189537|102191283|102168790	http://www.genome.jp/kegg-bin/show_pathway?chx04720/chx:102189537%09red/chx:102184768%09red/chx:102168790%09red/chx:102191283%09red/chx:102176762%09red/chx:102187484%09red/chx:102185084%09red/chx:102171059%09red/chx:102178145%09red/chx:102173379%09red/chx:102181789%09red/chx:102184607%09red/chx:102168378%09red/chx:102175311%09red/chx:102170985%09red/chx:102174360%09red/chx:102172114%09red/chx:102…
Insulin signaling pathway	KEGG PATHWAY	chx04910	40	145	0.379464	0.872177	102168356|100861286|102184858|102183771|102168704|102187289|102183659|102170730|102182925|102178200|100861224|102186998|102178394|108637286|102186015|102186420|102178924|102190697|102180932|108633219|102179773|106503602|102185744|108635517|102168996|102170985|102191179|102185042|102179343|100861234|102189736|102168790|102175311|102176517|100860904|100860902|102189677|102169956|102174360|102172686	http://www.genome.jp/kegg-bin/show_pathway?chx04910/chx:102186998%09red/chx:100860902%09red/chx:102168790%09red/chx:102170985%09red/chx:102168356%09red/chx:100860904%09red/chx:102178924%09red/chx:100860908%09red/chx:102185042%09red/chx:102186420%09red/chx:102178945%09red/chx:102179773%09red/chx:102179343%09red/chx:102176328%09red/chx:102180932%09red/chx:102173379%09red/chx:102168996%09red/chx:100…
Steroid biosynthesis	KEGG PATHWAY	chx00100	7	22	0.382591	0.872177	102186791|102177226|102187506|100861120|102178921|102172859|102171848	http://www.genome.jp/kegg-bin/show_pathway?chx00100/chx:102186791%09red/chx:102187506%09red/chx:102177226%09red/chx:100861120%09red/chx:102178921%09red/chx:102171848%09red/chx:102172859%09red
Glycosaminoglycan biosynthesis - keratan sulfate	KEGG PATHWAY	chx00533	5	15	0.39183	0.885734	102176721|102182814|102175885|102190262|100860927	http://www.genome.jp/kegg-bin/show_pathway?chx00533/chx:102180875%09red/chx:102190262%09red/chx:102182814%09red/chx:100860927%09red
Maturity onset diabetes of the young	KEGG PATHWAY	chx04950	6	19	0.407428	0.913318	102190812|102169414|108637146|102174031|106502961|106502979	http://www.genome.jp/kegg-bin/show_pathway?chx04950/chx:102190812%09red/chx:102169631%09red/chx:102177474%09red/chx:102169414%09red/chx:102174031%09red
Glutathione metabolism	KEGG PATHWAY	chx00480	14	49	0.415261	0.917894	102184023|102190911|102171321|102170247|102180090|102179973|102189416|102174170|108636034|102190481|102188950|102185784|102190033|102187188	http://www.genome.jp/kegg-bin/show_pathway?chx00480/chx:102189581%09red/chx:102187188%09red/chx:102188950%09red/chx:102190911%09red/chx:102185784%09red/chx:102189416%09red/chx:102171321%09red/chx:102174170%09red/chx:102180090%09red/chx:102170247%09red/chx:102178383%09red/chx:102190033%09red/chx:102190481%09red/chx:102184023%09red
Basal cell carcinoma	KEGG PATHWAY	chx05217	15	53	0.421208	0.917894	102174961|102170617|100860831|102171665|102184053|102178446|102175724|102187819|102183205|102169621|102172948|102177945|102180281|102173736|102171572	http://www.genome.jp/kegg-bin/show_pathway?chx05217/chx:102178446%09red/chx:102172948%09red/chx:102177945%09red/chx:102171572%09red/chx:102180281%09red/chx:102174961%09red/chx:100860831%09red/chx:102175724%09red/chx:102184053%09red/chx:102171665%09red/chx:102183205%09red/chx:102173736%09red/chx:102187819%09red/chx:102169621%09red/chx:102170617%09red
Viral carcinogenesis	KEGG PATHWAY	chx05203	56	209	0.421743	0.917894	102181083|102187022|102174120|102178318|102184958|102180225|102184017|102188243|102187028|102183447|102190470|106502819|102172326|102185075|102169300|102183893|102178102|102176414|102174819|102176517|108635092|102179898|102183280|102179802|102184881|102185072|102172556|102180587|102181418|102177689|108634456|102179758|102178584|102181202|106503490|102170380|102183745|102169621|102176051|102176666…	http://www.genome.jp/kegg-bin/show_pathway?chx05203/chx:102182705%09red/chx:102168790%09red/chx:102176051%09red/chx:102172895%09red/chx:102179075%09red/chx:100861361%09red/chx:102184881%09red/chx:102173379%09red/chx:102172226%09red/chx:102171671%09red/chx:102179898%09red/chx:102174829%09red/chx:102172676%09red/chx:102183893%09red/chx:102188033%09red/chx:102179343%09red/chx:102178477%09red/chx:102…
Propanoate metabolism	KEGG PATHWAY	chx00640	8	27	0.429344	0.917894	102178200|102178542|102179734|102169772|102168275|100861058|100861224|102179598	http://www.genome.jp/kegg-bin/show_pathway?chx00640/chx:102191627%09red/chx:102178200%09red/chx:102189835%09red/chx:100861224%09red/chx:102178542%09red/chx:102179598%09red/chx:100861058%09red/chx:102169772%09red
Long-term depression	KEGG PATHWAY	chx04730	17	61	0.431684	0.917894	102188874|102171059|108634454|102191781|102184768|102185804|102182418|102185490|102179229|102168378|102172114|102170070|102184168|102174360|108633189|102175216|102187595	http://www.genome.jp/kegg-bin/show_pathway?chx04730/chx:102185490%09red/chx:102184768%09red/chx:102189140%09red/chx:102175216%09red/chx:102182418%09red/chx:102179229%09red/chx:102171059%09red/chx:102169266%09red/chx:100860765%09red/chx:102168378%09red/chx:102174360%09red/chx:102187595%09red/chx:102172114%09red/chx:102191781%09red/chx:102170070%09red/chx:102184168%09red
Phosphatidylinositol signaling system	KEGG PATHWAY	chx04070	22	80	0.432247	0.917894	102189152|102186592|102189599|102184173|102180694|102184479|102180337|102172114|102178924|102187654|106502498|102177282|102176832|102184768|102178781|102185042|102179343|102176070|102178972|102175311|102188757|102170935	http://www.genome.jp/kegg-bin/show_pathway?chx04070/chx:102178924%09red/chx:102180337%09red/chx:102185042%09red/chx:102176832%09red/chx:102188757%09red/chx:102179343%09red/chx:102181878%09red/chx:102184479%09red/chx:102178972%09red/chx:102184768%09red/chx:102187654%09red/chx:102175311%09red/chx:102180694%09red/chx:102172114%09red/chx:102170935%09red/chx:102178781%09red/chx:102189152%09red/chx:102…
Neuroactive ligand-receptor interaction	KEGG PATHWAY	chx04080	74	279	0.433641	0.917894	102168661|102187771|102190477|102171059|102172336|102174145|102170113|102171427|108637187|102168518|102179609|108636398|102173625|102169145|102184221|102171574|102183675|102181742|102187491|102181502|102178536|102191798|102171820|102186689|102172265|102185850|102185727|102178616|102183363|102180585|102187694|102181834|102185547|100861291|102174163|102168674|102189288|102184338|102184259|108634454…	http://www.genome.jp/kegg-bin/show_pathway?chx04080/chx:102181502%09red/chx:102180585%09red/chx:102186820%09red/chx:102174657%09red/chx:102179745%09red/chx:102181789%09red/chx:100860766%09red/chx:102169266%09red/chx:102172265%09red/chx:102186689%09red/chx:102179850%09red/chx:102185727%09red/chx:102183363%09red/chx:102191781%09red/chx:102171854%09red/chx:102178536%09red/chx:102173625%09red/chx:102…
Butirosin and neomycin biosynthesis	KEGG PATHWAY	chx00524	2	5	0.436767	0.917894	102168356|102189736	http://www.genome.jp/kegg-bin/show_pathway?chx00524/chx:102168356%09red/chx:102189736%09red
Phenylalanine metabolism	KEGG PATHWAY	chx00360	7	24	0.456234	0.948735	102179849|102185156|108633215|102180115|102176061|102175783|102169726	http://www.genome.jp/kegg-bin/show_pathway?chx00360/chx:102178605%09red/chx:102175783%09red/chx:102185988%09red/chx:102169726%09red/chx:102176061%09red/chx:102180115%09red
Melanoma	KEGG PATHWAY	chx05218	18	66	0.458496	0.948735	102171403|102180381|102170451|XLOC_599972|102179898|102179782|102169621|102185042|100860904|102174007|102183886|102171226|102184232|102179343|102174360|102185860|102172767|102168934	http://www.genome.jp/kegg-bin/show_pathway?chx05218/chx:102170451%09red/chx:102179343%09red/chx:100860904%09red/chx:102183886%09red/chx:102168934%09red/chx:102184232%09red/chx:102179898%09red/chx:102179782%09red/chx:102185042%09red/chx:102180381%09red/chx:102174007%09red/chx:102174360%09red/chx:102171403%09red/chx:102185860%09red/chx:102174268%09red/chx:102169621%09red/chx:102171226%09red/chx:102…
Carbon metabolism	KEGG PATHWAY	chx01200	29	109	0.473051	0.969336	102190784|102171321|102178128|102169772|102168275|102168356|102175812|102185744|102171699|102176699|102186015|102168386|102173681|102184397|102179598|102187016|102169807|102191409|102174799|102174691|102174863|102190144|102189736|102187185|100860863|102190860|102186197|102188205|106502965	http://www.genome.jp/kegg-bin/show_pathway?chx01200/chx:102190144%09red/chx:102191627%09red/chx:102168356%09red/chx:102174863%09red/chx:102178128%09red/chx:102184397%09red/chx:102190860%09red/chx:102176699%09red/chx:102187622%09red/chx:102169807%09red/chx:102171321%09red/chx:102168386%09red/chx:102173681%09red/chx:102173923%09red/chx:102184694%09red/chx:102186197%09red/chx:102187185%09red/chx:102…
Signaling pathways regulating pluripotency of stem cells	KEGG PATHWAY	chx04550	36	137	0.488847	0.969336	108633532|102187439|102177945|102171262|102181046|102189873|102168488|102184302|102183205|102180281|102182889|102174961|100860831|102186186|102173240|102174031|102183685|102184681|100860996|102178446|102187819|100861250|100861252|102172948|102178016|108637637|102185042|102179343|102170617|108637292|102171665|102184053|102175724|102171875|102173232|100860904	http://www.genome.jp/kegg-bin/show_pathway?chx04550/chx:102186186%09red/chx:102180281%09red/chx:100860904%09red/chx:102183685%09red/chx:102174961%09red/chx:100860831%09red/chx:102184681%09red/chx:102185042%09red/chx:102171875%09red/chx:102181046%09red/chx:102173232%09red/chx:102179343%09red/chx:102177945%09red/chx:100861250%09red/chx:100861576%09red/chx:100861252%09red/chx:100860996%09red/chx:100…
Non-small cell lung cancer	KEGG PATHWAY	chx05223	14	52	0.490878	0.969336	102170009|102185042|102187234|102169621|102188676|102189599|100860904|102183886|102180337|102179343|102181989|102174360|102172114|102172767	http://www.genome.jp/kegg-bin/show_pathway?chx05223/chx:102179343%09red/chx:102187234%09red/chx:102170009%09red/chx:102183886%09red/chx:102180337%09red/chx:102185042%09red/chx:102181989%09red/chx:100860904%09red/chx:102174360%09red/chx:102188676%09red/chx:102172114%09red/chx:102169621%09red/chx:102181878%09red/chx:102172767%09red
Amyotrophic lateral sclerosis (ALS)	KEGG PATHWAY	chx05014	15	56	0.494096	0.969336	102180684|100860996|102169516|102185490|102173967|102169621|108637187|102189537|102168378|102171059|102181789|102177178|102188830|102172771|102169311	http://www.genome.jp/kegg-bin/show_pathway?chx05014/chx:102185490%09red/chx:102169516%09red/chx:102181789%09red/chx:102188830%09red/chx:102171059%09red/chx:100860996%09red/chx:102168378%09red/chx:102189537%09red/chx:102169311%09red/chx:102173967%09red/chx:102180684%09red/chx:102169621%09red/chx:102172771%09red
Fc epsilon RI signaling pathway	KEGG PATHWAY	chx04664	17	64	0.499888	0.969336	102169516|102174120|100860996|102168313|102179673|102185042|102173967|102189645|102189599|100860904|102180337|102179343|102187477|102170935|102175216|102171633|102187595	http://www.genome.jp/kegg-bin/show_pathway?chx04664/chx:102171633%09red/chx:102169516%09red/chx:102175216%09red/chx:102179343%09red/chx:100860904%09red/chx:102174120%09red/chx:102180337%09red/chx:102187477%09red/chx:102168313%09red/chx:100860996%09red/chx:102189645%09red/chx:102185042%09red/chx:102170935%09red/chx:102173967%09red/chx:102187595%09red/chx:102179673%09red/chx:102181878%09red
Regulation of autophagy	KEGG PATHWAY	chx04140	9	33	0.500966	0.969336	102168813|XLOC_320463|108634578|100861246|108637494|XLOC_487244|XLOC_374046|102171494|102173325	http://www.genome.jp/kegg-bin/show_pathway?chx04140/chx:102190728%09red/chx:102190847%09red/chx:100861246%09red/chx:102173325%09red/chx:102177934%09red
beta-Alanine metabolism	KEGG PATHWAY	chx00410	9	33	0.500966	0.969336	102183534|102174989|102185156|102180002|102181553|102189519|100861058|102176898|102179598	http://www.genome.jp/kegg-bin/show_pathway?chx00410/chx:102189519%09red/chx:102183534%09red/chx:102176898%09red/chx:102185988%09red/chx:102174989%09red/chx:102181553%09red/chx:102180002%09red/chx:102179598%09red/chx:100861058%09red
Wnt signaling pathway	KEGG PATHWAY	chx04310	36	138	0.504268	0.969336	102191347|102178141|102177945|102173591|102169503|102171262|102190470|102182190|102183205|102180281|102172114|102180576|102174961|102176517|102172150|102170565|102188662|102185084|106504040|102178446|102187819|102169621|102176762|102173712|102185417|102173736|102170617|102171665|102172948|102175724|102184725|102180191|102168790|102184053|102174518|102173210	http://www.genome.jp/kegg-bin/show_pathway?chx04310/chx:102168790%09red/chx:102178141%09red/chx:102185084%09red/chx:102174961%09red/chx:102186146%09red/chx:102188662%09red/chx:102173210%09red/chx:102172948%09red/chx:102177945%09red/chx:102180281%09red/chx:102173379%09red/chx:102183205%09red/chx:102185417%09red/chx:102169621%09red/chx:102180657%09red/chx:102182190%09red/chx:102170565%09red/chx:102…
African trypanosomiasis	KEGG PATHWAY	chx05143	10	37	0.504487	0.969336	102175177|102187771|102184590|102173426|102175876|102174895|100860845|102172114|102177440|102170997	http://www.genome.jp/kegg-bin/show_pathway?chx05143/chx:102174895%09red/chx:102173426%09red/chx:102175876%09red/chx:102184590%09red/chx:102170997%09red/chx:102175177%09red/chx:102187771%09red/chx:102172114%09red/chx:100860845%09red/chx:102177440%09red
Tyrosine metabolism	KEGG PATHWAY	chx00350	10	37	0.504487	0.969336	102188176|102181105|102185156|102169882|102187632|108633215|102180115|102171556|102186197|102169726	http://www.genome.jp/kegg-bin/show_pathway?chx00350/chx:102188176%09red/chx:102181105%09red/chx:102186197%09red/chx:102185988%09red/chx:102169726%09red/chx:102171556%09red/chx:102180115%09red/chx:102169882%09red
Acute myeloid leukemia	KEGG PATHWAY	chx05221	15	57	0.51804	0.988317	102178465|102180076|102173736|102191659|102177713|102178020|102171262|102174518|100860904|100860902|102179343|102185042|102175448|102174360|100861234	http://www.genome.jp/kegg-bin/show_pathway?chx05221/chx:100860902%09red/chx:102180076%09red/chx:102179343%09red/chx:100860904%09red/chx:102171262%09red/chx:102177713%09red/chx:102178465%09red/chx:102185042%09red/chx:102174360%09red/chx:100861234%09red/chx:102178020%09red/chx:102173736%09red/chx:102174518%09red/chx:102191659%09red
Glycosaminoglycan degradation	KEGG PATHWAY	chx00531	6	22	0.525546	0.99254	102168417|102185703|102181720|102189563|102178493|102168691	http://www.genome.jp/kegg-bin/show_pathway?chx00531/chx:102174355%09red/chx:102178493%09red/chx:102189563%09red/chx:102168417%09red/chx:102181720%09red/chx:102168691%09red
Thyroid cancer	KEGG PATHWAY	chx05216	8	30	0.52995	0.99254	102173736|102170451|102170009|102169621|102171262|102174360|102172412|102169313	http://www.genome.jp/kegg-bin/show_pathway?chx05216/chx:102172412%09red/chx:102171262%09red/chx:102170009%09red/chx:102169313%09red/chx:102174360%09red/chx:102170451%09red/chx:102173736%09red/chx:102169621%09red
Fc gamma R-mediated phagocytosis	KEGG PATHWAY	chx04666	22	85	0.531323	0.99254	102180632|102187022|102174120|102186592|102180225|102171364|102186774|102189599|102171471|102179343|102180337|102172114|102189645|102183977|102178924|102168201|102185042|102171567|102183333|102172564|100860904|102170935	http://www.genome.jp/kegg-bin/show_pathway?chx04666/chx:102180632%09red/chx:102183333%09red/chx:102171364%09red/chx:100860904%09red/chx:102174120%09red/chx:102180337%09red/chx:102170935%09red/chx:102186592%09red/chx:102189645%09red/chx:102171471%09red/chx:102178924%09red/chx:102183977%09red/chx:102185042%09red/chx:102181878%09red/chx:102187022%09red/chx:102179343%09red/chx:102171567%09red/chx:102…
Type II diabetes mellitus	KEGG PATHWAY	chx04930	11	42	0.535476	0.9934	102189736|108637286|102168996|102187163|102184858|102185042|102171471|102168356|102184834|102179343|100860902	http://www.genome.jp/kegg-bin/show_pathway?chx04930/chx:100860902%09red/chx:102187163%09red/chx:102179343%09red/chx:102189736%09red/chx:102184834%09red/chx:102185042%09red/chx:102168996%09red/chx:102171471%09red/chx:102184858%09red/chx:102168356%09red
Fructose and mannose metabolism	KEGG PATHWAY	chx00051	8	31	0.562069	1	102185744|102189736|106503522|102190144|102187190|102186015|102168356|102187016	http://www.genome.jp/kegg-bin/show_pathway?chx00051/chx:102190144%09red/chx:102168356%09red/chx:102189736%09red/chx:102181740%09red/chx:102186015%09red/chx:102187190%09red/chx:102185744%09red/chx:102187622%09red
Ether lipid metabolism	KEGG PATHWAY	chx00565	12	47	0.563193	1	102176626|102191660|102171250|102184103|106503219|102176344|102186907|102170280|102171567|102175216|102172230|102187595	http://www.genome.jp/kegg-bin/show_pathway?chx00565/chx:102170280%09red/chx:102184103%09red/chx:102171567%09red/chx:102170006%09red/chx:102175216%09red/chx:102171250%09red/chx:102186907%09red/chx:102172230%09red/chx:102187595%09red/chx:102176626%09red/chx:102191660%09red
Endometrial cancer	KEGG PATHWAY	chx05213	13	51	0.563721	1	102174360|102170451|102178978|102169621|102171262|102188676|100860904|102181726|102185042|102179343|102181989|102173736|102172767	http://www.genome.jp/kegg-bin/show_pathway?chx05213/chx:102179343%09red/chx:100860904%09red/chx:102171262%09red/chx:102181726%09red/chx:102185042%09red/chx:102181989%09red/chx:102180012%09red/chx:102174360%09red/chx:102188676%09red/chx:102170451%09red/chx:102173736%09red/chx:102169621%09red/chx:102172767%09red
Taurine and hypotaurine metabolism	KEGG PATHWAY	chx00430	2	7	0.578516	1	102176564|102190230	http://www.genome.jp/kegg-bin/show_pathway?chx00430/chx:102180652%09red/chx:102190230%09red
Progesterone-mediated oocyte maturation	KEGG PATHWAY	chx04914	21	84	0.588339	1	102176517|102176051|100860996|102175390|102185804|102171922|102179856|102185042|102168704|102168790|100861361|102175599|100860904|102170057|102179343|108636270|102185858|102174360|102184607|102191283|102191505	http://www.genome.jp/kegg-bin/show_pathway?chx04914/chx:102178264%09red/chx:102168790%09red/chx:102175599%09red/chx:102179343%09red/chx:102191283%09red/chx:100860904%09red/chx:102185858%09red/chx:102176051%09red/chx:102171922%09red/chx:102168704%09red/chx:100861361%09red/chx:102173379%09red/chx:100860996%09red/chx:102191505%09red/chx:102170057%09red/chx:102185042%09red/chx:102179856%09red/chx:102…
TGF-beta signaling pathway	KEGG PATHWAY	chx04350	21	84	0.588339	1	102180740|108633532|102189962|102187369|100860944|102190008|102169389|102191347|100861250|100860831|100860971|102183277|102173944|102174745|102173240|102172895|102170070|102189873|102186186|102171262|102182889	http://www.genome.jp/kegg-bin/show_pathway?chx04350/chx:102186186%09red/chx:102189962%09red/chx:102173240%09red/chx:102171262%09red/chx:102172895%09red/chx:100861250%09red/chx:100860971%09red/chx:102169389%09red/chx:102189873%09red/chx:100860944%09red/chx:100860831%09red/chx:102182889%09red/chx:102183277%09red/chx:102187369%09red/chx:102190008%09red/chx:102180740%09red/chx:102191347%09red/chx:102…
Prostate cancer	KEGG PATHWAY	chx05215	21	84	0.588339	1	102187232|102173736|XLOC_599972|102179898|102174829|100860904|102169621|102183745|102185042|100860827|102168934|100860902|102183886|102184232|102179343|102181989|102174360|102183893|102185072|102172767|102174007	http://www.genome.jp/kegg-bin/show_pathway?chx05215/chx:102187232%09red/chx:102183893%09red/chx:102179343%09red/chx:100860904%09red/chx:102183745%09red/chx:102184232%09red/chx:100860827%09red/chx:102183886%09red/chx:102185042%09red/chx:102181989%09red/chx:102185072%09red/chx:100860902%09red/chx:102169621%09red/chx:102174007%09red/chx:102174360%09red/chx:102179898%09red/chx:102173736%09red/chx:102…
Glycerophospholipid metabolism	KEGG PATHWAY	chx00564	24	96	0.589269	1	102185446|102182422|102184173|102185364|102170280|102187595|102190030|102177282|102176386|102168288|102171596|102191660|102171250|102180745|106503219|102178030|102171508|102186907|102169493|102171567|102172230|102187080|102175216|102188757	http://www.genome.jp/kegg-bin/show_pathway?chx00564/chx:102191623%09red/chx:102182422%09red/chx:102171250%09red/chx:102187595%09red/chx:102180745%09red/chx:102171596%09red/chx:102168288%09red/chx:102170280%09red/chx:102170006%09red/chx:102175216%09red/chx:102186907%09red/chx:102190030%09red/chx:102169493%09red/chx:102176386%09red/chx:102185364%09red/chx:102187080%09red/chx:102172230%09red/chx:102…
Glyoxylate and dicarboxylate metabolism	KEGG PATHWAY	chx00630	7	28	0.595494	1	102176436|108637165|102187185|102176699|102174799|102168386|102168275	http://www.genome.jp/kegg-bin/show_pathway?chx00630/chx:102191627%09red/chx:102176436%09red/chx:102187185%09red/chx:102168386%09red/chx:102176699%09red/chx:102174799%09red/chx:102180627%09red
Pathways in cancer	KEGG PATHWAY	chx05200	83	331	0.608392	1	102185499|102171572|102177713|102182645|102185042|102177945|102178020|102181726|102171262|102189599|102179524|102184364|100861303|102170620|102171226|102180337|102185645|102181989|102191264|102176003|102180281|102168376|102174961|102186998|100860831|102173736|102170451|XLOC_599972|102179898|102179782|102172114|102176661|102189962|102189170|102169967|102168738|102177178|108637228|102175448|1008608…	http://www.genome.jp/kegg-bin/show_pathway?chx05200/chx:102186998%09red/chx:100860902%09red/chx:102185860%09red/chx:102172895%09red/chx:102180337%09red/chx:100860827%09red/chx:102170620%09red/chx:100860807%09red/chx:102179782%09red/chx:100860831%09red/chx:102174800%09red/chx:102185042%09red/chx:100861303%09red/chx:102186530%09red/chx:102179898%09red/chx:102170451%09red/chx:102180684%09red/chx:102…
Nitrogen metabolism	KEGG PATHWAY	chx00910	4	16	0.609774	1	102171159|102175605|102174762|102175043	http://www.genome.jp/kegg-bin/show_pathway?chx00910/chx:102174762%09red/chx:102175043%09red/chx:102171159%09red/chx:102175605%09red
Glycosphingolipid biosynthesis - globo series	KEGG PATHWAY	chx00603	4	16	0.609774	1	102178850|102185596|102181720|102172392	http://www.genome.jp/kegg-bin/show_pathway?chx00603/chx:102181720%09red/chx:102185596%09red/chx:102185028%09red/chx:102172392%09red
Inositol phosphate metabolism	KEGG PATHWAY	chx00562	15	62	0.631728	1	102187654|102189152|106502498|102186592|102176832|102178972|102185042|102178781|102189599|102180694|102178924|102180337|102170935|102176070|102184479	http://www.genome.jp/kegg-bin/show_pathway?chx00562/chx:102178781%09red/chx:102189152%09red/chx:102184479%09red/chx:102178972%09red/chx:102178924%09red/chx:102180337%09red/chx:102187654%09red/chx:102186592%09red/chx:102185042%09red/chx:102170935%09red/chx:102169184%09red/chx:102176832%09red/chx:102176070%09red/chx:102180694%09red/chx:102181878%09red
Allograft rejection	KEGG PATHWAY	chx05330	12	50	0.637526	1	102184958|108638461|100860845|102176878|106503481|102175759|102168343|102190602|108634538|106503915|102181202|102176414	http://www.genome.jp/kegg-bin/show_pathway?chx05330/chx:102184105%09red/chx:102188041%09red/chx:102175759%09red/chx:102190685%09red/chx:102179660%09red/chx:100860845%09red/chx:102191696%09red
Graft-versus-host disease	KEGG PATHWAY	chx05332	11	46	0.640195	1	102184958|108638461|102176878|106503481|102175759|102168343|102190602|108634538|106503915|102181202|102176414	http://www.genome.jp/kegg-bin/show_pathway?chx05332/chx:102184105%09red/chx:102188041%09red/chx:102175759%09red/chx:102190685%09red/chx:102179660%09red/chx:102191696%09red
Rheumatoid arthritis	KEGG PATHWAY	chx05323	23	95	0.642164	1	108633881|102182700|102174547|106503481|102183447|102170644|102170620|100860957|100860837|102186995|102172556|102191135|102186053|102190225|102183473|102169556|102189904|102176335|102189962|102171404|102169296|106503915|102185090	http://www.genome.jp/kegg-bin/show_pathway?chx05323/chx:102184394%09red/chx:102186995%09red/chx:102178477%09red/chx:102170620%09red/chx:102170644%09red/chx:102189962%09red/chx:102169296%09red/chx:102174547%09red/chx:102189904%09red/chx:102183473%09red/chx:102169556%09red/chx:102179660%09red/chx:102185090%09red/chx:102186053%09red/chx:102190225%09red/chx:102182700%09red/chx:100860837%09red/chx:100…
p53 signaling pathway	KEGG PATHWAY	chx04115	18	75	0.647555	1	102190816|102179898|102191026|102184881|102188830|102178683|102179856|102169621|102183420|100860971|102190470|100861361|102175632|102174745|102183684|102190744|102181998|102184904	http://www.genome.jp/kegg-bin/show_pathway?chx04115/chx:102183420%09red/chx:102175632%09red/chx:102191026%09red/chx:102179898%09red/chx:100861361%09red/chx:100860971%09red/chx:102183684%09red/chx:102190816%09red/chx:102184881%09red/chx:102181998%09red/chx:102184904%09red/chx:102179856%09red/chx:102188830%09red/chx:102190744%09red/chx:102169621%09red/chx:102178683%09red/chx:102180657%09red
Adipocytokine signaling pathway	KEGG PATHWAY	chx04920	17	71	0.649094	1	102177304|102188251|102184858|108637286|102173644|102170009|102176460|102177866|102173497|102191324|100860904|102181437|100860902|102187923|102170730|102170884|102180987	http://www.genome.jp/kegg-bin/show_pathway?chx04920/chx:100860902%09red/chx:102170884%09red/chx:102187923%09red/chx:102170009%09red/chx:102181437%09red/chx:100860904%09red/chx:102173497%09red/chx:102174800%09red/chx:102188251%09red/chx:102180987%09red/chx:102173644%09red/chx:102184858%09red/chx:102190777%09red/chx:102170730%09red/chx:102191324%09red/chx:102177866%09red
Selenocompound metabolism	KEGG PATHWAY	chx00450	4	17	0.650547	1	102182855|102172231|102172599|102174910	http://www.genome.jp/kegg-bin/show_pathway?chx00450/chx:102174910%09red/chx:102172599%09red/chx:102176923%09red/chx:102172231%09red
Folate biosynthesis	KEGG PATHWAY	chx00790	4	17	0.650547	1	102184729|102190334|102170834|102182880	http://www.genome.jp/kegg-bin/show_pathway?chx00790/chx:102182880%09red/chx:102190334%09red/chx:102184729%09red/chx:102170834%09red
Pancreatic cancer	KEGG PATHWAY	chx05212	15	63	0.652835	1	102180684|102172607|102189170|100860904|102169621|102189962|100860957|102189928|102183886|102177178|102185042|102179343|102181989|102174360|102172767	http://www.genome.jp/kegg-bin/show_pathway?chx05212/chx:102189962%09red/chx:102179343%09red/chx:100860904%09red/chx:102183886%09red/chx:100860957%09red/chx:102185042%09red/chx:102181989%09red/chx:102172607%09red/chx:102174360%09red/chx:102189928%09red/chx:102180684%09red/chx:102172767%09red/chx:102169621%09red/chx:102189170%09red
Type I diabetes mellitus	KEGG PATHWAY	chx04940	13	55	0.657742	1	102184958|108638461|100860845|102176878|106503481|102175759|102168343|102191726|108634538|106503915|102190602|102181202|102176414	http://www.genome.jp/kegg-bin/show_pathway?chx04940/chx:102184105%09red/chx:102188041%09red/chx:102175759%09red/chx:102190685%09red/chx:102179660%09red/chx:100860845%09red/chx:102191696%09red/chx:102191726%09red
GnRH signaling pathway	KEGG PATHWAY	chx04912	21	88	0.661629	1	102185072|102176517|102188874|102184810|100860996|102169516|108633189|102173967|102184768|102176762|102175311|102184364|102168790|102171922|102187530|102185858|102185084|102176151|102175216|102172767|102187595	http://www.genome.jp/kegg-bin/show_pathway?chx04912/chx:102168790%09red/chx:102184768%09red/chx:102189140%09red/chx:102184810%09red/chx:102173967%09red/chx:102185084%09red/chx:102185858%09red/chx:102187530%09red/chx:102171922%09red/chx:102175216%09red/chx:102173379%09red/chx:100860996%09red/chx:102185072%09red/chx:102175311%09red/chx:102176762%09red/chx:102184364%09red/chx:102187595%09red/chx:102…
Notch signaling pathway	KEGG PATHWAY	chx04330	11	47	0.664318	1	102172636|102188915|102189202|102180161|106502961|102191545|102190715|106502979|102183479|102185075|102189768	http://www.genome.jp/kegg-bin/show_pathway?chx04330/chx:102189768%09red/chx:102191545%09red/chx:102189202%09red/chx:102190715%09red/chx:102177020%09red/chx:102185075%09red/chx:102183479%09red/chx:102177474%09red
Antigen processing and presentation	KEGG PATHWAY	chx04612	18	76	0.666483	1	102178582|102176065|102178315|102186327|102191658|102173295|102185560|102181202|102186695|102184958|102190225|106503481|102185412|102184733|102170124|106503915|100860849|102176414	http://www.genome.jp/kegg-bin/show_pathway?chx04612/chx:102184105%09red/chx:102185560%09red/chx:102173295%09red/chx:102188041%09red/chx:102177850%09red/chx:102187277%09red/chx:102190685%09red/chx:102190225%09red/chx:102172434%09red/chx:102184733%09red/chx:100860849%09red/chx:102170124%09red/chx:102186695%09red/chx:102179660%09red/chx:102191658%09red
Complement and coagulation cascades	KEGG PATHWAY	chx04610	18	76	0.666483	1	100860826|102186615|102189753|102184647|102178999|102174637|102185487|102187371|102191271|102191275|102191119|102176085|102178131|102185317|102188588|102171024|102187491|102171378	http://www.genome.jp/kegg-bin/show_pathway?chx04610/chx:102185317%09red/chx:102186615%09red/chx:102187491%09red/chx:102178999%09red/chx:102191119%09red/chx:102187371%09red/chx:102191275%09red/chx:102171378%09red/chx:102191271%09red/chx:102188033%09red/chx:102176085%09red/chx:102184647%09red/chx:102174637%09red/chx:102177484%09red/chx:102178131%09red/chx:102171024%09red
Pyruvate metabolism	KEGG PATHWAY	chx00620	9	39	0.673426	1	102174989|102178200|100860863|102176699|102174799|102179734|102169772|102189519|100861224	http://www.genome.jp/kegg-bin/show_pathway?chx00620/chx:102189519%09red/chx:102184694%09red/chx:102189835%09red/chx:100861224%09red/chx:102174989%09red/chx:102176699%09red/chx:102169772%09red/chx:102174799%09red/chx:102178200%09red
Chronic myeloid leukemia	KEGG PATHWAY	chx05220	17	73	0.687295	1	102179773|102186998|102180684|102189677|102179898|102177178|102178020|102169621|102171262|102185042|102189962|102183886|102179343|102169956|102175448|102174360|100860904	http://www.genome.jp/kegg-bin/show_pathway?chx05220/chx:102186998%09red/chx:102189962%09red/chx:102189677%09red/chx:102179343%09red/chx:102179773%09red/chx:102171262%09red/chx:102183886%09red/chx:102185042%09red/chx:102169956%09red/chx:102174360%09red/chx:102179898%09red/chx:102178020%09red/chx:102180684%09red/chx:102169621%09red/chx:100860904%09red
Small cell lung cancer	KEGG PATHWAY	chx05222	22	94	0.693644	1	102182645|102188243|102171262|102188830|102179343|102176003|102168376|102177178|102170009|102176661|102169621|102177440|102183886|102185042|102168738|102180684|102185499|102186530|102171079|100860904|102172895|102184914	http://www.genome.jp/kegg-bin/show_pathway?chx05222/chx:102179343%09red/chx:102171262%09red/chx:102170009%09red/chx:102172895%09red/chx:102188830%09red/chx:102184914%09red/chx:102183886%09red/chx:102171079%09red/chx:102185042%09red/chx:102176003%09red/chx:102176661%09red/chx:100860904%09red/chx:102188243%09red/chx:102177440%09red/chx:102185499%09red/chx:102168376%09red/chx:102180684%09red/chx:102…
Neurotrophin signaling pathway	KEGG PATHWAY	chx04722	28	119	0.699321	1	102185689|102184858|102180223|102189599|102171471|102180337|102185072|102188676|108637286|102184795|102185084|102179773|100860996|102169621|102176762|102169956|102187484|102170013|102185042|102179343|102184607|102175311|100860904|102189677|102187530|102174360|100862660|102191283	http://www.genome.jp/kegg-bin/show_pathway?chx04722/chx:100860904%09red/chx:102185084%09red/chx:102187530%09red/chx:102185042%09red/chx:102188676%09red/chx:100862660%09red/chx:102191283%09red/chx:102179343%09red/chx:100860996%09red/chx:102171471%09red/chx:102174360%09red/chx:102180337%09red/chx:102180223%09red/chx:102169621%09red/chx:102181878%09red/chx:102184795%09red/chx:102179773%09red/chx:102…
VEGF signaling pathway	KEGG PATHWAY	chx04370	13	57	0.700309	1	100860957|100860996|102189599|102185042|102175629|102169956|100860904|102168201|102180337|102179343|102175216|102172114|102187595	http://www.genome.jp/kegg-bin/show_pathway?chx04370/chx:102179343%09red/chx:102168201%09red/chx:100860904%09red/chx:102175629%09red/chx:100860957%09red/chx:102175216%09red/chx:102185042%09red/chx:100860996%09red/chx:102169956%09red/chx:102180337%09red/chx:102187595%09red/chx:102172114%09red/chx:102181878%09red
Malaria	KEGG PATHWAY	chx05144	12	53	0.704679	1	102190652|102189962|102187901|102175177|102173426|102175876|102174745|102185011|102179675|102174895|100860971|102170997	http://www.genome.jp/kegg-bin/show_pathway?chx05144/chx:102174895%09red/chx:102189962%09red/chx:102175876%09red/chx:100860971%09red/chx:102170997%09red/chx:102185011%09red/chx:102175177%09red/chx:102173426%09red/chx:102179675%09red/chx:102187901%09red/chx:102190652%09red
Hedgehog signaling pathway	KEGG PATHWAY	chx04340	11	49	0.709678	1	102176517|100860831|102171665|102190361|102187819|102168790|102184053|102177945|102180281|102171572|102180576	http://www.genome.jp/kegg-bin/show_pathway?chx04340/chx:102168790%09red/chx:102177945%09red/chx:102187819%09red/chx:102180281%09red/chx:102173379%09red/chx:102180576%09red/chx:102190361%09red/chx:102184053%09red/chx:102171665%09red/chx:100860831%09red/chx:102171572%09red
Hematopoietic cell lineage	KEGG PATHWAY	chx04640	21	91	0.71183	1	102185499|102186530|102186601|102185784|102173566|102183142|100860807|102179999|102182426|102185487|106502081|100861303|100860808|102186615|102184733|102170124|102184949|102182494|100861223|102172175|102171507	http://www.genome.jp/kegg-bin/show_pathway?chx04640/chx:102186601%09red/chx:102186615%09red/chx:102170822%09red/chx:102178320%09red/chx:102183142%09red/chx:100860808%09red/chx:102184949%09red/chx:102185499%09red/chx:102179999%09red/chx:100860807%09red/chx:102182426%09red/chx:100861223%09red/chx:102172175%09red/chx:102173566%09red/chx:102185784%09red/chx:102184733%09red/chx:102170124%09red/chx:102…
Vasopressin-regulated water reabsorption	KEGG PATHWAY	chx04962	10	45	0.715442	1	102186073|102176517|102174829|108633189|102183745|102168790|102188874|102188867|102191136|102183893	http://www.genome.jp/kegg-bin/show_pathway?chx04962/chx:102183893%09red/chx:102189140%09red/chx:102186073%09red/chx:102183745%09red/chx:102173379%09red/chx:102191136%09red/chx:102188867%09red/chx:102168790%09red/chx:102174829%09red
Cholinergic synapse	KEGG PATHWAY	chx04725	26	112	0.716755	1	102189312|102186081|102168748|102172114|102170665|102183893|102185072|102176517|102171922|102185858|102185084|102184768|102183745|102191178|102187484|102183232|102185042|102179343|102176762|102176151|102174829|102185804|102168790|102174574|100860904|102179673	http://www.genome.jp/kegg-bin/show_pathway?chx04725/chx:102168790%09red/chx:100860904%09red/chx:102185084%09red/chx:102185042%09red/chx:102174829%09red/chx:102183893%09red/chx:102179343%09red/chx:102170665%09red/chx:102183745%09red/chx:102173379%09red/chx:102186081%09red/chx:102168748%09red/chx:102189312%09red/chx:102171922%09red/chx:102185072%09red/chx:102172114%09red/chx:102184768%09red/chx:102…
One carbon pool by folate	KEGG PATHWAY	chx00670	4	19	0.723186	1	102168386|102172599|102186214|102172111	http://www.genome.jp/kegg-bin/show_pathway?chx00670/chx:102172599%09red/chx:102168386%09red/chx:102172111%09red/chx:102186214%09red
Viral myocarditis	KEGG PATHWAY	chx05416	16	71	0.726523	1	106502520|102183267|102184958|102179673|102181202|106503915|106503481|102178403|102174655|102184468|108634347|102180699|102168559|102181869|102169305|102176414	http://www.genome.jp/kegg-bin/show_pathway?chx05416/chx:102184105%09red/chx:102168559%09red/chx:102188041%09red/chx:102184468%09red/chx:102174655%09red/chx:102181869%09red/chx:102190685%09red/chx:102183267%09red/chx:102168618%09red/chx:102178403%09red/chx:102169305%09red/chx:102180699%09red/chx:102179660%09red/chx:102179673%09red
Renal cell carcinoma	KEGG PATHWAY	chx05211	15	67	0.730401	1	102191264|102176460|100860904|102174701|102185042|102180230|102189962|108637228|100860957|102179524|102184232|102179343|102174360|100861391|102182530	http://www.genome.jp/kegg-bin/show_pathway?chx05211/chx:100861391%09red/chx:102189962%09red/chx:102179343%09red/chx:102174701%09red/chx:100860904%09red/chx:102179524%09red/chx:102184232%09red/chx:102191264%09red/chx:102185042%09red/chx:102174800%09red/chx:102174360%09red/chx:102181217%09red/chx:100860957%09red/chx:102180230%09red
Amino sugar and nucleotide sugar metabolism	KEGG PATHWAY	chx00520	11	50	0.730844	1	102189736|102175034|102174732|102181448|102181720|106503522|102169207|102170134|102185360|102177249|102168356	http://www.genome.jp/kegg-bin/show_pathway?chx00520/chx:102175034%09red/chx:102168356%09red/chx:102189736%09red/chx:102170134%09red/chx:102174732%09red/chx:102177249%09red/chx:102185360%09red/chx:102181448%09red/chx:102169207%09red/chx:102181720%09red/chx:102181740%09red
Phagosome	KEGG PATHWAY	chx04145	40	171	0.735457	1	102177846|102178475|102184958|102182700|102174547|106503481|102183447|102173946|102176414|102168670|102169296|102181218|102173663|102175938|102186995|100860971|102172556|102191135|102186053|102185330|102181202|102190225|102189904|102176404|102178119|102190652|102168869|102168505|108633881|102173110|100860826|102171404|102185490|102168953|102179675|102174745|106503915|108633269|102177410|102185090	http://www.genome.jp/kegg-bin/show_pathway?chx04145/chx:102185490%09red/chx:102185330%09red/chx:102173110%09red/chx:102186995%09red/chx:102174547%09red/chx:102168869%09red/chx:102181218%09red/chx:102168953%09red/chx:102190225%09red/chx:102188033%09red/chx:102169296%09red/chx:102178477%09red/chx:102178475%09red/chx:102189904%09red/chx:102179660%09red/chx:102185090%09red/chx:102186053%09red/chx:102…
Peroxisome	KEGG PATHWAY	chx04146	18	80	0.736394	1	102189846|102184764|102178387|102177304|100861280|102187185|102177866|102170433|102170570|102186751|102188922|102187466|102179212|102176436|102178414|102169216|102181958|102179598	http://www.genome.jp/kegg-bin/show_pathway?chx04146/chx:102177866%09red/chx:102170570%09red/chx:102188922%09red/chx:102176436%09red/chx:102183385%09red/chx:102178414%09red/chx:102187185%09red/chx:102179212%09red/chx:102170433%09red/chx:100861280%09red/chx:102184764%09red/chx:102178387%09red/chx:102187466%09red/chx:102179598%09red/chx:102186751%09red/chx:102190777%09red/chx:102181958%09red/chx:102…
FoxO signaling pathway	KEGG PATHWAY	chx04068	29	127	0.751388	1	102184858|102191026|100861246|102190470|102180576|108637286|102179898|102191537|102181418|102183684|108636398|100860996|102176607|102168996|102179856|102185042|102178113|102170730|102179343|102189962|102172279|106501977|102188676|100860904|102172767|102172895|102174360|102173335|102184915	http://www.genome.jp/kegg-bin/show_pathway?chx04068/chx:100860904%09red/chx:102172895%09red/chx:102183684%09red/chx:102185042%09red/chx:102179856%09red/chx:102179898%09red/chx:102188676%09red/chx:102172679%09red/chx:102173335%09red/chx:102172767%09red/chx:102189962%09red/chx:102179343%09red/chx:102191026%09red/chx:102168996%09red/chx:100860996%09red/chx:102174360%09red/chx:102181890%09red/chx:102…
Terpenoid backbone biosynthesis	KEGG PATHWAY	chx00900	4	20	0.755021	1	102186540|100860890|102176561|102169762	http://www.genome.jp/kegg-bin/show_pathway?chx00900/chx:102186540%09red/chx:100860890%09red/chx:102169762%09red/chx:102176561%09red
Bacterial invasion of epithelial cells	KEGG PATHWAY	chx05100	17	78	0.77163	1	102177564|102186998|102170451|102178978|102189719|102182645|102170400|102191156|102184676|102186774|102172564|102185042|102179773|102189677|102181434|102169956|102179343	http://www.genome.jp/kegg-bin/show_pathway?chx05100/chx:102186998%09red/chx:102174457%09red/chx:102179343%09red/chx:102179773%09red/chx:102191156%09red/chx:102181434%09red/chx:102170400%09red/chx:102185042%09red/chx:102169956%09red/chx:102189677%09red/chx:102180012%09red/chx:102189719%09red/chx:102170451%09red/chx:102182645%09red/chx:102172564%09red/chx:102184676%09red
Primary bile acid biosynthesis	KEGG PATHWAY	chx00120	3	16	0.778876	1	102173339|102168556|102191152	http://www.genome.jp/kegg-bin/show_pathway?chx00120/chx:102173339%09red/chx:102191152%09red
Natural killer cell mediated cytotoxicity	KEGG PATHWAY	chx04650	26	117	0.782851	1	102174120|102184810|102189599|102190602|102181175|102180337|102172114|102189645|102175759|108634538|102179773|102177708|102176878|106501757|102190308|102185042|102179343|102179673|108638461|102171153|102168343|102189677|102169956|102179822|102174360|102173335	http://www.genome.jp/kegg-bin/show_pathway?chx04650/chx:102173335%09red/chx:102190308%09red/chx:102189677%09red/chx:102179343%09red/chx:102171153%09red/chx:102174120%09red/chx:102175759%09red/chx:102184810%09red/chx:102189946%09red/chx:102185042%09red/chx:102189645%09red/chx:102169956%09red/chx:102181175%09red/chx:102178262%09red/chx:102174360%09red/chx:102180337%09red/chx:102172114%09red/chx:102…
Asthma	KEGG PATHWAY	chx05310	6	31	0.79866	1	102175436|102168313|106503481|106503915|102187477|102171633	http://www.genome.jp/kegg-bin/show_pathway?chx05310/chx:102171633%09red/chx:102188041%09red/chx:102175436%09red/chx:102187477%09red/chx:102168313%09red/chx:102179660%09red
Glycosphingolipid biosynthesis - ganglio series	KEGG PATHWAY	chx00604	3	17	0.808718	1	102178493|102181720|102182559	http://www.genome.jp/kegg-bin/show_pathway?chx00604/chx:102181720%09red/chx:102182559%09red/chx:102178493%09red
Prolactin signaling pathway	KEGG PATHWAY	chx04917	18	85	0.809638	1	102182663|102179773|102189677|100860996|102169781|100860843|102178616|102189170|102185042|102188676|102190470|100860904|100860784|102190477|102169956|102179343|102176335|100861318	http://www.genome.jp/kegg-bin/show_pathway?chx04917/chx:100860784%09red/chx:102189677%09red/chx:102179343%09red/chx:102179773%09red/chx:100860904%09red/chx:100860766%09red/chx:102185042%09red/chx:100860996%09red/chx:100861318%09red/chx:102169956%09red/chx:102176335%09red/chx:102188676%09red/chx:102182663%09red/chx:102169781%09red/chx:100860843%09red/chx:102180657%09red/chx:102189170%09red
Riboflavin metabolism	KEGG PATHWAY	chx00740	2	12	0.814137	1	102174247|102190007	http://www.genome.jp/kegg-bin/show_pathway?chx00740/chx:102174247%09red/chx:102190007%09red
Purine metabolism	KEGG PATHWAY	chx00230	39	176	0.826496	1	102188819|102169758|102176807|102168704|102179145|108637855|106502965|102174488|102175795|102171208|102176691|102171699|102174732|100861280|102171922|102173005|102190853|102189416|102185858|102180455|102189125|102180380|102190080|102182418|102179154|102187956|102185692|102169601|102184168|102170200|102176263|102182870|102173350|102175531|102185434|102189651|102176963|108636136|102182275	http://www.genome.jp/kegg-bin/show_pathway?chx00230/chx:100861280%09red/chx:102174732%09red/chx:102180455%09red/chx:102175531%09red/chx:102182870%09red/chx:102176691%09red/chx:102172742%09red/chx:102189125%09red/chx:102185434%09red/chx:102171208%09red/chx:102168704%09red/chx:102173350%09red/chx:102174488%09red/chx:102187956%09red/chx:102180380%09red/chx:102169601%09red/chx:102170200%09red/chx:102…
B cell receptor signaling pathway	KEGG PATHWAY	chx04662	14	69	0.829817	1	102186615|102185487|102174120|102178892|100860904|102189645|102190375|102185042|102190308|102178924|102180337|102179343|102172864|102170935	http://www.genome.jp/kegg-bin/show_pathway?chx04662/chx:102186615%09red/chx:102178892%09red/chx:102179343%09red/chx:100860904%09red/chx:102174120%09red/chx:102180337%09red/chx:102190308%09red/chx:102189645%09red/chx:102178924%09red/chx:102185042%09red/chx:102190375%09red/chx:102172864%09red/chx:102170935%09red
Phototransduction	KEGG PATHWAY	chx04744	5	28	0.835393	1	102175311|102180380|108636136|102182870|102189417	http://www.genome.jp/kegg-bin/show_pathway?chx04744/chx:102175311%09red/chx:102189417%09red/chx:102180380%09red/chx:102182870%09red/chx:102171463%09red
Prion diseases	KEGG PATHWAY	chx05020	6	33	0.83888	1	102176517|102179673|102175058|102168790|102191275|102171024	http://www.genome.jp/kegg-bin/show_pathway?chx05020/chx:102168790%09red/chx:102191275%09red/chx:102173379%09red/chx:102179673%09red/chx:102171024%09red/chx:102175058%09red
Phenylalanine, tyrosine and tryptophan biosynthesis	KEGG PATHWAY	chx00400	1	7	0.840329	1	102179849	http://www.genome.jp/kegg-bin/show_pathway?chx00400/chx:102178605%09red
Glycosaminoglycan biosynthesis - chondroitin sulfate / dermatan sulfate	KEGG PATHWAY	chx00532	3	19	0.858245	1	102168453|102189205|102184407	http://www.genome.jp/kegg-bin/show_pathway?chx00532/chx:102189205%09red/chx:102168453%09red/chx:102184407%09red
HTLV-I infection	KEGG PATHWAY	chx05166	59	265	0.863215	1	102175177|102184958|102171922|102185042|102183205|102190677|106503481|102171262|102190470|102176047|102174895|102177945|102180281|102183991|102185072|102191505|102174961|102176517|XLOC_599972|102179898|102171804|102184881|102186540|102185873|102177178|108636270|102185858|102176414|102187819|102186601|102178446|102184725|102181202|102183627|102170380|102176666|102169621|102177689|102183886|1021892…	http://www.genome.jp/kegg-bin/show_pathway?chx05166/chx:102186601%09red/chx:102168790%09red/chx:100860904%09red/chx:102172895%09red/chx:102187530%09red/chx:102184881%09red/chx:102174800%09red/chx:102185042%09red/chx:102179898%09red/chx:102180684%09red/chx:102183991%09red/chx:102189962%09red/chx:102172948%09red/chx:102171262%09red/chx:102180281%09red/chx:102173379%09red/chx:100861257%09red/chx:102…
Endocytosis	KEGG PATHWAY	chx04144	48	220	0.871153	1	102187431|102174045|102186592|102180436|102178315|102168642|102179163|102187964|102178432|102172767|102187491|102176414|102186998|102169389|100860837|102173286|102184958|102168869|XLOC_490486|102186420|102189417|108636584|102183843|102183685|102172412|102178582|102187092|102181071|102189066|102173448|102181202|102168209|102191558|102189962|102183333|102180285|102189719|102190008|102186695|1021747…	http://www.genome.jp/kegg-bin/show_pathway?chx04144/chx:102186998%09red/chx:102187431%09red/chx:102181462%09red/chx:102169389%09red/chx:102190008%09red/chx:102183685%09red/chx:102178660%09red/chx:102185102%09red/chx:102168869%09red/chx:102187662%09red/chx:102183970%09red/chx:102175046%09red/chx:102181071%09red/chx:102177850%09red/chx:102189962%09red/chx:102187491%09red/chx:102172412%09red/chx:102…
Autoimmune thyroid disease	KEGG PATHWAY	chx05320	11	60	0.886336	1	102184958|108638461|102176878|106503481|102175759|102168343|102190602|108634538|106503915|102181202|102176414	http://www.genome.jp/kegg-bin/show_pathway?chx05320/chx:102184105%09red/chx:102188041%09red/chx:102175759%09red/chx:102190685%09red/chx:102179660%09red/chx:102191696%09red
Circadian rhythm	KEGG PATHWAY	chx04710	6	36	0.886759	1	102188542|102176826|100860875|102184410|102169495|102180576	http://www.genome.jp/kegg-bin/show_pathway?chx04710/chx:102176826%09red/chx:102169495%09red/chx:102180576%09red/chx:100861305%09red/chx:102188542%09red/chx:102184410%09red
Cell cycle	KEGG PATHWAY	chx04110	26	128	0.889316	1	102175390|102190744|100861361|102176047|102170423|102176004|102191505|102187097|102179898|102170377|102184881|102181418|108636270|102183684|102179856|102170380|102169621|102176051|102173134|102183886|102171262|102189962|102190470|102188081|102174417|102172895	http://www.genome.jp/kegg-bin/show_pathway?chx04110/chx:102176051%09red/chx:102190744%09red/chx:102172895%09red/chx:102183684%09red/chx:100861361%09red/chx:102184881%09red/chx:102187097%09red/chx:102173134%09red/chx:102179856%09red/chx:102179898%09red/chx:102189962%09red/chx:102171262%09red/chx:102178264%09red/chx:102181890%09red/chx:102169621%09red/chx:102180657%09red/chx:102188081%09red/chx:102…
Fanconi anemia pathway	KEGG PATHWAY	chx03460	9	51	0.891444	1	102175824|102171925|102189712|102181726|106502961|102186819|106502979|102181544|102173121	http://www.genome.jp/kegg-bin/show_pathway?chx03460/chx:102186819%09red/chx:102171925%09red/chx:102175824%09red/chx:102173121%09red/chx:102181544%09red/chx:102181726%09red/chx:102189712%09red/chx:102177474%09red
Toxoplasmosis	KEGG PATHWAY	chx05145	26	129	0.8965	1	102189170|102178315|106503481|102176003|102168376|102174776|102177178|102186530|102178582|102173967|100860996|102169516|102176661|100860845|102177440|102185412|102185042|102179343|102180684|102189962|102185804|102186695|100860904|106503915|100860849|102184914	http://www.genome.jp/kegg-bin/show_pathway?chx05145/chx:100860904%09red/chx:102174776%09red/chx:102185042%09red/chx:102180684%09red/chx:102186530%09red/chx:102177850%09red/chx:102189962%09red/chx:102179343%09red/chx:100860996%09red/chx:102173967%09red/chx:102179660%09red/chx:102177440%09red/chx:102169516%09red/chx:102176003%09red/chx:102186695%09red/chx:102189170%09red/chx:102188041%09red/chx:102…
Pyrimidine metabolism	KEGG PATHWAY	chx00240	19	98	0.898287	1	102183534|102189125|102176263|100861073|102169758|102175795|102190080|102176691|102176963|102180964|102189416|102187956|102174488|102181553|102180676|102182855|102171208|102182935|102172111	http://www.genome.jp/kegg-bin/show_pathway?chx00240/chx:102181553%09red/chx:102183534%09red/chx:100861073%09red/chx:102176923%09red/chx:102189125%09red/chx:102190080%09red/chx:102171208%09red/chx:102176263%09red/chx:102174488%09red/chx:102187956%09red/chx:102169758%09red/chx:102188253%09red/chx:102178404%09red/chx:102175795%09red/chx:102182935%09red/chx:102189416%09red/chx:102176691%09red/chx:102…
Sulfur relay system	KEGG PATHWAY	chx04122	1	9	0.899076	1	102170834	http://www.genome.jp/kegg-bin/show_pathway?chx04122/chx:102170834%09red
Taste transduction	KEGG PATHWAY	chx04742	6	38	0.911481	1	102176517|100861026|102184768|108633189|102168790|102188874	http://www.genome.jp/kegg-bin/show_pathway?chx04742/chx:100861026%09red/chx:102184768%09red/chx:102189140%09red/chx:102173379%09red/chx:102168790%09red
Oocyte meiosis	KEGG PATHWAY	chx04114	22	117	0.933033	1	100861361|102170057|102170070|102191505|102176517|102170985|102185489|102171922|102175599|108636270|102185858|102185084|102184768|102170380|102187830|102176762|102184607|100860827|102168790|102175311|102174417|102191283	http://www.genome.jp/kegg-bin/show_pathway?chx04114/chx:102184768%09red/chx:102168790%09red/chx:102175599%09red/chx:102191283%09red/chx:102185084%09red/chx:102185858%09red/chx:100860827%09red/chx:102187370%09red/chx:100861361%09red/chx:102173379%09red/chx:102185489%09red/chx:102171922%09red/chx:102175311%09red/chx:102191505%09red/chx:102170057%09red/chx:102176762%09red/chx:102184607%09red/chx:102…
Citrate cycle (TCA cycle)	KEGG PATHWAY	chx00020	4	30	0.938632	1	102191409|102176699|102181894|102174799	http://www.genome.jp/kegg-bin/show_pathway?chx00020/chx:102174799%09red/chx:102181480%09red/chx:102181894%09red/chx:102176699%09red
TNF signaling pathway	KEGG PATHWAY	chx04668	19	106	0.947206	1	102175177|102173967|102175912|100860996|102169516|102174829|106503490|102188243|102183745|102170644|100860904|102174895|102186424|102181201|102185042|102179343|102183893|102185072|102170997	http://www.genome.jp/kegg-bin/show_pathway?chx04668/chx:102183893%09red/chx:102170997%09red/chx:102179343%09red/chx:102173967%09red/chx:102186424%09red/chx:102174895%09red/chx:102181201%09red/chx:102183745%09red/chx:102175912%09red/chx:102185042%09red/chx:100860996%09red/chx:102185072%09red/chx:102169516%09red/chx:102188243%09red/chx:102171671%09red/chx:102175177%09red/chx:102170644%09red/chx:102…
Protein processing in endoplasmic reticulum	KEGG PATHWAY	chx04141	34	176	0.95225	1	102191023|102184016|102178373|102186898|102173946|102186397|102190380|102174894|102185072|102172345|102179447|108633906|102171725|102177549|108636041|102172434|102178582|102178315|106503490|102187633|102170162|102185412|102183642|102169492|102169311|102170462|100860849|102170185|102186695|102169058|102173038|102186635|102188605|102181897	http://www.genome.jp/kegg-bin/show_pathway?chx04141/chx:102190380%09red/chx:102184016%09red/chx:102173038%09red/chx:102170162%09red/chx:102172345%09red/chx:102171671%09red/chx:102169902%09red/chx:102177850%09red/chx:102191023%09red/chx:102177549%09red/chx:102173960%09red/chx:102169311%09red/chx:102176065%09red/chx:102170185%09red/chx:102186898%09red/chx:102169492%09red/chx:102169058%09red/chx:102…
Chemokine signaling pathway	KEGG PATHWAY	chx04062	35	182	0.956953	1	102184810|102189312|102186081|102170644|102191508|102170665|102168515|102176517|102170310|102171922|102189645|102189417|102183977|102185858|102174569|102189170|102179773|102178301|102191178|102169556|102183232|102185042|102179343|102168936|102170463|102175436|102185804|102173357|102168790|102188676|102174574|100860904|102189677|102169956|102174360	http://www.genome.jp/kegg-bin/show_pathway?chx04062/chx:102168790%09red/chx:100860904%09red/chx:102185042%09red/chx:102183977%09red/chx:102188676%09red/chx:102168936%09red/chx:102189312%09red/chx:102179343%09red/chx:102170665%09red/chx:102175436%09red/chx:102189645%09red/chx:102174569%09red/chx:102173379%09red/chx:102186081%09red/chx:102168515%09red/chx:102169556%09red/chx:102174360%09red/chx:102…
Epstein-Barr virus infection	KEGG PATHWAY	chx05169	38	196	0.958429	1	102186615|102174120|102184958|102173967|102188243|102171262|100861361|102180337|102185075|102182515|102175970|102176414|102176517|102179898|102185487|102174776|102190080|102178582|102187906|102178315|100860996|102169516|102181202|102169621|102176051|102185412|102183886|102185042|102179343|102182426|102180682|102171507|102189599|102186695|102168790|102174417|100860904|100860849	http://www.genome.jp/kegg-bin/show_pathway?chx05169/chx:102182426%09red/chx:102176051%09red/chx:100860904%09red/chx:102174776%09red/chx:102180337%09red/chx:100861361%09red/chx:102185042%09red/chx:102179898%09red/chx:102168790%09red/chx:102177850%09red/chx:102179343%09red/chx:102171262%09red/chx:102173379%09red/chx:100860996%09red/chx:102173967%09red/chx:102175970%09red/chx:102169621%09red/chx:102…
Staphylococcus aureus infection	KEGG PATHWAY	chx05150	8	55	0.961211	1	100860826|106503481|102189753|102188588|102187728|106503915|102171378|102176085	http://www.genome.jp/kegg-bin/show_pathway?chx05150/chx:102187728%09red/chx:102188033%09red/chx:102188041%09red/chx:102171378%09red/chx:102176085%09red/chx:102179660%09red/chx:102177484%09red
Primary immunodeficiency	KEGG PATHWAY	chx05340	4	34	0.966894	1	102179712|102184733|102170124|102189290	http://www.genome.jp/kegg-bin/show_pathway?chx05340/chx:102170124%09red/chx:102179712%09red/chx:102184733%09red/chx:102189290%09red
Legionellosis	KEGG PATHWAY	chx05134	11	73	0.970951	1	102175922|102178582|100860826|102178315|102170440|102186695|108638627|102185412|100860845|102188830|100860849	http://www.genome.jp/kegg-bin/show_pathway?chx05134/chx:102177850%09red/chx:102188033%09red/chx:100860780%09red/chx:102188830%09red/chx:100860849%09red/chx:102186695%09red/chx:100860845%09red/chx:102170440%09red
T cell receptor signaling pathway	KEGG PATHWAY	chx04660	17	103	0.971087	1	102186998|102179712|100860996|102179673|100860904|102173007|102189645|102190375|102189599|102190308|102184733|102170124|102168321|102185042|102179343|102170884|102182530	http://www.genome.jp/kegg-bin/show_pathway?chx04660/chx:102186998%09red/chx:102190308%09red/chx:102179343%09red/chx:100860904%09red/chx:102189645%09red/chx:102168321%09red/chx:102185042%09red/chx:102173007%09red/chx:100860996%09red/chx:102179712%09red/chx:102184733%09red/chx:102190375%09red/chx:102170124%09red/chx:102181217%09red/chx:102170884%09red/chx:102179673%09red/chx:102181878%09red
Colorectal cancer	KEGG PATHWAY	chx05210	10	68	0.971499	1	102173474|102173736|100860904|102169621|102171262|102189962|102181726|102185042|102179343|102174360	http://www.genome.jp/kegg-bin/show_pathway?chx05210/chx:102189962%09red/chx:102179343%09red/chx:100860904%09red/chx:102171262%09red/chx:102181726%09red/chx:102185042%09red/chx:102174360%09red/chx:102173736%09red/chx:102173474%09red/chx:102169621%09red
Apoptosis	KEGG PATHWAY	chx04210	14	89	0.973399	1	102176517|102178394|100862660|102169621|102168790|102185042|100860904|102177178|102188830|102179343|102180684|102173335|102176401|108633219	http://www.genome.jp/kegg-bin/show_pathway?chx04210/chx:102168790%09red/chx:102179343%09red/chx:100860904%09red/chx:102176401%09red/chx:102188830%09red/chx:102173379%09red/chx:102178945%09red/chx:102185042%09red/chx:100862660%09red/chx:102180684%09red/chx:102169621%09red/chx:102173335%09red/chx:102173992%09red
NF-kappa B signaling pathway	KEGG PATHWAY	chx04064	14	89	0.973399	1	102169556|102175177|102176335|102174120|102189290|102188243|102190375|102189599|102186029|102177178|102180337|102174895|102170884|102180684	http://www.genome.jp/kegg-bin/show_pathway?chx04064/chx:102174895%09red/chx:102186029%09red/chx:102174120%09red/chx:102180337%09red/chx:102176335%09red/chx:102189290%09red/chx:102188243%09red/chx:102190375%09red/chx:102175177%09red/chx:102180684%09red/chx:102170884%09red/chx:102181878%09red/chx:102169556%09red
Osteoclast differentiation	KEGG PATHWAY	chx04380	20	121	0.979077	1	102171522|102179035|102189077|102174120|100860996|102169516|102179673|102189170|100860904|102184585|102175938|102185042|102183473|102175312|102187484|100861303|102181201|102180337|102179343|102176335	http://www.genome.jp/kegg-bin/show_pathway?chx04380/chx:102174490%09red/chx:102189077%09red/chx:102179343%09red/chx:102179035%09red/chx:102187484%09red/chx:100860904%09red/chx:102169516%09red/chx:102174120%09red/chx:102180337%09red/chx:102184585%09red/chx:102185042%09red/chx:100860996%09red/chx:102183473%09red/chx:100861303%09red/chx:102176335%09red/chx:102175938%09red/chx:102171522%09red/chx:102…
Mismatch repair	KEGG PATHWAY	chx03430	2	24	0.980205	1	102173474|102181726	http://www.genome.jp/kegg-bin/show_pathway?chx03430/chx:102173474%09red/chx:102181726%09red
Inflammatory bowel disease (IBD)	KEGG PATHWAY	chx05321	9	66	0.98096	1	102189962|102172253|100860845|106503481|100860875|102186424|106503915|102187477|102189170	http://www.genome.jp/kegg-bin/show_pathway?chx05321/chx:102189962%09red/chx:102172253%09red/chx:102188041%09red/chx:102187477%09red/chx:102186424%09red/chx:102179660%09red/chx:100861305%09red/chx:100860845%09red/chx:102189170%09red
Cytokine-cytokine receptor interaction	KEGG PATHWAY	chx04060	44	235	0.981642	1	102170644|102191508|102168488|100861303|102190477|102185645|102185640|102176335|100860837|XLOC_599972|102174776|102178616|102182242|100861318|102186186|102173240|102172253|102174569|102181208|102182229|102186601|102177420|100860845|102178301|102177910|100860957|102169556|102184232|102179206|108636611|102176401|102180987|102175436|102189962|102173566|100860807|102189714|102173695|102174007|1021892…	http://www.genome.jp/kegg-bin/show_pathway?chx04060/chx:102186601%09red/chx:102186186%09red/chx:102191820%09red/chx:102187477%09red/chx:100860807%09red/chx:102172253%09red/chx:102173335%09red/chx:102172767%09red/chx:102170644%09red/chx:102189962%09red/chx:102173566%09red/chx:102175436%09red/chx:102176401%09red/chx:102174569%09red/chx:102174776%09red/chx:102179206%09red/chx:100861318%09red/chx:102…
Tuberculosis	KEGG PATHWAY	chx05152	33	185	0.982604	1	102186327|102168869|102189170|102177594|102183447|102168670|100861191|102181218|106503481|102185560|102186995|102174776|102172556|102186424|102185084|102185330|100860996|100860845|102176762|100861213|102179302|102188830|108633881|100860826|102189962|102171404|102174120|102173426|102175311|100860904|102186029|106503915|102168201	http://www.genome.jp/kegg-bin/show_pathway?chx05152/chx:102186029%09red/chx:100860904%09red/chx:102185084%09red/chx:102185330%09red/chx:102184394%09red/chx:102186995%09red/chx:102168869%09red/chx:102181218%09red/chx:102189962%09red/chx:102187277%09red/chx:102174776%09red/chx:102170003%09red/chx:102178477%09red/chx:100860996%09red/chx:102179302%09red/chx:100861191%09red/chx:102179660%09red/chx:102…
Protein export	KEGG PATHWAY	chx03060	2	25	0.983738	1	102173946|102172511	http://www.genome.jp/kegg-bin/show_pathway?chx03060/chx:102172511%09red/chx:102175814%09red
Sulfur metabolism	KEGG PATHWAY	chx00920	1	17	0.983896	1	102183520	http://www.genome.jp/kegg-bin/show_pathway?chx00920/chx:102183520%09red
Jak-STAT signaling pathway	KEGG PATHWAY	chx04630	28	164	0.985995	1	102191659|102189170|102171262|102190470|102168488|102190477|102186998|102180684|102178616|102174776|102176401|102177178|102182229|102190308|102185042|102179343|108636611|100861318|102180987|102176445|102173566|102189714|108636543|100860904|102188779|100860845|102187477|102172253	http://www.genome.jp/kegg-bin/show_pathway?chx04630/chx:102186998%09red/chx:102182229%09red/chx:100860904%09red/chx:102174776%09red/chx:102187477%09red/chx:102185042%09red/chx:102180684%09red/chx:100861318%09red/chx:102173566%09red/chx:102179343%09red/chx:102171262%09red/chx:102176401%09red/chx:102176445%09red/chx:102191659%09red/chx:102180492%09red/chx:102172253%09red/chx:102168488%09red/chx:102…
N-Glycan biosynthesis	KEGG PATHWAY	chx00510	6	52	0.987103	1	102169257|102185445|102177532|100860927|102188449|100861310	http://www.genome.jp/kegg-bin/show_pathway?chx00510/chx:102169257%09red/chx:102185445%09red/chx:100861310%09red/chx:102189620%09red/chx:102177532%09red/chx:100860927%09red
Hepatitis B	KEGG PATHWAY	chx05161	23	145	0.991396	1	102184810|102189170|102171262|102188830|102183188|102172114|102183893|102185072|102179898|102188640|106503490|102184725|102183745|102169621|102176051|102176666|102183886|102185042|102179343|102189962|102174829|100860904|102187530	http://www.genome.jp/kegg-bin/show_pathway?chx05161/chx:102176051%09red/chx:100860904%09red/chx:102187530%09red/chx:102185042%09red/chx:102171671%09red/chx:102179898%09red/chx:102174829%09red/chx:102183893%09red/chx:102189962%09red/chx:102179343%09red/chx:102171262%09red/chx:102183188%09red/chx:102188830%09red/chx:100861099%09red/chx:102169621%09red/chx:102183745%09red/chx:102185072%09red/chx:102…
Salmonella infection	KEGG PATHWAY	chx05132	12	90	0.992801	1	102178667|100860996|102173110|102187797|102168869|102186774|102191156|102172564|102170806|102186029|102170485|102187630	http://www.genome.jp/kegg-bin/show_pathway?chx05132/chx:102170806%09red/chx:102186029%09red/chx:102191156%09red/chx:102173110%09red/chx:102178667%09red/chx:100860996%09red/chx:102168869%09red/chx:102187630%09red/chx:102172564%09red/chx:102170485%09red/chx:102187797%09red
Intestinal immune network for IgA production	KEGG PATHWAY	chx04672	5	50	0.993145	1	102189290|102179712|102169556|106503481|106503915	http://www.genome.jp/kegg-bin/show_pathway?chx04672/chx:102179660%09red/chx:102179712%09red/chx:102169556%09red/chx:102189290%09red/chx:102188041%09red
Pertussis	KEGG PATHWAY	chx05133	9	75	0.994204	1	102180632|100860826|100860996|102185804|102175311|102189753|102188588|102176085|100860845	http://www.genome.jp/kegg-bin/show_pathway?chx05133/chx:102180632%09red/chx:102188033%09red/chx:100860765%09red/chx:102176085%09red/chx:102175311%09red/chx:100860845%09red/chx:100860996%09red/chx:102177484%09red
RNA transport	KEGG PATHWAY	chx03013	26	165	0.994763	1	102191674|102183267|102168598|102180698|102168559|102174875|102176360|102176792|102173784|102189804|102175779|102177742|102180174|102173643|102191179|102172495|102182730|102168206|100861234|102175922|102170440|102177334|108638627|102189377|102187733|102178080	http://www.genome.jp/kegg-bin/show_pathway?chx03013/chx:102182083%09red/chx:102175779%09red/chx:100860780%09red/chx:102173643%09red/chx:102168598%09red/chx:102189377%09red/chx:102176360%09red/chx:102168559%09red/chx:102183267%09red/chx:100861234%09red/chx:102180174%09red/chx:102173784%09red/chx:102189804%09red/chx:102184413%09red/chx:102191674%09red/chx:102177334%09red/chx:102187733%09red/chx:102…
RIG-I-like receptor signaling pathway	KEGG PATHWAY	chx04622	8	70	0.994807	1	102179035|100860996|102187179|100860845|102187530|102183188|108636611|108636543	http://www.genome.jp/kegg-bin/show_pathway?chx04622/chx:102180492%09red/chx:102179035%09red/chx:102183188%09red/chx:102187530%09red/chx:100860996%09red/chx:102187179%09red/chx:100860845%09red/chx:100861164%09red
Chagas disease (American trypanosomiasis)	KEGG PATHWAY	chx05142	15	111	0.995992	1	100860826|102189962|100861281|100860996|102185804|100860845|108633189|102177052|102173426|102188874|102181952|100860904|102170070|102185042|102179343	http://www.genome.jp/kegg-bin/show_pathway?chx05142/chx:102173426%09red/chx:102179343%09red/chx:102188033%09red/chx:100860904%09red/chx:100861281%09red/chx:102177052%09red/chx:102185042%09red/chx:100860996%09red/chx:102181952%09red/chx:102189962%09red/chx:100860845%09red/chx:100860765%09red/chx:102170070%09red/chx:102189140%09red
Aminoacyl-tRNA biosynthesis	KEGG PATHWAY	chx00970	7	66	0.996107	1	102177555|102183828|102169829|102177077|102174910|102171023|102174367	http://www.genome.jp/kegg-bin/show_pathway?chx00970/chx:102177077%09red/chx:102174910%09red/chx:102169829%09red/chx:102177555%09red/chx:102183828%09red/chx:102174367%09red/chx:102171023%09red
Leishmaniasis	KEGG PATHWAY	chx05140	8	74	0.997093	1	100860826|102189962|100860996|102189170|100860845|106503481|102190308|106503915	http://www.genome.jp/kegg-bin/show_pathway?chx05140/chx:102188033%09red/chx:102188041%09red/chx:102190308%09red/chx:100860996%09red/chx:102179660%09red/chx:100860845%09red/chx:102189962%09red/chx:102189170%09red
SNARE interactions in vesicular transport	KEGG PATHWAY	chx04130	2	34	0.997338	1	102186365|102174416	http://www.genome.jp/kegg-bin/show_pathway?chx04130/chx:102186365%09red/chx:102174416%09red
Glycosylphosphatidylinositol(GPI)-anchor biosynthesis	KEGG PATHWAY	chx00563	1	25	0.997432	1	102169718	http://www.genome.jp/kegg-bin/show_pathway?chx00563/chx:102169718%09red
Hepatitis C	KEGG PATHWAY	chx05160	18	132	0.997763	1	102182828|102179898|100860996|102185782|102170379|102178475|102183102|102169621|102189710|102188714|102181952|100860904|102170070|102185042|102179343|102174360|102189170|102172767	http://www.genome.jp/kegg-bin/show_pathway?chx05160/chx:102182828%09red/chx:102189710%09red/chx:102179343%09red/chx:100860904%09red/chx:102172767%09red/chx:102185042%09red/chx:102185782%09red/chx:100860996%09red/chx:102181952%09red/chx:102188714%09red/chx:102174360%09red/chx:102179898%09red/chx:102170379%09red/chx:102183102%09red/chx:102178475%09red/chx:102169621%09red/chx:102170070%09red/chx:102…
Measles	KEGG PATHWAY	chx05162	18	135	0.998425	1	102178582|102178315|100860845|102179673|102189170|102186695|102169621|100860904|102173426|102190470|102185412|102183188|102185042|102179343|102187477|100860849|102173335|102170884	http://www.genome.jp/kegg-bin/show_pathway?chx05162/chx:102177850%09red/chx:102173426%09red/chx:102179343%09red/chx:100860904%09red/chx:102183188%09red/chx:102179673%09red/chx:102187477%09red/chx:102185042%09red/chx:100860845%09red/chx:100860849%09red/chx:102186695%09red/chx:102170884%09red/chx:102169621%09red/chx:102173335%09red/chx:102180657%09red/chx:102189170%09red
Homologous recombination	KEGG PATHWAY	chx03440	1	28	0.99871	1	102171925	http://www.genome.jp/kegg-bin/show_pathway?chx03440/chx:102171925%09red
Toll-like receptor signaling pathway	KEGG PATHWAY	chx04620	12	105	0.998982	1	102173967|100860996|102169516|102189170|100860805|102173426|102183473|100860904|102186029|100860845|102185042|102179343	http://www.genome.jp/kegg-bin/show_pathway?chx04620/chx:102169516%09red/chx:102173426%09red/chx:102179343%09red/chx:102186029%09red/chx:100860904%09red/chx:102185042%09red/chx:100860805%09red/chx:100860996%09red/chx:102183473%09red/chx:102173967%09red/chx:100860845%09red/chx:102189170%09red
Ubiquitin mediated proteolysis	KEGG PATHWAY	chx04120	17	139	0.999508	1	102186998|108634334|102181831|102172307|102180057|102170185|102170380|102178803|102169462|100861107|102175390|102187530|102173121|108634472|102174504|102180822|102170779	http://www.genome.jp/kegg-bin/show_pathway?chx04120/chx:102186998%09red/chx:102181564%09red/chx:102180057%09red/chx:102187530%09red/chx:100861107%09red/chx:102181831%09red/chx:102170779%09red/chx:102172307%09red/chx:102180822%09red/chx:102169462%09red/chx:102174504%09red/chx:102178264%09red/chx:102173121%09red/chx:102174822%09red/chx:102170185%09red/chx:102171483%09red
Base excision repair	KEGG PATHWAY	chx03410	1	33	0.999591	1	102177689	http://www.genome.jp/kegg-bin/show_pathway?chx03410/chx:102177689%09red
NOD-like receptor signaling pathway	KEGG PATHWAY	chx04621	3	52	0.999624	1	102187099|102186424|100860996	http://www.genome.jp/kegg-bin/show_pathway?chx04621/chx:102187099%09red/chx:102186424%09red/chx:100860996%09red
Nucleotide excision repair	KEGG PATHWAY	chx03420	2	44	0.999665	1	102175824|102181839	http://www.genome.jp/kegg-bin/show_pathway?chx03420/chx:102175824%09red/chx:102181839%09red
RNA degradation	KEGG PATHWAY	chx03018	6	75	0.999677	1	102178391|100861579|102175779|102174691|102189933|102190860	http://www.genome.jp/kegg-bin/show_pathway?chx03018/chx:102175779%09red/chx:102174632%09red/chx:102189933%09red/chx:102190860%09red/chx:102174691%09red/chx:102178391%09red
Oxidative phosphorylation	KEGG PATHWAY	chx00190	20	161	0.999746	1	102172556|XLOC_085751|102171404|102176239|102182700|102186995|102174547|102179638|102183447|102175610|XLOC_254666|102169296|102183240|102191135|102189904|102181181|102186053|102185090|102180095|108633881	http://www.genome.jp/kegg-bin/show_pathway?chx00190/chx:102179638%09red/chx:102182700%09red/chx:102169296%09red/chx:1485858%09red/chx:102175610%09red/chx:102178566%09red/chx:102186463%09red/chx:102184394%09red/chx:102178477%09red/chx:102174547%09red/chx:102171404%09red/chx:102189904%09red/chx:102185090%09red/chx:1485856%09red/chx:102183240%09red/chx:102186995%09red/chx:102186053%09red/chx:1021911…
DNA replication	KEGG PATHWAY	chx03030	1	36	0.999794	1	102173134	http://www.genome.jp/kegg-bin/show_pathway?chx03030/chx:102173134%09red
Proteasome	KEGG PATHWAY	chx03050	2	49	0.999883	1	108638517|102187906	http://www.genome.jp/kegg-bin/show_pathway?chx03050/chx:102187906%09red/chx:100860840%09red
mRNA surveillance pathway	KEGG PATHWAY	chx03015	9	102	0.999896	1	102170985|102185489|102177705|102169540|102181952|102175779|102170070|102188586|108638403	http://www.genome.jp/kegg-bin/show_pathway?chx03015/chx:102170985%09red/chx:102175779%09red/chx:102169540%09red/chx:102185489%09red/chx:102181952%09red/chx:102172484%09red/chx:102191740%09red/chx:102188586%09red/chx:102170070%09red
Basal transcription factors	KEGG PATHWAY	chx03022	2	50	0.999905	1	102188276|102181074	http://www.genome.jp/kegg-bin/show_pathway?chx03022/chx:102188276%09red/chx:102189944%09red
Parkinson's disease	KEGG PATHWAY	chx05012	20	169	0.999907	1	102176517|XLOC_085751|102187453|102176239|102190018|102185804|102183240|102179638|102180095|102175610|102191518|100861281|XLOC_254666|102178714|102176666|102188830|102169368|102181181|102168790|102173075	http://www.genome.jp/kegg-bin/show_pathway?chx05012/chx:102168790%09red/chx:102179638%09red/chx:102188830%09red/chx:1485858%09red/chx:102169368%09red/chx:102175610%09red/chx:102190018%09red/chx:102186463%09red/chx:102183240%09red/chx:102173379%09red/chx:100860765%09red/chx:102178714%09red/chx:100861351%09red/chx:102187453%09red/chx:1485856%09red/chx:100861099%09red/chx:100861281%09red/chx:1021785…
[truncated: 9 more rows]
