# Supplementary material for: Comprehensive Transcriptome Analysis of Hair Follicle Morphogenesis Reveals That lncRNA-H19 Promotes Dermal Papilla Cell Proliferation through the Chi-miR-214-3p/β-Catenin Axis in Cashmere Goats
Source: Int J Mol Sci. 2022 Sep 2;23(17):10006. doi: 10.3390/ijms231710006 (PMC9456307; doi:10.3390/ijms231710006)
Supplement: Supplementary file 1 [file ijms-23-10006-s001.zip › ijms-1812373-supplementary/Supplementary File S2 Novel lncRNA information .xlsx]

## Sheet:  location information 
Supplementary File S2 Novel lncRNA location information
Novel_lncRNA_ID	Novel_lncRNA_Gene_ID	Novel_lncRNA_Gene_Name	Gene_Type	Status	Chromosome	Start	End	Strand	Exon_number	Length	ORF
TCONS_00789791	XLOC_688881	XLOC_688881	novel	Novel_lncRNA	NW_017189674.1	135562	136839	+	2	234	46
TCONS_00262164	108636544	LOC108636544	protein_coding	Novel_lncRNA	NC_030815.1	22736052	22799548	+	3	316	105
TCONS_00262166	108636544	LOC108636544	protein_coding	Novel_lncRNA	NC_030815.1	22744930	22799548	+	3	433	144
TCONS_00605441	102189626	UBE3A	protein_coding	Novel_lncRNA	NC_030828.1	1555807	1577828	+	2	3675	406
TCONS_00605443	XLOC_528392	XLOC_528392	novel	Novel_lncRNA	NC_030828.1	1556856	1567919	+	2	514	114
TCONS_00574968	102179514	SMYD4	protein_coding	Novel_lncRNA	NC_030826.1	22695508	22741276	-	17	4197	771
TCONS_00509687	102169785	MASP2	protein_coding	Novel_lncRNA	NC_030823.1	41076552	41080910	-	2	3462	155
TCONS_00572475	XLOC_500180	XLOC_500180	novel	Novel_lncRNA	NC_030826.1	4687713	4697206	-	2	1097	139
TCONS_00182169	102169908	LOC102169908	protein_coding	Novel_lncRNA	NC_030812.1	66397361	66439974	-	15	2562	827
TCONS_00563695	102182438	EVI2B	protein_coding	Novel_lncRNA	NC_030826.1	18320161	18415956	+	21	3669	1127
TCONS_00250053	XLOC_219373	XLOC_219373	novel	Novel_lncRNA	NC_030814.1	61258355	61282497	-	2	259	43
TCONS_00465382	XLOC_409945	XLOC_409945	novel	Novel_lncRNA	NC_030821.1	81012706	81017794	-	3	1071	214
TCONS_00301411	XLOC_264986	XLOC_264986	novel	Novel_lncRNA	NC_030816.1	47849442	47851555	+	2	1400	111
TCONS_00586708	XLOC_510987	XLOC_510987	novel	Novel_lncRNA	NC_030827.1	23202577	23208283	+	2	332	71
TCONS_00301415	102187490	RRAGD	protein_coding	Novel_lncRNA	NC_030816.1	48003979	48086654	+	2	351	117
TCONS_00762979	102174822	MID1	protein_coding	Novel_lncRNA	NW_017189516.1	59481545	59507146	+	2	1119	136
TCONS_00015048	102183640	SLC33A1	protein_coding	Novel_lncRNA	NC_030808.1	111352868	111473257	+	4	8933	232
TCONS_00527719	XLOC_464177	XLOC_464177	novel	Novel_lncRNA	NC_030824.1	9273399	9275944	-	2	2246	134
TCONS_00296586	XLOC_260486	XLOC_260486	novel	Novel_lncRNA	NC_030816.1	18043579	18044375	+	2	344	73
TCONS_00015047	102183640	SLC33A1	protein_coding	Novel_lncRNA	NC_030808.1	111352868	111451917	+	3	10630	232
TCONS_00612467	102172207	SSTR1	protein_coding	Novel_lncRNA	NC_030828.1	47734306	47794590	+	2	218	72
TCONS_00008300	102188801	GAP43	protein_coding	Novel_lncRNA	NC_030808.1	60136147	60195449	+	2	368	122
TCONS_00045202	XLOC_040688	XLOC_040688	novel	Novel_lncRNA	NC_030809.1	3852524	3856791	+	2	1418	88
TCONS_00264864	102176958	LOC102176958	protein_coding	Novel_lncRNA	NC_030815.1	41429133	41448260	+	4	2420	286
TCONS_00546600	102183358	LOC102183358	protein_coding	Novel_lncRNA	NC_030825.1	52794796	52827067	+	2	270	57
TCONS_00264862	102176958	LOC102176958	protein_coding	Novel_lncRNA	NC_030815.1	41395197	41400232	+	2	3639	90
TCONS_00150615	102190487	TWISTNB	protein_coding	Novel_lncRNA	NC_030811.1	92118770	92129056	-	2	770	218
TCONS_00728051	XLOC_634416	XLOC_634416	novel	Novel_lncRNA	NC_030835.1	11122596	11159000	+	3	1317	166
TCONS_00153092	102181093	HEPACAM2	protein_coding	Novel_lncRNA	NC_030811.1	110078824	110125976	-	4	827	81
TCONS_00345824	XLOC_304146	XLOC_304146	novel	Novel_lncRNA	NC_030817.1	58459181	58466084	-	2	2188	118
TCONS_00575617	102178853	LOC102178853	protein_coding	Novel_lncRNA	NC_030826.1	26520420	26533843	-	2	2398	142
TCONS_00654749	102188001	NEDD9	protein_coding	Novel_lncRNA	NC_030830.1	5249857	5268281	-	2	1297	125
TCONS_00605034	XLOC_528084	XLOC_528084	novel	Novel_lncRNA	NC_030827.1	71254197	71255692	-	2	1312	134
TCONS_00169584	102174547	ATP6V1E1	protein_coding	Novel_lncRNA	NC_030812.1	107999285	108003541	+	2	2234	201
TCONS_00177127	102178145	RAPGEF3	protein_coding	Novel_lncRNA	NC_030812.1	32119128	32120445	-	2	412	136
TCONS_00491964	102186981	PPFIA4	protein_coding	Novel_lncRNA	NC_030823.1	177046	186473	+	3	5251	203
TCONS_00258994	102171514	SCRG1	protein_coding	Novel_lncRNA	NC_030815.1	5739056	5745370	+	2	6266	123
TCONS_00032700	102189710	CLDN1	protein_coding	Novel_lncRNA	NC_030808.1	76734116	76793326	-	3	3152	225
TCONS_00136953	XLOC_120004	XLOC_120004	novel	Novel_lncRNA	NC_030811.1	110126249	110128659	+	2	1587	116
TCONS_00302780	102190787	ENPP1	protein_coding	Novel_lncRNA	NC_030816.1	57112671	57123277	+	2	8397	146
TCONS_00480887	102183085	CRY2	protein_coding	Novel_lncRNA	NC_030822.1	7096068	7121409	-	2	708	236
TCONS_00032709	102189710	CLDN1	protein_coding	Novel_lncRNA	NC_030808.1	76770767	76782399	-	2	6753	152
TCONS_00801539	XLOC_698762	XLOC_698762	novel	Novel_lncRNA	NW_017213775.1	5413	15188	+	2	9645	270
TCONS_00485542	102184922	LOC102184922	protein_coding	Novel_lncRNA	NC_030822.1	36016123	36266654	-	2	301	75
TCONS_00645328	XLOC_562634	XLOC_562634	novel	Novel_lncRNA	NC_030830.1	1919832	1925297	+	2	539	126
TCONS_00726690	102185063	ZFAND4	protein_coding	Novel_lncRNA	NC_030835.1	1608936	1615213	+	2	908	135
TCONS_00330007	102170430	APH1B	protein_coding	Novel_lncRNA	NC_030817.1	56354478	56415952	+	2	311	60
TCONS_00574456	102189340	LOC102189340	protein_coding	Novel_lncRNA	NC_030826.1	18895471	18964395	-	2	1432	175
TCONS_00691955	102169243	IGSF6	protein_coding	Novel_lncRNA	NC_030832.1	20038613	20090882	-	4	4950	217
TCONS_00627772	102174982	RBMS3	protein_coding	Novel_lncRNA	NC_030829.1	4291231	4307766	+	2	906	179
TCONS_00161466	102191020	FAM19A2	protein_coding	Novel_lncRNA	NC_030812.1	50594632	50678915	+	2	3637	131
TCONS_00702054	102170383	SLC16A12	protein_coding	Novel_lncRNA	NC_030833.1	40149560	40168943	+	3	1945	183
TCONS_00694544	102189542	FBXO24	protein_coding	Novel_lncRNA	NC_030832.1	36842021	36852288	-	13	3745	518
TCONS_00161468	102191020	FAM19A2	protein_coding	Novel_lncRNA	NC_030812.1	50603006	50678915	+	2	3616	131
TCONS_00414367	XLOC_364707	XLOC_364707	novel	Novel_lncRNA	NC_030820.1	21880636	21885406	+	2	442	75
TCONS_00645329	XLOC_562634	XLOC_562634	novel	Novel_lncRNA	NC_030830.1	1919924	1925297	+	2	450	127
TCONS_00792585	108634703	CUNH22orf39	protein_coding	Novel_lncRNA	NW_017189851.1	337774	341565	-	3	3532	260
TCONS_00173587	XLOC_151874	XLOC_151874	novel	Novel_lncRNA	NC_030812.1	15892656	15892975	-	2	259	50
TCONS_00690937	XLOC_601605	XLOC_601605	novel	Novel_lncRNA	NC_030832.1	12690014	12693289	-	4	1413	182
TCONS_00230450	XLOC_202863	XLOC_202863	novel	Novel_lncRNA	NC_030814.1	54014664	54189862	+	7	641	73
TCONS_00802391	XLOC_699550	XLOC_699550	novel	Novel_lncRNA	NW_017215228.1	4960	7435	+	3	1489	111
TCONS_00677237	102187178	PSMA8	protein_coding	Novel_lncRNA	NC_030831.1	31001436	31074082	-	10	3199	380
TCONS_00677236	102187178	PSMA8	protein_coding	Novel_lncRNA	NC_030831.1	30986372	31074082	-	11	3537	400
TCONS_00437071	102173762	FAM65C	protein_coding	Novel_lncRNA	NC_030820.1	78152608	78191610	-	2	2726	245
TCONS_00154609	102174274	TBC1D15	protein_coding	Novel_lncRNA	NC_030812.1	1302427	1347874	+	2	1809	257
TCONS_00349013	XLOC_306879	XLOC_306879	novel	Novel_lncRNA	NC_030817.1	76801323	76805980	-	2	549	69
TCONS_00176290	XLOC_154255	XLOC_154255	novel	Novel_lncRNA	NC_030812.1	27286547	27291997	-	2	1967	111
TCONS_00453307	102172081	RMDN1	protein_coding	Novel_lncRNA	NC_030821.1	6000994	6015807	-	2	4448	291
TCONS_00794446	102182996	GGT1	protein_coding	Novel_lncRNA	NW_017190051.1	103740	104750	+	2	288	95
TCONS_00729541	102179546	LRRTM3	protein_coding	Novel_lncRNA	NC_030835.1	22067258	22076497	+	2	9174	142
TCONS_00475445	102186231	NECTIN1	protein_coding	Novel_lncRNA	NC_030822.1	52079192	52112344	+	2	2545	366
TCONS_00127544	XLOC_111452	XLOC_111452	novel	Novel_lncRNA	NC_030811.1	43658712	43663827	+	2	2506	115
TCONS_00642373	102182834	FAM107A	protein_coding	Novel_lncRNA	NC_030829.1	42728156	42763036	-	3	34840	196
TCONS_00079536	102182639	KCNH7	protein_coding	Novel_lncRNA	NC_030809.1	102190872	102247270	-	2	469	99
TCONS_00437251	XLOC_384136	XLOC_384136	novel	Novel_lncRNA	NC_030820.1	79171477	79199586	-	2	1306	103
TCONS_00689103	108633901	LOC108633901	protein_coding	Novel_lncRNA	NC_030832.1	863914	864536	-	2	350	116
TCONS_00778677	XLOC_679105	XLOC_679105	novel	Novel_lncRNA	NW_017189517.1	549067	558744	-	2	215	71
TCONS_00350334	XLOC_307830	XLOC_307830	novel	Novel_lncRNA	NC_030817.1	84123996	84181630	-	3	533	75
TCONS_00652359	XLOC_568514	XLOC_568514	novel	Novel_lncRNA	NC_030830.1	38995741	38998826	+	2	217	72
TCONS_00462260	XLOC_407035	XLOC_407035	novel	Novel_lncRNA	NC_030821.1	64583804	64606174	-	2	6361	242
TCONS_00462261	XLOC_407035	XLOC_407035	novel	Novel_lncRNA	NC_030821.1	64583804	64610283	-	2	6460	242
TCONS_00176740	102190666	KCNH3	protein_coding	Novel_lncRNA	NC_030812.1	29944360	29945386	-	2	871	173
TCONS_00176744	102175924	SPATS2	protein_coding	Novel_lncRNA	NC_030812.1	30078355	30108720	-	2	642	153
TCONS_00284324	XLOC_249472	XLOC_249472	novel	Novel_lncRNA	NC_030815.1	53971249	53971510	-	2	240	63
TCONS_00382665	XLOC_336026	XLOC_336026	novel	Novel_lncRNA	NC_030818.1	81644831	81645556	-	2	221	73
TCONS_00705310	XLOC_613733	XLOC_613733	novel	Novel_lncRNA	NC_030833.1	11084134	11089222	-	2	4729	169
TCONS_00308891	XLOC_271777	XLOC_271777	novel	Novel_lncRNA	NC_030816.1	8521665	8534681	-	2	217	72
TCONS_00388190	XLOC_340695	XLOC_340695	novel	Novel_lncRNA	NC_030819.1	6727296	6732346	+	3	2700	125
TCONS_00461517	102179787	PCMTD1	protein_coding	Novel_lncRNA	NC_030821.1	60996886	61008055	-	2	5066	216
TCONS_00392177	102189320	KLF12	protein_coding	Novel_lncRNA	NC_030819.1	37374707	37552624	+	3	10618	148
TCONS_00176605	102188473	DIP2B	protein_coding	Novel_lncRNA	NC_030812.1	28972957	29064796	-	3	1993	156
TCONS_00521653	102175232	ABHD18	protein_coding	Novel_lncRNA	NC_030824.1	41028366	41033847	+	2	5254	126
TCONS_00465609	XLOC_410055	XLOC_410055	novel	Novel_lncRNA	NC_030821.1	81876859	81913379	-	2	6335	146
TCONS_00113069	106501943	LOC106501943	protein_coding	Novel_lncRNA	NC_030810.1	66708809	66711655	-	4	1078	138
TCONS_00203142	XLOC_177779	XLOC_177779	novel	Novel_lncRNA	NC_030813.1	100482129	100500940	+	2	7022	335
TCONS_00080949	XLOC_072171	XLOC_072171	novel	Novel_lncRNA	NC_030809.1	113414720	113428425	-	2	2572	132
TCONS_00436703	XLOC_383687	XLOC_383687	novel	Novel_lncRNA	NC_030820.1	76109815	76114710	-	2	850	147
TCONS_00448020	XLOC_394052	XLOC_394052	novel	Novel_lncRNA	NC_030821.1	67248329	67252328	+	2	3889	118
TCONS_00760848	102180838	PDK3	protein_coding	Novel_lncRNA	NW_017189516.1	45669241	45673238	+	2	2916	111
TCONS_00558741	102185861	PVR	protein_coding	Novel_lncRNA	NC_030825.1	53475143	53480109	-	3	1141	128
TCONS_00558743	XLOC_490286	XLOC_490286	novel	Novel_lncRNA	NC_030825.1	53477864	53479453	-	2	661	127
TCONS_00558742	102185861	PVR	protein_coding	Novel_lncRNA	NC_030825.1	53475143	53480109	-	2	1639	270
TCONS_00159573	102168890	ARID2	protein_coding	Novel_lncRNA	NC_030812.1	33862868	33876193	+	2	292	84
TCONS_00087339	102178504	BEST4	protein_coding	Novel_lncRNA	NC_030810.1	19532565	19536336	+	2	3615	178
TCONS_00787799	XLOC_687274	XLOC_687274	novel	Novel_lncRNA	NW_017189585.1	15	5427	-	2	2886	188
TCONS_00085396	106501975	C3H2orf82	protein_coding	Novel_lncRNA	NC_030810.1	8202513	8215104	+	2	835	99
TCONS_00155230	102185630	ZDHHC17	protein_coding	Novel_lncRNA	NC_030812.1	5956042	6007036	+	5	18831	217
TCONS_00545443	XLOC_479898	XLOC_479898	novel	Novel_lncRNA	NC_030825.1	46967028	46969791	+	2	2208	181
TCONS_00043368	108636384	LOC108636384	protein_coding	Novel_lncRNA	NC_030808.1	149439968	149585407	-	12	6318	757
TCONS_00733596	100861086	WAPL	protein_coding	Novel_lncRNA	NC_030835.1	4485040	4488659	-	2	3596	249
TCONS_00158609	XLOC_139390	XLOC_139390	novel	Novel_lncRNA	NC_030812.1	27695005	27695592	+	2	495	98
TCONS_00132818	108633303	LOC108633303	protein_coding	Novel_lncRNA	NC_030811.1	80065624	80071637	+	2	786	142
TCONS_00329310	102181127	LIPC	protein_coding	Novel_lncRNA	NC_030817.1	51281645	51321230	+	3	1767	90
TCONS_00329311	102181127	LIPC	protein_coding	Novel_lncRNA	NC_030817.1	51281645	51321230	+	4	1863	90
TCONS_00132817	108633303	LOC108633303	protein_coding	Novel_lncRNA	NC_030811.1	80065556	80071012	+	2	229	71
TCONS_00407096	XLOC_358165	XLOC_358165	novel	Novel_lncRNA	NC_030819.1	61719287	61719938	-	2	545	54
TCONS_00682482	108633889	TMEM204	protein_coding	Novel_lncRNA	NC_030832.1	1120798	1123433	+	2	1492	168
TCONS_00564551	108638264	MYBBP1A	protein_coding	Novel_lncRNA	NC_030826.1	24830845	24882869	+	2	397	78
TCONS_00787860	106503984	LOC106503984	protein_coding	Novel_lncRNA	NW_017189589.1	7478	53990	+	2	402	90
TCONS_00395199	XLOC_347191	XLOC_347191	novel	Novel_lncRNA	NC_030819.1	62221964	62225629	+	2	1773	97
TCONS_00616031	106504019	TEX22	protein_coding	Novel_lncRNA	NC_030828.1	68527777	68545415	+	2	5147	567
TCONS_00616032	106504019	TEX22	protein_coding	Novel_lncRNA	NC_030828.1	68528307	68545415	+	3	4749	611
TCONS_00283586	XLOC_248802	XLOC_248802	novel	Novel_lncRNA	NC_030815.1	48557977	48585858	-	4	378	56
TCONS_00740909	102169162	DLG2	protein_coding	Novel_lncRNA	NC_030836.1	9562121	9894000	+	3	12872	180
TCONS_00309259	XLOC_272133	XLOC_272133	novel	Novel_lncRNA	NC_030816.1	9892747	9899378	-	3	417	75
TCONS_00460024	102171531	ADHFE1	protein_coding	Novel_lncRNA	NC_030821.1	51415696	51423190	-	2	4810	102
TCONS_00062297	XLOC_055757	XLOC_055757	novel	Novel_lncRNA	NC_030809.1	121488091	121518892	+	4	2629	115
TCONS_00062296	XLOC_055757	XLOC_055757	novel	Novel_lncRNA	NC_030809.1	121488091	121514250	+	3	2527	175
TCONS_00395994	108637304	LOC108637304	protein_coding	Novel_lncRNA	NC_030819.1	67031960	67042823	+	2	2509	101
TCONS_00221903	XLOC_194917	XLOC_194917	novel	Novel_lncRNA	NC_030813.1	117081889	117084074	-	2	280	69
TCONS_00221901	XLOC_194915	XLOC_194915	novel	Novel_lncRNA	NC_030813.1	117076431	117079752	-	2	465	155
TCONS_00224424	102180850	MCTP1	protein_coding	Novel_lncRNA	NC_030814.1	16298376	16305478	+	2	7078	101
TCONS_00254037	XLOC_222857	XLOC_222857	novel	Novel_lncRNA	NC_030814.1	82303605	82306635	-	2	353	67
TCONS_00330010	102171159	CA12	protein_coding	Novel_lncRNA	NC_030817.1	56419658	56484143	+	2	3732	402
TCONS_00312354	XLOC_274897	XLOC_274897	novel	Novel_lncRNA	NC_030816.1	31134381	31135434	-	2	547	80
TCONS_00307361	102177633	WDR27	protein_coding	Novel_lncRNA	NC_030816.1	90772991	90788306	+	2	2001	84
TCONS_00607266	102183457	RGMA	protein_coding	Novel_lncRNA	NC_030828.1	13245223	13263927	+	2	18644	266
TCONS_00405825	102169023	MIPEP	protein_coding	Novel_lncRNA	NC_030819.1	52377621	52389185	-	2	1324	111
TCONS_00694042	XLOC_604148	XLOC_604148	novel	Novel_lncRNA	NC_030832.1	33155718	33165511	-	2	729	125
TCONS_00309439	100860772	RSPO3	protein_coding	Novel_lncRNA	NC_030816.1	11363731	11457462	-	2	1860	123
TCONS_00491799	XLOC_433244	XLOC_433244	novel	Novel_lncRNA	NC_030822.1	81268974	81269770	-	2	316	71
TCONS_00405534	102170708	CRYL1	protein_coding	Novel_lncRNA	NC_030819.1	50765372	50767953	-	3	1848	146
TCONS_00125325	102180822	UBE2H	protein_coding	Novel_lncRNA	NC_030811.1	26394640	26429859	+	2	897	175
TCONS_00459864	102174320	CPA6	protein_coding	Novel_lncRNA	NC_030821.1	50477682	50507605	-	2	484	117
TCONS_00310851	XLOC_273566	XLOC_273566	novel	Novel_lncRNA	NC_030816.1	21330223	21342068	-	3	1248	109
TCONS_00310850	XLOC_273566	XLOC_273566	novel	Novel_lncRNA	NC_030816.1	21330223	21342062	-	4	1324	93
TCONS_00341336	102179858	TMEM30B	protein_coding	Novel_lncRNA	NC_030817.1	29771753	29786359	-	3	2374	453
TCONS_00557175	102187705	KCTD15	protein_coding	Novel_lncRNA	NC_030825.1	45243891	45341756	-	3	5162	276
TCONS_00343880	102170524	TMOD2	protein_coding	Novel_lncRNA	NC_030817.1	44557009	44566312	-	2	6042	157
TCONS_00503476	XLOC_443370	XLOC_443370	novel	Novel_lncRNA	NC_030823.1	78440320	78443848	+	2	2387	131
TCONS_00515595	102174417	YWHAH	protein_coding	Novel_lncRNA	NC_030824.1	832021	839582	+	2	3198	143
TCONS_00776804	XLOC_677383	XLOC_677383	novel	Novel_lncRNA	NW_017189517.1	33195470	33220900	+	3	4079	143
TCONS_00477681	102184168	GUCY1A2	protein_coding	Novel_lncRNA	NC_030822.1	65983425	66042675	+	2	223	57
TCONS_00323439	102175408	STON2	protein_coding	Novel_lncRNA	NC_030817.1	10362618	10369087	+	2	3992	120
TCONS_00776802	XLOC_677383	XLOC_677383	novel	Novel_lncRNA	NW_017189517.1	33194802	33266431	+	2	1514	96
TCONS_00134766	102180723	SNX13	protein_coding	Novel_lncRNA	NC_030811.1	94080131	94103625	+	2	15226	243
TCONS_00475276	102186785	POU2F3	protein_coding	Novel_lncRNA	NC_030822.1	51461494	51464515	+	2	433	124
TCONS_00776808	XLOC_677389	XLOC_677389	novel	Novel_lncRNA	NW_017189517.1	33222471	33329132	+	2	417	81
TCONS_00605658	XLOC_528603	XLOC_528603	novel	Novel_lncRNA	NC_030828.1	3749417	3758432	+	2	8935	156
TCONS_00068862	XLOC_061238	XLOC_061238	novel	Novel_lncRNA	NC_030809.1	27701755	27709511	-	2	929	81
TCONS_00583685	XLOC_508144	XLOC_508144	novel	Novel_lncRNA	NC_030827.1	6462517	6464118	+	2	1514	158
TCONS_00142040	102180822	UBE2H	protein_coding	Novel_lncRNA	NC_030811.1	26394583	26445287	-	2	652	194
TCONS_00629775	102177570	LOC102177570	protein_coding	Novel_lncRNA	NC_030829.1	16183561	16211783	+	2	1017	173
TCONS_00748738	102191771	EED	protein_coding	Novel_lncRNA	NC_030836.1	8684222	8706763	-	4	7098	230
TCONS_00111281	XLOC_097840	XLOC_097840	novel	Novel_lncRNA	NC_030810.1	55592279	55593801	-	2	230	45
TCONS_00331568	100860973	PAK6	protein_coding	Novel_lncRNA	NC_030817.1	67203128	67216006	+	3	547	172
TCONS_00643762	102174169	KIF9	protein_coding	Novel_lncRNA	NC_030829.1	52395678	52399383	-	2	2104	142
TCONS_00551058	102183719	SLC38A8	protein_coding	Novel_lncRNA	NC_030825.1	11729346	11731375	-	2	364	78
TCONS_00118364	102178227	CDC42SE1	protein_coding	Novel_lncRNA	NC_030810.1	100429665	100437323	-	3	4321	153
TCONS_00632089	XLOC_551810	XLOC_551810	novel	Novel_lncRNA	NC_030829.1	29234470	29236772	+	2	1605	159
TCONS_00255789	102179091	ADGRE1	protein_coding	Novel_lncRNA	NC_030814.1	92911697	92917891	-	2	229	76
TCONS_00548516	108638094	LOC108638094	protein_coding	Novel_lncRNA	NC_030825.1	63900901	63906316	+	2	4665	370
TCONS_00018586	102173974	DNAJC13	protein_coding	Novel_lncRNA	NC_030808.1	136733487	136739564	+	2	338	108
TCONS_00018587	102173974	DNAJC13	protein_coding	Novel_lncRNA	NC_030808.1	136733487	136780731	+	2	971	131
TCONS_00018580	102173974	DNAJC13	protein_coding	Novel_lncRNA	NC_030808.1	136685546	136698628	+	2	1488	104
TCONS_00255780	102187209	SH2D3A	protein_coding	Novel_lncRNA	NC_030814.1	92773639	92778166	-	3	968	129
TCONS_00697041	XLOC_606562	XLOC_606562	novel	Novel_lncRNA	NC_030833.1	8044749	8074305	+	2	737	87
TCONS_00255074	XLOC_223793	XLOC_223793	novel	Novel_lncRNA	NC_030814.1	89010441	89071524	-	3	19477	201
TCONS_00255076	XLOC_223795	XLOC_223795	novel	Novel_lncRNA	NC_030814.1	89052928	89055459	-	2	2220	157
TCONS_00405796	102169306	SACS	protein_coding	Novel_lncRNA	NC_030819.1	52116136	52171580	-	6	3163	140
TCONS_00653586	XLOC_569480	XLOC_569480	novel	Novel_lncRNA	NC_030830.1	160485	161999	-	2	716	233
TCONS_00345015	102171793	FOXB1	protein_coding	Novel_lncRNA	NC_030817.1	52886112	53029904	-	2	701	150
TCONS_00567764	102170546	LOC102170546	protein_coding	Novel_lncRNA	NC_030826.1	40834963	40843156	+	2	1271	158
TCONS_00003634	102182257	ROBO2	protein_coding	Novel_lncRNA	NC_030808.1	23491362	23544553	+	2	1203	198
TCONS_00567762	102170546	LOC102170546	protein_coding	Novel_lncRNA	NC_030826.1	40834963	40843156	+	2	1271	158
TCONS_00709829	XLOC_617581	XLOC_617581	novel	Novel_lncRNA	NC_030833.1	41725150	41732077	-	2	883	89
TCONS_00628059	102171015	CMTM7	protein_coding	Novel_lncRNA	NC_030829.1	6730493	6782131	+	2	2974	153
TCONS_00681379	XLOC_594353	XLOC_594353	novel	Novel_lncRNA	NC_030831.1	57058152	57061680	-	2	2714	139
TCONS_00711122	102180997	ZNF385D	protein_coding	Novel_lncRNA	NC_030834.1	1214417	1216461	+	2	524	75
TCONS_00495946	102187151	CNIH3	protein_coding	Novel_lncRNA	NC_030823.1	26233683	26249581	+	2	2609	214
TCONS_00632592	XLOC_552279	XLOC_552279	novel	Novel_lncRNA	NC_030829.1	31786812	31801520	+	3	2311	85
TCONS_00161871	XLOC_142101	XLOC_142101	novel	Novel_lncRNA	NC_030812.1	53796793	53814086	+	3	269	86
TCONS_00024306	102178857	SAMSN1	protein_coding	Novel_lncRNA	NC_030808.1	21152790	21180955	-	2	3102	148
TCONS_00652182	102190563	RAB44	protein_coding	Novel_lncRNA	NC_030830.1	38125348	38147652	+	2	1065	112
TCONS_00032937	XLOC_029746	XLOC_029746	novel	Novel_lncRNA	NC_030808.1	77964680	78081418	-	4	10716	202
TCONS_00126009	100860748	LOC100860748	protein_coding	Novel_lncRNA	NC_030811.1	31965032	32000413	+	2	35288	327
TCONS_00126008	100860748	LOC100860748	protein_coding	Novel_lncRNA	NC_030811.1	31965032	32000413	+	2	27577	327
TCONS_00359827	102170153	KIAA1841	protein_coding	Novel_lncRNA	NC_030818.1	43370744	43473429	+	2	6238	186
TCONS_00126007	100860748	LOC100860748	protein_coding	Novel_lncRNA	NC_030811.1	31965032	32000413	+	2	35290	327
TCONS_00093180	XLOC_082787	XLOC_082787	novel	Novel_lncRNA	NC_030810.1	60072414	60080461	+	2	226	61
TCONS_00126005	100860748	LOC100860748	protein_coding	Novel_lncRNA	NC_030811.1	31965032	32000413	+	2	35286	327
TCONS_00729201	100861078	PPA1	protein_coding	Novel_lncRNA	NC_030835.1	19241538	19283726	+	2	2588	86
TCONS_00464823	XLOC_409470	XLOC_409470	novel	Novel_lncRNA	NC_030821.1	77665839	77666666	-	2	254	40
TCONS_00277509	102177892	INTS9	protein_coding	Novel_lncRNA	NC_030815.1	9820992	9822561	-	2	1461	144
TCONS_00020729	102180432	ANKRD28	protein_coding	Novel_lncRNA	NC_030808.1	152654669	152682763	+	2	306	75
TCONS_00277505	102176882	HMBOX1	protein_coding	Novel_lncRNA	NC_030815.1	9613603	9671345	-	2	7894	129
TCONS_00419094	102170887	C13H20orf194	protein_coding	Novel_lncRNA	NC_030820.1	51188425	51218624	+	2	19750	174
TCONS_00393692	106502702	IL17D	protein_coding	Novel_lncRNA	NC_030819.1	50915065	50955786	+	2	11046	224
TCONS_00425825	102190888	MACROD2	protein_coding	Novel_lncRNA	NC_030820.1	7359274	7393514	-	3	353	90
TCONS_00737459	102172691	BICC1	protein_coding	Novel_lncRNA	NC_030835.1	31445766	31502928	-	2	5790	114
TCONS_00782467	106503784	DOCK11	protein_coding	Novel_lncRNA	NW_017189517.1	26819746	26828353	-	2	792	109
TCONS_00803892	XLOC_700918	XLOC_700918	novel	Novel_lncRNA	NW_017219053.1	1652	9070	-	4	477	158
TCONS_00256526	102173654	MISP3	protein_coding	Novel_lncRNA	NC_030814.1	97013586	97014543	-	3	524	116
TCONS_00414583	102169193	PIP4K2A	protein_coding	Novel_lncRNA	NC_030820.1	23063122	23067327	+	2	2901	111
TCONS_00487803	102186231	NECTIN1	protein_coding	Novel_lncRNA	NC_030822.1	52071291	52080473	-	2	2033	184
TCONS_00643986	102186441	SLC6A20	protein_coding	Novel_lncRNA	NC_030829.1	53571120	53575015	-	2	3672	135
TCONS_00395697	XLOC_347617	XLOC_347617	novel	Novel_lncRNA	NC_030819.1	65648971	65698967	+	3	1231	130
TCONS_00417635	102189770	AKR1E2	protein_coding	Novel_lncRNA	NC_030820.1	43296011	43300858	+	2	2349	114
TCONS_00038649	102181438	MED12L	protein_coding	Novel_lncRNA	NC_030808.1	116238551	116269585	-	7	13581	1722
TCONS_00686727	102174355	LOC102174355	protein_coding	Novel_lncRNA	NC_030832.1	27783835	27807276	+	2	5950	203
TCONS_00642731	XLOC_560730	XLOC_560730	novel	Novel_lncRNA	NC_030829.1	45802009	45803355	-	2	265	63
TCONS_00221121	XLOC_194282	XLOC_194282	novel	Novel_lncRNA	NC_030813.1	111401510	111414087	-	4	349	106
TCONS_00065585	XLOC_058462	XLOC_058462	novel	Novel_lncRNA	NC_030809.1	8171494	8172855	-	2	493	115
TCONS_00611613	102177933	NUBPL	protein_coding	Novel_lncRNA	NC_030828.1	41487656	41501076	+	5	914	105
TCONS_00580426	106504045	BAHCC1	protein_coding	Novel_lncRNA	NC_030826.1	50705480	50732130	-	3	3316	264
TCONS_00459660	XLOC_404708	XLOC_404708	novel	Novel_lncRNA	NC_030821.1	48478915	48490328	-	2	335	92
TCONS_00089425	XLOC_079411	XLOC_079411	novel	Novel_lncRNA	NC_030810.1	33531584	33571174	+	3	3944	183
TCONS_00580428	106504045	BAHCC1	protein_coding	Novel_lncRNA	NC_030826.1	50721374	50732128	-	2	6928	337
TCONS_00089427	XLOC_079411	XLOC_079411	novel	Novel_lncRNA	NC_030810.1	33531835	33571174	+	3	4662	183
TCONS_00696802	102182472	ADAM12	protein_coding	Novel_lncRNA	NC_030833.1	6236034	6265426	+	2	703	101
TCONS_00081409	XLOC_072561	XLOC_072561	novel	Novel_lncRNA	NC_030809.1	115582215	115585049	-	3	1713	135
TCONS_00643453	102177572	CAMKV	protein_coding	Novel_lncRNA	NC_030829.1	50467513	50469596	-	3	1566	204
TCONS_00803098	XLOC_700202	XLOC_700202	novel	Novel_lncRNA	NW_017216512.1	54	9692	-	2	250	83
TCONS_00081151	XLOC_072324	XLOC_072324	novel	Novel_lncRNA	NC_030809.1	114751607	114770825	-	2	1024	62
TCONS_00099402	102169441	VPS45	protein_coding	Novel_lncRNA	NC_030810.1	99599184	99628600	+	2	1846	246
TCONS_00544270	102181528	ZNF23	protein_coding	Novel_lncRNA	NC_030825.1	40809509	40816033	+	2	6432	128
TCONS_00234699	102171144	PRR16	protein_coding	Novel_lncRNA	NC_030814.1	77441669	77480659	+	2	2018	90
TCONS_00675828	XLOC_589427	XLOC_589427	novel	Novel_lncRNA	NC_030831.1	19783410	19785467	-	2	541	106
TCONS_00417949	XLOC_367821	XLOC_367821	novel	Novel_lncRNA	NC_030820.1	44432227	44436238	+	2	342	113
TCONS_00417948	XLOC_367821	XLOC_367821	novel	Novel_lncRNA	NC_030820.1	44432196	44436238	+	3	487	96
TCONS_00613950	102170640	LOC102170640	protein_coding	Novel_lncRNA	NC_030828.1	58113386	58131898	+	4	4365	190
TCONS_00759816	XLOC_661654	XLOC_661654	novel	Novel_lncRNA	NW_017189516.1	36343307	36348116	+	2	4134	172
TCONS_00029910	102174975	ZBTB20	protein_coding	Novel_lncRNA	NC_030808.1	59336474	59584875	-	5	7680	162
TCONS_00324781	XLOC_286150	XLOC_286150	novel	Novel_lncRNA	NC_030817.1	22297119	22309642	+	2	11771	147
TCONS_00477100	XLOC_420276	XLOC_420276	novel	Novel_lncRNA	NC_030822.1	61381202	61395433	+	2	692	114
TCONS_00035118	XLOC_031559	XLOC_031559	novel	Novel_lncRNA	NC_030808.1	89383271	89391283	-	2	1802	93
TCONS_00787655	102183974	LOC102183974	protein_coding	Novel_lncRNA	NW_017189579.1	844	2021	+	3	569	137
TCONS_00641729	XLOC_559921	XLOC_559921	novel	Novel_lncRNA	NC_030829.1	35372503	35373513	-	2	580	95
TCONS_00783487	XLOC_683583	XLOC_683583	novel	Novel_lncRNA	NW_017189517.1	33432992	33459624	-	2	26267	221
TCONS_00036132	102184557	GOLIM4	protein_coding	Novel_lncRNA	NC_030808.1	98927652	98960910	-	2	499	90
TCONS_00656841	XLOC_572425	XLOC_572425	novel	Novel_lncRNA	NC_030830.1	15718124	15741352	-	2	501	106
TCONS_00055362	XLOC_049539	XLOC_049539	novel	Novel_lncRNA	NC_030809.1	72774738	72806903	+	3	4955	182
TCONS_00227606	102184428	GABRG2	protein_coding	Novel_lncRNA	NC_030814.1	36702907	36704611	+	2	315	89
TCONS_00735605	XLOC_640847	XLOC_640847	novel	Novel_lncRNA	NC_030835.1	18538416	18539630	-	2	452	95
TCONS_00116739	XLOC_102775	XLOC_102775	novel	Novel_lncRNA	NC_030810.1	90609498	90625738	-	2	16008	179
TCONS_00586494	XLOC_510780	XLOC_510780	novel	Novel_lncRNA	NC_030827.1	22531848	22571931	+	4	303	49
TCONS_00611746	XLOC_534102	XLOC_534102	novel	Novel_lncRNA	NC_030828.1	42030291	42038067	+	2	651	99
TCONS_00386977	102177789	LOC102177789	protein_coding	Novel_lncRNA	NC_030819.1	7417	84987	+	2	614	161
TCONS_00221031	XLOC_194202	XLOC_194202	novel	Novel_lncRNA	NC_030813.1	110564135	110569277	-	2	1764	113
TCONS_00395520	XLOC_347471	XLOC_347471	novel	Novel_lncRNA	NC_030819.1	64054086	64056413	+	2	216	68
TCONS_00771240	108634329	LOC108634329	protein_coding	Novel_lncRNA	NW_017189516.1	61288981	61500157	-	2	18221	255
TCONS_00214472	102182113	YIPF7	protein_coding	Novel_lncRNA	NC_030813.1	63839923	63846477	-	4	2024	82
TCONS_00214473	102182113	YIPF7	protein_coding	Novel_lncRNA	NC_030813.1	63839923	63846483	-	3	1923	78
TCONS_00214470	102182113	YIPF7	protein_coding	Novel_lncRNA	NC_030813.1	63834729	63846477	-	4	2893	112
TCONS_00214471	102182113	YIPF7	protein_coding	Novel_lncRNA	NC_030813.1	63834729	63846483	-	3	2792	100
TCONS_00182496	102186934	RFX4	protein_coding	Novel_lncRNA	NC_030812.1	68717833	68752621	-	3	1008	141
TCONS_00541248	102188619	SLC12A3	protein_coding	Novel_lncRNA	NC_030825.1	26314968	26317372	+	2	1439	129
TCONS_00541249	102188619	SLC12A3	protein_coding	Novel_lncRNA	NC_030825.1	26315000	26324197	+	2	1020	107
TCONS_00682541	102190511	EME2	protein_coding	Novel_lncRNA	NC_030832.1	1262681	1269628	+	5	6393	279
TCONS_00682543	102190511	EME2	protein_coding	Novel_lncRNA	NC_030832.1	1262681	1269628	+	6	6135	279
TCONS_00682542	102190511	EME2	protein_coding	Novel_lncRNA	NC_030832.1	1262681	1269628	+	7	5650	282
TCONS_00795571	XLOC_693614	XLOC_693614	novel	Novel_lncRNA	NW_017190147.1	608057	609452	+	2	1170	185
TCONS_00371828	XLOC_326324	XLOC_326324	novel	Novel_lncRNA	NC_030818.1	12376672	12402161	-	2	11508	172
TCONS_00371823	XLOC_326322	XLOC_326322	novel	Novel_lncRNA	NC_030818.1	12361897	12372680	-	3	6174	144
TCONS_00795578	108634820	LOC108634820	protein_coding	Novel_lncRNA	NW_017190147.1	3944	13095	-	3	3939	333
TCONS_00371827	XLOC_326324	XLOC_326324	novel	Novel_lncRNA	NC_030818.1	12376672	12388620	-	2	11560	172
TCONS_00695765	102184116	LOC102184116	protein_coding	Novel_lncRNA	NC_030833.1	329004	336019	+	2	285	94
TCONS_00695764	102184116	LOC102184116	protein_coding	Novel_lncRNA	NC_030833.1	327147	334113	+	2	237	79
TCONS_00158164	102178515	LOC102178515	protein_coding	Novel_lncRNA	NC_030812.1	25842025	25844824	+	3	2072	177
TCONS_00158162	102178515	LOC102178515	protein_coding	Novel_lncRNA	NC_030812.1	25823957	25840438	+	2	11029	337
TCONS_00296566	XLOC_260466	XLOC_260466	novel	Novel_lncRNA	NC_030816.1	17865388	17867040	+	2	421	49
TCONS_00015062	102183915	C1H3orf33	protein_coding	Novel_lncRNA	NC_030808.1	111419564	111482677	+	2	2417	246
TCONS_00041534	102175334	TMEM108	protein_coding	Novel_lncRNA	NC_030808.1	135762955	135807764	-	2	7031	111
TCONS_00502601	XLOC_442577	XLOC_442577	novel	Novel_lncRNA	NC_030823.1	73125155	73134542	+	2	587	75
TCONS_00717605	XLOC_624734	XLOC_624734	novel	Novel_lncRNA	NC_030834.1	38510258	38524698	+	2	894	95
TCONS_00045223	102191092	CDA	protein_coding	Novel_lncRNA	NC_030809.1	3940433	3949975	+	2	5302	181
TCONS_00717602	XLOC_624734	XLOC_624734	novel	Novel_lncRNA	NC_030834.1	38510222	38524698	+	3	1682	126
TCONS_00264848	102182306	RFX3	protein_coding	Novel_lncRNA	NC_030815.1	40947060	40952222	+	2	1625	86
TCONS_00389031	102170612	ABCC4	protein_coding	Novel_lncRNA	NC_030819.1	16549484	16570263	+	2	824	161
TCONS_00264840	102182306	RFX3	protein_coding	Novel_lncRNA	NC_030815.1	40810906	40813468	+	2	900	120
TCONS_00627771	102174982	RBMS3	protein_coding	Novel_lncRNA	NC_030829.1	4282141	4341665	+	2	14431	245
TCONS_00091698	102170378	LOC102170378	protein_coding	Novel_lncRNA	NC_030810.1	50615177	50678310	+	3	1000	115
TCONS_00438899	102172081	RMDN1	protein_coding	Novel_lncRNA	NC_030821.1	5987918	5993124	+	2	4656	98
TCONS_00137005	102179729	FAM133B	protein_coding	Novel_lncRNA	NC_030811.1	110682198	110687854	+	2	1481	90
TCONS_00137004	102180182	CDK6	protein_coding	Novel_lncRNA	NC_030811.1	110576593	110645081	+	2	1794	128
TCONS_00235181	XLOC_206820	XLOC_206820	novel	Novel_lncRNA	NC_030814.1	80539372	80546226	+	3	1529	90
TCONS_00169257	102171136	ITFG2	protein_coding	Novel_lncRNA	NC_030812.1	105859263	105873048	+	2	1419	101
TCONS_00177103	102177869	HDAC7	protein_coding	Novel_lncRNA	NC_030812.1	32027320	32038058	-	2	737	108
TCONS_00694382	XLOC_604410	XLOC_604410	novel	Novel_lncRNA	NC_030832.1	36004923	36007697	-	2	538	175
TCONS_00575142	102179809	ITGAE	protein_coding	Novel_lncRNA	NC_030826.1	24253537	24287240	-	2	2600	123
TCONS_00385115	102186491	NR6A1	protein_coding	Novel_lncRNA	NC_030818.1	95257880	95291588	-	3	588	98
TCONS_00019163	102184202	PKNOX1	protein_coding	Novel_lncRNA	NC_030808.1	142744432	142770358	+	4	4145	119
TCONS_00019162	102184202	PKNOX1	protein_coding	Novel_lncRNA	NC_030808.1	142744432	142765877	+	4	1873	136
TCONS_00110815	102179380	LOC102179380	protein_coding	Novel_lncRNA	NC_030810.1	51638006	51867596	-	2	2186	113
TCONS_00110814	102179380	LOC102179380	protein_coding	Novel_lncRNA	NC_030810.1	51635190	51862713	-	2	236	43
TCONS_00336520	XLOC_296103	XLOC_296103	novel	Novel_lncRNA	NC_030817.1	96543708	96547786	+	2	3954	108
TCONS_00464057	XLOC_408737	XLOC_408737	novel	Novel_lncRNA	NC_030821.1	73981151	73981793	-	2	282	57
TCONS_00607106	XLOC_529989	XLOC_529989	novel	Novel_lncRNA	NC_030828.1	12489701	12492198	+	2	1225	82
TCONS_00527773	102188523	RITA1	protein_coding	Novel_lncRNA	NC_030824.1	9955866	9959356	-	2	2846	131
TCONS_00485564	102184922	LOC102184922	protein_coding	Novel_lncRNA	NC_030822.1	36137852	36217997	-	2	997	107
TCONS_00110818	102179380	LOC102179380	protein_coding	Novel_lncRNA	NC_030810.1	51642976	51879548	-	2	1356	69
TCONS_00527774	102188523	RITA1	protein_coding	Novel_lncRNA	NC_030824.1	9955866	9959356	-	2	3255	142
TCONS_00106954	102170658	ELAVL4	protein_coding	Novel_lncRNA	NC_030810.1	24675677	24706725	-	2	232	42
TCONS_00484166	XLOC_426647	XLOC_426647	novel	Novel_lncRNA	NC_030822.1	27279559	27279912	-	2	225	72
TCONS_00115944	XLOC_102072	XLOC_102072	novel	Novel_lncRNA	NC_030810.1	86726296	86761414	-	2	210	69
TCONS_00186139	XLOC_162652	XLOC_162652	novel	Novel_lncRNA	NC_030812.1	95710399	95743953	-	2	2483	296
TCONS_00712260	XLOC_619872	XLOC_619872	novel	Novel_lncRNA	NC_030834.1	8608732	8662007	+	2	242	80
TCONS_00099589	102178681	MLLT11	protein_coding	Novel_lncRNA	NC_030810.1	100429741	100437318	+	5	3006	153
TCONS_00549832	XLOC_482746	XLOC_482746	novel	Novel_lncRNA	NC_030825.1	3163196	3171376	-	3	6895	442
TCONS_00694560	102190094	NYAP1	protein_coding	Novel_lncRNA	NC_030832.1	36891241	36981890	-	2	2751	279
TCONS_00186134	XLOC_162652	XLOC_162652	novel	Novel_lncRNA	NC_030812.1	95710399	95742496	-	2	2135	171
TCONS_00349386	XLOC_307169	XLOC_307169	novel	Novel_lncRNA	NC_030817.1	78399780	78403019	-	3	414	135
TCONS_00230475	XLOC_202863	XLOC_202863	novel	Novel_lncRNA	NC_030814.1	54075665	54189862	+	5	698	70
TCONS_00437018	XLOC_383957	XLOC_383957	novel	Novel_lncRNA	NC_030820.1	77918029	77922590	-	3	2937	280
TCONS_00586932	XLOC_511168	XLOC_511168	novel	Novel_lncRNA	NC_030827.1	25318907	25319923	+	2	682	89
TCONS_00007320	XLOC_006795	XLOC_006795	novel	Novel_lncRNA	NC_030808.1	52550747	52560583	+	4	4405	155
TCONS_00437011	XLOC_383957	XLOC_383957	novel	Novel_lncRNA	NC_030820.1	77906652	77922590	-	3	538	107
TCONS_00437017	XLOC_383957	XLOC_383957	novel	Novel_lncRNA	NC_030820.1	77916133	77922624	-	3	581	120
TCONS_00437016	XLOC_383957	XLOC_383957	novel	Novel_lncRNA	NC_030820.1	77916133	77922560	-	3	1758	136
TCONS_00595090	XLOC_518818	XLOC_518818	novel	Novel_lncRNA	NC_030827.1	6193901	6196988	-	2	452	77
TCONS_00653978	XLOC_569830	XLOC_569830	novel	Novel_lncRNA	NC_030830.1	1959581	1960093	-	2	382	105
TCONS_00723698	XLOC_630241	XLOC_630241	novel	Novel_lncRNA	NC_030834.1	28994331	29006226	-	2	11198	146
TCONS_00801809	XLOC_699014	XLOC_699014	novel	Novel_lncRNA	NW_017214208.1	3849	7287	+	2	1345	149
TCONS_00493699	XLOC_434863	XLOC_434863	novel	Novel_lncRNA	NC_030823.1	11328314	11330935	+	2	870	126
TCONS_00648181	XLOC_565149	XLOC_565149	novel	Novel_lncRNA	NC_030830.1	16896691	16900855	+	2	1568	104
TCONS_00732869	108634137	ZNF485	protein_coding	Novel_lncRNA	NC_030835.1	202261	208171	-	2	413	137
TCONS_00367151	XLOC_322751	XLOC_322751	novel	Novel_lncRNA	NC_030818.1	87900684	87903098	+	2	1641	179
TCONS_00473440	102186384	LOC102186384	protein_coding	Novel_lncRNA	NC_030822.1	37471683	37512914	+	2	471	144
TCONS_00355141	XLOC_311771	XLOC_311771	novel	Novel_lncRNA	NC_030818.1	16169088	16194980	+	2	3019	77
TCONS_00525194	102190444	LRBA	protein_coding	Novel_lncRNA	NC_030824.1	64062623	64070455	+	3	3176	159
TCONS_00176766	102176496	TROAP	protein_coding	Novel_lncRNA	NC_030812.1	30146105	30148574	-	4	2097	167
TCONS_00133126	102183035	CACNA2D1	protein_coding	Novel_lncRNA	NC_030811.1	81736188	81778281	+	3	273	63
TCONS_00701133	102189182	ENTPD1	protein_coding	Novel_lncRNA	NC_030833.1	34405644	34421132	+	3	4750	147
TCONS_00695161	XLOC_604927	XLOC_604927	novel	Novel_lncRNA	NC_030832.1	39647126	39647646	-	2	336	111
TCONS_00386119	XLOC_338970	XLOC_338970	novel	Novel_lncRNA	NC_030818.1	102612530	102613604	-	2	238	78
TCONS_00021549	102175800	C1H21orf62	protein_coding	Novel_lncRNA	NC_030808.1	1211990	1233956	-	3	1073	110
TCONS_00619613	102184573	LOC102184573	protein_coding	Novel_lncRNA	NC_030828.1	22714240	22799935	-	2	635	86
TCONS_00675930	XLOC_589482	XLOC_589482	novel	Novel_lncRNA	NC_030831.1	21564287	21570827	-	2	205	67
TCONS_00280390	XLOC_245924	XLOC_245924	novel	Novel_lncRNA	NC_030815.1	28171928	28179574	-	4	582	109
TCONS_00528384	XLOC_464776	XLOC_464776	novel	Novel_lncRNA	NC_030824.1	12620061	12634728	-	3	7226	166
TCONS_00672369	102187361	HSBP1L1	protein_coding	Novel_lncRNA	NC_030831.1	421476	433615	-	4	7037	159
TCONS_00392150	102189320	KLF12	protein_coding	Novel_lncRNA	NC_030819.1	37324390	37472276	+	2	3720	145
TCONS_00140281	102186275	LOC102186275	protein_coding	Novel_lncRNA	NC_030811.1	13707604	13709939	-	2	925	95
TCONS_00506971	XLOC_446556	XLOC_446556	novel	Novel_lncRNA	NC_030823.1	21567116	21581383	-	2	2362	137
TCONS_00506973	XLOC_446556	XLOC_446556	novel	Novel_lncRNA	NC_030823.1	21567116	21685516	-	2	2770	137
TCONS_00506972	XLOC_446556	XLOC_446556	novel	Novel_lncRNA	NC_030823.1	21567116	21612921	-	2	2647	137
TCONS_00758749	108634298	LOC108634298	protein_coding	Novel_lncRNA	NW_017189516.1	30019945	30097961	+	2	374	103
TCONS_00614195	102186528	GLRX5	protein_coding	Novel_lncRNA	NC_030828.1	59733736	59744691	+	2	810	91
TCONS_00629077	102190827	LOC102190827	protein_coding	Novel_lncRNA	NC_030829.1	13217839	13283568	+	2	347	68
TCONS_00768777	XLOC_669942	XLOC_669942	novel	Novel_lncRNA	NW_017189516.1	43162093	43167759	-	2	299	48
TCONS_00306169	102179200	ZDHHC14	protein_coding	Novel_lncRNA	NC_030816.1	81263116	81322179	+	2	462	154
TCONS_00113049	102180934	LOC102180934	protein_coding	Novel_lncRNA	NC_030810.1	66437315	66548146	-	2	294	58
TCONS_00771233	108634329	LOC108634329	protein_coding	Novel_lncRNA	NW_017189516.1	61223517	61604025	-	10	4807	279
TCONS_00122583	XLOC_107139	XLOC_107139	novel	Novel_lncRNA	NC_030811.1	4146857	4171578	+	3	238	79
TCONS_00044332	102183830	EFHB	protein_coding	Novel_lncRNA	NC_030808.1	156938985	156946528	-	2	3240	158
TCONS_00451055	102188784	ZNF16	protein_coding	Novel_lncRNA	NC_030821.1	81663127	81673031	+	2	9780	165
TCONS_00537361	106503088	VSTM2B	protein_coding	Novel_lncRNA	NC_030825.1	2559640	2588075	+	2	3607	281
TCONS_00541036	102184933	LPCAT2	protein_coding	Novel_lncRNA	NC_030825.1	25160694	25164992	+	2	324	108
TCONS_00045799	XLOC_041137	XLOC_041137	novel	Novel_lncRNA	NC_030809.1	7840064	7844895	+	3	3221	269
TCONS_00407253	XLOC_358286	XLOC_358286	novel	Novel_lncRNA	NC_030819.1	62308506	62309646	-	2	454	74
TCONS_00035583	102172575	ECT2	protein_coding	Novel_lncRNA	NC_030808.1	94258389	94264239	-	2	1448	50
TCONS_00346095	102188504	LRR1	protein_coding	Novel_lncRNA	NC_030817.1	60382626	60400499	-	2	461	87
TCONS_00346096	XLOC_304313	XLOC_304313	novel	Novel_lncRNA	NC_030817.1	60397368	60400497	-	2	227	75
TCONS_00600683	XLOC_523918	XLOC_523918	novel	Novel_lncRNA	NC_030827.1	41081276	41111339	-	2	826	107
TCONS_00723330	XLOC_630050	XLOC_630050	novel	Novel_lncRNA	NC_030834.1	27612141	27717887	-	3	551	65
TCONS_00510155	XLOC_449222	XLOC_449222	novel	Novel_lncRNA	NC_030823.1	45334244	45337620	-	2	2566	162
TCONS_00560566	102185214	KMT5C	protein_coding	Novel_lncRNA	NC_030825.1	63901287	63902329	-	2	292	97
TCONS_00551314	XLOC_484055	XLOC_484055	novel	Novel_lncRNA	NC_030825.1	13506604	13533665	-	2	653	101
TCONS_00054261	XLOC_048491	XLOC_048491	novel	Novel_lncRNA	NC_030809.1	64916485	64934981	+	2	1998	130
TCONS_00171235	XLOC_149795	XLOC_149795	novel	Novel_lncRNA	NC_030812.1	118004897	118005815	+	2	476	158
TCONS_00132527	XLOC_115907	XLOC_115907	novel	Novel_lncRNA	NC_030811.1	76952137	76984815	+	5	8067	113
TCONS_00608319	XLOC_531122	XLOC_531122	novel	Novel_lncRNA	NC_030828.1	20848796	20854936	+	2	1341	123
TCONS_00642134	102181343	LOC102181343	protein_coding	Novel_lncRNA	NC_030829.1	39606459	39611823	-	2	4159	133
TCONS_00642137	102169530	PTPRG	protein_coding	Novel_lncRNA	NC_030829.1	39678613	39704406	-	2	14452	171
TCONS_00647322	XLOC_564455	XLOC_564455	novel	Novel_lncRNA	NC_030830.1	12285560	12293412	+	2	859	74
TCONS_00285472	102178071	ARHGEF39	protein_coding	Novel_lncRNA	NC_030815.1	59656068	59666430	-	2	321	75
TCONS_00647321	XLOC_564455	XLOC_564455	novel	Novel_lncRNA	NC_030830.1	12285469	12321964	+	2	1232	119
TCONS_00513830	XLOC_452297	XLOC_452297	novel	Novel_lncRNA	NC_030823.1	69632618	69636095	-	2	2303	119
TCONS_00424760	XLOC_373487	XLOC_373487	novel	Novel_lncRNA	NC_030820.1	82708405	82713289	+	2	209	63
TCONS_00469282	XLOC_413333	XLOC_413333	novel	Novel_lncRNA	NC_030822.1	11756137	11761495	+	2	5328	144
TCONS_00469286	XLOC_413337	XLOC_413337	novel	Novel_lncRNA	NC_030822.1	11775961	11806243	+	2	2680	253
TCONS_00062107	XLOC_055582	XLOC_055582	novel	Novel_lncRNA	NC_030809.1	120778691	120781422	+	2	2706	110
TCONS_00059547	102185511	PSMD14	protein_coding	Novel_lncRNA	NC_030809.1	101078387	101109225	+	5	3368	138
TCONS_00560623	102174023	LOC102174023	protein_coding	Novel_lncRNA	NC_030825.1	64193797	64194817	-	2	943	117
TCONS_00526362	108637844	LOC108637844	protein_coding	Novel_lncRNA	NC_030824.1	1294349	1294716	-	2	330	110
TCONS_00560624	102174023	LOC102174023	protein_coding	Novel_lncRNA	NC_030825.1	64193797	64196313	-	3	1107	124
TCONS_00400273	XLOC_351909	XLOC_351909	novel	Novel_lncRNA	NC_030819.1	8964525	8970722	-	2	218	61
TCONS_00352362	XLOC_309609	XLOC_309609	novel	Novel_lncRNA	NC_030817.1	98592539	98600717	-	3	7926	203
TCONS_00454975	102180513	MATN2	protein_coding	Novel_lncRNA	NC_030821.1	15897119	15931741	-	3	2361	162
TCONS_00575623	102187263	ALOX12	protein_coding	Novel_lncRNA	NC_030826.1	26547983	26609073	-	2	967	113
TCONS_00734495	XLOC_639927	XLOC_639927	novel	Novel_lncRNA	NC_030835.1	10881173	10948431	-	3	3520	209
TCONS_00119565	102189810	GBA	protein_coding	Novel_lncRNA	NC_030810.1	104740986	104742402	-	2	228	75
TCONS_00023791	XLOC_021518	XLOC_021518	novel	Novel_lncRNA	NC_030808.1	17460313	17504380	-	2	24211	252
TCONS_00794501	XLOC_692730	XLOC_692730	novel	Novel_lncRNA	NW_017190059.1	6959	11353	-	2	2314	180
TCONS_00330035	XLOC_290789	XLOC_290789	novel	Novel_lncRNA	NC_030817.1	56539098	56542655	+	2	3480	126
TCONS_00330030	XLOC_290784	XLOC_290784	novel	Novel_lncRNA	NC_030817.1	56522131	56525132	+	2	2982	128
TCONS_00425548	102183340	BTBD3	protein_coding	Novel_lncRNA	NC_030820.1	5160835	5211892	-	3	7079	339
TCONS_00120756	108635603	CD48	protein_coding	Novel_lncRNA	NC_030810.1	111009493	111041460	-	2	840	78
TCONS_00667074	102188002	SS18	protein_coding	Novel_lncRNA	NC_030831.1	31046376	31073895	+	4	17575	166
TCONS_00549064	102180342	LOC102180342	protein_coding	Novel_lncRNA	NC_030825.1	66608262	66610834	+	2	1483	82
TCONS_00657876	XLOC_573328	XLOC_573328	novel	Novel_lncRNA	NC_030830.1	20939069	20939666	-	2	465	122
TCONS_00672579	XLOC_586221	XLOC_586221	novel	Novel_lncRNA	NC_030831.1	1581869	1582288	-	2	349	115
TCONS_00657870	102180584	LOC102180584	protein_coding	Novel_lncRNA	NC_030830.1	20925713	20950124	-	2	327	85
TCONS_00633589	102181635	FHIT	protein_coding	Novel_lncRNA	NC_030829.1	40059513	40511609	+	4	5815	113
TCONS_00536238	XLOC_471896	XLOC_471896	novel	Novel_lncRNA	NC_030824.1	66247574	66259702	-	2	7698	136
TCONS_00536237	XLOC_471896	XLOC_471896	novel	Novel_lncRNA	NC_030824.1	66247574	66257616	-	2	7844	136
TCONS_00536236	XLOC_471896	XLOC_471896	novel	Novel_lncRNA	NC_030824.1	66247574	66257612	-	2	8011	136
TCONS_00633585	102181635	FHIT	protein_coding	Novel_lncRNA	NC_030829.1	40058986	40110585	+	2	6385	195
TCONS_00633584	102181635	FHIT	protein_coding	Novel_lncRNA	NC_030829.1	40056982	40081178	+	2	386	66
TCONS_00633587	102181635	FHIT	protein_coding	Novel_lncRNA	NC_030829.1	40059513	40225560	+	3	295	62
TCONS_00205331	XLOC_179797	XLOC_179797	novel	Novel_lncRNA	NC_030813.1	115853953	115861153	+	2	6346	274
TCONS_00262288	102182128	FOCAD	protein_coding	Novel_lncRNA	NC_030815.1	23546473	23566246	+	2	211	52
TCONS_00518409	102178932	ZNF664	protein_coding	Novel_lncRNA	NC_030824.1	19466915	19497130	+	4	3565	166
TCONS_00440802	XLOC_387334	XLOC_387334	novel	Novel_lncRNA	NC_030821.1	19055686	19084838	+	3	1259	110
TCONS_00440803	XLOC_387334	XLOC_387334	novel	Novel_lncRNA	NC_030821.1	19056171	19073580	+	3	2730	90
TCONS_00440804	XLOC_387334	XLOC_387334	novel	Novel_lncRNA	NC_030821.1	19056176	19073580	+	3	2562	100
TCONS_00669841	XLOC_583804	XLOC_583804	novel	Novel_lncRNA	NC_030831.1	48871303	48871560	+	2	233	46
TCONS_00773658	XLOC_674448	XLOC_674448	novel	Novel_lncRNA	NW_017189517.1	11185032	11197874	+	2	12106	132
TCONS_00686207	102177858	LOC102177858	protein_coding	Novel_lncRNA	NC_030832.1	25574886	25592692	+	4	974	308
TCONS_00781946	XLOC_682072	XLOC_682072	novel	Novel_lncRNA	NW_017189517.1	23807988	23879938	-	4	8778	175
TCONS_00145774	XLOC_127756	XLOC_127756	novel	Novel_lncRNA	NC_030811.1	51433465	51433899	-	2	329	51
TCONS_00064421	XLOC_057575	XLOC_057575	novel	Novel_lncRNA	NC_030809.1	976763	981379	-	2	3976	190
TCONS_00064424	XLOC_057576	XLOC_057576	novel	Novel_lncRNA	NC_030809.1	994326	994725	-	2	236	78
TCONS_00623351	XLOC_544139	XLOC_544139	novel	Novel_lncRNA	NC_030828.1	47449122	47454886	-	4	1186	147
TCONS_00478499	XLOC_421573	XLOC_421573	novel	Novel_lncRNA	NC_030822.1	72572913	72574460	+	2	1471	65
TCONS_00623352	XLOC_544139	XLOC_544139	novel	Novel_lncRNA	NC_030828.1	47449122	47455005	-	3	813	118
TCONS_00652423	102187546	DEF6	protein_coding	Novel_lncRNA	NC_030830.1	39439031	39440176	+	2	912	146
TCONS_00660057	102172307	CUL7	protein_coding	Novel_lncRNA	NC_030830.1	32177270	32178528	-	2	306	102
TCONS_00763368	XLOC_664973	XLOC_664973	novel	Novel_lncRNA	NW_017189516.1	62489960	62526786	+	2	2228	170
TCONS_00685528	100861026	SCNN1B	protein_coding	Novel_lncRNA	NC_030832.1	20889920	20924002	+	2	963	105
TCONS_00055811	XLOC_049904	XLOC_049904	novel	Novel_lncRNA	NC_030809.1	75378789	75385536	+	2	234	57
TCONS_00605639	XLOC_528584	XLOC_528584	novel	Novel_lncRNA	NC_030828.1	3562438	3687168	+	3	21166	211
TCONS_00107433	102188462	ACOT11	protein_coding	Novel_lncRNA	NC_030810.1	29036783	29069638	-	2	678	159
TCONS_00615807	XLOC_537492	XLOC_537492	novel	Novel_lncRNA	NC_030828.1	67448276	67454049	+	2	2056	169
TCONS_00187726	XLOC_163943	XLOC_163943	novel	Novel_lncRNA	NC_030812.1	107820895	107821554	-	2	580	123
TCONS_00375904	XLOC_329939	XLOC_329939	novel	Novel_lncRNA	NC_030818.1	40705630	41166317	-	3	5422	130
TCONS_00032333	102187266	HRASLS	protein_coding	Novel_lncRNA	NC_030808.1	73832996	73920247	-	4	577	101
TCONS_00118386	102176928	LYSMD1	protein_coding	Novel_lncRNA	NC_030810.1	100503932	100511948	-	3	2327	191
TCONS_00118382	102176928	LYSMD1	protein_coding	Novel_lncRNA	NC_030810.1	100503932	100511948	-	3	1713	137
TCONS_00579626	102170817	EFCAB13	protein_coding	Novel_lncRNA	NC_030826.1	46129594	46213724	-	2	628	86
TCONS_00538056	XLOC_473525	XLOC_473525	novel	Novel_lncRNA	NC_030825.1	8016993	8021337	+	2	2851	120
TCONS_00430925	102189770	AKR1E2	protein_coding	Novel_lncRNA	NC_030820.1	43284366	43285758	-	2	1121	116
TCONS_00502815	102169502	LOC102169502	protein_coding	Novel_lncRNA	NC_030823.1	74271359	74432549	+	2	281	82
TCONS_00785915	XLOC_685787	XLOC_685787	novel	Novel_lncRNA	NW_017189522.1	75928	78163	+	2	328	108
TCONS_00045075	102171201	OTUD3	protein_coding	Novel_lncRNA	NC_030809.1	3190379	3200852	+	3	7604	186
TCONS_00290021	XLOC_254454	XLOC_254454	novel	Novel_lncRNA	NC_030815.1	90974989	90987106	-	2	7183	219
TCONS_00457534	XLOC_402671	XLOC_402671	novel	Novel_lncRNA	NC_030821.1	34016637	34032367	-	2	1460	98
TCONS_00086196	102173254	INPP5B	protein_coding	Novel_lncRNA	NC_030810.1	12764191	12766334	+	2	1860	119
TCONS_00192207	102185162	COL25A1	protein_coding	Novel_lncRNA	NC_030813.1	16323166	16606979	+	4	20187	221
TCONS_00751294	102180288	TBRG1	protein_coding	Novel_lncRNA	NC_030836.1	27432204	27436791	-	2	1704	167
TCONS_00235799	XLOC_207427	XLOC_207427	novel	Novel_lncRNA	NC_030814.1	83714383	83722886	+	3	885	122
TCONS_00020123	108636584	LOC108636584	protein_coding	Novel_lncRNA	NC_030808.1	148395853	148399085	+	2	867	121
TCONS_00124518	XLOC_108764	XLOC_108764	novel	Novel_lncRNA	NC_030811.1	19913637	19914066	+	2	337	50
TCONS_00769610	106501808	KLHL34	protein_coding	Novel_lncRNA	NW_017189516.1	48518260	48554108	-	2	225	45
TCONS_00737711	102182379	LOC102182379	protein_coding	Novel_lncRNA	NC_030835.1	32606273	32628854	-	3	1238	94
TCONS_00737710	XLOC_642662	XLOC_642662	novel	Novel_lncRNA	NC_030835.1	32606273	32618506	-	2	7314	149
TCONS_00794097	108634769	LOC108634769	protein_coding	Novel_lncRNA	NW_017189992.1	183	8520	-	4	3587	408
TCONS_00315218	XLOC_277715	XLOC_277715	novel	Novel_lncRNA	NC_030816.1	46864654	46902433	-	2	694	66
TCONS_00037098	XLOC_033557	XLOC_033557	novel	Novel_lncRNA	NC_030808.1	105651454	105663950	-	2	1147	120
TCONS_00032917	XLOC_029726	XLOC_029726	novel	Novel_lncRNA	NC_030808.1	77921059	77995286	-	2	3302	154
TCONS_00136292	102168601	ASNS	protein_coding	Novel_lncRNA	NC_030811.1	105396422	105525563	+	4	741	162
TCONS_00136290	102168601	ASNS	protein_coding	Novel_lncRNA	NC_030811.1	105396422	105475702	+	4	10613	176
TCONS_00136297	102168601	ASNS	protein_coding	Novel_lncRNA	NC_030811.1	105447937	105464440	+	2	1337	303
TCONS_00273351	XLOC_239457	XLOC_239457	novel	Novel_lncRNA	NC_030815.1	95553399	95666514	+	4	16886	167
TCONS_00097222	102189813	LOC102189813	protein_coding	Novel_lncRNA	NC_030810.1	86833199	86852281	+	2	561	78
TCONS_00097223	106503993	LOC106503993	protein_coding	Novel_lncRNA	NC_030810.1	86839835	86859935	+	2	1468	109
TCONS_00655469	102173902	DTNBP1	protein_coding	Novel_lncRNA	NC_030830.1	8955502	8967538	-	2	2171	111
TCONS_00273358	XLOC_239457	XLOC_239457	novel	Novel_lncRNA	NC_030815.1	95576666	95803158	+	2	6539	170
TCONS_00097886	XLOC_086894	XLOC_086894	novel	Novel_lncRNA	NC_030810.1	90437529	90438601	+	2	219	73
TCONS_00333372	102170977	TPPP2	protein_coding	Novel_lncRNA	NC_030817.1	76836529	76844446	+	16	1879	371
TCONS_00802924	XLOC_700048	XLOC_700048	novel	Novel_lncRNA	NW_017216215.1	10695	12378	+	2	359	63
TCONS_00421472	108637356	LOC108637356	protein_coding	Novel_lncRNA	NC_030820.1	63689758	63721591	+	2	428	129
TCONS_00221729	XLOC_194802	XLOC_194802	novel	Novel_lncRNA	NC_030813.1	115785669	115793295	-	3	3460	393
TCONS_00473134	106503055	TIMM10B	protein_coding	Novel_lncRNA	NC_030822.1	35772469	35780484	+	9	4240	508
TCONS_00270998	XLOC_237356	XLOC_237356	novel	Novel_lncRNA	NC_030815.1	79990374	79998004	+	3	374	87
TCONS_00611586	102191379	GPR33	protein_coding	Novel_lncRNA	NC_030828.1	41419236	41420456	+	2	809	213
TCONS_00054079	102178402	GLI2	protein_coding	Novel_lncRNA	NC_030809.1	63626317	63638511	+	2	932	232
TCONS_00318486	XLOC_280597	XLOC_280597	novel	Novel_lncRNA	NC_030816.1	67906777	67912273	-	2	2423	106
TCONS_00239091	102172616	UNC13A	protein_coding	Novel_lncRNA	NC_030814.1	103266426	103267805	+	3	577	81
TCONS_00239090	102172616	UNC13A	protein_coding	Novel_lncRNA	NC_030814.1	103265995	103267805	+	3	517	81
TCONS_00613560	102182347	TUBGCP4	protein_coding	Novel_lncRNA	NC_030828.1	54629393	54636798	+	2	1545	136
TCONS_00796817	102188668	LOC102188668	protein_coding	Novel_lncRNA	NW_017191023.1	1409	2739	-	2	1262	366
TCONS_00577571	102187076	TAC4	protein_coding	Novel_lncRNA	NC_030826.1	36446195	36454080	-	2	7780	143
TCONS_00087354	102187733	EIF2B3	protein_coding	Novel_lncRNA	NC_030810.1	19591474	19642229	+	2	1421	100
TCONS_00087353	102187733	EIF2B3	protein_coding	Novel_lncRNA	NC_030810.1	19591474	19642229	+	3	1507	113
TCONS_00087352	102187733	EIF2B3	protein_coding	Novel_lncRNA	NC_030810.1	19591474	19602782	+	2	622	104
TCONS_00257106	102189750	ILVBL	protein_coding	Novel_lncRNA	NC_030814.1	100556293	100688846	-	3	1753	172
TCONS_00638230	XLOC_556775	XLOC_556775	novel	Novel_lncRNA	NC_030829.1	12672085	12737416	-	2	621	136
TCONS_00555518	102175429	TERB1	protein_coding	Novel_lncRNA	NC_030825.1	35779368	35788431	-	3	4248	127
TCONS_00656286	XLOC_571928	XLOC_571928	novel	Novel_lncRNA	NC_030830.1	13538110	13551329	-	3	456	83
TCONS_00587989	102175523	C20H5orf34	protein_coding	Novel_lncRNA	NC_030827.1	31301948	31309528	+	3	1293	115
TCONS_00274294	XLOC_240303	XLOC_240303	novel	Novel_lncRNA	NC_030815.1	100948491	100949918	+	2	1142	140
TCONS_00406972	102178370	MAB21L1	protein_coding	Novel_lncRNA	NC_030819.1	60717718	60807230	-	3	729	119
TCONS_00626583	102183187	CDC42BPB	protein_coding	Novel_lncRNA	NC_030828.1	66948158	67007664	-	2	854	252
TCONS_00535158	102175322	SLC10A7	protein_coding	Novel_lncRNA	NC_030824.1	58950548	58964749	-	2	1815	140
TCONS_00166097	XLOC_145619	XLOC_145619	novel	Novel_lncRNA	NC_030812.1	82857796	82871825	+	2	13546	148
TCONS_00240250	102181389	FBXL17	protein_coding	Novel_lncRNA	NC_030814.1	3236036	3287608	-	2	270	76
TCONS_00357379	XLOC_313826	XLOC_313826	novel	Novel_lncRNA	NC_030818.1	28877699	28896848	+	4	537	89
TCONS_00526779	XLOC_463430	XLOC_463430	novel	Novel_lncRNA	NC_030824.1	4219493	4284158	-	2	328	91
TCONS_00237494	XLOC_208685	XLOC_208685	novel	Novel_lncRNA	NC_030814.1	93909953	93911954	+	2	1698	146
TCONS_00553918	102175791	GINS3	protein_coding	Novel_lncRNA	NC_030825.1	27540262	27551972	-	2	495	145
TCONS_00747777	102176302	MTNR1B	protein_coding	Novel_lncRNA	NC_030836.1	1357135	1399035	-	2	226	53
TCONS_00220094	XLOC_193281	XLOC_193281	novel	Novel_lncRNA	NC_030813.1	106349436	106349672	-	2	216	71
TCONS_00164942	102172428	LOC102172428	protein_coding	Novel_lncRNA	NC_030812.1	73253040	73272189	+	2	268	57
TCONS_00320472	102172812	PARK2	protein_coding	Novel_lncRNA	NC_030816.1	84781386	84874629	-	3	665	111
TCONS_00492473	XLOC_433779	XLOC_433779	novel	Novel_lncRNA	NC_030823.1	2954704	2955352	+	2	539	144
TCONS_00350876	102169673	IQCH	protein_coding	Novel_lncRNA	NC_030817.1	87071596	87143824	-	2	457	152
TCONS_00570877	102176458	CPSF4L	protein_coding	Novel_lncRNA	NC_030826.1	57263798	57269265	+	3	871	206
TCONS_00697996	XLOC_607398	XLOC_607398	novel	Novel_lncRNA	NC_030833.1	13174128	13243884	+	3	585	150
TCONS_00697997	XLOC_607398	XLOC_607398	novel	Novel_lncRNA	NC_030833.1	13174146	13176083	+	2	540	89
TCONS_00494618	XLOC_435773	XLOC_435773	novel	Novel_lncRNA	NC_030823.1	18756905	18778866	+	2	238	46
TCONS_00787670	102185095	MAMDC4	protein_coding	Novel_lncRNA	NW_017189579.1	46173	49876	+	2	847	146
TCONS_00057454	XLOC_051519	XLOC_051519	novel	Novel_lncRNA	NC_030809.1	87068772	87077441	+	2	301	82
TCONS_00099716	102191290	OAZ3	protein_coding	Novel_lncRNA	NC_030810.1	101136271	101143403	+	7	1390	321
TCONS_00796860	108634870	LOC108634870	protein_coding	Novel_lncRNA	NW_017191112.1	16097	18937	+	4	1490	496
TCONS_00377529	XLOC_331427	XLOC_331427	novel	Novel_lncRNA	NC_030818.1	47856580	47884372	-	2	787	79
TCONS_00461727	102179023	C14H8orf22	protein_coding	Novel_lncRNA	NC_030821.1	62055977	62100511	-	7	7230	149
TCONS_00461728	102179023	C14H8orf22	protein_coding	Novel_lncRNA	NC_030821.1	62055977	62101281	-	6	7887	149
TCONS_00416563	XLOC_366628	XLOC_366628	novel	Novel_lncRNA	NC_030820.1	36761581	36768202	+	2	265	67
TCONS_00674138	102169638	CDH7	protein_coding	Novel_lncRNA	NC_030831.1	10919479	10947405	-	2	332	110
TCONS_00201762	102180661	AREG	protein_coding	Novel_lncRNA	NC_030813.1	89910173	89924081	+	4	9393	185
TCONS_00201763	102180661	AREG	protein_coding	Novel_lncRNA	NC_030813.1	89910173	89924081	+	3	10079	185
TCONS_00371597	102177346	DGUOK	protein_coding	Novel_lncRNA	NC_030818.1	10548268	10593045	-	5	11937	301
TCONS_00201765	102180661	AREG	protein_coding	Novel_lncRNA	NC_030813.1	89910173	89924081	+	2	11257	185
TCONS_00201766	102180661	AREG	protein_coding	Novel_lncRNA	NC_030813.1	89910173	89924081	+	4	8577	247
TCONS_00303505	102179199	PDE7B	protein_coding	Novel_lncRNA	NC_030816.1	60950267	61010989	+	2	1738	105
TCONS_00303507	102179199	PDE7B	protein_coding	Novel_lncRNA	NC_030816.1	60955177	61148213	+	3	10290	146
TCONS_00085216	XLOC_075892	XLOC_075892	novel	Novel_lncRNA	NC_030810.1	6860380	6889832	+	2	1678	260
TCONS_00618276	XLOC_539702	XLOC_539702	novel	Novel_lncRNA	NC_030828.1	13487995	13490785	-	2	892	122
TCONS_00085215	XLOC_075892	XLOC_075892	novel	Novel_lncRNA	NC_030810.1	6860373	6901519	+	2	2941	161
TCONS_00695299	XLOC_605031	XLOC_605031	novel	Novel_lncRNA	NC_030832.1	41060103	41060577	-	2	348	73
TCONS_00582803	XLOC_507333	XLOC_507333	novel	Novel_lncRNA	NC_030827.1	2189873	2191761	+	2	475	103
TCONS_00618277	XLOC_539702	XLOC_539702	novel	Novel_lncRNA	NC_030828.1	13487995	13496682	-	2	1049	100
TCONS_00743134	102187838	TMEM86A	protein_coding	Novel_lncRNA	NC_030836.1	25447588	25451991	+	2	3953	187
TCONS_00112161	102168790	PRKACB	protein_coding	Novel_lncRNA	NC_030810.1	61179476	61238568	-	2	332	102
TCONS_00182126	102178885	STAB2	protein_coding	Novel_lncRNA	NC_030812.1	66126331	66137480	-	2	2658	133
TCONS_00334031	XLOC_294154	XLOC_294154	novel	Novel_lncRNA	NC_030817.1	80223515	80224414	+	2	324	78
TCONS_00795680	XLOC_693717	XLOC_693717	novel	Novel_lncRNA	NW_017190147.1	474570	478640	-	2	485	115
TCONS_00537551	100860830	P97BCNT	protein_coding	Novel_lncRNA	NC_030825.1	3959880	3969315	+	3	1409	109
TCONS_00575239	102190635	XAF1	protein_coding	Novel_lncRNA	NC_030826.1	24955157	24956666	-	2	1375	108
TCONS_00739721	XLOC_644431	XLOC_644431	novel	Novel_lncRNA	NC_030836.1	2201268	2296128	+	2	402	133
TCONS_00158144	XLOC_139092	XLOC_139092	novel	Novel_lncRNA	NC_030812.1	25786043	25787574	+	2	654	153
TCONS_00043534	XLOC_039253	XLOC_039253	novel	Novel_lncRNA	NC_030808.1	150471307	150474777	-	2	260	65
TCONS_00043536	102180805	KCNJ15	protein_coding	Novel_lncRNA	NC_030808.1	150483009	150485941	-	2	470	156
TCONS_00031327	102190641	MYLK	protein_coding	Novel_lncRNA	NC_030808.1	67885864	67938216	-	2	370	121
TCONS_00036441	XLOC_032901	XLOC_032901	novel	Novel_lncRNA	NC_030808.1	101363825	101366533	-	2	446	90
TCONS_00760200	XLOC_662009	XLOC_662009	novel	Novel_lncRNA	NW_017189516.1	41152274	41405847	+	2	255	65
TCONS_00169018	102180111	C5H12orf4	protein_coding	Novel_lncRNA	NC_030812.1	104491701	104528522	+	2	672	219
TCONS_00129154	102170386	WIPF3	protein_coding	Novel_lncRNA	NC_030811.1	53793439	53809373	+	3	4826	221
TCONS_00169013	102168333	AKAP3	protein_coding	Novel_lncRNA	NC_030812.1	104412264	104418518	+	2	5750	208
TCONS_00431774	XLOC_379651	XLOC_379651	novel	Novel_lncRNA	NC_030820.1	47320562	47323493	-	2	525	86
TCONS_00161032	102178044	HELB	protein_coding	Novel_lncRNA	NC_030812.1	46845713	46856205	+	2	353	51
TCONS_00713660	XLOC_621111	XLOC_621111	novel	Novel_lncRNA	NC_030834.1	16518929	16536349	+	2	15624	118
TCONS_00219328	102181285	WDFY3	protein_coding	Novel_lncRNA	NC_030813.1	100173599	100218122	-	3	11096	199
TCONS_00083028	XLOC_074042	XLOC_074042	novel	Novel_lncRNA	NC_030809.1	129482199	129548290	-	3	7281	111
TCONS_00083025	XLOC_074042	XLOC_074042	novel	Novel_lncRNA	NC_030809.1	129458608	129548290	-	4	15296	151
TCONS_00083024	XLOC_074042	XLOC_074042	novel	Novel_lncRNA	NC_030809.1	129458608	129548290	-	5	14359	151
TCONS_00083023	XLOC_074042	XLOC_074042	novel	Novel_lncRNA	NC_030809.1	129458608	129548290	-	3	9889	151
TCONS_00083022	XLOC_074042	XLOC_074042	novel	Novel_lncRNA	NC_030809.1	129458608	129478393	-	3	13071	195
TCONS_00083021	XLOC_074042	XLOC_074042	novel	Novel_lncRNA	NC_030809.1	129458608	129473680	-	2	14136	151
TCONS_00640654	XLOC_558911	XLOC_558911	novel	Novel_lncRNA	NC_030829.1	28662673	28666979	-	2	1799	109
TCONS_00484008	XLOC_426517	XLOC_426517	novel	Novel_lncRNA	NC_030822.1	26504542	26510025	-	2	4572	144
TCONS_00795465	XLOC_693530	XLOC_693530	novel	Novel_lncRNA	NW_017190147.1	118946	141071	+	3	1693	218
TCONS_00685083	102178132	C25H16orf62	protein_coding	Novel_lncRNA	NC_030832.1	17106525	17170406	+	2	4578	149
TCONS_00495906	XLOC_436958	XLOC_436958	novel	Novel_lncRNA	NC_030823.1	26132550	26152431	+	3	1377	135
TCONS_00463647	XLOC_408377	XLOC_408377	novel	Novel_lncRNA	NC_030821.1	71036544	71162245	-	2	1380	78
TCONS_00708773	102174456	MORN4	protein_coding	Novel_lncRNA	NC_030833.1	32815799	32818642	-	2	388	112
TCONS_00489412	XLOC_431054	XLOC_431054	novel	Novel_lncRNA	NC_030822.1	60609981	60610627	-	2	232	77
TCONS_00258953	102185180	GALNT7	protein_coding	Novel_lncRNA	NC_030815.1	5500799	5572971	+	2	631	90
TCONS_00105991	102181833	CFAP57	protein_coding	Novel_lncRNA	NC_030810.1	17956023	17963304	-	2	371	61
TCONS_00218814	XLOC_192224	XLOC_192224	novel	Novel_lncRNA	NC_030813.1	97388059	97417270	-	2	221	72
TCONS_00205298	XLOC_179766	XLOC_179766	novel	Novel_lncRNA	NC_030813.1	115728912	115730121	+	3	432	142
TCONS_00110838	102179380	LOC102179380	protein_coding	Novel_lncRNA	NC_030810.1	51680277	51896471	-	2	7372	144
TCONS_00110837	102179380	LOC102179380	protein_coding	Novel_lncRNA	NC_030810.1	51680277	51896094	-	2	6996	144
TCONS_00110836	102179380	LOC102179380	protein_coding	Novel_lncRNA	NC_030810.1	51680277	51893713	-	2	4524	125
TCONS_00418465	102175039	CRLS1	protein_coding	Novel_lncRNA	NC_030820.1	47713968	47736274	+	5	15200	177
TCONS_00110834	102179380	LOC102179380	protein_coding	Novel_lncRNA	NC_030810.1	51680277	51892270	-	2	3080	81
TCONS_00418463	102175039	CRLS1	protein_coding	Novel_lncRNA	NC_030820.1	47713968	47736274	+	6	6178	177
TCONS_00418462	102175039	CRLS1	protein_coding	Novel_lncRNA	NC_030820.1	47713968	47736274	+	3	17776	177
TCONS_00146003	102170939	CPVL	protein_coding	Novel_lncRNA	NC_030811.1	53165206	53208927	-	2	836	278
TCONS_00219495	XLOC_192756	XLOC_192756	novel	Novel_lncRNA	NC_030813.1	101909140	101920980	-	2	230	76
TCONS_00574413	XLOC_501644	XLOC_501644	novel	Novel_lncRNA	NC_030826.1	18584845	18592040	-	2	231	76
TCONS_00691841	102184774	ERI2	protein_coding	Novel_lncRNA	NC_030832.1	18404647	18421800	-	2	484	112
TCONS_00180404	102171035	TSPAN31	protein_coding	Novel_lncRNA	NC_030812.1	55056361	55061830	-	4	4572	158
TCONS_00180408	102171035	TSPAN31	protein_coding	Novel_lncRNA	NC_030812.1	55056361	55061830	-	3	4051	158
TCONS_00153148	102180182	CDK6	protein_coding	Novel_lncRNA	NC_030811.1	110361454	110413957	-	2	4555	208
TCONS_00385392	XLOC_338495	XLOC_338495	novel	Novel_lncRNA	NC_030818.1	98099902	98103938	-	2	2193	139
TCONS_00011308	XLOC_010266	XLOC_010266	novel	Novel_lncRNA	NC_030808.1	82185721	82189970	+	2	4223	170
TCONS_00000082	XLOC_000030	XLOC_000030	novel	Novel_lncRNA	NC_030808.1	460819	463505	+	2	545	81
TCONS_00000083	102174509	TMEM50B	protein_coding	Novel_lncRNA	NC_030808.1	473733	483012	+	2	3978	153
TCONS_00146141	102187833	NOD1	protein_coding	Novel_lncRNA	NC_030811.1	54254469	54338370	-	2	507	72
TCONS_00739481	102174908	VSTM5	protein_coding	Novel_lncRNA	NC_030836.1	452025	507822	+	2	1043	75
TCONS_00061668	102175531	PDE11A	protein_coding	Novel_lncRNA	NC_030809.1	117053637	117126295	+	3	1120	82
TCONS_00515415	102177157	NAV1	protein_coding	Novel_lncRNA	NC_030823.1	79028264	79030140	-	2	1613	160
TCONS_00289082	XLOC_253595	XLOC_253595	novel	Novel_lncRNA	NC_030815.1	85381841	85383359	-	2	791	101
TCONS_00166566	102187381	ST8SIA1	protein_coding	Novel_lncRNA	NC_030812.1	86586035	86623840	+	2	3908	131
TCONS_00237372	102174828	ZNF414	protein_coding	Novel_lncRNA	NC_030814.1	93308733	93312722	+	4	3114	273
TCONS_00551421	XLOC_484156	XLOC_484156	novel	Novel_lncRNA	NC_030825.1	13817555	13819644	-	3	809	115
TCONS_00550820	102179694	CMC2	protein_coding	Novel_lncRNA	NC_030825.1	9000245	9033343	-	2	19170	138
TCONS_00312089	102188676	FOXO3	protein_coding	Novel_lncRNA	NC_030816.1	28831344	28933404	-	2	7227	239
TCONS_00654700	102178780	C23H6orf52	protein_coding	Novel_lncRNA	NC_030830.1	4908435	4918614	-	6	4018	223
TCONS_00192074	XLOC_167691	XLOC_167691	novel	Novel_lncRNA	NC_030813.1	15359684	15361976	+	2	1782	115
TCONS_00654702	102178780	C23H6orf52	protein_coding	Novel_lncRNA	NC_030830.1	4908435	4918629	-	5	4286	279
TCONS_00049589	100861377	PNKD	protein_coding	Novel_lncRNA	NC_030809.1	29439711	29449457	+	3	729	137
TCONS_00136888	XLOC_119947	XLOC_119947	novel	Novel_lncRNA	NC_030811.1	109375876	109376393	+	2	447	60
TCONS_00589718	102180700	ZFR	protein_coding	Novel_lncRNA	NC_030827.1	41155832	41165960	+	3	9534	386
TCONS_00625915	XLOC_546474	XLOC_546474	novel	Novel_lncRNA	NC_030828.1	63107186	63111445	-	2	3904	151
TCONS_00766017	XLOC_667329	XLOC_667329	novel	Novel_lncRNA	NW_017189516.1	20559403	20564949	-	2	5441	275
TCONS_00304994	102186018	STXBP5	protein_coding	Novel_lncRNA	NC_030816.1	71622271	71872504	+	2	9669	477
TCONS_00139872	102189829	CNTNAP2	protein_coding	Novel_lncRNA	NC_030811.1	11288649	11298388	-	3	9101	275
TCONS_00653951	XLOC_569809	XLOC_569809	novel	Novel_lncRNA	NC_030830.1	1902783	1921987	-	3	7747	277
TCONS_00139870	102189829	CNTNAP2	protein_coding	Novel_lncRNA	NC_030811.1	9193786	9269434	-	2	277	78
TCONS_00801866	XLOC_699064	XLOC_699064	novel	Novel_lncRNA	NW_017214308.1	5874	6649	+	2	677	115
TCONS_00663893	102169063	DSEL	protein_coding	Novel_lncRNA	NC_030831.1	9591761	9609161	+	2	3687	163
TCONS_00653958	XLOC_569812	XLOC_569812	novel	Novel_lncRNA	NC_030830.1	1925366	1927578	-	2	2013	134
TCONS_00653959	XLOC_569812	XLOC_569812	novel	Novel_lncRNA	NC_030830.1	1925366	1931616	-	2	1962	141
TCONS_00738538	102177216	TARBP1	protein_coding	Novel_lncRNA	NC_030835.1	38082482	38086136	-	2	2995	406
TCONS_00543171	102174055	CMTM3	protein_coding	Novel_lncRNA	NC_030825.1	35625182	35632428	+	3	4922	163
TCONS_00626466	XLOC_546941	XLOC_546941	novel	Novel_lncRNA	NC_030828.1	65899781	65906630	-	2	226	72
TCONS_00701114	102189182	ENTPD1	protein_coding	Novel_lncRNA	NC_030833.1	34284178	34317354	+	2	268	86
TCONS_00363653	102177250	GALNT14	protein_coding	Novel_lncRNA	NC_030818.1	68507664	68651598	+	2	1165	172
TCONS_00540650	102182622	RPGRIP1L	protein_coding	Novel_lncRNA	NC_030825.1	23413209	23415093	+	2	303	73
TCONS_00540651	102183353	FTO	protein_coding	Novel_lncRNA	NC_030825.1	23418852	23437630	+	2	8597	121
TCONS_00619630	108638455	LOC108638455	protein_coding	Novel_lncRNA	NC_030828.1	22811351	22829093	-	8	2528	155
TCONS_00690466	XLOC_601193	XLOC_601193	novel	Novel_lncRNA	NC_030832.1	9205059	9220050	-	3	4846	180
TCONS_00104344	102188464	GIGYF2	protein_coding	Novel_lncRNA	NC_030810.1	8327374	8358229	-	5	4054	93
TCONS_00372012	102185090	ATP6V1B1	protein_coding	Novel_lncRNA	NC_030818.1	13342383	13357321	-	3	3418	134
TCONS_00643530	102181729	CCDC36	protein_coding	Novel_lncRNA	NC_030829.1	50891469	50916468	-	4	18632	180
TCONS_00211494	XLOC_185317	XLOC_185317	novel	Novel_lncRNA	NC_030813.1	44124505	44149453	-	2	3897	155
TCONS_00738758	XLOC_643641	XLOC_643641	novel	Novel_lncRNA	NC_030835.1	38895079	38902057	-	2	216	35
TCONS_00693124	102171568	PRSS36	protein_coding	Novel_lncRNA	NC_030832.1	27115347	27116227	-	3	398	58
TCONS_00679987	XLOC_593081	XLOC_593081	novel	Novel_lncRNA	NC_030831.1	48768799	48784581	-	2	1064	137
TCONS_00416975	102170709	KIZ	protein_coding	Novel_lncRNA	NC_030820.1	39921193	39928544	+	3	656	101
TCONS_00255841	102175112	MYO1F	protein_coding	Novel_lncRNA	NC_030814.1	93252900	93268577	-	2	445	140
TCONS_00507978	102188242	SRP9	protein_coding	Novel_lncRNA	NC_030823.1	27307732	27369501	-	3	2607	198
TCONS_00045800	XLOC_041137	XLOC_041137	novel	Novel_lncRNA	NC_030809.1	7840865	7844895	+	2	3095	129
TCONS_00629728	XLOC_549651	XLOC_549651	novel	Novel_lncRNA	NC_030829.1	15846098	15846432	+	2	235	63
TCONS_00113711	XLOC_099985	XLOC_099985	novel	Novel_lncRNA	NC_030810.1	71162767	71164211	-	2	1020	111
TCONS_00605985	102171194	TTC23	protein_coding	Novel_lncRNA	NC_030828.1	6683066	6771623	+	2	953	132
TCONS_00605986	102171194	TTC23	protein_coding	Novel_lncRNA	NC_030828.1	6697072	6784791	+	2	5462	181
TCONS_00605980	102171194	TTC23	protein_coding	Novel_lncRNA	NC_030828.1	6674570	6677698	+	2	1552	85
TCONS_00754099	102175192	MUS81	protein_coding	Novel_lncRNA	NC_030836.1	44385649	44387556	-	2	1010	127
TCONS_00594346	102177564	DOCK2	protein_coding	Novel_lncRNA	NC_030827.1	2070550	2109562	-	2	519	76
TCONS_00605988	102171194	TTC23	protein_coding	Novel_lncRNA	NC_030828.1	6829712	6839185	+	3	1785	150
TCONS_00791577	XLOC_690465	XLOC_690465	novel	Novel_lncRNA	NW_017189785.1	67192	87750	-	2	225	63
TCONS_00782780	XLOC_682944	XLOC_682944	novel	Novel_lncRNA	NW_017189517.1	28592069	28608624	-	2	16233	145
TCONS_00689142	102179533	C25H16orf91	protein_coding	Novel_lncRNA	NC_030832.1	1035149	1036216	-	2	731	167
TCONS_00654690	102178780	C23H6orf52	protein_coding	Novel_lncRNA	NC_030830.1	4908435	4918382	-	7	1377	229
TCONS_00455530	XLOC_400759	XLOC_400759	novel	Novel_lncRNA	NC_030821.1	20300257	20306681	-	2	1948	119
TCONS_00455531	XLOC_400759	XLOC_400759	novel	Novel_lncRNA	NC_030821.1	20300257	20306823	-	3	1234	119
TCONS_00430748	XLOC_378785	XLOC_378785	novel	Novel_lncRNA	NC_030820.1	41893786	41902148	-	2	5983	163
TCONS_00430749	XLOC_378785	XLOC_378785	novel	Novel_lncRNA	NC_030820.1	41893786	41902193	-	2	6308	163
TCONS_00618282	XLOC_539709	XLOC_539709	novel	Novel_lncRNA	NC_030828.1	13496788	13499259	-	2	2452	199
TCONS_00455539	XLOC_400767	XLOC_400767	novel	Novel_lncRNA	NC_030821.1	20352568	20360105	-	3	234	78
TCONS_00575663	102187528	SLC16A11	protein_coding	Novel_lncRNA	NC_030826.1	26626913	26634880	-	6	3962	434
TCONS_00631665	102188718	CNTN3	protein_coding	Novel_lncRNA	NC_030829.1	26962046	27061589	+	2	562	86
TCONS_00043321	102174604	PIGP	protein_coding	Novel_lncRNA	NC_030808.1	149173816	149193145	-	3	8498	179
TCONS_00752616	XLOC_655723	XLOC_655723	novel	Novel_lncRNA	NC_030836.1	36622679	36658173	-	2	1899	172
TCONS_00691914	102191010	PDZD9	protein_coding	Novel_lncRNA	NC_030832.1	19636733	19645283	-	3	2345	141
TCONS_00428921	XLOC_377250	XLOC_377250	novel	Novel_lncRNA	NC_030820.1	30040083	30096809	-	2	568	138
TCONS_00108119	XLOC_095022	XLOC_095022	novel	Novel_lncRNA	NC_030810.1	32627978	32629281	-	2	354	69
TCONS_00324370	102184912	LOC102184912	protein_coding	Novel_lncRNA	NC_030817.1	18074355	18113992	+	2	5206	257
TCONS_00265476	102180039	TJP2	protein_coding	Novel_lncRNA	NC_030815.1	45107030	45149585	+	3	1730	253
TCONS_00496374	102171635	EFCAB2	protein_coding	Novel_lncRNA	NC_030823.1	30854073	30859830	+	2	4040	169
TCONS_00429343	102187412	SVIL	protein_coding	Novel_lncRNA	NC_030820.1	34075684	34177010	-	3	1732	94
TCONS_00429345	102187412	SVIL	protein_coding	Novel_lncRNA	NC_030820.1	34168959	34181075	-	2	4467	189
TCONS_00263130	XLOC_230367	XLOC_230367	novel	Novel_lncRNA	NC_030815.1	30369224	30402954	+	2	530	81
TCONS_00103772	XLOC_091462	XLOC_091462	novel	Novel_lncRNA	NC_030810.1	4373010	4392092	-	5	2746	142
TCONS_00103773	XLOC_091462	XLOC_091462	novel	Novel_lncRNA	NC_030810.1	4373010	4392092	-	5	4723	142
TCONS_00460609	XLOC_405519	XLOC_405519	novel	Novel_lncRNA	NC_030821.1	55444654	55596712	-	3	1271	128
TCONS_00438176	102177816	DEPTOR	protein_coding	Novel_lncRNA	NC_030821.1	933075	936955	+	2	539	148
TCONS_00063538	XLOC_056896	XLOC_056896	novel	Novel_lncRNA	NC_030809.1	130943336	130944512	+	2	275	69
TCONS_00224565	XLOC_197357	XLOC_197357	novel	Novel_lncRNA	NC_030814.1	17957178	17960721	+	2	310	32
TCONS_00394868	XLOC_346902	XLOC_346902	novel	Novel_lncRNA	NC_030819.1	59087378	59125378	+	5	3156	229
TCONS_00065798	XLOC_058628	XLOC_058628	novel	Novel_lncRNA	NC_030809.1	9434491	9442823	-	3	700	115
TCONS_00308439	XLOC_271329	XLOC_271329	novel	Novel_lncRNA	NC_030816.1	6176660	6191726	-	2	204	50
TCONS_00012531	XLOC_011327	XLOC_011327	novel	Novel_lncRNA	NC_030808.1	89878671	89879511	+	2	794	64
TCONS_00149057	102187291	RSBN1L	protein_coding	Novel_lncRNA	NC_030811.1	76776203	76790591	-	2	7821	119
TCONS_00756140	102182290	CHIC1	protein_coding	Novel_lncRNA	NW_017189516.1	8965923	9054133	+	2	495	141
TCONS_00312312	102180395	AIM1	protein_coding	Novel_lncRNA	NC_030816.1	30758720	30784713	-	2	6256	119
TCONS_00312313	102180395	AIM1	protein_coding	Novel_lncRNA	NC_030816.1	30836663	30888606	-	2	2876	122
TCONS_00653275	XLOC_569180	XLOC_569180	novel	Novel_lncRNA	NC_030830.1	46125926	46129752	+	2	2285	117
TCONS_00160243	102189737	KIF21A	protein_coding	Novel_lncRNA	NC_030812.1	41270946	41311946	+	2	1203	168
TCONS_00753516	106503744	LOC106503744	protein_coding	Novel_lncRNA	NC_030836.1	41482342	41488279	-	10	4047	172
TCONS_00753515	106503744	LOC106503744	protein_coding	Novel_lncRNA	NC_030836.1	41482342	41488279	-	13	3509	172
TCONS_00753519	106503744	LOC106503744	protein_coding	Novel_lncRNA	NC_030836.1	41482342	41488279	-	12	3429	172
TCONS_00516860	102178097	PXN	protein_coding	Novel_lncRNA	NC_030824.1	8515969	8521508	+	2	5515	195
TCONS_00513811	XLOC_452280	XLOC_452280	novel	Novel_lncRNA	NC_030823.1	69576003	69577377	-	2	1129	127
TCONS_00435592	XLOC_382738	XLOC_382738	novel	Novel_lncRNA	NC_030820.1	68686646	68689055	-	2	268	45
TCONS_00774583	XLOC_675308	XLOC_675308	novel	Novel_lncRNA	NW_017189517.1	16718241	16720344	+	2	235	47
TCONS_00536211	XLOC_471875	XLOC_471875	novel	Novel_lncRNA	NC_030824.1	66180203	66188532	-	3	5158	148
TCONS_00435595	XLOC_382741	XLOC_382741	novel	Novel_lncRNA	NC_030820.1	68689452	68696838	-	2	588	79
TCONS_00009137	102178947	GTF2E1	protein_coding	Novel_lncRNA	NC_030808.1	65146652	65191187	+	2	502	90
TCONS_00792812	102183859	WAS	protein_coding	Novel_lncRNA	NW_017189852.1	167781	202598	-	3	3994	123
TCONS_00279808	108636625	LOC108636625	protein_coding	Novel_lncRNA	NC_030815.1	23026335	23035611	-	2	290	96
TCONS_00569764	102186340	CBX2	protein_coding	Novel_lncRNA	NC_030826.1	51979529	52097893	+	4	8295	235
TCONS_00569763	102186340	CBX2	protein_coding	Novel_lncRNA	NC_030826.1	51979462	52043927	+	2	1097	187
TCONS_00308295	XLOC_271210	XLOC_271210	novel	Novel_lncRNA	NC_030816.1	5491349	5725172	-	3	537	66
TCONS_00569761	102186340	CBX2	protein_coding	Novel_lncRNA	NC_030826.1	51979433	52097893	+	5	8104	245
TCONS_00249482	102184425	ARAP3	protein_coding	Novel_lncRNA	NC_030814.1	57741071	57743383	-	2	654	205
TCONS_00138453	XLOC_121415	XLOC_121415	novel	Novel_lncRNA	NC_030811.1	75601	78884	-	2	1639	140
TCONS_00371789	102187233	LOC102187233	protein_coding	Novel_lncRNA	NC_030818.1	12226779	12229659	-	2	1800	316
TCONS_00188489	XLOC_164438	XLOC_164438	novel	Novel_lncRNA	NC_030812.1	112264389	112270236	-	2	2072	273
TCONS_00499711	102176632	KLHL20	protein_coding	Novel_lncRNA	NC_030823.1	53603055	53632638	+	2	2777	96
TCONS_00478967	102171174	MMP27	protein_coding	Novel_lncRNA	NC_030822.1	76493415	76510228	+	2	212	70
TCONS_00061780	XLOC_055263	XLOC_055263	novel	Novel_lncRNA	NC_030809.1	118768715	118814947	+	3	309	73
TCONS_00468600	XLOC_412677	XLOC_412677	novel	Novel_lncRNA	NC_030822.1	7898107	7901053	+	2	1867	123
TCONS_00468601	XLOC_412677	XLOC_412677	novel	Novel_lncRNA	NC_030822.1	7898134	7906619	+	6	1192	101
TCONS_00375869	102190968	FANCL	protein_coding	Novel_lncRNA	NC_030818.1	40445681	40492593	-	2	321	106
TCONS_00394685	XLOC_346752	XLOC_346752	novel	Novel_lncRNA	NC_030819.1	57252347	57266893	+	3	347	94
TCONS_00730286	102168887	C28H10orf107	protein_coding	Novel_lncRNA	NC_030835.1	27997296	28019918	+	2	2016	125
TCONS_00305006	102187136	SAMD5	protein_coding	Novel_lncRNA	NC_030816.1	71824274	71882245	+	2	6208	110
TCONS_00800856	XLOC_698136	XLOC_698136	novel	Novel_lncRNA	NW_017212657.1	1188	3187	-	2	1901	118
TCONS_00484828	102173403	LOC102173403	protein_coding	Novel_lncRNA	NC_030822.1	32816094	32823755	-	2	286	48
TCONS_00795656	XLOC_693693	XLOC_693693	novel	Novel_lncRNA	NW_017190147.1	392094	400132	-	2	538	91
TCONS_00752648	102178798	LOC102178798	protein_coding	Novel_lncRNA	NC_030836.1	36744957	36799410	-	2	778	79
TCONS_00666326	XLOC_580645	XLOC_580645	novel	Novel_lncRNA	NC_030831.1	26230705	26244614	+	2	416	98
TCONS_00666325	XLOC_580644	XLOC_580644	novel	Novel_lncRNA	NC_030831.1	26230312	26267544	+	2	428	57
TCONS_00615869	102184849	ASPG	protein_coding	Novel_lncRNA	NC_030828.1	67909721	67913264	+	5	981	192
TCONS_00682952	102186453	MEFV	protein_coding	Novel_lncRNA	NC_030832.1	2573255	2588257	+	4	736	158
TCONS_00418324	XLOC_368152	XLOC_368152	novel	Novel_lncRNA	NC_030820.1	46773229	46786745	+	2	427	77
TCONS_00418325	XLOC_368152	XLOC_368152	novel	Novel_lncRNA	NC_030820.1	46773336	46776651	+	2	202	67
TCONS_00306924	102186769	MPC1	protein_coding	Novel_lncRNA	NC_030816.1	88823052	88829805	+	2	5219	216
TCONS_00306926	XLOC_270006	XLOC_270006	novel	Novel_lncRNA	NC_030816.1	88827147	88829805	+	2	2407	153
TCONS_00527250	102181065	CMKLR1	protein_coding	Novel_lncRNA	NC_030824.1	6482551	6560008	-	4	565	176
TCONS_00528205	XLOC_464627	XLOC_464627	novel	Novel_lncRNA	NC_030824.1	11916164	12093431	-	5	1134	100
TCONS_00152311	102169547	COL28A1	protein_coding	Novel_lncRNA	NC_030811.1	105198103	105201668	-	2	871	159
TCONS_00543324	102178759	FAM65A	protein_coding	Novel_lncRNA	NC_030825.1	36350511	36365974	+	4	2405	123
TCONS_00543322	102178759	FAM65A	protein_coding	Novel_lncRNA	NC_030825.1	36350488	36352625	+	2	483	91
TCONS_00543321	102178759	FAM65A	protein_coding	Novel_lncRNA	NC_030825.1	36350482	36370954	+	4	1911	116
TCONS_00571096	XLOC_498894	XLOC_498894	novel	Novel_lncRNA	NC_030826.1	58209427	58220163	+	2	234	52
TCONS_00231932	XLOC_204092	XLOC_204092	novel	Novel_lncRNA	NC_030814.1	63480315	63481910	+	2	447	75
TCONS_00647948	XLOC_564953	XLOC_564953	novel	Novel_lncRNA	NC_030830.1	15469705	15470390	+	2	542	87
TCONS_00048536	XLOC_043350	XLOC_043350	novel	Novel_lncRNA	NC_030809.1	24080141	24094568	+	3	1128	91
TCONS_00150441	XLOC_131964	XLOC_131964	novel	Novel_lncRNA	NC_030811.1	90598370	90600824	-	2	1862	130
TCONS_00165068	102176401	CSF2RB	protein_coding	Novel_lncRNA	NC_030812.1	74038991	74054026	+	2	8122	138
TCONS_00032680	102189431	CLDN16	protein_coding	Novel_lncRNA	NC_030808.1	76623347	76793326	-	7	34573	365
TCONS_00557135	XLOC_489254	XLOC_489254	novel	Novel_lncRNA	NC_030825.1	44791128	44794616	-	3	2440	144
TCONS_00557134	XLOC_489254	XLOC_489254	novel	Novel_lncRNA	NC_030825.1	44791128	44794512	-	3	2564	168
TCONS_00567898	102175892	KRT38	protein_coding	Novel_lncRNA	NC_030826.1	41269426	41346805	+	4	16134	215
TCONS_00031483	102168769	SLC12A8	protein_coding	Novel_lncRNA	NC_030808.1	69412237	69432547	-	2	1201	166
TCONS_00277721	102183322	LOC102183322	protein_coding	Novel_lncRNA	NC_030815.1	11340627	11356991	-	4	5627	167
TCONS_00277722	102183322	LOC102183322	protein_coding	Novel_lncRNA	NC_030815.1	11340627	11356991	-	5	1730	170
TCONS_00031488	XLOC_028605	XLOC_028605	novel	Novel_lncRNA	NC_030808.1	69432631	69439566	-	2	6885	143
TCONS_00305479	XLOC_268705	XLOC_268705	novel	Novel_lncRNA	NC_030816.1	75971857	75972334	+	2	225	74
TCONS_00277728	102183788	DDX58	protein_coding	Novel_lncRNA	NC_030815.1	11424335	11438758	-	2	7654	173
TCONS_00357690	102174850	GTF2A1L	protein_coding	Novel_lncRNA	NC_030818.1	30488602	30495242	+	2	3772	138
TCONS_00490199	XLOC_431783	XLOC_431783	novel	Novel_lncRNA	NC_030822.1	67194178	67202557	-	2	395	73
TCONS_00186569	108636138	LOC108636138	protein_coding	Novel_lncRNA	NC_030812.1	99082071	99098799	-	3	303	100
TCONS_00652493	XLOC_568583	XLOC_568583	novel	Novel_lncRNA	NC_030830.1	40177092	40181850	+	2	4689	147
TCONS_00604567	XLOC_527649	XLOC_527649	novel	Novel_lncRNA	NC_030827.1	69486027	69487412	-	2	419	99
TCONS_00652491	100860994	PACSIN1	protein_coding	Novel_lncRNA	NC_030830.1	40175312	40193942	+	2	5540	176
TCONS_00658160	102185917	LOC102185917	protein_coding	Novel_lncRNA	NC_030830.1	22132057	22153771	-	2	1180	88
TCONS_00658161	102185917	LOC102185917	protein_coding	Novel_lncRNA	NC_030830.1	22132057	22154168	-	2	1559	92
TCONS_00792600	XLOC_691226	XLOC_691226	novel	Novel_lncRNA	NW_017189851.1	415124	416137	-	2	845	159
TCONS_00104755	102180449	AGO3	protein_coding	Novel_lncRNA	NC_030810.1	11071615	11096861	-	4	993	111
TCONS_00567098	102169623	HOXB3	protein_coding	Novel_lncRNA	NC_030826.1	37521748	37552792	+	2	1066	129
TCONS_00412003	XLOC_362662	XLOC_362662	novel	Novel_lncRNA	NC_030820.1	4248475	4253143	+	2	717	79
TCONS_00792665	XLOC_691257	XLOC_691257	novel	Novel_lncRNA	NW_017189851.1	651814	652718	-	4	583	109
TCONS_00484641	108637669	PHOX2A	protein_coding	Novel_lncRNA	NC_030822.1	31579240	31581268	-	2	515	156
TCONS_00708435	XLOC_616443	XLOC_616443	novel	Novel_lncRNA	NC_030833.1	30219063	30239373	-	2	20064	171
TCONS_00706678	XLOC_614947	XLOC_614947	novel	Novel_lncRNA	NC_030833.1	19889521	20006862	-	3	823	91
TCONS_00007282	102172663	BBX	protein_coding	Novel_lncRNA	NC_030808.1	52114785	52179140	+	2	5579	151
TCONS_00578577	108638302	LOC108638302	protein_coding	Novel_lncRNA	NC_030826.1	41056420	41075565	-	2	9779	139
TCONS_00376789	XLOC_330806	XLOC_330806	novel	Novel_lncRNA	NC_030818.1	43170424	43227908	-	3	668	173
TCONS_00750893	102187106	CSRP3	protein_coding	Novel_lncRNA	NC_030836.1	25137388	25145135	-	2	1591	115
TCONS_00796832	XLOC_694566	XLOC_694566	novel	Novel_lncRNA	NW_017191089.1	3238	8205	+	3	911	222
TCONS_00552947	108637964	LOC108637964	protein_coding	Novel_lncRNA	NC_030825.1	21822776	21911244	-	12	3015	473
TCONS_00114632	102178130	MFSD14A	protein_coding	Novel_lncRNA	NC_030810.1	77293082	77298215	-	2	275	74
TCONS_00796835	XLOC_694568	XLOC_694568	novel	Novel_lncRNA	NW_017191089.1	3247	8201	-	3	898	219
TCONS_00796834	XLOC_694568	XLOC_694568	novel	Novel_lncRNA	NW_017191089.1	3247	4448	-	2	1160	219
TCONS_00704561	XLOC_613067	XLOC_613067	novel	Novel_lncRNA	NC_030833.1	6974838	6975327	-	2	260	54
TCONS_00550224	XLOC_483072	XLOC_483072	novel	Novel_lncRNA	NC_030825.1	5553884	5554724	-	2	279	59
TCONS_00686732	102186651	CRCP	protein_coding	Novel_lncRNA	NC_030832.1	27847225	27848702	+	3	876	107
TCONS_00794094	108634769	LOC108634769	protein_coding	Novel_lncRNA	NW_017189992.1	183	8516	-	2	1448	240
TCONS_00683017	XLOC_595485	XLOC_595485	novel	Novel_lncRNA	NC_030832.1	2758336	2767183	+	2	7920	119
TCONS_00616687	102168862	LRRK1	protein_coding	Novel_lncRNA	NC_030828.1	4821246	4860166	-	3	10838	195
TCONS_00770583	102168711	OFD1	protein_coding	Novel_lncRNA	NW_017189516.1	56548307	56577198	-	2	1003	141
TCONS_00696841	XLOC_606404	XLOC_606404	novel	Novel_lncRNA	NC_030833.1	6820720	6828312	+	2	2004	84
TCONS_00002544	XLOC_002316	XLOC_002316	novel	Novel_lncRNA	NC_030808.1	18019639	18021508	+	2	214	71
TCONS_00696844	XLOC_606404	XLOC_606404	novel	Novel_lncRNA	NC_030833.1	6825026	6828312	+	2	1729	84
TCONS_00609478	XLOC_532079	XLOC_532079	novel	Novel_lncRNA	NC_030828.1	28272926	28284792	+	2	204	68
TCONS_00626877	XLOC_547282	XLOC_547282	novel	Novel_lncRNA	NC_030828.1	68344430	68351559	-	2	2535	167
TCONS_00582777	102184281	FAM196B	protein_coding	Novel_lncRNA	NC_030827.1	1842844	1845696	+	2	2736	121
TCONS_00429640	XLOC_377835	XLOC_377835	novel	Novel_lncRNA	NC_030820.1	35336611	35358313	-	3	1098	156
TCONS_00094776	102189450	TMED5	protein_coding	Novel_lncRNA	NC_030810.1	70250758	70262907	+	2	11789	183
TCONS_00457566	XLOC_402714	XLOC_402714	novel	Novel_lncRNA	NC_030821.1	34128502	34212100	-	2	352	60
TCONS_00517901	102182159	LOC102182159	protein_coding	Novel_lncRNA	NC_030824.1	15847531	15880310	+	4	705	101
TCONS_00069386	XLOC_061634	XLOC_061634	novel	Novel_lncRNA	NC_030809.1	29927194	29927460	-	2	236	78
TCONS_00237969	102186577	ADGRE3	protein_coding	Novel_lncRNA	NC_030814.1	96524494	96528190	+	2	290	96
TCONS_00770769	XLOC_671755	XLOC_671755	novel	Novel_lncRNA	NW_017189516.1	57757287	57760321	-	2	2507	159
TCONS_00358731	XLOC_315084	XLOC_315084	novel	Novel_lncRNA	NC_030818.1	38413373	38417945	+	2	3735	124
TCONS_00265865	102171067	GDA	protein_coding	Novel_lncRNA	NC_030815.1	48234902	48279896	+	2	1130	201
TCONS_00130234	XLOC_113910	XLOC_113910	novel	Novel_lncRNA	NC_030811.1	61049154	61053628	+	2	766	83
TCONS_00116741	XLOC_102775	XLOC_102775	novel	Novel_lncRNA	NC_030810.1	90609498	90625796	-	2	16098	179
TCONS_00561827	102175513	STXBP4	protein_coding	Novel_lncRNA	NC_030826.1	4725249	4812799	+	2	13699	231
TCONS_00432827	102170159	SRMS	protein_coding	Novel_lncRNA	NC_030820.1	53446777	53450336	-	2	772	113
TCONS_00344826	102184991	LOC102184991	protein_coding	Novel_lncRNA	NC_030817.1	51633731	51634475	-	2	513	127
TCONS_00206398	108636258	LOC108636258	protein_coding	Novel_lncRNA	NC_030813.1	5837962	5889333	-	2	255	49
TCONS_00206399	108636258	LOC108636258	protein_coding	Novel_lncRNA	NC_030813.1	5850861	5852696	-	2	1202	151
TCONS_00206392	108636258	LOC108636258	protein_coding	Novel_lncRNA	NC_030813.1	5827855	5868074	-	2	507	98
TCONS_00365933	102179293	FAM49A	protein_coding	Novel_lncRNA	NC_030818.1	81511866	81529465	+	2	4725	134
TCONS_00206394	108636258	LOC108636258	protein_coding	Novel_lncRNA	NC_030813.1	5831924	5857590	-	2	675	154
TCONS_00206395	108636258	LOC108636258	protein_coding	Novel_lncRNA	NC_030813.1	5831924	5883510	-	2	492	93
TCONS_00206396	108636258	LOC108636258	protein_coding	Novel_lncRNA	NC_030813.1	5831924	5884288	-	2	1270	156
TCONS_00206397	108636258	LOC108636258	protein_coding	Novel_lncRNA	NC_030813.1	5836358	5887747	-	2	269	62
TCONS_00113364	102171753	ZNF644	protein_coding	Novel_lncRNA	NC_030810.1	68215209	68343282	-	6	35736	244
TCONS_00094558	XLOC_084047	XLOC_084047	novel	Novel_lncRNA	NC_030810.1	68809302	68854297	+	2	459	102
TCONS_00730508	100861107	RHOBTB1	protein_coding	Novel_lncRNA	NC_030835.1	28804907	28845516	+	3	2277	124
TCONS_00050212	102174076	ABCA12	protein_coding	Novel_lncRNA	NC_030809.1	32702627	32718053	+	2	2197	159
TCONS_00722333	XLOC_629109	XLOC_629109	novel	Novel_lncRNA	NC_030834.1	21382651	21384367	-	2	1191	131
TCONS_00722332	XLOC_629109	XLOC_629109	novel	Novel_lncRNA	NC_030834.1	21377318	21383503	-	2	461	82
TCONS_00682761	XLOC_595329	XLOC_595329	novel	Novel_lncRNA	NC_030832.1	2040035	2047038	+	2	6471	170
TCONS_00682763	XLOC_595329	XLOC_595329	novel	Novel_lncRNA	NC_030832.1	2040393	2047038	+	2	1329	155
TCONS_00722334	XLOC_629109	XLOC_629109	novel	Novel_lncRNA	NC_030834.1	21382651	21395018	-	2	1023	92
TCONS_00544490	102184464	ZNF536	protein_coding	Novel_lncRNA	NC_030825.1	41939927	41998173	+	5	4029	152
TCONS_00607605	XLOC_530469	XLOC_530469	novel	Novel_lncRNA	NC_030828.1	15489419	15495624	+	2	421	92
TCONS_00544496	102184464	ZNF536	protein_coding	Novel_lncRNA	NC_030825.1	41940318	42063369	+	4	1075	198
TCONS_00641896	102180165	PSMD6	protein_coding	Novel_lncRNA	NC_030829.1	37419564	37446852	-	3	27213	224
TCONS_00415851	XLOC_365983	XLOC_365983	novel	Novel_lncRNA	NC_030820.1	32565136	32661672	+	2	3859	129
TCONS_00631141	102188177	CRBN	protein_coding	Novel_lncRNA	NC_030829.1	22977603	23021921	+	6	26348	207
TCONS_00149603	102182471	SEMA3E	protein_coding	Novel_lncRNA	NC_030811.1	83194293	83255077	-	2	426	141
TCONS_00216418	102181667	ADGRL3	protein_coding	Novel_lncRNA	NC_030813.1	77856145	77883157	-	2	401	79
TCONS_00582827	XLOC_507356	XLOC_507356	novel	Novel_lncRNA	NC_030827.1	2315267	2328399	+	2	3648	171
TCONS_00391824	102180863	TBC1D4	protein_coding	Novel_lncRNA	NC_030819.1	35849494	35900213	+	2	3551	146
TCONS_00118998	108635627	CRCT1	protein_coding	Novel_lncRNA	NC_030810.1	102365518	102367365	-	2	806	162
TCONS_00588305	XLOC_512435	XLOC_512435	novel	Novel_lncRNA	NC_030827.1	33806277	33822575	+	4	502	113
TCONS_00660189	102174709	PRICKLE4	protein_coding	Novel_lncRNA	NC_030830.1	33210402	33214009	-	3	988	127
TCONS_00746305	102176589	GAL3ST3	protein_coding	Novel_lncRNA	NC_030836.1	44534108	44537550	+	2	2137	144
TCONS_00598488	XLOC_521891	XLOC_521891	novel	Novel_lncRNA	NC_030827.1	25957346	25960637	-	2	215	67
TCONS_00308351	102168728	IRAK1BP1	protein_coding	Novel_lncRNA	NC_030816.1	5764910	5768886	-	2	2022	189
TCONS_00308353	XLOC_271262	XLOC_271262	novel	Novel_lncRNA	NC_030816.1	5784758	5790513	-	3	462	87
TCONS_00308354	XLOC_271262	XLOC_271262	novel	Novel_lncRNA	NC_030816.1	5787799	5800320	-	2	277	82
TCONS_00319292	106501757	LOC106501757	protein_coding	Novel_lncRNA	NC_030816.1	74470428	74493058	-	2	502	151
TCONS_00090381	XLOC_080268	XLOC_080268	novel	Novel_lncRNA	NC_030810.1	40152281	40166690	+	3	6525	141
TCONS_00762912	XLOC_664565	XLOC_664565	novel	Novel_lncRNA	NW_017189516.1	59026079	59053727	+	2	501	94
TCONS_00658761	XLOC_573865	XLOC_573865	novel	Novel_lncRNA	NC_030830.1	25146047	25193944	-	4	654	120
TCONS_00165520	XLOC_145093	XLOC_145093	novel	Novel_lncRNA	NC_030812.1	77885419	77894440	+	2	1616	81
TCONS_00158121	XLOC_139081	XLOC_139081	novel	Novel_lncRNA	NC_030812.1	25649105	25653488	+	2	1368	116
TCONS_00167039	102172975	PIK3C2G	protein_coding	Novel_lncRNA	NC_030812.1	90382750	90434057	+	2	2212	169
TCONS_00643256	XLOC_561116	XLOC_561116	novel	Novel_lncRNA	NC_030829.1	49169731	49171443	-	2	1465	154
TCONS_00036469	XLOC_032929	XLOC_032929	novel	Novel_lncRNA	NC_030808.1	101510074	101699932	-	3	511	98
TCONS_00443874	102176903	PKIA	protein_coding	Novel_lncRNA	NC_030821.1	40276986	40325985	+	2	240	80
TCONS_00667516	102191752	TMEM241	protein_coding	Novel_lncRNA	NC_030831.1	33492547	33619484	+	14	18509	208
TCONS_00640669	102170559	SHQ1	protein_coding	Novel_lncRNA	NC_030829.1	28783475	28788253	-	2	621	179
TCONS_00502131	XLOC_442167	XLOC_442167	novel	Novel_lncRNA	NC_030823.1	70446830	70476851	+	3	1282	125
TCONS_00502133	XLOC_442167	XLOC_442167	novel	Novel_lncRNA	NC_030823.1	70446962	70454690	+	2	4782	189
TCONS_00342501	102184441	SAMD4A	protein_coding	Novel_lncRNA	NC_030817.1	36006964	36069361	-	2	1767	94
TCONS_00620709	XLOC_541779	XLOC_541779	novel	Novel_lncRNA	NC_030828.1	30249983	30260699	-	3	350	116
TCONS_00108904	XLOC_095729	XLOC_095729	novel	Novel_lncRNA	NC_030810.1	35863759	36024396	-	2	2055	95
TCONS_00325659	102182878	PPP2R5E	protein_coding	Novel_lncRNA	NC_030817.1	27279098	27371393	+	3	4786	136
TCONS_00628554	102172946	ARPP21	protein_coding	Novel_lncRNA	NC_030829.1	9518371	9526949	+	6	4296	123
TCONS_00752254	102186749	NTM	protein_coding	Novel_lncRNA	NC_030836.1	34511678	34799617	-	2	750	138
TCONS_00052021	102171018	SATB2	protein_coding	Novel_lncRNA	NC_030809.1	47852584	47919160	+	2	1660	135
TCONS_00072120	XLOC_064015	XLOC_064015	novel	Novel_lncRNA	NC_030809.1	49752550	49762132	-	2	7433	164
TCONS_00223030	XLOC_195952	XLOC_195952	novel	Novel_lncRNA	NC_030814.1	7389460	7391220	+	2	219	58
TCONS_00560017	102191785	LOC102191785	protein_coding	Novel_lncRNA	NC_030825.1	60087814	60190513	-	2	350	68
TCONS_00560014	102191785	LOC102191785	protein_coding	Novel_lncRNA	NC_030825.1	60081289	60184012	-	2	382	126
TCONS_00499961	XLOC_440281	XLOC_440281	novel	Novel_lncRNA	NC_030823.1	56161785	56162642	+	2	217	51
TCONS_00019707	102168775	MCM3AP	protein_coding	Novel_lncRNA	NC_030808.1	145883935	145915299	+	3	294	81
TCONS_00659380	102187087	ADGRF2	protein_coding	Novel_lncRNA	NC_030830.1	28171831	28178495	-	2	3942	151
TCONS_00547149	102172752	GLTSCR1	protein_coding	Novel_lncRNA	NC_030825.1	55579215	55597732	+	2	18309	291
TCONS_00547145	102172752	GLTSCR1	protein_coding	Novel_lncRNA	NC_030825.1	55579150	55597732	+	2	18374	291
TCONS_00547144	102172752	GLTSCR1	protein_coding	Novel_lncRNA	NC_030825.1	55579150	55597732	+	2	18374	291
TCONS_00498389	XLOC_438983	XLOC_438983	novel	Novel_lncRNA	NC_030823.1	45488408	45506117	+	3	4471	145
TCONS_00218876	XLOC_192286	XLOC_192286	novel	Novel_lncRNA	NC_030813.1	97546679	97549145	-	2	2431	172
TCONS_00715868	XLOC_623163	XLOC_623163	novel	Novel_lncRNA	NC_030834.1	28430343	28496687	+	3	243	68
TCONS_00224423	102180850	MCTP1	protein_coding	Novel_lncRNA	NC_030814.1	16226629	16273114	+	2	487	135
TCONS_00644316	XLOC_561802	XLOC_561802	novel	Novel_lncRNA	NC_030829.1	56407195	56420742	-	2	2326	120
TCONS_00644317	XLOC_561802	XLOC_561802	novel	Novel_lncRNA	NC_030829.1	56407195	56420742	-	2	2453	145
TCONS_00224611	XLOC_197403	XLOC_197403	novel	Novel_lncRNA	NC_030814.1	18128407	18130680	+	2	1354	102
TCONS_00335760	102189402	ARSB	protein_coding	Novel_lncRNA	NC_030817.1	91231954	91247301	+	2	298	99
TCONS_00777589	106503777	LOC106503777	protein_coding	Novel_lncRNA	NW_017189517.1	40734914	40736572	+	2	705	101
TCONS_00151633	102174271	TMEM106B	protein_coding	Novel_lncRNA	NC_030811.1	100005170	100191506	-	2	1681	164
TCONS_00702477	102182753	PRKG1	protein_coding	Novel_lncRNA	NC_030833.1	44414231	44432001	+	2	17751	192
TCONS_00747168	XLOC_650821	XLOC_650821	novel	Novel_lncRNA	NC_030836.1	48450286	48451795	+	2	897	118
TCONS_00011858	XLOC_010720	XLOC_010720	novel	Novel_lncRNA	NC_030808.1	85111400	85111728	+	2	211	62
TCONS_00547320	XLOC_481007	XLOC_481007	novel	Novel_lncRNA	NC_030825.1	56380514	56381294	+	2	691	117
TCONS_00694523	108633862	LOC108633862	protein_coding	Novel_lncRNA	NC_030832.1	36766875	36770477	-	2	328	108
TCONS_00344597	XLOC_303111	XLOC_303111	novel	Novel_lncRNA	NC_030817.1	50227047	50229837	-	2	511	93
TCONS_00666170	102186648	GAREM1	protein_coding	Novel_lncRNA	NC_030831.1	25185929	25204097	+	2	338	61
TCONS_00552716	XLOC_485295	XLOC_485295	novel	Novel_lncRNA	NC_030825.1	20150381	20154566	-	2	570	171
TCONS_00503517	102168445	LOC102168445	protein_coding	Novel_lncRNA	NC_030823.1	78887006	78888021	+	2	214	57
TCONS_00186179	102177417	LRP6	protein_coding	Novel_lncRNA	NC_030812.1	96232015	96233588	-	2	419	109
TCONS_00515435	XLOC_453672	XLOC_453672	novel	Novel_lncRNA	NC_030823.1	79226398	79227669	-	2	964	93
TCONS_00515436	XLOC_453671	XLOC_453671	novel	Novel_lncRNA	NC_030823.1	79228777	79231360	-	2	646	116
TCONS_00070747	100861154	CCNYL1	protein_coding	Novel_lncRNA	NC_030809.1	39892156	39927753	-	6	24048	185
TCONS_00399533	XLOC_351191	XLOC_351191	novel	Novel_lncRNA	NC_030819.1	4309842	4321749	-	2	621	129
TCONS_00304602	XLOC_267959	XLOC_267959	novel	Novel_lncRNA	NC_030816.1	68104882	68113744	+	2	8565	169
TCONS_00512420	102187515	LOC102187515	protein_coding	Novel_lncRNA	NC_030823.1	59660925	59661392	-	2	429	83
TCONS_00559940	106503894	LOC106503894	protein_coding	Novel_lncRNA	NC_030825.1	59538728	59548290	-	2	217	72
TCONS_00686507	108633911	CTF1	protein_coding	Novel_lncRNA	NC_030832.1	26883901	26901081	+	2	2074	102
TCONS_00686506	108633857	LOC108633857	protein_coding	Novel_lncRNA	NC_030832.1	26883772	26921956	+	4	2534	111
TCONS_00351067	XLOC_308484	XLOC_308484	novel	Novel_lncRNA	NC_030817.1	87832513	87833602	-	2	770	110
TCONS_00614651	XLOC_536684	XLOC_536684	novel	Novel_lncRNA	NC_030828.1	61813737	61816479	+	2	2041	135
TCONS_00192054	102181198	ENPEP	protein_coding	Novel_lncRNA	NC_030813.1	15187973	15390353	+	6	3678	115
TCONS_00152788	102188108	PPP1R9A	protein_coding	Novel_lncRNA	NC_030811.1	108370944	108446446	-	2	455	85
TCONS_00367994	XLOC_323542	XLOC_323542	novel	Novel_lncRNA	NC_030818.1	92604676	92606091	+	2	677	99
TCONS_00311207	XLOC_273902	XLOC_273902	novel	Novel_lncRNA	NC_030816.1	23371357	23400723	-	3	5028	100
TCONS_00355766	102172905	CEBPZOS	protein_coding	Novel_lncRNA	NC_030818.1	19485868	19492494	+	4	2303	166
TCONS_00355767	102172905	CEBPZOS	protein_coding	Novel_lncRNA	NC_030818.1	19485868	19492494	+	3	519	51
TCONS_00355764	102172905	CEBPZOS	protein_coding	Novel_lncRNA	NC_030818.1	19485868	19492494	+	4	564	64
TCONS_00355765	102172905	CEBPZOS	protein_coding	Novel_lncRNA	NC_030818.1	19485868	19492494	+	4	3760	166
TCONS_00355763	102172905	CEBPZOS	protein_coding	Novel_lncRNA	NC_030818.1	19485868	19492494	+	4	3729	166
TCONS_00625937	XLOC_546496	XLOC_546496	novel	Novel_lncRNA	NC_030828.1	63176128	63187664	-	2	939	148
TCONS_00427819	102169193	PIP4K2A	protein_coding	Novel_lncRNA	NC_030820.1	23181293	23239959	-	2	7476	235
TCONS_00355768	102172905	CEBPZOS	protein_coding	Novel_lncRNA	NC_030818.1	19485868	19492494	+	3	4786	166
TCONS_00355769	102172905	CEBPZOS	protein_coding	Novel_lncRNA	NC_030818.1	19485868	19492494	+	5	2703	166
TCONS_00176235	XLOC_154188	XLOC_154188	novel	Novel_lncRNA	NC_030812.1	27054620	27057385	-	2	659	121
TCONS_00176233	102176789	KRT74	protein_coding	Novel_lncRNA	NC_030812.1	27045505	27057267	-	3	705	107
TCONS_00176232	102176789	KRT74	protein_coding	Novel_lncRNA	NC_030812.1	27045505	27052672	-	3	714	107
TCONS_00320929	XLOC_282781	XLOC_282781	novel	Novel_lncRNA	NC_030816.1	89119340	89130458	-	3	1786	181
TCONS_00415697	102180405	CUBN	protein_coding	Novel_lncRNA	NC_030820.1	30670883	30679637	+	2	8424	133
TCONS_00676041	102176573	MAPRE2	protein_coding	Novel_lncRNA	NC_030831.1	22272469	22310966	-	3	4385	130
TCONS_00382424	XLOC_335801	XLOC_335801	novel	Novel_lncRNA	NC_030818.1	80331704	80365224	-	4	862	138
TCONS_00735830	102191017	C28H10orf35	protein_coding	Novel_lncRNA	NC_030835.1	19711393	19721038	-	3	871	142
TCONS_00025570	XLOC_023170	XLOC_023170	novel	Novel_lncRNA	NC_030808.1	30362703	30386002	-	2	11323	137
TCONS_00413729	102174221	CCDC3	protein_coding	Novel_lncRNA	NC_030820.1	16849715	16864704	+	2	1510	226
TCONS_00579187	102186517	C19H17orf53	protein_coding	Novel_lncRNA	NC_030826.1	43602134	43614463	-	4	1432	158
TCONS_00385518	102175412	ODF2	protein_coding	Novel_lncRNA	NC_030818.1	98551406	98567870	-	2	15579	278
TCONS_00427103	102174487	APBB1IP	protein_coding	Novel_lncRNA	NC_030820.1	17343240	17384101	-	3	2517	172
TCONS_00100849	XLOC_089041	XLOC_089041	novel	Novel_lncRNA	NC_030810.1	105972747	105975050	+	2	1789	168
TCONS_00274375	XLOC_240379	XLOC_240379	novel	Novel_lncRNA	NC_030815.1	101437360	101442521	+	2	4599	108
TCONS_00385517	102175412	ODF2	protein_coding	Novel_lncRNA	NC_030818.1	98551406	98567853	-	2	15502	278
TCONS_00614226	102187352	TCL1A	protein_coding	Novel_lncRNA	NC_030828.1	59889040	59894054	+	3	498	143
TCONS_00763133	XLOC_664782	XLOC_664782	novel	Novel_lncRNA	NW_017189516.1	60357420	60358934	+	2	905	125
TCONS_00528410	XLOC_464802	XLOC_464802	novel	Novel_lncRNA	NC_030824.1	12760867	12765557	-	2	2835	161
TCONS_00528411	XLOC_464802	XLOC_464802	novel	Novel_lncRNA	NC_030824.1	12760867	12838056	-	2	2775	161
TCONS_00031545	102170820	LRCH3	protein_coding	Novel_lncRNA	NC_030808.1	69990461	70005964	-	3	5498	141
TCONS_00751624	102185343	KIRREL3	protein_coding	Novel_lncRNA	NC_030836.1	29682046	29703719	-	2	19231	235
TCONS_00571668	XLOC_499463	XLOC_499463	novel	Novel_lncRNA	NC_030826.1	60308464	60317221	+	2	208	60
TCONS_00529093	102169119	WDR66	protein_coding	Novel_lncRNA	NC_030824.1	17829698	17834974	-	2	543	99
TCONS_00161997	XLOC_142204	XLOC_142204	novel	Novel_lncRNA	NC_030812.1	54476064	54490663	+	3	2871	138
TCONS_00506938	XLOC_446523	XLOC_446523	novel	Novel_lncRNA	NC_030823.1	21476471	21478236	-	2	1697	82
TCONS_00140241	102186557	LOC102186557	protein_coding	Novel_lncRNA	NC_030811.1	13628634	13692713	-	2	1084	192
TCONS_00570132	XLOC_498212	XLOC_498212	novel	Novel_lncRNA	NC_030826.1	53901355	53902299	+	2	785	144
TCONS_00559235	102176069	ZNF114	protein_coding	Novel_lncRNA	NC_030825.1	56030207	56036560	-	2	256	73
TCONS_00140248	XLOC_122899	XLOC_122899	novel	Novel_lncRNA	NC_030811.1	13638694	13639057	-	2	339	45
TCONS_00242619	102180311	KIAA0825	protein_coding	Novel_lncRNA	NC_030814.1	16741018	16746775	-	2	3842	116
TCONS_00236973	XLOC_208375	XLOC_208375	novel	Novel_lncRNA	NC_030814.1	91225073	91225808	+	2	571	88
TCONS_00236971	102170774	TICAM1	protein_coding	Novel_lncRNA	NC_030814.1	91209818	91213013	+	3	484	75
TCONS_00548007	102191034	LOC102191034	protein_coding	Novel_lncRNA	NC_030825.1	59714251	59768778	+	2	923	107
TCONS_00436766	XLOC_383749	XLOC_383749	novel	Novel_lncRNA	NC_030820.1	76275488	76300529	-	3	1233	93
TCONS_00548003	102191034	LOC102191034	protein_coding	Novel_lncRNA	NC_030825.1	59629601	59772228	+	2	1642	176
TCONS_00280061	XLOC_245628	XLOC_245628	novel	Novel_lncRNA	NC_030815.1	24694375	24694651	-	2	252	65
TCONS_00710101	102181921	MBL2	protein_coding	Novel_lncRNA	NC_030833.1	45043599	45045199	-	2	572	118
TCONS_00685369	102168682	POLR3E	protein_coding	Novel_lncRNA	NC_030832.1	19927677	19943088	+	3	5058	113
TCONS_00192113	102181762	ELOVL6	protein_coding	Novel_lncRNA	NC_030813.1	15519965	15534287	+	3	1597	144
TCONS_00637040	XLOC_555712	XLOC_555712	novel	Novel_lncRNA	NC_030829.1	4784111	4803027	-	4	471	76
TCONS_00044738	102173619	RCC2	protein_coding	Novel_lncRNA	NC_030809.1	950776	952391	+	2	332	82
TCONS_00358507	XLOC_314912	XLOC_314912	novel	Novel_lncRNA	NC_030818.1	36272657	36313423	+	2	443	82
TCONS_00686847	102189267	CALN1	protein_coding	Novel_lncRNA	NC_030832.1	28515241	28588366	+	3	30083	369
TCONS_00358508	XLOC_314912	XLOC_314912	novel	Novel_lncRNA	NC_030818.1	36272665	36284243	+	2	369	80
TCONS_00632616	XLOC_552303	XLOC_552303	novel	Novel_lncRNA	NC_030829.1	31903711	31905024	+	3	213	49
TCONS_00763202	102168524	PNPLA4	protein_coding	Novel_lncRNA	NW_017189516.1	61603772	61610194	+	3	1187	176
TCONS_00284291	102189950	LOC102189950	protein_coding	Novel_lncRNA	NC_030815.1	53556837	53729660	-	2	12008	388
TCONS_00421333	XLOC_370583	XLOC_370583	novel	Novel_lncRNA	NC_030820.1	62750984	62754878	+	2	344	48
TCONS_00094126	102170144	LOC102170144	protein_coding	Novel_lncRNA	NC_030810.1	66277470	66304148	+	2	4074	143
TCONS_00608018	102177379	LOC102177379	protein_coding	Novel_lncRNA	NC_030828.1	18919969	18935548	+	2	748	74
TCONS_00171274	102184901	LOC102184901	protein_coding	Novel_lncRNA	NC_030812.1	118184749	118202306	+	4	7172	204
TCONS_00171271	102184901	LOC102184901	protein_coding	Novel_lncRNA	NC_030812.1	118181264	118202306	+	4	7264	204
TCONS_00171272	102184901	LOC102184901	protein_coding	Novel_lncRNA	NC_030812.1	118181306	118202306	+	3	16984	204
TCONS_00647493	XLOC_564608	XLOC_564608	novel	Novel_lncRNA	NC_030830.1	13604851	13616893	+	2	314	104
TCONS_00787553	XLOC_687094	XLOC_687094	novel	Novel_lncRNA	NW_017189574.1	467543	467981	-	2	402	102
TCONS_00649789	XLOC_566281	XLOC_566281	novel	Novel_lncRNA	NC_030830.1	24380779	24382823	+	3	1004	114
TCONS_00080251	XLOC_071566	XLOC_071566	novel	Novel_lncRNA	NC_030809.1	107548081	107550991	-	2	256	68
TCONS_00734726	XLOC_640158	XLOC_640158	novel	Novel_lncRNA	NC_030835.1	11653075	11729612	-	2	657	82
TCONS_00368416	XLOC_323878	XLOC_323878	novel	Novel_lncRNA	NC_030818.1	95776876	95777705	+	2	404	93
TCONS_00649783	102186353	TRAM2	protein_coding	Novel_lncRNA	NC_030830.1	24205459	24209890	+	2	3847	126
TCONS_00417533	XLOC_367461	XLOC_367461	novel	Novel_lncRNA	NC_030820.1	42606212	42619608	+	2	528	92
TCONS_00678305	102169064	EMILIN2	protein_coding	Novel_lncRNA	NC_030831.1	37455227	37485258	-	2	340	112
TCONS_00217136	102185449	LOC102185449	protein_coding	Novel_lncRNA	NC_030813.1	84543131	84563377	-	3	912	158
TCONS_00127389	102177590	HECW1	protein_coding	Novel_lncRNA	NC_030811.1	42336609	42342137	+	3	249	59
TCONS_00541078	102188887	LOC102188887	protein_coding	Novel_lncRNA	NC_030825.1	25356379	25358334	+	2	328	79
TCONS_00544008	XLOC_478736	XLOC_478736	novel	Novel_lncRNA	NC_030825.1	39387692	39444795	+	2	1407	153
TCONS_00012002	102169422	CCDC39	protein_coding	Novel_lncRNA	NC_030808.1	86034405	86100960	+	2	842	218
TCONS_00633812	102182545	FAM3D	protein_coding	Novel_lncRNA	NC_030829.1	42636511	42643748	+	3	2773	211
TCONS_00633811	102182545	FAM3D	protein_coding	Novel_lncRNA	NC_030829.1	42629505	42643748	+	3	2629	211
TCONS_00686191	102177298	KIAA0556	protein_coding	Novel_lncRNA	NC_030832.1	24993589	25004609	+	4	4182	201
TCONS_00692203	XLOC_602672	XLOC_602672	novel	Novel_lncRNA	NC_030832.1	22118285	22133680	-	3	505	104
TCONS_00692752	106503614	SBK1	protein_coding	Novel_lncRNA	NC_030832.1	25731356	25732860	-	2	778	254
TCONS_00784287	102185069	TRMT2B	protein_coding	Novel_lncRNA	NW_017189517.1	40354373	40376203	-	4	2036	124
TCONS_00254056	XLOC_222876	XLOC_222876	novel	Novel_lncRNA	NC_030814.1	82358503	82363707	-	3	225	50
TCONS_00335597	102179675	THBS4	protein_coding	Novel_lncRNA	NC_030817.1	90275804	90294991	+	2	2456	119
TCONS_00217681	102180747	LOC102180747	protein_coding	Novel_lncRNA	NC_030813.1	88696530	88711615	-	5	7043	142
TCONS_00217682	102180747	LOC102180747	protein_coding	Novel_lncRNA	NC_030813.1	88696530	88711615	-	3	11452	128
TCONS_00335594	102179675	THBS4	protein_coding	Novel_lncRNA	NC_030817.1	90226133	90229488	+	2	3089	131
TCONS_00745689	102184123	GNG3	protein_coding	Novel_lncRNA	NC_030836.1	41350510	41360483	+	5	2046	203
TCONS_00784289	102185069	TRMT2B	protein_coding	Novel_lncRNA	NW_017189517.1	40364007	40384954	-	2	4448	121
TCONS_00557319	XLOC_489419	XLOC_489419	novel	Novel_lncRNA	NC_030825.1	45976385	45976670	-	2	224	35
TCONS_00620551	102184666	PCSK6	protein_coding	Novel_lncRNA	NC_030828.1	28570728	28576177	-	2	2307	167
TCONS_00282961	102186592	PIP5K1B	protein_coding	Novel_lncRNA	NC_030815.1	44836366	44878828	-	2	597	198
TCONS_00356909	102188601	PLEKHH2	protein_coding	Novel_lncRNA	NC_030818.1	25757233	25761345	+	2	3025	213
TCONS_00469249	XLOC_413300	XLOC_413300	novel	Novel_lncRNA	NC_030822.1	11594870	11609897	+	2	15005	129
TCONS_00288444	XLOC_253072	XLOC_253072	novel	Novel_lncRNA	NC_030815.1	80190431	80246418	-	3	289	96
TCONS_00668694	102173248	PTPRM	protein_coding	Novel_lncRNA	NC_030831.1	41070543	41156740	+	2	423	94
TCONS_00645671	XLOC_562943	XLOC_562943	novel	Novel_lncRNA	NC_030830.1	3439123	3448375	+	2	3095	128
TCONS_00420691	102179576	SNPH	protein_coding	Novel_lncRNA	NC_030820.1	59119572	59120535	+	2	395	131
TCONS_00477952	102181797	CEP57	protein_coding	Novel_lncRNA	NC_030822.1	67862121	67872595	+	2	4667	139
TCONS_00467354	XLOC_411681	XLOC_411681	novel	Novel_lncRNA	NC_030822.1	1560762	1561534	+	2	639	162
TCONS_00640200	XLOC_558469	XLOC_558469	novel	Novel_lncRNA	NC_030829.1	26102941	26104074	-	2	406	49
TCONS_00565627	102175799	MAP2K4	protein_coding	Novel_lncRNA	NC_030826.1	30382765	30424064	+	2	7610	127
TCONS_00669801	102183196	CTIF	protein_coding	Novel_lncRNA	NC_030831.1	48425243	48461106	+	2	3675	237
TCONS_00518444	XLOC_455951	XLOC_455951	novel	Novel_lncRNA	NC_030824.1	19569577	19599031	+	2	671	111
TCONS_00746793	102184601	LOC102184601	protein_coding	Novel_lncRNA	NC_030836.1	46515649	46517154	+	2	1221	139
TCONS_00651965	XLOC_568195	XLOC_568195	novel	Novel_lncRNA	NC_030830.1	37055752	37060702	+	2	4708	130
TCONS_00022736	102186997	APP	protein_coding	Novel_lncRNA	NC_030808.1	8627846	8657423	-	2	5735	166
TCONS_00279822	108636595	LOC108636595	protein_coding	Novel_lncRNA	NC_030815.1	23088040	23146710	-	2	1110	220
TCONS_00279823	108636595	LOC108636595	protein_coding	Novel_lncRNA	NC_030815.1	23090047	23148193	-	2	579	140
TCONS_00569703	XLOC_497879	XLOC_497879	novel	Novel_lncRNA	NC_030826.1	51682554	51684679	+	2	538	95
TCONS_00305399	102188678	PLEKHG1	protein_coding	Novel_lncRNA	NC_030816.1	75010472	75102929	+	3	23246	256
TCONS_00465261	108637536	LOC108637536	protein_coding	Novel_lncRNA	NC_030821.1	80419097	80434419	-	3	565	121
TCONS_00465260	108637536	LOC108637536	protein_coding	Novel_lncRNA	NC_030821.1	80419097	80434419	-	2	493	120
TCONS_00080788	102184383	RAPGEF4	protein_coding	Novel_lncRNA	NC_030809.1	112678465	112692619	-	2	6246	114
TCONS_00080786	102184383	RAPGEF4	protein_coding	Novel_lncRNA	NC_030809.1	112676713	112692952	-	3	2332	149
TCONS_00080785	102184383	RAPGEF4	protein_coding	Novel_lncRNA	NC_030809.1	112676713	112685324	-	2	2613	149
TCONS_00080784	102184383	RAPGEF4	protein_coding	Novel_lncRNA	NC_030809.1	112672294	112692635	-	3	3568	131
TCONS_00253493	XLOC_222336	XLOC_222336	novel	Novel_lncRNA	NC_030814.1	80640060	80640987	-	2	237	44
TCONS_00467538	108637596	LOC108637596	protein_coding	Novel_lncRNA	NC_030822.1	2372499	2376847	+	2	1171	147
TCONS_00084209	102190014	FARP2	protein_coding	Novel_lncRNA	NC_030810.1	507930	509502	+	2	233	77
TCONS_00305029	108633217	SASH1	protein_coding	Novel_lncRNA	NC_030816.1	72424688	72556819	+	5	90562	200
TCONS_00055504	102171016	R3HDM1	protein_coding	Novel_lncRNA	NC_030809.1	74437485	74533072	+	4	27314	182
TCONS_00356675	102177986	PKDCC	protein_coding	Novel_lncRNA	NC_030818.1	24357505	24362175	+	4	2674	178
TCONS_00113365	102171753	ZNF644	protein_coding	Novel_lncRNA	NC_030810.1	68215209	68343282	-	5	35135	244
TCONS_00685569	XLOC_597662	XLOC_597662	novel	Novel_lncRNA	NC_030832.1	21360614	21364331	+	2	218	57
TCONS_00569234	108638215	LOC108638215	protein_coding	Novel_lncRNA	NC_030826.1	48454537	48457132	+	2	1370	130
TCONS_00673629	XLOC_587244	XLOC_587244	novel	Novel_lncRNA	NC_030831.1	8110719	8123443	-	3	219	31
TCONS_00694759	XLOC_604657	XLOC_604657	novel	Novel_lncRNA	NC_030832.1	37818775	37820791	-	3	245	81
TCONS_00592505	102178768	CTNND2	protein_coding	Novel_lncRNA	NC_030827.1	61391019	61453327	+	2	542	103
TCONS_00436221	102174317	TP53TG5	protein_coding	Novel_lncRNA	NC_030820.1	73183485	73200489	-	4	1205	237
TCONS_00714587	XLOC_621952	XLOC_621952	novel	Novel_lncRNA	NC_030834.1	20810260	20810773	+	2	344	72
TCONS_00167827	XLOC_147199	XLOC_147199	novel	Novel_lncRNA	NC_030812.1	95669714	95671634	+	2	1163	107
TCONS_00409384	102177448	EPSTI1	protein_coding	Novel_lncRNA	NC_030819.1	73424067	73426248	-	2	578	87
TCONS_00286040	100860925	COL15A1	protein_coding	Novel_lncRNA	NC_030815.1	63688287	63689336	-	2	264	63
TCONS_00011351	XLOC_010308	XLOC_010308	novel	Novel_lncRNA	NC_030808.1	82274082	82276088	+	2	1086	167
TCONS_00167828	XLOC_147199	XLOC_147199	novel	Novel_lncRNA	NC_030812.1	95669717	95671634	+	2	1140	107
TCONS_00650859	XLOC_567284	XLOC_567284	novel	Novel_lncRNA	NC_030830.1	30710120	30716408	+	2	6207	195
TCONS_00655608	102184391	ATXN1	protein_coding	Novel_lncRNA	NC_030830.1	9753494	9884222	-	4	10525	143
TCONS_00599011	XLOC_522403	XLOC_522403	novel	Novel_lncRNA	NC_030827.1	30209618	30211349	-	2	266	45
TCONS_00655607	102184391	ATXN1	protein_coding	Novel_lncRNA	NC_030830.1	9746586	9860933	-	2	9556	191
TCONS_00072821	102190362	NABP1	protein_coding	Novel_lncRNA	NC_030809.1	55720464	55733944	-	4	11147	216
TCONS_00072820	102190362	NABP1	protein_coding	Novel_lncRNA	NC_030809.1	55720464	55733944	-	4	10669	216
TCONS_00209019	XLOC_183098	XLOC_183098	novel	Novel_lncRNA	NC_030813.1	24086114	24091433	-	2	408	105
TCONS_00004607	102186519	CADM2	protein_coding	Novel_lncRNA	NC_030808.1	32889144	32898564	+	2	8599	106
TCONS_00738983	102175271	DISC1	protein_coding	Novel_lncRNA	NC_030835.1	40906491	40913346	-	2	395	131
TCONS_00800526	XLOC_697843	XLOC_697843	novel	Novel_lncRNA	NW_017212201.1	3714	8869	-	3	4837	209
TCONS_00800525	XLOC_697843	XLOC_697843	novel	Novel_lncRNA	NW_017212201.1	3714	8869	-	3	4833	209
TCONS_00800524	XLOC_697843	XLOC_697843	novel	Novel_lncRNA	NW_017212201.1	3714	8842	-	2	4697	215
TCONS_00651032	XLOC_567427	XLOC_567427	novel	Novel_lncRNA	NC_030830.1	31312599	31315520	+	2	1678	230
TCONS_00721725	102182278	WRN	protein_coding	Novel_lncRNA	NC_030834.1	18371079	18382686	-	2	2371	99
TCONS_00266541	XLOC_233493	XLOC_233493	novel	Novel_lncRNA	NC_030815.1	52419926	52420767	+	2	613	96
TCONS_00034332	XLOC_030933	XLOC_030933	novel	Novel_lncRNA	NC_030808.1	85737785	85751079	-	4	3859	134
TCONS_00740632	102183573	TMEM135	protein_coding	Novel_lncRNA	NC_030836.1	7843566	7941124	+	2	605	201
TCONS_00490177	XLOC_431764	XLOC_431764	novel	Novel_lncRNA	NC_030822.1	67079920	67089116	-	2	957	152
TCONS_00326702	102188864	PELI2	protein_coding	Novel_lncRNA	NC_030817.1	34512934	34513745	+	2	378	100
TCONS_00143374	102190489	VPS41	protein_coding	Novel_lncRNA	NC_030811.1	38074786	38141844	-	2	1572	247
TCONS_00776806	XLOC_677388	XLOC_677388	novel	Novel_lncRNA	NW_017189517.1	33221289	33464897	+	2	1747	108
TCONS_00792664	106503070	ZDHHC8	protein_coding	Novel_lncRNA	NW_017189851.1	642486	643915	-	2	1312	169
TCONS_00783979	XLOC_683994	XLOC_683994	novel	Novel_lncRNA	NW_017189517.1	37287082	37288969	-	2	1297	87
TCONS_00644121	102183923	TMEM42	protein_coding	Novel_lncRNA	NC_030829.1	54275522	54279016	-	3	1456	289
TCONS_00644120	102183923	TMEM42	protein_coding	Novel_lncRNA	NC_030829.1	54275522	54279016	-	4	1184	232
TCONS_00644123	102183923	TMEM42	protein_coding	Novel_lncRNA	NC_030829.1	54275522	54279016	-	2	2912	243
TCONS_00644122	102183923	TMEM42	protein_coding	Novel_lncRNA	NC_030829.1	54275522	54279016	-	4	1226	246
TCONS_00704765	102178789	CPXM2	protein_coding	Novel_lncRNA	NC_030833.1	8375371	8406183	-	2	10441	162
TCONS_00794105	108634769	LOC108634769	protein_coding	Novel_lncRNA	NW_017189992.1	183	10649	-	2	4628	381
TCONS_00794104	108634769	LOC108634769	protein_coding	Novel_lncRNA	NW_017189992.1	183	9315	-	2	549	162
TCONS_00794107	108634769	LOC108634769	protein_coding	Novel_lncRNA	NW_017189992.1	183	15916	-	3	5159	700
TCONS_00794106	108634769	LOC108634769	protein_coding	Novel_lncRNA	NW_017189992.1	183	10727	-	2	430	143
TCONS_00794101	108634769	LOC108634769	protein_coding	Novel_lncRNA	NW_017189992.1	183	9308	-	2	4135	381
TCONS_00794100	108634769	LOC108634769	protein_coding	Novel_lncRNA	NW_017189992.1	183	8520	-	4	3558	399
TCONS_00794102	108634769	LOC108634769	protein_coding	Novel_lncRNA	NW_017189992.1	183	9308	-	2	1748	381
TCONS_00797108	XLOC_694793	XLOC_694793	novel	Novel_lncRNA	NW_017191855.1	795	3149	+	2	1635	454
TCONS_00797109	XLOC_694793	XLOC_694793	novel	Novel_lncRNA	NW_017191855.1	795	3149	+	2	1724	543
TCONS_00776803	XLOC_677383	XLOC_677383	novel	Novel_lncRNA	NW_017189517.1	33194857	33202236	+	2	756	87
TCONS_00331190	102169294	TTBK2	protein_coding	Novel_lncRNA	NC_030817.1	64885417	64940701	+	4	9102	156
TCONS_00797106	XLOC_694793	XLOC_694793	novel	Novel_lncRNA	NW_017191855.1	795	3149	+	3	1635	454
TCONS_00797107	XLOC_694793	XLOC_694793	novel	Novel_lncRNA	NW_017191855.1	795	3149	+	3	1813	483
TCONS_00007267	102172663	BBX	protein_coding	Novel_lncRNA	NC_030808.1	52033185	52060180	+	3	23745	143
TCONS_00437171	XLOC_384071	XLOC_384071	novel	Novel_lncRNA	NC_030820.1	78680410	78680945	-	2	289	77
TCONS_00007268	102172663	BBX	protein_coding	Novel_lncRNA	NC_030808.1	52033185	52060180	+	3	16348	124
TCONS_00764820	XLOC_666273	XLOC_666273	novel	Novel_lncRNA	NW_017189516.1	9673598	9674800	-	2	282	94
TCONS_00750872	XLOC_654179	XLOC_654179	novel	Novel_lncRNA	NC_030836.1	25078052	25084827	-	2	850	96
TCONS_00487861	102178188	THY1	protein_coding	Novel_lncRNA	NC_030822.1	52337911	52406571	-	3	515	136
TCONS_00101576	102186816	KCNJ10	protein_coding	Novel_lncRNA	NC_030810.1	110280459	110310160	+	3	8306	169
TCONS_00256542	102189850	RFX1	protein_coding	Novel_lncRNA	NC_030814.1	97083995	97095812	-	2	322	94
TCONS_00458009	102184264	MAL2	protein_coding	Novel_lncRNA	NC_030821.1	37054242	37079036	-	2	413	132
TCONS_00141830	102172967	MKLN1	protein_coding	Novel_lncRNA	NC_030811.1	25200471	25331354	-	3	559	88
TCONS_00141832	102172967	MKLN1	protein_coding	Novel_lncRNA	NC_030811.1	25307011	25314369	-	2	1573	122
TCONS_00453063	102173584	LRRCC1	protein_coding	Novel_lncRNA	NC_030821.1	4697832	4711157	-	2	3932	121
TCONS_00580334	102168297	SIRT7	protein_coding	Novel_lncRNA	NC_030826.1	50353908	50355153	-	3	221	63
TCONS_00009714	102177928	PIGZ	protein_coding	Novel_lncRNA	NC_030808.1	71166082	71166975	+	2	697	82
TCONS_00437313	XLOC_384189	XLOC_384189	novel	Novel_lncRNA	NC_030820.1	79453704	79475794	-	2	1571	102
TCONS_00074054	100861273	EPB41L5	protein_coding	Novel_lncRNA	NC_030809.1	64220731	64234850	-	4	4693	187
TCONS_00074055	100861273	EPB41L5	protein_coding	Novel_lncRNA	NC_030809.1	64220731	64235308	-	4	5154	187
TCONS_00698278	XLOC_607646	XLOC_607646	novel	Novel_lncRNA	NC_030833.1	14178465	14191357	+	2	12854	214
TCONS_00453602	102172825	TMEM64	protein_coding	Novel_lncRNA	NC_030821.1	8660971	8691421	-	2	2383	113
TCONS_00354427	102174666	LOC102174666	protein_coding	Novel_lncRNA	NC_030818.1	10059153	10060730	+	2	1460	115
TCONS_00353430	102182798	TSGA10	protein_coding	Novel_lncRNA	NC_030818.1	4134909	4152863	+	2	236	58
TCONS_00619773	102191376	ADAMTSL3	protein_coding	Novel_lncRNA	NC_030828.1	23887278	23969751	-	2	1978	277
TCONS_00802965	XLOC_700086	XLOC_700086	novel	Novel_lncRNA	NW_017216257.1	4044	20106	+	2	15967	396
TCONS_00802966	XLOC_700086	XLOC_700086	novel	Novel_lncRNA	NW_017216257.1	4081	20106	+	3	10191	371
TCONS_00770700	XLOC_671691	XLOC_671691	novel	Novel_lncRNA	NW_017189516.1	57385919	57388617	-	2	221	73
TCONS_00420210	XLOC_369676	XLOC_369676	novel	Novel_lncRNA	NC_030820.1	57098587	57100379	+	2	354	59
TCONS_00095443	102181553	DPYD	protein_coding	Novel_lncRNA	NC_030810.1	74388890	74390404	+	2	231	73
TCONS_00470135	102172085	SLC1A2	protein_coding	Novel_lncRNA	NC_030822.1	17002980	17096109	+	3	233	77
TCONS_00480725	102171356	DDB2	protein_coding	Novel_lncRNA	NC_030822.1	5881811	5888818	-	2	6631	168
TCONS_00473724	102178749	SBF2	protein_coding	Novel_lncRNA	NC_030822.1	39461494	39519838	+	2	2952	126
TCONS_00579864	102178303	LOC102178303	protein_coding	Novel_lncRNA	NC_030826.1	47843679	47857922	-	2	387	79
TCONS_00064125	102169429	PTPN18	protein_coding	Novel_lncRNA	NC_030809.1	135194205	135204172	+	2	8426	162
TCONS_00487310	102182518	CLMP	protein_coding	Novel_lncRNA	NC_030822.1	48587552	48651220	-	3	3847	130
TCONS_00649431	102179147	SAPCD1	protein_coding	Novel_lncRNA	NC_030830.1	22407308	22419179	+	3	11740	338
TCONS_00783426	XLOC_683532	XLOC_683532	novel	Novel_lncRNA	NW_017189517.1	33221793	33328341	-	2	298	94
TCONS_00051502	XLOC_045991	XLOC_045991	novel	Novel_lncRNA	NC_030809.1	44600224	44616377	+	2	440	80
TCONS_00783424	XLOC_683530	XLOC_683530	novel	Novel_lncRNA	NW_017189517.1	33219309	33325818	-	2	239	79
TCONS_00649067	102173141	TRIM31	protein_coding	Novel_lncRNA	NC_030830.1	21193540	21201302	+	2	2725	125
TCONS_00579863	102178303	LOC102178303	protein_coding	Novel_lncRNA	NC_030826.1	47843529	47857678	-	2	292	71
TCONS_00395678	102183247	DHRS12	protein_coding	Novel_lncRNA	NC_030819.1	65406330	65408854	+	3	1499	163
TCONS_00526512	102187423	MTMR3	protein_coding	Novel_lncRNA	NC_030824.1	2259815	2288502	-	3	25935	153
TCONS_00605391	102188534	LOC102188534	protein_coding	Novel_lncRNA	NC_030828.1	1215186	1316842	+	10	37116	273
TCONS_00605390	102188534	LOC102188534	protein_coding	Novel_lncRNA	NC_030828.1	1207561	1316842	+	16	35955	217
TCONS_00605393	102188534	LOC102188534	protein_coding	Novel_lncRNA	NC_030828.1	1233429	1316842	+	5	35034	217
TCONS_00415879	XLOC_366008	XLOC_366008	novel	Novel_lncRNA	NC_030820.1	32737150	32755210	+	2	424	65
TCONS_00688666	XLOC_599880	XLOC_599880	novel	Novel_lncRNA	NC_030832.1	42214618	42218287	+	2	3145	129
TCONS_00201726	108636234	LOC108636234	protein_coding	Novel_lncRNA	NC_030813.1	89622229	89629959	+	4	3890	160
TCONS_00451983	102181516	LMBRD1	protein_coding	Novel_lncRNA	NC_030821.1	90263623	90283050	+	2	699	97
TCONS_00802389	XLOC_699550	XLOC_699550	novel	Novel_lncRNA	NW_017215228.1	2869	7435	+	2	4240	150
TCONS_00802388	XLOC_699550	XLOC_699550	novel	Novel_lncRNA	NW_017215228.1	2868	7435	+	3	3888	150
TCONS_00695253	XLOC_604996	XLOC_604996	novel	Novel_lncRNA	NC_030832.1	40233176	40269907	-	4	3095	163
TCONS_00218677	102186574	PRDM8	protein_coding	Novel_lncRNA	NC_030813.1	95336569	95337525	-	2	849	283
TCONS_00802387	XLOC_699550	XLOC_699550	novel	Novel_lncRNA	NW_017215228.1	2868	7435	+	2	3472	150
TCONS_00802386	XLOC_699550	XLOC_699550	novel	Novel_lncRNA	NW_017215228.1	1195	7435	+	2	3574	150
TCONS_00421295	102171893	LOC102171893	protein_coding	Novel_lncRNA	NC_030820.1	62424363	62427333	+	3	820	95
TCONS_00184440	XLOC_161092	XLOC_161092	novel	Novel_lncRNA	NC_030812.1	82904740	82922969	-	2	422	63
TCONS_00184445	102172243	LMNTD1	protein_coding	Novel_lncRNA	NC_030812.1	83004455	83110805	-	4	644	76
TCONS_00534647	XLOC_470442	XLOC_470442	novel	Novel_lncRNA	NC_030824.1	55960524	56030481	-	2	12197	212
TCONS_00335712	XLOC_295429	XLOC_295429	novel	Novel_lncRNA	NC_030817.1	91016228	91016958	+	2	275	36
TCONS_00428579	XLOC_376938	XLOC_376938	novel	Novel_lncRNA	NC_030820.1	28146820	28185672	-	2	5842	155
TCONS_00604840	XLOC_527902	XLOC_527902	novel	Novel_lncRNA	NC_030827.1	70414861	70424182	-	2	1010	113
TCONS_00682528	102190511	EME2	protein_coding	Novel_lncRNA	NC_030832.1	1262531	1269628	+	6	6172	279
TCONS_00305256	108636743	RAET1E	protein_coding	Novel_lncRNA	NC_030816.1	74303000	74566512	+	2	446	117
TCONS_00589367	XLOC_513371	XLOC_513371	novel	Novel_lncRNA	NC_030827.1	39479443	39483688	+	3	1180	104
TCONS_00589369	XLOC_513371	XLOC_513371	novel	Novel_lncRNA	NC_030827.1	39479451	39487173	+	3	3005	126
TCONS_00589368	XLOC_513371	XLOC_513371	novel	Novel_lncRNA	NC_030827.1	39479443	39487173	+	4	2722	126
TCONS_00305259	108636775	LOC108636775	protein_coding	Novel_lncRNA	NC_030816.1	74307542	74308947	+	2	662	122
TCONS_00017997	108636376	LOC108636376	protein_coding	Novel_lncRNA	NC_030808.1	131814164	131899611	+	5	4364	378
TCONS_00017994	102189714	IL20RB	protein_coding	Novel_lncRNA	NC_030808.1	131766799	131777910	+	2	1241	129
TCONS_00407711	XLOC_358701	XLOC_358701	novel	Novel_lncRNA	NC_030819.1	64539536	64550681	-	2	1362	90
TCONS_00407713	XLOC_358701	XLOC_358701	novel	Novel_lncRNA	NC_030819.1	64539536	64603251	-	3	1478	90
TCONS_00516982	102190983	LOC102190983	protein_coding	Novel_lncRNA	NC_030824.1	9703317	9735090	+	2	3066	127
TCONS_00516985	102190983	LOC102190983	protein_coding	Novel_lncRNA	NC_030824.1	9715231	9770667	+	2	1379	77
TCONS_00407714	XLOC_358701	XLOC_358701	novel	Novel_lncRNA	NC_030819.1	64539536	64640327	-	3	1499	90
TCONS_00276558	102169590	MFAP3L	protein_coding	Novel_lncRNA	NC_030815.1	1707429	1776306	-	4	5092	148
TCONS_00020632	102178401	COL6A6	protein_coding	Novel_lncRNA	NC_030808.1	151486380	151487631	+	2	214	37
TCONS_00615237	XLOC_537213	XLOC_537213	novel	Novel_lncRNA	NC_030828.1	64832809	64841940	+	3	883	136
TCONS_00031362	102191557	ROPN1	protein_coding	Novel_lncRNA	NC_030808.1	68129666	68151827	-	2	614	91
TCONS_00518327	102185112	C17H12orf65	protein_coding	Novel_lncRNA	NC_030824.1	18882146	18888289	+	3	1666	126
TCONS_00656350	XLOC_571989	XLOC_571989	novel	Novel_lncRNA	NC_030830.1	13895391	13954697	-	4	602	142
TCONS_00138554	XLOC_121505	XLOC_121505	novel	Novel_lncRNA	NC_030811.1	1197294	1197648	-	2	305	101
TCONS_00347005	102189487	GANC	protein_coding	Novel_lncRNA	NC_030817.1	65347778	65362333	-	4	7554	196
TCONS_00701753	XLOC_610516	XLOC_610516	novel	Novel_lncRNA	NC_030833.1	39034002	39087803	+	2	1923	84
TCONS_00057820	XLOC_051831	XLOC_051831	novel	Novel_lncRNA	NC_030809.1	89677598	89682481	+	2	3531	178
TCONS_00057827	100860757	MMADHC	protein_coding	Novel_lncRNA	NC_030809.1	89699193	89719373	+	2	2646	104
TCONS_00498018	102170718	KIF1B	protein_coding	Novel_lncRNA	NC_030823.1	41727007	41731724	+	2	404	68
TCONS_00233182	106502325	TRIM41	protein_coding	Novel_lncRNA	NC_030814.1	70215814	70221617	+	2	5772	331
TCONS_00703462	102182194	CFAP46	protein_coding	Novel_lncRNA	NC_030833.1	637988	639587	-	2	772	208
TCONS_00557203	XLOC_489294	XLOC_489294	novel	Novel_lncRNA	NC_030825.1	45322809	45341755	-	4	15543	184
TCONS_00380128	XLOC_333854	XLOC_333854	novel	Novel_lncRNA	NC_030818.1	66090553	66122019	-	2	381	84
TCONS_00560034	102175383	LOC102175383	protein_coding	Novel_lncRNA	NC_030825.1	60147020	60374346	-	2	646	188
TCONS_00054593	XLOC_048807	XLOC_048807	novel	Novel_lncRNA	NC_030809.1	66394323	66401839	+	2	6875	217
TCONS_00370934	102187231	IL1R1	protein_coding	Novel_lncRNA	NC_030818.1	6709346	6802932	-	2	263	87
TCONS_00054594	XLOC_048807	XLOC_048807	novel	Novel_lncRNA	NC_030809.1	66394334	66401839	+	2	7057	217
TCONS_00089003	102171295	PRKAA2	protein_coding	Novel_lncRNA	NC_030810.1	31175892	31235893	+	2	954	181
TCONS_00161477	102191020	FAM19A2	protein_coding	Novel_lncRNA	NC_030812.1	50657263	51048612	+	2	734	91
TCONS_00483942	XLOC_426453	XLOC_426453	novel	Novel_lncRNA	NC_030822.1	25988880	26048521	-	2	1441	86
TCONS_00604712	108638398	C20H5orf38	protein_coding	Novel_lncRNA	NC_030827.1	70016034	70021059	-	5	2726	238
TCONS_00604713	108638398	C20H5orf38	protein_coding	Novel_lncRNA	NC_030827.1	70016034	70021062	-	5	2738	242
TCONS_00604711	108638398	C20H5orf38	protein_coding	Novel_lncRNA	NC_030827.1	70016034	70019804	-	3	2375	238
TCONS_00547125	102172186	NAPA	protein_coding	Novel_lncRNA	NC_030825.1	55494089	55495711	+	2	866	148
TCONS_00747364	106503766	TSPAN32	protein_coding	Novel_lncRNA	NC_030836.1	50294871	50321462	+	2	3645	306
TCONS_00604714	108638398	C20H5orf38	protein_coding	Novel_lncRNA	NC_030827.1	70016034	70021347	-	5	2975	338
TCONS_00604715	108638398	C20H5orf38	protein_coding	Novel_lncRNA	NC_030827.1	70016034	70021347	-	5	3010	303
TCONS_00578955	XLOC_504533	XLOC_504533	novel	Novel_lncRNA	NC_030826.1	42650820	42654472	-	2	863	110
TCONS_00542755	XLOC_477709	XLOC_477709	novel	Novel_lncRNA	NC_030825.1	34127787	34634488	+	7	6618	131
TCONS_00259537	108636536	LOC108636536	protein_coding	Novel_lncRNA	NC_030815.1	9470659	9573360	+	7	7630	314
TCONS_00654073	XLOC_569921	XLOC_569921	novel	Novel_lncRNA	NC_030830.1	2369221	2373088	-	3	3683	133
TCONS_00301053	102171710	LOC102171710	protein_coding	Novel_lncRNA	NC_030816.1	45693179	45693601	+	2	259	86
TCONS_00343928	102168636	MYO5C	protein_coding	Novel_lncRNA	NC_030817.1	44953754	45032646	-	2	204	51
TCONS_00666150	102186648	GAREM1	protein_coding	Novel_lncRNA	NC_030831.1	24950218	25063762	+	3	1694	135
TCONS_00595567	XLOC_519268	XLOC_519268	novel	Novel_lncRNA	NC_030827.1	8207332	8210730	-	2	3159	111
TCONS_00030969	102176363	GSK3B	protein_coding	Novel_lncRNA	NC_030808.1	64467764	64501671	-	2	6972	129
TCONS_00396589	102180680	ZC3H13	protein_coding	Novel_lncRNA	NC_030819.1	70423959	70497597	+	2	2315	143
TCONS_00146100	102188652	MTURN	protein_coding	Novel_lncRNA	NC_030811.1	54025496	54056227	-	2	1684	233
TCONS_00399553	XLOC_351208	XLOC_351208	novel	Novel_lncRNA	NC_030819.1	4373469	4374495	-	2	478	114
TCONS_00061627	102176465	AGPS	protein_coding	Novel_lncRNA	NC_030809.1	116833481	116870625	+	2	3992	108
TCONS_00061629	102175531	PDE11A	protein_coding	Novel_lncRNA	NC_030809.1	116973451	117130438	+	4	1177	149
TCONS_00061628	102175531	PDE11A	protein_coding	Novel_lncRNA	NC_030809.1	116973424	117113037	+	2	4588	158
TCONS_00550866	102181527	SDR42E1	protein_coding	Novel_lncRNA	NC_030825.1	9604916	9897661	-	2	4664	421
TCONS_00436966	108637430	CEBPB	protein_coding	Novel_lncRNA	NC_030820.1	77733877	77742254	-	2	5062	407
TCONS_00556477	102186513	HYDIN	protein_coding	Novel_lncRNA	NC_030825.1	41340592	41343093	-	3	218	51
TCONS_00286909	XLOC_251755	XLOC_251755	novel	Novel_lncRNA	NC_030815.1	69621272	69623724	-	3	1061	140
TCONS_00781249	102170678	FHL1	protein_coding	Novel_lncRNA	NW_017189517.1	20172164	20173561	-	2	216	72
TCONS_00477757	XLOC_420847	XLOC_420847	novel	Novel_lncRNA	NC_030822.1	66824274	66828076	+	2	3200	114
TCONS_00297011	XLOC_260863	XLOC_260863	novel	Novel_lncRNA	NC_030816.1	21615975	21640415	+	3	1304	128
TCONS_00069369	102188811	CXCR2	protein_coding	Novel_lncRNA	NC_030809.1	29624751	29627431	-	2	1694	199
TCONS_00655036	100860990	TBC1D7	protein_coding	Novel_lncRNA	NC_030830.1	7095419	7100218	-	2	3595	118
TCONS_00503798	106502935	LOC106502935	protein_coding	Novel_lncRNA	NC_030823.1	785084	796712	-	2	741	194
TCONS_00566646	XLOC_495895	XLOC_495895	novel	Novel_lncRNA	NC_030826.1	35466564	35470437	+	3	1105	101
TCONS_00400730	102187779	LOC102187779	protein_coding	Novel_lncRNA	NC_030819.1	13563173	13596238	-	2	292	97
TCONS_00708965	102189182	ENTPD1	protein_coding	Novel_lncRNA	NC_030833.1	34316741	34324648	-	2	371	123
TCONS_00331449	XLOC_291911	XLOC_291911	novel	Novel_lncRNA	NC_030817.1	66670155	66675625	+	3	370	122
TCONS_00101955	102181452	C3H1orf226	protein_coding	Novel_lncRNA	NC_030810.1	112692207	112859396	+	3	4281	231
TCONS_00104123	102191580	ARL4C	protein_coding	Novel_lncRNA	NC_030810.1	6671287	6675306	-	2	3906	503
TCONS_00359129	XLOC_315463	XLOC_315463	novel	Novel_lncRNA	NC_030818.1	40710822	40960500	+	2	2625	149
TCONS_00691805	XLOC_602361	XLOC_602361	novel	Novel_lncRNA	NC_030832.1	18187659	18193439	-	2	534	86
TCONS_00708848	102172864	PIK3AP1	protein_coding	Novel_lncRNA	NC_030833.1	33513710	33582386	-	2	239	79
TCONS_00742126	102178981	INTS4	protein_coding	Novel_lncRNA	NC_030836.1	17479951	17499887	+	2	1187	205
TCONS_00121545	102170009	RXRG	protein_coding	Novel_lncRNA	NC_030810.1	116592490	116595947	-	2	1205	145
TCONS_00624866	XLOC_545484	XLOC_545484	novel	Novel_lncRNA	NC_030828.1	58065478	58067023	-	2	546	73
TCONS_00744183	102168980	FLI1	protein_coding	Novel_lncRNA	NC_030836.1	31377723	31383296	+	2	3392	177
TCONS_00744184	102168980	FLI1	protein_coding	Novel_lncRNA	NC_030836.1	31377723	31411850	+	2	1097	107
TCONS_00214975	102168990	LRRC66	protein_coding	Novel_lncRNA	NC_030813.1	68401951	68403249	-	2	1171	76
TCONS_00540979	XLOC_476111	XLOC_476111	novel	Novel_lncRNA	NC_030825.1	24948009	24950996	+	3	476	52
TCONS_00629897	102184009	LOC102184009	protein_coding	Novel_lncRNA	NC_030829.1	16714330	16716408	+	2	713	127
TCONS_00721392	XLOC_628241	XLOC_628241	novel	Novel_lncRNA	NC_030834.1	17639873	17800675	-	2	1485	150
TCONS_00311489	XLOC_274175	XLOC_274175	novel	Novel_lncRNA	NC_030816.1	24720797	24726141	-	3	2353	109
TCONS_00311488	XLOC_274175	XLOC_274175	novel	Novel_lncRNA	NC_030816.1	24720797	24725958	-	2	2454	109
TCONS_00318765	102184722	SHPRH	protein_coding	Novel_lncRNA	NC_030816.1	70176261	70237807	-	2	1329	90
TCONS_00048278	102188364	DOCK10	protein_coding	Novel_lncRNA	NC_030809.1	22696884	22722083	+	3	438	102
TCONS_00689321	106503565	NTN3	protein_coding	Novel_lncRNA	NC_030832.1	1869048	1876386	-	2	3594	288
TCONS_00407925	XLOC_358854	XLOC_358854	novel	Novel_lncRNA	NC_030819.1	65666040	65668532	-	2	2272	98
TCONS_00771229	108634329	LOC108634329	protein_coding	Novel_lncRNA	NW_017189516.1	61223517	61604009	-	10	4682	279
TCONS_00425273	XLOC_373958	XLOC_373958	novel	Novel_lncRNA	NC_030820.1	4208101	4209806	-	2	232	37
TCONS_00755987	XLOC_658270	XLOC_658270	novel	Novel_lncRNA	NW_017189516.1	7294988	7300834	+	2	276	91
TCONS_00290546	XLOC_254959	XLOC_254959	novel	Novel_lncRNA	NC_030815.1	94148621	94186985	-	2	1212	66
TCONS_00570158	XLOC_498229	XLOC_498229	novel	Novel_lncRNA	NC_030826.1	54020538	54021735	+	2	315	68
TCONS_00126412	XLOC_110431	XLOC_110431	novel	Novel_lncRNA	NC_030811.1	35688637	35688907	+	2	226	65
TCONS_00479868	XLOC_422797	XLOC_422797	novel	Novel_lncRNA	NC_030822.1	1539865	1540333	-	2	240	52
TCONS_00594389	102184554	LCP2	protein_coding	Novel_lncRNA	NC_030827.1	2247816	2256091	-	3	3368	162
TCONS_00558292	102171810	ATP5SL	protein_coding	Novel_lncRNA	NC_030825.1	51491279	51498356	-	5	3858	229
TCONS_00770956	102174105	ARHGAP6	protein_coding	Novel_lncRNA	NW_017189516.1	58427963	58507134	-	2	218	72
TCONS_00450925	100861225	DGAT1	protein_coding	Novel_lncRNA	NC_030821.1	81329197	81334254	+	2	3440	245
TCONS_00632583	102173423	MITF	protein_coding	Novel_lncRNA	NC_030829.1	31755014	31765431	+	2	635	182
TCONS_00766323	102188027	WNK3	protein_coding	Novel_lncRNA	NW_017189516.1	23925388	23978158	-	2	221	73
TCONS_00339553	XLOC_298911	XLOC_298911	novel	Novel_lncRNA	NC_030817.1	16619655	16621385	-	2	826	177
TCONS_00637298	XLOC_555965	XLOC_555965	novel	Novel_lncRNA	NC_030829.1	5848118	5867560	-	2	3111	119
TCONS_00771395	102187208	STS	protein_coding	Novel_lncRNA	NW_017189516.1	62288642	62299801	-	2	390	75
TCONS_00025204	102186052	GBE1	protein_coding	Novel_lncRNA	NC_030808.1	27822798	27841829	-	3	2526	132
TCONS_00328083	102177066	MYEF2	protein_coding	Novel_lncRNA	NC_030817.1	40928910	40931813	+	2	798	109
TCONS_00328081	102182043	SLC24A5	protein_coding	Novel_lncRNA	NC_030817.1	40913480	40918347	+	2	2179	203
TCONS_00354655	XLOC_311372	XLOC_311372	novel	Novel_lncRNA	NC_030818.1	12383108	12388558	+	2	2234	172
TCONS_00421602	102177452	EPB41L1	protein_coding	Novel_lncRNA	NC_030820.1	64786230	64826147	+	2	2470	205
TCONS_00723821	102179630	SNX25	protein_coding	Novel_lncRNA	NC_030834.1	30003117	30039393	-	3	1950	279
TCONS_00330428	102187053	ABHD12B	protein_coding	Novel_lncRNA	NC_030817.1	59316912	59327167	+	2	9842	178
TCONS_00428963	XLOC_377292	XLOC_377292	novel	Novel_lncRNA	NC_030820.1	30240903	30241734	-	2	525	97
TCONS_00423805	XLOC_372587	XLOC_372587	novel	Novel_lncRNA	NC_030820.1	77775101	77812231	+	2	1114	94
TCONS_00020651	XLOC_018589	XLOC_018589	novel	Novel_lncRNA	NC_030808.1	151887005	151932148	+	5	2268	143
TCONS_00020650	XLOC_018589	XLOC_018589	novel	Novel_lncRNA	NC_030808.1	151886944	151932148	+	4	2124	143
TCONS_00708660	102176192	R3HCC1L	protein_coding	Novel_lncRNA	NC_030833.1	32329752	32430954	-	2	1894	145
TCONS_00132541	106502021	MAGI2	protein_coding	Novel_lncRNA	NC_030811.1	78497903	78780074	+	3	578	160
TCONS_00782120	108634481	SOWAHD	protein_coding	Novel_lncRNA	NW_017189517.1	24653719	24655533	-	2	977	205
TCONS_00379088	102177249	UGP2	protein_coding	Novel_lncRNA	NC_030818.1	61846634	62013404	-	2	1035	117
TCONS_00105474	XLOC_092891	XLOC_092891	novel	Novel_lncRNA	NC_030810.1	14323908	14325318	-	2	1122	85
TCONS_00081017	106501758	WIPF1	protein_coding	Novel_lncRNA	NC_030809.1	113993126	114066056	-	2	2269	144
TCONS_00148059	XLOC_129872	XLOC_129872	novel	Novel_lncRNA	NC_030811.1	67645223	67675027	-	2	235	61
TCONS_00578309	XLOC_504317	XLOC_504317	novel	Novel_lncRNA	NC_030826.1	40408407	40409722	-	2	212	57
TCONS_00551326	XLOC_484055	XLOC_484055	novel	Novel_lncRNA	NC_030825.1	13532816	13533672	-	2	663	111
TCONS_00526659	102188070	TTC28	protein_coding	Novel_lncRNA	NC_030824.1	3674261	3751423	-	2	8203	281
TCONS_00583023	XLOC_507534	XLOC_507534	novel	Novel_lncRNA	NC_030827.1	3557341	3557589	+	2	219	57
TCONS_00208458	102190863	ARHGEF38	protein_coding	Novel_lncRNA	NC_030813.1	19733436	19824335	-	2	1335	136
TCONS_00378866	XLOC_332656	XLOC_332656	novel	Novel_lncRNA	NC_030818.1	59792818	59794929	-	2	1332	85
TCONS_00240377	XLOC_210632	XLOC_210632	novel	Novel_lncRNA	NC_030814.1	4513483	4542667	-	4	228	49
TCONS_00228497	102178445	ADAM19	protein_coding	Novel_lncRNA	NC_030814.1	41437080	41450305	+	5	4645	242
TCONS_00740987	102171953	PCF11	protein_coding	Novel_lncRNA	NC_030836.1	11939260	11951546	+	3	10109	139
TCONS_00740981	102170854	ANKRD42	protein_coding	Novel_lncRNA	NC_030836.1	11934303	11939161	+	2	1085	361
TCONS_00740982	102171953	PCF11	protein_coding	Novel_lncRNA	NC_030836.1	11939260	11951546	+	3	9488	139
TCONS_00660736	102184388	ZFAND3	protein_coding	Novel_lncRNA	NC_030830.1	36799877	37055640	-	3	20483	285
TCONS_00740989	102171953	PCF11	protein_coding	Novel_lncRNA	NC_030836.1	11939260	11951546	+	3	8594	139
TCONS_00693817	XLOC_603818	XLOC_603818	novel	Novel_lncRNA	NC_030832.1	32162095	32288782	-	2	1412	109
TCONS_00234845	XLOC_206526	XLOC_206526	novel	Novel_lncRNA	NC_030814.1	78243235	78243700	+	2	304	40
TCONS_00757589	108634293	LOC108634293	protein_coding	Novel_lncRNA	NW_017189516.1	21042130	21043402	+	3	492	119
TCONS_00635171	102182549	PTPN23	protein_coding	Novel_lncRNA	NC_030829.1	52301646	52302422	+	2	644	172
TCONS_00548933	102172930	AURKC	protein_coding	Novel_lncRNA	NC_030825.1	65892116	65945615	+	2	471	60
TCONS_00548932	102172930	AURKC	protein_coding	Novel_lncRNA	NC_030825.1	65885545	65940411	+	2	1287	145
TCONS_00168223	102173270	LOC102173270	protein_coding	Novel_lncRNA	NC_030812.1	98526263	98534257	+	2	6611	136
TCONS_00168224	102173270	LOC102173270	protein_coding	Novel_lncRNA	NC_030812.1	98526263	98535792	+	2	8392	136
TCONS_00640593	XLOC_558858	XLOC_558858	novel	Novel_lncRNA	NC_030829.1	28449967	28455070	-	2	1063	122
TCONS_00607393	102174878	ST8SIA2	protein_coding	Novel_lncRNA	NC_030828.1	13863112	13868150	+	2	4374	300
TCONS_00696062	XLOC_605688	XLOC_605688	novel	Novel_lncRNA	NC_030833.1	2164717	2171741	+	2	6347	268
TCONS_00696061	XLOC_605688	XLOC_605688	novel	Novel_lncRNA	NC_030833.1	2164567	2171741	+	2	6155	268
TCONS_00517444	XLOC_455251	XLOC_455251	novel	Novel_lncRNA	NC_030824.1	11871112	11889094	+	2	9396	114
TCONS_00696064	XLOC_605688	XLOC_605688	novel	Novel_lncRNA	NC_030833.1	2164763	2171741	+	2	6796	268
TCONS_00042015	XLOC_037964	XLOC_037964	novel	Novel_lncRNA	NC_030808.1	141515147	141516758	-	2	324	92
TCONS_00127100	XLOC_111059	XLOC_111059	novel	Novel_lncRNA	NC_030811.1	40912142	40984736	+	2	631	90
TCONS_00352009	102186123	THOC3	protein_coding	Novel_lncRNA	NC_030817.1	96023870	96079133	-	2	3126	127
TCONS_00282908	102179194	PGM5	protein_coding	Novel_lncRNA	NC_030815.1	44306898	44354382	-	2	240	80
TCONS_00549084	102181153	LOC102181153	protein_coding	Novel_lncRNA	NC_030825.1	66829992	66832594	+	3	476	80
TCONS_00416428	102184165	ARMC4	protein_coding	Novel_lncRNA	NC_030820.1	35992325	36060677	+	2	1733	99
TCONS_00722270	XLOC_629059	XLOC_629059	novel	Novel_lncRNA	NC_030834.1	21091716	21129350	-	2	214	47
TCONS_00041110	102190736	STAG1	protein_coding	Novel_lncRNA	NC_030808.1	132468659	132474632	-	2	1885	105
TCONS_00232119	XLOC_204256	XLOC_204256	novel	Novel_lncRNA	NC_030814.1	64485947	64512434	+	2	359	63
TCONS_00512510	102184547	STX6	protein_coding	Novel_lncRNA	NC_030823.1	60674635	60708743	-	5	15387	247
TCONS_00429382	102187960	KIAA1462	protein_coding	Novel_lncRNA	NC_030820.1	34382895	34392040	-	2	8216	135
TCONS_00021925	100861311	LOC100861311	protein_coding	Novel_lncRNA	NC_030808.1	3552399	3580576	-	2	1608	130
TCONS_00021920	100860930	LOC100860930	protein_coding	Novel_lncRNA	NC_030808.1	3527706	3536727	-	2	795	140
TCONS_00461959	XLOC_406766	XLOC_406766	novel	Novel_lncRNA	NC_030821.1	63249443	63263458	-	2	236	60
TCONS_00411812	XLOC_362486	XLOC_362486	novel	Novel_lncRNA	NC_030820.1	3378458	3379021	+	2	536	60
TCONS_00773638	XLOC_674428	XLOC_674428	novel	Novel_lncRNA	NW_017189517.1	11109273	11114698	+	2	246	66
TCONS_00569722	102185503	TBC1D16	protein_coding	Novel_lncRNA	NC_030826.1	51845178	51850290	+	2	4722	215
TCONS_00498143	108637775	LOC108637775	protein_coding	Novel_lncRNA	NC_030823.1	42781728	42904764	+	4	1311	179
TCONS_00064481	XLOC_057627	XLOC_057627	novel	Novel_lncRNA	NC_030809.1	1337384	1337743	-	2	260	86
TCONS_00795471	XLOC_693530	XLOC_693530	novel	Novel_lncRNA	NW_017190147.1	133542	141071	+	2	1378	218
TCONS_00018198	XLOC_016563	XLOC_016563	novel	Novel_lncRNA	NC_030808.1	133525049	133525568	+	2	492	85
TCONS_00219532	102185996	AFF1	protein_coding	Novel_lncRNA	NC_030813.1	102496133	102504605	-	2	7374	185
TCONS_00712130	102179349	CSGALNACT1	protein_coding	Novel_lncRNA	NC_030834.1	7719945	7725769	+	2	1831	166
TCONS_00632348	102170828	EIF4E3	protein_coding	Novel_lncRNA	NC_030829.1	29804695	29837523	+	3	1063	172
TCONS_00602605	XLOC_525810	XLOC_525810	novel	Novel_lncRNA	NC_030827.1	55805322	55809646	-	2	322	78
TCONS_00250624	102177518	TXNDC15	protein_coding	Novel_lncRNA	NC_030814.1	64152294	64167605	-	3	1100	188
TCONS_00513727	102180411	RPS6KC1	protein_coding	Novel_lncRNA	NC_030823.1	69024069	69078869	-	2	2505	195
TCONS_00506670	100861228	TGFB2	protein_coding	Novel_lncRNA	NC_030823.1	20401878	20413673	-	4	556	106
TCONS_00631921	XLOC_551647	XLOC_551647	novel	Novel_lncRNA	NC_030829.1	28522344	28525962	+	2	2962	108
TCONS_00768071	102191688	LOC102191688	protein_coding	Novel_lncRNA	NW_017189516.1	37499485	37962059	-	6	929	309
TCONS_00343553	102180397	FBN1	protein_coding	Novel_lncRNA	NC_030817.1	41515467	41603520	-	2	944	98
TCONS_00768075	102168618	DMD	protein_coding	Novel_lncRNA	NW_017189516.1	38658877	38687323	-	2	531	98
TCONS_00155436	XLOC_136596	XLOC_136596	novel	Novel_lncRNA	NC_030812.1	6554554	6557234	+	2	279	88
TCONS_00068572	XLOC_060970	XLOC_060970	novel	Novel_lncRNA	NC_030809.1	26366732	26385953	-	2	705	116
TCONS_00548593	102174023	LOC102174023	protein_coding	Novel_lncRNA	NC_030825.1	64206989	64214341	+	2	224	48
TCONS_00654686	102178780	C23H6orf52	protein_coding	Novel_lncRNA	NC_030830.1	4908435	4918380	-	7	2872	159
TCONS_00457525	XLOC_402671	XLOC_402671	novel	Novel_lncRNA	NC_030821.1	33999331	34032367	-	2	750	94
TCONS_00167800	XLOC_147175	XLOC_147175	novel	Novel_lncRNA	NC_030812.1	95473353	95475276	+	2	299	56
TCONS_00509832	102173591	CTNNBIP1	protein_coding	Novel_lncRNA	NC_030823.1	42125438	42144927	-	2	453	143
TCONS_00045091	XLOC_040584	XLOC_040584	novel	Novel_lncRNA	NC_030809.1	3238216	3246680	+	4	3379	165
TCONS_00045092	XLOC_040584	XLOC_040584	novel	Novel_lncRNA	NC_030809.1	3238216	3246680	+	3	4238	165
TCONS_00045093	XLOC_040584	XLOC_040584	novel	Novel_lncRNA	NC_030809.1	3238341	3246680	+	3	4015	158
TCONS_00045094	XLOC_040584	XLOC_040584	novel	Novel_lncRNA	NC_030809.1	3239844	3246680	+	3	5068	146
TCONS_00045097	102170280	PLA2G2A	protein_coding	Novel_lncRNA	NC_030809.1	3256748	3284889	+	2	599	73
TCONS_00490031	102189054	ELMOD1	protein_coding	Novel_lncRNA	NC_030822.1	65275447	65279166	-	2	3126	135
TCONS_00728123	XLOC_634488	XLOC_634488	novel	Novel_lncRNA	NC_030835.1	11251827	11252460	+	2	213	71
TCONS_00786921	108634524	LOC108634524	protein_coding	Novel_lncRNA	NW_017189552.1	26665	110764	-	2	592	197
TCONS_00029877	102174975	ZBTB20	protein_coding	Novel_lncRNA	NC_030808.1	58712718	58760713	-	2	22735	155
TCONS_00562630	102188346	PRR11	protein_coding	Novel_lncRNA	NC_030826.1	9783801	9791567	+	4	3415	131
TCONS_00736796	XLOC_641869	XLOC_641869	novel	Novel_lncRNA	NC_030835.1	26387958	26390650	-	2	1373	111
TCONS_00367257	XLOC_322824	XLOC_322824	novel	Novel_lncRNA	NC_030818.1	88403973	88410813	+	2	4753	151
TCONS_00031994	XLOC_028906	XLOC_028906	novel	Novel_lncRNA	NC_030808.1	72484394	72581979	-	3	7295	235
TCONS_00031995	XLOC_028906	XLOC_028906	novel	Novel_lncRNA	NC_030808.1	72491562	72525371	-	3	1522	115
TCONS_00031993	XLOC_028906	XLOC_028906	novel	Novel_lncRNA	NC_030808.1	72484394	72581939	-	5	7541	235
TCONS_00793841	108634752	LOC108634752	protein_coding	Novel_lncRNA	NW_017189962.1	138973	146176	-	2	4940	319
TCONS_00340579	102170152	TMEM229B	protein_coding	Novel_lncRNA	NC_030817.1	23786637	23807276	-	3	3604	284
TCONS_00272060	XLOC_238270	XLOC_238270	novel	Novel_lncRNA	NC_030815.1	87576428	87580876	+	2	371	66
TCONS_00126006	100860748	LOC100860748	protein_coding	Novel_lncRNA	NC_030811.1	31965032	32000413	+	2	6231	252
TCONS_00775125	102169849	LOC102169849	protein_coding	Novel_lncRNA	NW_017189517.1	20898589	21096079	+	3	791	94
TCONS_00307870	102191524	MYO6	protein_coding	Novel_lncRNA	NC_030816.1	2580628	2607628	-	3	4844	215
TCONS_00571858	102180348	AXIN2	protein_coding	Novel_lncRNA	NC_030826.1	61389585	61409760	+	3	16533	543
TCONS_00050862	102185790	METTL21A	protein_coding	Novel_lncRNA	NC_030809.1	40010211	40070605	+	3	8936	156
TCONS_00397371	XLOC_349089	XLOC_349089	novel	Novel_lncRNA	NC_030819.1	76217522	76227003	+	4	1068	129
TCONS_00050860	102185790	METTL21A	protein_coding	Novel_lncRNA	NC_030809.1	40010211	40070605	+	4	8515	156
TCONS_00792647	102168478	ARVCF	protein_coding	Novel_lncRNA	NW_017189851.1	572269	584436	-	2	285	94
TCONS_00385743	102181311	C11H9orf50	protein_coding	Novel_lncRNA	NC_030818.1	99485583	99488683	-	4	940	203
TCONS_00385742	102181311	C11H9orf50	protein_coding	Novel_lncRNA	NC_030818.1	99485583	99486984	-	4	640	173
TCONS_00100145	102184770	LOC102184770	protein_coding	Novel_lncRNA	NC_030810.1	102648480	102650269	+	2	1148	128
TCONS_00794122	108633279	LOC108633279	protein_coding	Novel_lncRNA	NW_017189995.1	12543	15835	-	3	896	133
TCONS_00419095	102170887	C13H20orf194	protein_coding	Novel_lncRNA	NC_030820.1	51208717	51237822	+	7	10988	135
TCONS_00064719	102168591	TMCO4	protein_coding	Novel_lncRNA	NC_030809.1	3080812	3083049	-	2	480	103
TCONS_00108388	XLOC_095291	XLOC_095291	novel	Novel_lncRNA	NC_030810.1	33227146	33239409	-	2	727	110
TCONS_00188272	102187383	EP300	protein_coding	Novel_lncRNA	NC_030812.1	111188130	111215338	-	2	27149	314
TCONS_00029380	XLOC_026772	XLOC_026772	novel	Novel_lncRNA	NC_030808.1	55309927	55310928	-	2	329	59
TCONS_00799439	XLOC_696856	XLOC_696856	novel	Novel_lncRNA	NW_017205964.1	12556	17079	-	2	3925	113
TCONS_00472111	102185017	C2CD3	protein_coding	Novel_lncRNA	NC_030822.1	29577451	29580411	+	2	1321	235
TCONS_00559020	XLOC_490454	XLOC_490454	novel	Novel_lncRNA	NC_030825.1	54753249	54755545	-	2	611	139
TCONS_00650973	102181345	CAPN11	protein_coding	Novel_lncRNA	NC_030830.1	31152421	31156655	+	2	477	106
TCONS_00755513	102184234	LOC102184234	protein_coding	Novel_lncRNA	NW_017189516.1	2184806	2252935	+	2	448	76
TCONS_00726391	XLOC_632892	XLOC_632892	novel	Novel_lncRNA	NC_030835.1	406741	410991	+	2	558	55
TCONS_00457747	102184828	SLC30A8	protein_coding	Novel_lncRNA	NC_030821.1	34943366	34973672	-	2	323	107
TCONS_00776668	108634436	LOC108634436	protein_coding	Novel_lncRNA	NW_017189517.1	32298035	32328347	+	2	359	96
TCONS_00172579	102182566	NAV3	protein_coding	Novel_lncRNA	NC_030812.1	6571049	6848284	-	3	518	145
TCONS_00500223	XLOC_440527	XLOC_440527	novel	Novel_lncRNA	NC_030823.1	58557764	58613680	+	2	595	80
TCONS_00500221	XLOC_440525	XLOC_440525	novel	Novel_lncRNA	NC_030823.1	58555415	58556206	+	2	739	92
TCONS_00500227	XLOC_440527	XLOC_440527	novel	Novel_lncRNA	NC_030823.1	58563875	58613680	+	3	1400	121
TCONS_00566457	XLOC_495784	XLOC_495784	novel	Novel_lncRNA	NC_030826.1	34503994	34504656	+	2	430	57
TCONS_00799785	XLOC_697182	XLOC_697182	novel	Novel_lncRNA	NW_017209610.1	12954	13661	-	2	255	63
TCONS_00665736	XLOC_580115	XLOC_580115	novel	Novel_lncRNA	NC_030831.1	21510958	21525169	+	2	10655	248
TCONS_00626836	XLOC_547243	XLOC_547243	novel	Novel_lncRNA	NC_030828.1	68229584	68233302	-	2	2140	229
TCONS_00360207	102177445	CHCHD5	protein_coding	Novel_lncRNA	NC_030818.1	45919176	45933578	+	3	9066	172
TCONS_00626522	102181542	MOK	protein_coding	Novel_lncRNA	NC_030828.1	66320517	66358670	-	4	22302	329
TCONS_00626839	XLOC_547245	XLOC_547245	novel	Novel_lncRNA	NC_030828.1	68234647	68236441	-	2	378	63
TCONS_00626838	XLOC_547243	XLOC_547243	novel	Novel_lncRNA	NC_030828.1	68230676	68233302	-	2	2190	229
TCONS_00619755	102191376	ADAMTSL3	protein_coding	Novel_lncRNA	NC_030828.1	23397498	23619024	-	2	4342	180
TCONS_00611566	108638478	LOC108638478	protein_coding	Novel_lncRNA	NC_030828.1	41208284	41252881	+	5	530	80
TCONS_00104247	102190288	LOC102190288	protein_coding	Novel_lncRNA	NC_030810.1	7445113	7480465	-	2	447	81
TCONS_00104246	102190288	LOC102190288	protein_coding	Novel_lncRNA	NC_030810.1	7436789	7472888	-	2	1182	145
TCONS_00611563	108638478	LOC108638478	protein_coding	Novel_lncRNA	NC_030828.1	41194706	41211514	+	3	2457	300
TCONS_00265799	102170318	C8H9orf85	protein_coding	Novel_lncRNA	NC_030815.1	47901641	47909308	+	2	6157	136
TCONS_00105040	XLOC_092536	XLOC_092536	novel	Novel_lncRNA	NC_030810.1	12389162	12393862	-	2	2175	114
TCONS_00105041	XLOC_092536	XLOC_092536	novel	Novel_lncRNA	NC_030810.1	12389162	12394982	-	2	2336	152
TCONS_00105042	102190376	ZC3H12A	protein_coding	Novel_lncRNA	NC_030810.1	12389162	12397990	-	2	2040	116
TCONS_00105043	102190376	ZC3H12A	protein_coding	Novel_lncRNA	NC_030810.1	12389162	12397992	-	3	2264	149
TCONS_00105044	102190376	ZC3H12A	protein_coding	Novel_lncRNA	NC_030810.1	12389162	12397993	-	3	2276	147
TCONS_00105045	102190376	ZC3H12A	protein_coding	Novel_lncRNA	NC_030810.1	12389162	12397998	-	3	2286	139
TCONS_00175922	XLOC_154021	XLOC_154021	novel	Novel_lncRNA	NC_030812.1	25818126	25820968	-	2	376	105
TCONS_00105047	102190376	ZC3H12A	protein_coding	Novel_lncRNA	NC_030810.1	12394311	12397999	-	2	618	151
TCONS_00473740	102178749	SBF2	protein_coding	Novel_lncRNA	NC_030822.1	39489845	39521986	+	2	1577	130
TCONS_00384903	102183973	LOC102183973	protein_coding	Novel_lncRNA	NC_030818.1	93383095	93467833	-	2	278	75
TCONS_00159293	XLOC_139782	XLOC_139782	novel	Novel_lncRNA	NC_030812.1	32017238	32020508	+	2	2212	114
TCONS_00035190	102170182	TBL1XR1	protein_coding	Novel_lncRNA	NC_030808.1	89572852	89609750	-	2	294	86
TCONS_00477181	XLOC_420349	XLOC_420349	novel	Novel_lncRNA	NC_030822.1	61845346	61846586	+	2	770	74
TCONS_00701725	XLOC_610489	XLOC_610489	novel	Novel_lncRNA	NC_030833.1	38980630	38987607	+	2	2310	141
TCONS_00791699	102173860	ATP11A	protein_coding	Novel_lncRNA	NW_017189796.1	100081	148556	+	3	2318	303
TCONS_00576990	102181896	ALKBH5	protein_coding	Novel_lncRNA	NC_030826.1	34081089	34102304	-	3	4954	219
TCONS_00671789	100861239	MC4R	protein_coding	Novel_lncRNA	NC_030831.1	59300530	59346254	+	2	1299	93
TCONS_00619535	102176273	CPEB1	protein_coding	Novel_lncRNA	NC_030828.1	22136886	22140283	-	2	2025	177
TCONS_00714796	102172324	C27H8orf48	protein_coding	Novel_lncRNA	NC_030834.1	22176954	22189825	+	2	11465	164
TCONS_00714797	102172324	C27H8orf48	protein_coding	Novel_lncRNA	NC_030834.1	22176954	22242421	+	3	9157	174
TCONS_00395614	102168918	SLC25A15	protein_coding	Novel_lncRNA	NC_030819.1	64875445	64883814	+	2	2231	137
TCONS_00375561	XLOC_329603	XLOC_329603	novel	Novel_lncRNA	NC_030818.1	38308181	38310810	-	2	1136	141
TCONS_00530707	102168661	GLRB	protein_coding	Novel_lncRNA	NC_030824.1	29070492	29079121	-	2	364	45
TCONS_00486689	102190712	RRAS2	protein_coding	Novel_lncRNA	NC_030822.1	43912510	43976760	-	2	439	130
TCONS_00580311	102179135	ASPSCR1	protein_coding	Novel_lncRNA	NC_030826.1	50266534	50267735	-	3	1036	300
TCONS_00735236	XLOC_640603	XLOC_640603	novel	Novel_lncRNA	NC_030835.1	15841394	15842850	-	2	374	59
TCONS_00246477	102179665	UBLCP1	protein_coding	Novel_lncRNA	NC_030814.1	39708525	39729128	-	4	14887	145
TCONS_00415818	102183613	EPC1	protein_coding	Novel_lncRNA	NC_030820.1	32444312	32497234	+	2	7916	120
TCONS_00744452	102171305	OPCML	protein_coding	Novel_lncRNA	NC_030836.1	32732216	32951477	+	2	3265	184
TCONS_00771234	XLOC_672186	XLOC_672186	novel	Novel_lncRNA	NW_017189516.1	61247161	61250279	-	2	3047	164
TCONS_00701621	XLOC_610387	XLOC_610387	novel	Novel_lncRNA	NC_030833.1	38376049	38385393	+	2	9143	164
TCONS_00771232	108634329	LOC108634329	protein_coding	Novel_lncRNA	NW_017189516.1	61223517	61604025	-	6	4035	279
TCONS_00744457	102171305	OPCML	protein_coding	Novel_lncRNA	NC_030836.1	33755626	33776094	+	2	5657	190
TCONS_00771231	108634329	LOC108634329	protein_coding	Novel_lncRNA	NW_017189516.1	61223517	61604025	-	11	5002	279
TCONS_00428552	XLOC_376911	XLOC_376911	novel	Novel_lncRNA	NC_030820.1	28029011	28032916	-	2	3766	82
TCONS_00534880	XLOC_470662	XLOC_470662	novel	Novel_lncRNA	NC_030824.1	57395570	57398653	-	3	426	80
TCONS_00534881	XLOC_470662	XLOC_470662	novel	Novel_lncRNA	NC_030824.1	57397407	57398653	-	2	511	66
TCONS_00534882	108637865	LOC108637865	protein_coding	Novel_lncRNA	NC_030824.1	57399405	57400518	-	2	1016	212
TCONS_00661637	XLOC_576202	XLOC_576202	novel	Novel_lncRNA	NC_030830.1	41917077	41917727	-	2	287	75
TCONS_00534667	XLOC_470461	XLOC_470461	novel	Novel_lncRNA	NC_030824.1	56037050	56040749	-	2	1264	134
TCONS_00682092	XLOC_595014	XLOC_595014	novel	Novel_lncRNA	NC_030831.1	61772900	61777780	-	2	4726	156
TCONS_00407739	XLOC_358722	XLOC_358722	novel	Novel_lncRNA	NC_030819.1	64587773	64594522	-	2	1155	136
TCONS_00159873	XLOC_140292	XLOC_140292	novel	Novel_lncRNA	NC_030812.1	36827667	36829155	+	2	225	59
TCONS_00276573	102190411	AADAT	protein_coding	Novel_lncRNA	NC_030815.1	1812975	1849884	-	3	2547	150
TCONS_00099978	XLOC_088571	XLOC_088571	novel	Novel_lncRNA	NC_030810.1	102008442	102056018	+	5	1447	132
TCONS_00099979	XLOC_088571	XLOC_088571	novel	Novel_lncRNA	NC_030810.1	102008442	102056018	+	4	1298	172
TCONS_00099976	XLOC_088571	XLOC_088571	novel	Novel_lncRNA	NC_030810.1	102008442	102054055	+	5	1421	132
TCONS_00099977	XLOC_088571	XLOC_088571	novel	Novel_lncRNA	NC_030810.1	102008442	102055364	+	4	1324	132
TCONS_00519612	XLOC_456973	XLOC_456973	novel	Novel_lncRNA	NC_030824.1	27105987	27111146	+	4	479	131
TCONS_00099975	XLOC_088571	XLOC_088571	novel	Novel_lncRNA	NC_030810.1	102008297	102055364	+	5	1592	132
TCONS_00279570	XLOC_245185	XLOC_245185	novel	Novel_lncRNA	NC_030815.1	21894204	21897679	-	2	1901	102
TCONS_00131012	102176851	MDFIC	protein_coding	Novel_lncRNA	NC_030811.1	66700338	66721088	+	2	267	88
TCONS_00131019	102176851	MDFIC	protein_coding	Novel_lncRNA	NC_030811.1	66768047	66785813	+	2	12506	145
TCONS_00737012	102168887	C28H10orf107	protein_coding	Novel_lncRNA	NC_030835.1	27990472	27997328	-	2	484	97
TCONS_00492194	102179689	SOX13	protein_coding	Novel_lncRNA	NC_030823.1	1250443	1282377	+	3	1136	378
TCONS_00641360	102177386	FAM19A1	protein_coding	Novel_lncRNA	NC_030829.1	33420961	33423808	-	2	940	88
TCONS_00057809	102186809	LYPD6	protein_coding	Novel_lncRNA	NC_030809.1	89514618	89615467	+	2	2119	183
TCONS_00798310	XLOC_695878	XLOC_695878	novel	Novel_lncRNA	NW_017198258.1	6789	11140	-	2	429	91
TCONS_00560052	102175383	LOC102175383	protein_coding	Novel_lncRNA	NC_030825.1	60256822	60387200	-	2	918	153
TCONS_00539392	XLOC_474607	XLOC_474607	novel	Novel_lncRNA	NC_030825.1	16421259	16428755	+	2	378	80
TCONS_00613878	102169806	UNC79	protein_coding	Novel_lncRNA	NC_030828.1	57483048	57521796	+	2	312	96
TCONS_00370664	102178080	EIF5B	protein_coding	Novel_lncRNA	NC_030818.1	4422642	4447114	-	2	1138	155
TCONS_00370665	102178080	EIF5B	protein_coding	Novel_lncRNA	NC_030818.1	4425035	4447620	-	2	415	89
TCONS_00194529	102170956	FAM13A	protein_coding	Novel_lncRNA	NC_030813.1	36322589	36377962	+	2	519	75
TCONS_00171128	XLOC_149688	XLOC_149688	novel	Novel_lncRNA	NC_030812.1	117562725	117563822	+	2	361	91
TCONS_00799204	XLOC_696634	XLOC_696634	novel	Novel_lncRNA	NW_017204157.1	3427	13762	+	2	9182	184
TCONS_00549144	102172005	LOC102172005	protein_coding	Novel_lncRNA	NC_030825.1	67064582	67082121	+	3	9277	229
TCONS_00584117	XLOC_508533	XLOC_508533	novel	Novel_lncRNA	NC_030827.1	8224463	8225954	+	2	229	75
TCONS_00549146	102172005	LOC102172005	protein_coding	Novel_lncRNA	NC_030825.1	67064582	67082121	+	2	9619	320
TCONS_00597833	XLOC_521289	XLOC_521289	novel	Novel_lncRNA	NC_030827.1	21895669	21896681	-	2	282	63
TCONS_00414070	XLOC_364419	XLOC_364419	novel	Novel_lncRNA	NC_030820.1	19123841	19164058	+	2	2614	131
TCONS_00547102	102179230	C5AR2	protein_coding	Novel_lncRNA	NC_030825.1	55369362	55375377	+	3	2489	123
TCONS_00383819	XLOC_337102	XLOC_337102	novel	Novel_lncRNA	NC_030818.1	87256290	87257828	-	2	1299	118
TCONS_00139485	108635869	LOC108635869	protein_coding	Novel_lncRNA	NC_030811.1	7028010	7055093	-	2	355	65
TCONS_00459961	102173764	CSPP1	protein_coding	Novel_lncRNA	NC_030821.1	50878686	50912779	-	4	6186	119
TCONS_00139482	108635869	LOC108635869	protein_coding	Novel_lncRNA	NC_030811.1	7024265	7051320	-	2	327	51
TCONS_00160414	XLOC_140748	XLOC_140748	novel	Novel_lncRNA	NC_030812.1	43194595	43197755	+	2	887	97
TCONS_00765234	XLOC_666613	XLOC_666613	novel	Novel_lncRNA	NW_017189516.1	12462656	12478097	-	2	581	96
TCONS_00435767	102189599	ZHX3	protein_coding	Novel_lncRNA	NC_030820.1	69476013	69514799	-	2	2086	187
TCONS_00423717	102190707	SLC9A8	protein_coding	Novel_lncRNA	NC_030820.1	77434658	77449095	+	3	6464	174
TCONS_00694915	XLOC_604759	XLOC_604759	novel	Novel_lncRNA	NC_030832.1	38440699	38448658	-	4	2104	145
TCONS_00720427	XLOC_627295	XLOC_627295	novel	Novel_lncRNA	NC_030834.1	13218634	13224631	-	2	234	78
TCONS_00061608	102176737	NFE2L2	protein_coding	Novel_lncRNA	NC_030809.1	116659691	116671764	+	2	11078	185
TCONS_00307038	XLOC_270106	XLOC_270106	novel	Novel_lncRNA	NC_030816.1	89527146	89531768	+	2	3808	180
TCONS_00568910	102170176	METTL2A	protein_coding	Novel_lncRNA	NC_030826.1	46482254	46495945	+	5	9831	163
TCONS_00369800	108637100	LOC108637100	protein_coding	Novel_lncRNA	NC_030818.1	104680151	104686399	+	2	5224	262
TCONS_00369801	108637100	LOC108637100	protein_coding	Novel_lncRNA	NC_030818.1	104680161	104686399	+	2	5925	298
TCONS_00568915	102170176	METTL2A	protein_coding	Novel_lncRNA	NC_030826.1	46482254	46495945	+	6	9488	163
TCONS_00340946	XLOC_299981	XLOC_299981	novel	Novel_lncRNA	NC_030817.1	26344739	26347422	-	2	2041	239
TCONS_00340947	XLOC_299982	XLOC_299982	novel	Novel_lncRNA	NC_030817.1	26349977	26367065	-	2	1319	106
TCONS_00296382	XLOC_260290	XLOC_260290	novel	Novel_lncRNA	NC_030816.1	16891440	16940997	+	4	3633	150
TCONS_00107823	XLOC_094741	XLOC_094741	novel	Novel_lncRNA	NC_030810.1	30996186	31000051	-	2	3846	166
TCONS_00694912	XLOC_604759	XLOC_604759	novel	Novel_lncRNA	NC_030832.1	38440699	38448506	-	4	1586	145
TCONS_00176279	102183763	KRT82	protein_coding	Novel_lncRNA	NC_030812.1	27211235	27224696	-	2	2807	262
TCONS_00449287	102184919	ADCY8	protein_coding	Novel_lncRNA	NC_030821.1	72138014	72168563	+	2	384	99
TCONS_00100082	108635627	CRCT1	protein_coding	Novel_lncRNA	NC_030810.1	102365675	102369328	+	2	2612	162
TCONS_00644866	XLOC_562215	XLOC_562215	novel	Novel_lncRNA	NC_030829.1	59885179	59885608	-	2	305	57
TCONS_00386268	102171524	SDCCAG3	protein_coding	Novel_lncRNA	NC_030818.1	103275335	103281712	-	5	3349	193
TCONS_00794804	XLOC_692985	XLOC_692985	novel	Novel_lncRNA	NW_017190085.1	47489	83145	+	2	7287	230
TCONS_00336306	XLOC_295923	XLOC_295923	novel	Novel_lncRNA	NC_030817.1	95288695	95288938	+	2	210	45
TCONS_00331463	102178910	DNAJC17	protein_coding	Novel_lncRNA	NC_030817.1	66749552	66751911	+	2	598	99
TCONS_00648109	XLOC_565089	XLOC_565089	novel	Novel_lncRNA	NC_030830.1	16068058	16068886	+	2	434	144
TCONS_00372747	102170241	HEATR5B	protein_coding	Novel_lncRNA	NC_030818.1	19295592	19312281	-	4	7701	177
TCONS_00790878	XLOC_689804	XLOC_689804	novel	Novel_lncRNA	NW_017189740.1	328293	328993	-	2	350	91
TCONS_00319296	106501757	LOC106501757	protein_coding	Novel_lncRNA	NC_030816.1	74484539	74499040	-	4	5691	193
TCONS_00319295	106501757	LOC106501757	protein_coding	Novel_lncRNA	NC_030816.1	74484539	74499040	-	3	6534	193
TCONS_00579146	102179414	LOC102179414	protein_coding	Novel_lncRNA	NC_030826.1	43476290	43477550	-	2	363	95
TCONS_00419718	XLOC_369213	XLOC_369213	novel	Novel_lncRNA	NC_030820.1	54197107	54197612	+	2	233	70
TCONS_00548437	106503156	RFPL4A	protein_coding	Novel_lncRNA	NC_030825.1	63582152	63583093	+	2	773	202
TCONS_00697107	XLOC_606622	XLOC_606622	novel	Novel_lncRNA	NC_030833.1	8385394	8400115	+	2	452	79
TCONS_00529321	102177458	CCDC92	protein_coding	Novel_lncRNA	NC_030824.1	19459530	19502775	-	6	4679	294
TCONS_00645444	XLOC_562735	XLOC_562735	novel	Novel_lncRNA	NC_030830.1	2473276	2480504	+	2	2176	99
TCONS_00702474	102182753	PRKG1	protein_coding	Novel_lncRNA	NC_030833.1	43258297	43315867	+	2	1177	104
TCONS_00702475	102182469	CSTF2T	protein_coding	Novel_lncRNA	NC_030833.1	43879943	43898704	+	3	18659	658
TCONS_00645448	XLOC_562735	XLOC_562735	novel	Novel_lncRNA	NC_030830.1	2476994	2480504	+	2	3132	152
TCONS_00711497	XLOC_619187	XLOC_619187	novel	Novel_lncRNA	NC_030834.1	4291166	4381155	+	3	481	98
TCONS_00597376	XLOC_520847	XLOC_520847	novel	Novel_lncRNA	NC_030827.1	18098271	18137928	-	2	555	75
TCONS_00549605	102180550	LOC102180550	protein_coding	Novel_lncRNA	NC_030825.1	1910784	1969946	-	2	426	72
TCONS_00336160	XLOC_295782	XLOC_295782	novel	Novel_lncRNA	NC_030817.1	94747765	94750343	+	2	837	56
TCONS_00187591	102172522	B4GALNT3	protein_coding	Novel_lncRNA	NC_030812.1	106337644	106342565	-	3	1378	135
TCONS_00187592	102172522	B4GALNT3	protein_coding	Novel_lncRNA	NC_030812.1	106337644	106342649	-	3	1439	118
TCONS_00763176	108634335	SHROOM2	protein_coding	Novel_lncRNA	NW_017189516.1	60793594	60882375	+	2	908	90
TCONS_00086216	XLOC_076712	XLOC_076712	novel	Novel_lncRNA	NC_030810.1	12881758	12951130	+	4	17000	196
TCONS_00086215	XLOC_076712	XLOC_076712	novel	Novel_lncRNA	NC_030810.1	12881633	12951130	+	2	21219	236
TCONS_00531897	XLOC_467775	XLOC_467775	novel	Novel_lncRNA	NC_030824.1	38448023	38461962	-	2	3931	72
TCONS_00152651	102190577	SLC25A13	protein_coding	Novel_lncRNA	NC_030811.1	107188317	107190486	-	2	1847	158
TCONS_00308830	XLOC_271716	XLOC_271716	novel	Novel_lncRNA	NC_030816.1	8415595	8417033	-	2	751	151
TCONS_00162316	102183851	LOC102183851	protein_coding	Novel_lncRNA	NC_030812.1	55896809	55943284	+	2	1451	130
TCONS_00162315	102183851	LOC102183851	protein_coding	Novel_lncRNA	NC_030812.1	55896039	55943284	+	2	2221	130
TCONS_00162318	102183851	LOC102183851	protein_coding	Novel_lncRNA	NC_030812.1	55899820	55958259	+	2	13376	117
TCONS_00008016	102183266	NEPRO	protein_coding	Novel_lncRNA	NC_030808.1	57502083	57506388	+	2	610	81
TCONS_00239489	XLOC_209976	XLOC_209976	novel	Novel_lncRNA	NC_030814.1	105370455	105415453	+	3	25523	210
TCONS_00792689	XLOC_691281	XLOC_691281	novel	Novel_lncRNA	NW_017189851.1	729747	730181	-	2	256	85
TCONS_00682091	XLOC_595014	XLOC_595014	novel	Novel_lncRNA	NC_030831.1	61772900	61777780	-	2	4690	156
TCONS_00555907	XLOC_488093	XLOC_488093	novel	Novel_lncRNA	NC_030825.1	38064426	38071746	-	2	1845	92
TCONS_00452051	102185669	COL19A1	protein_coding	Novel_lncRNA	NC_030821.1	90861060	90867778	+	2	6300	141
TCONS_00310515	XLOC_273257	XLOC_273257	novel	Novel_lncRNA	NC_030816.1	18510945	18516062	-	2	201	42
TCONS_00559272	102183357	GRWD1	protein_coding	Novel_lncRNA	NC_030825.1	56152358	56153381	-	3	680	126
TCONS_00559270	102177187	GRIN2D	protein_coding	Novel_lncRNA	NC_030825.1	56131749	56153349	-	3	348	107
TCONS_00559279	102177745	LMTK3	protein_coding	Novel_lncRNA	NC_030825.1	56182596	56186688	-	2	2743	199
TCONS_00541024	XLOC_476153	XLOC_476153	novel	Novel_lncRNA	NC_030825.1	25081586	25083433	+	2	686	105
TCONS_00236935	XLOC_208339	XLOC_208339	novel	Novel_lncRNA	NC_030814.1	90992395	90992873	+	2	268	89
TCONS_00225983	XLOC_198704	XLOC_198704	novel	Novel_lncRNA	NC_030814.1	25961056	26119425	+	3	307	74
TCONS_00664615	XLOC_579031	XLOC_579031	novel	Novel_lncRNA	NC_030831.1	14349733	14352803	+	2	370	84
TCONS_00026978	102169795	KCNE2	protein_coding	Novel_lncRNA	NC_030808.1	41439391	41440876	-	2	483	84
TCONS_00596528	102178014	LOC102178014	protein_coding	Novel_lncRNA	NC_030827.1	12656379	12717648	-	3	14514	185
TCONS_00364222	102187325	CIB4	protein_coding	Novel_lncRNA	NC_030818.1	72671042	72718024	+	3	436	93
TCONS_00364220	102187325	CIB4	protein_coding	Novel_lncRNA	NC_030818.1	72655789	72666028	+	3	640	110
TCONS_00298929	102170049	POPDC3	protein_coding	Novel_lncRNA	NC_030816.1	32097869	32156675	+	2	420	135
TCONS_00350395	XLOC_307888	XLOC_307888	novel	Novel_lncRNA	NC_030817.1	84346971	84348678	-	2	424	111
TCONS_00497821	XLOC_438543	XLOC_438543	novel	Novel_lncRNA	NC_030823.1	40434684	40436439	+	2	1683	114
TCONS_00618611	XLOC_540013	XLOC_540013	novel	Novel_lncRNA	NC_030828.1	15946125	15956473	-	2	512	125
TCONS_00644716	XLOC_562100	XLOC_562100	novel	Novel_lncRNA	NC_030829.1	58918890	58921612	-	2	1195	219
TCONS_00783628	XLOC_683687	XLOC_683687	novel	Novel_lncRNA	NW_017189517.1	34156318	34176093	-	6	2226	216
TCONS_00099411	XLOC_088216	XLOC_088216	novel	Novel_lncRNA	NC_030810.1	99709880	99719608	+	3	5922	126
TCONS_00803484	XLOC_700555	XLOC_700555	novel	Novel_lncRNA	NW_017217773.1	16718	18092	-	2	269	89
TCONS_00644711	102173616	KIAA1257	protein_coding	Novel_lncRNA	NC_030829.1	58898367	58903315	-	3	1396	225
TCONS_00649430	102178867	MSH5	protein_coding	Novel_lncRNA	NC_030830.1	22396595	22401555	+	2	4845	158
TCONS_00648818	102173348	LOC102173348	protein_coding	Novel_lncRNA	NC_030830.1	19971879	20003933	+	2	7040	139
TCONS_00257268	XLOC_225185	XLOC_225185	novel	Novel_lncRNA	NC_030814.1	101054714	101056191	-	2	822	106
TCONS_00648815	102173348	LOC102173348	protein_coding	Novel_lncRNA	NC_030830.1	19967342	19998641	+	2	8265	331
TCONS_00648817	102173348	LOC102173348	protein_coding	Novel_lncRNA	NC_030830.1	19971879	20001066	+	2	4179	90
TCONS_00733534	102173716	GLUD1	protein_coding	Novel_lncRNA	NC_030835.1	4103415	4123692	-	2	15288	490
TCONS_00648811	102173901	LOC102173901	protein_coding	Novel_lncRNA	NC_030830.1	19958953	19984020	+	2	3227	129
TCONS_00648813	102173348	LOC102173348	protein_coding	Novel_lncRNA	NC_030830.1	19962379	19998641	+	2	13237	331
TCONS_00648812	102173901	LOC102173901	protein_coding	Novel_lncRNA	NC_030830.1	19962379	19985785	+	2	3695	271
TCONS_00412562	102186975	FLRT3	protein_coding	Novel_lncRNA	NC_030820.1	7703073	7794328	+	2	21206	718
TCONS_00327751	XLOC_288747	XLOC_288747	novel	Novel_lncRNA	NC_030817.1	39870488	39874415	+	2	3890	129
TCONS_00364327	102190884	DNMT3A	protein_coding	Novel_lncRNA	NC_030818.1	73680435	73750653	+	5	16802	243
TCONS_00691353	102178593	XYLT1	protein_coding	Novel_lncRNA	NC_030832.1	15642547	15678160	-	2	705	192
TCONS_00081074	102181543	CHN1	protein_coding	Novel_lncRNA	NC_030809.1	114290351	114331858	-	2	4167	141
TCONS_00556256	XLOC_488435	XLOC_488435	novel	Novel_lncRNA	NC_030825.1	39369460	39370441	-	2	778	134
TCONS_00588757	102184003	OSMR	protein_coding	Novel_lncRNA	NC_030827.1	35537588	35594275	+	4	2006	134
TCONS_00588756	102184003	OSMR	protein_coding	Novel_lncRNA	NC_030827.1	35537414	35647557	+	4	5572	128
TCONS_00588755	102184003	OSMR	protein_coding	Novel_lncRNA	NC_030827.1	35537414	35621661	+	3	2105	200
TCONS_00588754	102184003	OSMR	protein_coding	Novel_lncRNA	NC_030827.1	35537414	35586612	+	3	6295	151
TCONS_00553502	102187795	IRX6	protein_coding	Novel_lncRNA	NC_030825.1	24978624	24983030	-	2	2037	140
TCONS_00588759	102184003	OSMR	protein_coding	Novel_lncRNA	NC_030827.1	35537677	35594275	+	3	1817	134
TCONS_00588758	102184003	OSMR	protein_coding	Novel_lncRNA	NC_030827.1	35537625	35576231	+	4	692	102
TCONS_00500569	108637747	LOC108637747	protein_coding	Novel_lncRNA	NC_030823.1	60967697	61031392	+	2	265	66
TCONS_00271186	102187048	PTCH1	protein_coding	Novel_lncRNA	NC_030815.1	81924056	81946483	+	2	5245	141
TCONS_00341450	XLOC_300435	XLOC_300435	novel	Novel_lncRNA	NC_030817.1	30360838	30362659	-	2	1731	143
TCONS_00252722	XLOC_221587	XLOC_221587	novel	Novel_lncRNA	NC_030814.1	75267163	75267720	-	2	484	67
TCONS_00722138	102176299	PPP1R3B	protein_coding	Novel_lncRNA	NC_030834.1	20433809	20445019	-	2	253	65
TCONS_00803227	108635488	LOC108635488	protein_coding	Novel_lncRNA	NW_017216897.1	13031	22235	-	5	4296	183
TCONS_00422973	102186321	SDC4	protein_coding	Novel_lncRNA	NC_030820.1	73154000	73181771	+	2	646	103
TCONS_00422974	102186321	SDC4	protein_coding	Novel_lncRNA	NC_030820.1	73154001	73181771	+	3	696	111
TCONS_00722130	XLOC_628931	XLOC_628931	novel	Novel_lncRNA	NC_030834.1	20414910	20419013	-	2	3451	140
TCONS_00722132	XLOC_628931	XLOC_628931	novel	Novel_lncRNA	NC_030834.1	20417468	20425495	-	2	6552	169
TCONS_00634576	XLOC_553899	XLOC_553899	novel	Novel_lncRNA	NC_030829.1	48760960	48764132	+	3	2496	163
TCONS_00168200	102188567	LOC102188567	protein_coding	Novel_lncRNA	NC_030812.1	98478946	98482292	+	3	1250	119
TCONS_00662690	102178872	ZNF516	protein_coding	Novel_lncRNA	NC_030831.1	2431231	2658732	+	2	1271	326
TCONS_00496067	100860945	EPHX1	protein_coding	Novel_lncRNA	NC_030823.1	27437897	27441537	+	2	2224	173
TCONS_00496062	100860945	EPHX1	protein_coding	Novel_lncRNA	NC_030823.1	27403145	27407388	+	2	2954	234
TCONS_00775124	102169849	LOC102169849	protein_coding	Novel_lncRNA	NW_017189517.1	20898589	20991359	+	3	937	159
TCONS_00563245	102186047	RFFL	protein_coding	Novel_lncRNA	NC_030826.1	14674865	14677978	+	2	1512	130
TCONS_00525808	102169210	DCHS2	protein_coding	Novel_lncRNA	NC_030824.1	67667021	67677489	+	2	548	78
TCONS_00176801	XLOC_154548	XLOC_154548	novel	Novel_lncRNA	NC_030812.1	30221129	30237404	-	2	4935	183
TCONS_00135076	102178694	ANKMY2	protein_coding	Novel_lncRNA	NC_030811.1	95412483	95454629	+	2	318	106
TCONS_00416408	102168645	MPP7	protein_coding	Novel_lncRNA	NC_030820.1	35674492	35718658	+	2	1531	157
TCONS_00799376	XLOC_696795	XLOC_696795	novel	Novel_lncRNA	NW_017205650.1	1651	2522	+	2	845	127
TCONS_00345406	XLOC_303821	XLOC_303821	novel	Novel_lncRNA	NC_030817.1	55173442	55175539	-	2	568	80
TCONS_00391100	102187238	RBM26	protein_coding	Novel_lncRNA	NC_030819.1	31530640	31574824	+	2	422	111
TCONS_00565370	XLOC_494976	XLOC_494976	novel	Novel_lncRNA	NC_030826.1	28989582	28991077	+	2	746	98
TCONS_00565371	XLOC_494977	XLOC_494977	novel	Novel_lncRNA	NC_030826.1	28991181	29001433	+	2	1153	78
TCONS_00567666	102189989	CCR7	protein_coding	Novel_lncRNA	NC_030826.1	40431752	40458544	+	2	2081	119
TCONS_00746756	102182953	GPR152	protein_coding	Novel_lncRNA	NC_030836.1	46388911	46389646	+	2	602	116
TCONS_00509819	102172286	NMNAT1	protein_coding	Novel_lncRNA	NC_030823.1	42098726	42107902	-	8	1216	195
TCONS_00175124	XLOC_153342	XLOC_153342	novel	Novel_lncRNA	NC_030812.1	22152715	22177963	-	2	446	88
TCONS_00064855	XLOC_057964	XLOC_057964	novel	Novel_lncRNA	NC_030809.1	3805508	3820663	-	3	2216	143
TCONS_00537494	102175886	ZNRF1	protein_coding	Novel_lncRNA	NC_030825.1	3581547	3621920	+	2	1594	167
TCONS_00579963	102173331	SMURF2	protein_coding	Novel_lncRNA	NC_030826.1	48444834	48467151	-	2	951	62
TCONS_00518033	102180788	PPTC7	protein_coding	Novel_lncRNA	NC_030824.1	16783835	16826234	+	4	13202	244
TCONS_00566246	106503272	LOC106503272	protein_coding	Novel_lncRNA	NC_030826.1	33348036	33360434	+	2	257	85
TCONS_00615733	XLOC_537473	XLOC_537473	novel	Novel_lncRNA	NC_030828.1	67190751	67208777	+	2	233	66
TCONS_00605369	102188534	LOC102188534	protein_coding	Novel_lncRNA	NC_030828.1	1149257	1316842	+	19	36688	237
TCONS_00765751	XLOC_667096	XLOC_667096	novel	Novel_lncRNA	NW_017189516.1	17817327	17821661	-	2	316	77
TCONS_00293839	102185361	MTO1	protein_coding	Novel_lncRNA	NC_030816.1	152004	158568	+	2	2445	162
TCONS_00014562	108636364	IQCJ	protein_coding	Novel_lncRNA	NC_030808.1	107759949	107829884	+	2	381	73
TCONS_00695428	XLOC_605143	XLOC_605143	novel	Novel_lncRNA	NC_030832.1	41764040	41769028	-	2	3422	251
TCONS_00635620	XLOC_554581	XLOC_554581	novel	Novel_lncRNA	NC_030829.1	55232300	55235222	+	2	2612	113
TCONS_00293830	102187049	MB21D1	protein_coding	Novel_lncRNA	NC_030816.1	117006	129976	+	2	935	269
TCONS_00402750	XLOC_354255	XLOC_354255	novel	Novel_lncRNA	NC_030819.1	30648748	30720904	-	3	737	110
TCONS_00445422	102172279	LOC102172279	protein_coding	Novel_lncRNA	NC_030821.1	51178628	51190602	+	2	464	136
TCONS_00099974	XLOC_088571	XLOC_088571	novel	Novel_lncRNA	NC_030810.1	102008297	102011749	+	2	2083	109
TCONS_00434952	102177732	DLGAP4	protein_coding	Novel_lncRNA	NC_030820.1	65001732	65060787	-	2	573	186
TCONS_00182629	102189558	BPIFC	protein_coding	Novel_lncRNA	NC_030812.1	69750964	69756619	-	2	1790	270
TCONS_00169159	102180924	PARP11	protein_coding	Novel_lncRNA	NC_030812.1	105032523	105057711	+	3	2307	163
TCONS_00055548	102170472	LCT	protein_coding	Novel_lncRNA	NC_030809.1	74695570	74704344	+	2	3767	134
TCONS_00342489	102184441	SAMD4A	protein_coding	Novel_lncRNA	NC_030817.1	35907658	35914219	-	2	4742	173
TCONS_00043746	XLOC_039433	XLOC_039433	novel	Novel_lncRNA	NC_030808.1	152203349	152207655	-	2	348	74
TCONS_00167868	XLOC_147228	XLOC_147228	novel	Novel_lncRNA	NC_030812.1	95859921	95863117	+	2	658	104
TCONS_00068553	102183467	EPHA4	protein_coding	Novel_lncRNA	NC_030809.1	26282499	26289151	-	3	2935	120
TCONS_00657861	102172138	LOC102172138	protein_coding	Novel_lncRNA	NC_030830.1	20901267	20927553	-	2	2000	142
TCONS_00509812	102177265	RBP7	protein_coding	Novel_lncRNA	NC_030823.1	42034222	42057361	-	2	369	84
TCONS_00543389	102180420	DPEP2	protein_coding	Novel_lncRNA	NC_030825.1	36724675	36736023	+	2	2172	152
TCONS_00447502	102170334	HAS2	protein_coding	Novel_lncRNA	NC_030821.1	63963921	63973632	+	2	2269	220
TCONS_00431211	XLOC_379178	XLOC_379178	novel	Novel_lncRNA	NC_030820.1	44293259	44298947	-	2	5139	193
TCONS_00034294	XLOC_030895	XLOC_030895	novel	Novel_lncRNA	NC_030808.1	85584243	85679740	-	2	974	64
TCONS_00241899	102176324	RGMB	protein_coding	Novel_lncRNA	NC_030814.1	12618961	12623885	-	3	3548	162
TCONS_00030918	102191736	TIMMDC1	protein_coding	Novel_lncRNA	NC_030808.1	63984035	63987527	-	2	534	123
TCONS_00785999	XLOC_685830	XLOC_685830	novel	Novel_lncRNA	NW_017189526.1	88352	89068	+	2	507	168
TCONS_00557199	XLOC_489294	XLOC_489294	novel	Novel_lncRNA	NC_030825.1	45322809	45341024	-	4	15727	184
TCONS_00352972	XLOC_310111	XLOC_310111	novel	Novel_lncRNA	NC_030818.1	538217	540099	+	2	1009	213
TCONS_00226325	102172439	SSBP2	protein_coding	Novel_lncRNA	NC_030814.1	28868828	28873465	+	2	3304	117
TCONS_00734322	102179071	SH2D4B	protein_coding	Novel_lncRNA	NC_030835.1	9882189	9899561	-	2	1337	77
TCONS_00475773	102188693	TMPRSS13	protein_coding	Novel_lncRNA	NC_030822.1	53734369	53737594	+	2	1145	138
TCONS_00657867	102180584	LOC102180584	protein_coding	Novel_lncRNA	NC_030830.1	20918453	20940042	-	2	290	60
TCONS_00557197	XLOC_489294	XLOC_489294	novel	Novel_lncRNA	NC_030825.1	45308207	45341755	-	4	5187	276
TCONS_00557196	XLOC_489312	XLOC_489312	novel	Novel_lncRNA	NC_030825.1	45302210	45308077	-	2	5391	148
TCONS_00790664	XLOC_689629	XLOC_689629	novel	Novel_lncRNA	NW_017189737.1	13091	32015	-	6	7355	514
TCONS_00565088	XLOC_494809	XLOC_494809	novel	Novel_lncRNA	NC_030826.1	26989903	27019978	+	3	870	102
TCONS_00794494	XLOC_692723	XLOC_692723	novel	Novel_lncRNA	NW_017190053.1	275	1210	-	2	916	150
TCONS_00794493	XLOC_692722	XLOC_692722	novel	Novel_lncRNA	NW_017190053.1	271	1521	+	2	1231	151
TCONS_00312071	XLOC_274643	XLOC_274643	novel	Novel_lncRNA	NC_030816.1	28723519	28725945	-	2	283	65
TCONS_00794490	XLOC_692719	XLOC_692719	novel	Novel_lncRNA	NW_017190051.1	149735	152196	-	2	896	148
TCONS_00106346	102184868	TESK2	protein_coding	Novel_lncRNA	NC_030810.1	20081251	20111546	-	2	2406	167
TCONS_00774748	XLOC_675456	XLOC_675456	novel	Novel_lncRNA	NW_017189517.1	18544725	18605103	+	2	1415	148
TCONS_00797360	XLOC_695025	XLOC_695025	novel	Novel_lncRNA	NW_017193078.1	5943	6674	+	2	509	169
TCONS_00797362	XLOC_695025	XLOC_695025	novel	Novel_lncRNA	NW_017193078.1	5943	7199	+	2	579	192
TCONS_00307858	102188944	SENP6	protein_coding	Novel_lncRNA	NC_030816.1	2458321	2528067	-	2	1621	127
TCONS_00645873	XLOC_563141	XLOC_563141	novel	Novel_lncRNA	NC_030830.1	4497337	4498691	+	2	960	188
TCONS_00414244	102188059	PLXDC2	protein_coding	Novel_lncRNA	NC_030820.1	20692946	20793901	+	2	43346	244
TCONS_00414243	102188059	PLXDC2	protein_coding	Novel_lncRNA	NC_030820.1	20692946	20747013	+	2	3152	244
TCONS_00139736	102191207	ZNF282	protein_coding	Novel_lncRNA	NC_030811.1	8319896	8365071	-	2	2264	164
TCONS_00731936	XLOC_637683	XLOC_637683	novel	Novel_lncRNA	NC_030835.1	38374465	38375207	+	2	215	71
TCONS_00186501	102173270	LOC102173270	protein_coding	Novel_lncRNA	NC_030812.1	98529271	98530258	-	2	224	48
TCONS_00275896	102178828	CDK5RAP2	protein_coding	Novel_lncRNA	NC_030815.1	109618418	109622518	+	2	240	79
TCONS_00275891	XLOC_241770	XLOC_241770	novel	Novel_lncRNA	NC_030815.1	109531474	109532477	+	2	780	178
TCONS_00097806	100861278	SLC16A1	protein_coding	Novel_lncRNA	NC_030810.1	90203243	90233838	+	2	8289	141
TCONS_00385769	102173310	TOR1B	protein_coding	Novel_lncRNA	NC_030818.1	99673678	99675024	-	2	411	93
TCONS_00739320	102185431	CCSAP	protein_coding	Novel_lncRNA	NC_030835.1	43855488	43876674	-	2	21157	556
TCONS_00019736	102176367	PCNT	protein_coding	Novel_lncRNA	NC_030808.1	146070790	146074940	+	3	3303	145
TCONS_00523759	XLOC_460911	XLOC_460911	novel	Novel_lncRNA	NC_030824.1	53516695	53610071	+	6	3858	174
TCONS_00110683	102177678	LRRIQ3	protein_coding	Novel_lncRNA	NC_030810.1	50171775	50290065	-	5	5117	266
TCONS_00110685	102177678	LRRIQ3	protein_coding	Novel_lncRNA	NC_030810.1	50222941	50278389	-	2	229	55
TCONS_00110687	102177678	LRRIQ3	protein_coding	Novel_lncRNA	NC_030810.1	50257416	50290065	-	2	5821	138
TCONS_00110688	102177678	LRRIQ3	protein_coding	Novel_lncRNA	NC_030810.1	50257416	50290065	-	3	5236	155
TCONS_00622882	XLOC_543739	XLOC_543739	novel	Novel_lncRNA	NC_030828.1	44287940	44300113	-	2	3727	173
TCONS_00527236	XLOC_463834	XLOC_463834	novel	Novel_lncRNA	NC_030824.1	6342096	6342758	-	2	289	47
TCONS_00574666	XLOC_501833	XLOC_501833	novel	Novel_lncRNA	NC_030826.1	20076925	20081098	-	2	4093	166
TCONS_00255632	102168817	CATSPERD	protein_coding	Novel_lncRNA	NC_030814.1	91957907	91963706	-	2	5419	253
TCONS_00571165	XLOC_498962	XLOC_498962	novel	Novel_lncRNA	NC_030826.1	58381534	58385155	+	2	761	112
TCONS_00524767	XLOC_461822	XLOC_461822	novel	Novel_lncRNA	NC_030824.1	61304845	61324552	+	2	391	68
TCONS_00408927	XLOC_359689	XLOC_359689	novel	Novel_lncRNA	NC_030819.1	70718018	70718700	-	2	281	45
TCONS_00620825	102184950	NRG4	protein_coding	Novel_lncRNA	NC_030828.1	30803750	30884061	-	9	6124	149
TCONS_00620822	102185400	FBXO22	protein_coding	Novel_lncRNA	NC_030828.1	30801801	30802920	-	2	775	132
TCONS_00188291	102188928	L3MBTL2	protein_coding	Novel_lncRNA	NC_030812.1	111319737	111321296	-	2	1220	142
TCONS_00552920	XLOC_485498	XLOC_485498	novel	Novel_lncRNA	NC_030825.1	21185199	21192646	-	2	7331	204
TCONS_00019653	102191085	COL6A1	protein_coding	Novel_lncRNA	NC_030808.1	145623515	145631858	+	2	396	110
TCONS_00789996	108634616	FGFRL1	protein_coding	Novel_lncRNA	NW_017189684.1	11700	13774	-	2	315	105
TCONS_00801160	XLOC_698410	XLOC_698410	novel	Novel_lncRNA	NW_017213085.1	9629	13216	-	2	2745	83
TCONS_00504499	102189420	LOC102189420	protein_coding	Novel_lncRNA	NC_030823.1	5926048	6211985	-	2	244	80
TCONS_00446147	102189604	RAB2A	protein_coding	Novel_lncRNA	NC_030821.1	55907039	55950753	+	2	280	53
TCONS_00049885	XLOC_044532	XLOC_044532	novel	Novel_lncRNA	NC_030809.1	30678331	30683931	+	2	494	73
TCONS_00310236	XLOC_272982	XLOC_272982	novel	Novel_lncRNA	NC_030816.1	16889343	16947466	-	2	1810	101
TCONS_00310235	XLOC_272982	XLOC_272982	novel	Novel_lncRNA	NC_030816.1	16889343	16932059	-	2	1964	101
TCONS_00310234	XLOC_272982	XLOC_272982	novel	Novel_lncRNA	NC_030816.1	16889343	16893989	-	2	2758	109
TCONS_00655200	XLOC_570921	XLOC_570921	novel	Novel_lncRNA	NC_030830.1	8000392	8003327	-	2	2507	154
TCONS_00250314	XLOC_219630	XLOC_219630	novel	Novel_lncRNA	NC_030814.1	63101630	63122947	-	2	381	89
TCONS_00462438	102169029	TBC1D31	protein_coding	Novel_lncRNA	NC_030821.1	65326886	65332174	-	2	1746	212
TCONS_00029107	XLOC_026501	XLOC_026501	novel	Novel_lncRNA	NC_030808.1	53361652	53362320	-	2	644	57
TCONS_00061171	102180634	ATF2	protein_coding	Novel_lncRNA	NC_030809.1	114516925	114521396	+	3	416	100
TCONS_00038371	XLOC_034747	XLOC_034747	novel	Novel_lncRNA	NC_030808.1	114560652	114567159	-	2	5843	144
TCONS_00038372	102186247	P2RY1	protein_coding	Novel_lncRNA	NC_030808.1	114567590	114574104	-	3	3579	162
TCONS_00061179	102180634	ATF2	protein_coding	Novel_lncRNA	NC_030809.1	114597218	114620456	+	3	565	83
TCONS_00359880	102170983	EVA1A	protein_coding	Novel_lncRNA	NC_030818.1	43700557	43766011	+	3	10008	162
TCONS_00257456	102177611	SMIM7	protein_coding	Novel_lncRNA	NC_030814.1	102354660	102383385	-	5	3313	175
TCONS_00643124	106503424	SEMA3G	protein_coding	Novel_lncRNA	NC_030829.1	48543267	48550344	-	3	308	65
TCONS_00599291	100860790	GHR	protein_coding	Novel_lncRNA	NC_030827.1	31855158	32175967	-	4	25551	168
TCONS_00100931	XLOC_089102	XLOC_089102	novel	Novel_lncRNA	NC_030810.1	106353315	106359294	+	2	626	126
TCONS_00055300	102175445	NCKAP5	protein_coding	Novel_lncRNA	NC_030809.1	72060078	72164231	+	2	317	57
TCONS_00255961	102171236	TRAPPC5	protein_coding	Novel_lncRNA	NC_030814.1	93893345	93987200	-	2	235	78
TCONS_00783462	XLOC_683532	XLOC_683532	novel	Novel_lncRNA	NW_017189517.1	33328453	33464902	-	2	839	108
TCONS_00006178	102181536	ADGRG7	protein_coding	Novel_lncRNA	NC_030808.1	44836901	44860298	+	6	1239	214
TCONS_00681937	102177490	PIGN	protein_coding	Novel_lncRNA	NC_030831.1	60673413	60681839	-	2	4377	199
TCONS_00192822	XLOC_168353	XLOC_168353	novel	Novel_lncRNA	NC_030813.1	20570484	20653636	+	2	577	101
TCONS_00340620	102191246	GPHN	protein_coding	Novel_lncRNA	NC_030817.1	24079744	24132652	-	2	782	138
TCONS_00340622	102191246	GPHN	protein_coding	Novel_lncRNA	NC_030817.1	24462920	24533604	-	2	2440	114
TCONS_00257671	XLOC_225486	XLOC_225486	novel	Novel_lncRNA	NC_030814.1	103810524	103816883	-	3	236	61
TCONS_00691002	XLOC_601659	XLOC_601659	novel	Novel_lncRNA	NC_030832.1	13201184	13216592	-	2	1107	169
TCONS_00079278	XLOC_070655	XLOC_070655	novel	Novel_lncRNA	NC_030809.1	100359874	100380713	-	3	2767	141
TCONS_00672117	XLOC_585863	XLOC_585863	novel	Novel_lncRNA	NC_030831.1	61131716	61139468	+	2	7242	197
TCONS_00199451	102178715	HOPX	protein_coding	Novel_lncRNA	NC_030813.1	72573115	72579376	+	3	954	120
TCONS_00012434	XLOC_011237	XLOC_011237	novel	Novel_lncRNA	NC_030808.1	89144800	89146559	+	2	517	109
TCONS_00244563	102190961	ATP6AP1L	protein_coding	Novel_lncRNA	NC_030814.1	28293275	28347785	-	6	20382	238
TCONS_00771218	108634329	LOC108634329	protein_coding	Novel_lncRNA	NW_017189516.1	61213480	61603983	-	11	10642	259
TCONS_00771219	108634329	LOC108634329	protein_coding	Novel_lncRNA	NW_017189516.1	61213480	61604009	-	10	10413	259
TCONS_00371517	102182799	TTC31	protein_coding	Novel_lncRNA	NC_030818.1	9986147	9996633	-	3	5668	237
TCONS_00469941	102173404	C15H11orf74	protein_coding	Novel_lncRNA	NC_030822.1	15666810	15845438	+	2	454	88
TCONS_00075765	102169059	HNMT	protein_coding	Novel_lncRNA	NC_030809.1	76988283	77036532	-	2	4511	151
TCONS_00290977	XLOC_255360	XLOC_255360	novel	Novel_lncRNA	NC_030815.1	97282209	97283954	-	2	236	75
TCONS_00771215	108634329	LOC108634329	protein_coding	Novel_lncRNA	NW_017189516.1	61201656	61603996	-	9	3940	259
TCONS_00567307	102173781	SRCIN1	protein_coding	Novel_lncRNA	NC_030826.1	38799774	38805012	+	3	383	127
TCONS_00567306	102173502	ARHGAP23	protein_coding	Novel_lncRNA	NC_030826.1	38766968	38784027	+	3	14502	447
TCONS_00760060	108634303	LOC108634303	protein_coding	Novel_lncRNA	NW_017189516.1	39968650	40213764	+	2	11383	113
TCONS_00567309	102173781	SRCIN1	protein_coding	Novel_lncRNA	NC_030826.1	38835035	38860321	+	2	351	117
TCONS_00352709	XLOC_309864	XLOC_309864	novel	Novel_lncRNA	NC_030817.1	100766069	100821640	-	3	2281	116
TCONS_00517635	102184459	VSIG10	protein_coding	Novel_lncRNA	NC_030824.1	14096650	14106031	+	2	629	142
TCONS_00076947	XLOC_068616	XLOC_068616	novel	Novel_lncRNA	NC_030809.1	86523254	86558105	-	2	231	68
TCONS_00352700	XLOC_309864	XLOC_309864	novel	Novel_lncRNA	NC_030817.1	100651232	100791536	-	5	20297	193
TCONS_00518109	102180525	KDM2B	protein_coding	Novel_lncRNA	NC_030824.1	17581167	17597755	+	2	7677	135
TCONS_00298718	XLOC_262406	XLOC_262406	novel	Novel_lncRNA	NC_030816.1	31225217	31243461	+	2	712	164
TCONS_00067728	102189253	RHBDD1	protein_coding	Novel_lncRNA	NC_030809.1	20621155	20650384	-	2	1183	84
TCONS_00159816	102179268	ADAMTS20	protein_coding	Novel_lncRNA	NC_030812.1	36397394	36634582	+	2	211	54
TCONS_00035713	102174434	PLD1	protein_coding	Novel_lncRNA	NC_030808.1	95485118	95497531	-	2	244	81
TCONS_00802427	XLOC_699571	XLOC_699571	novel	Novel_lncRNA	NW_017215280.1	9980	18572	+	2	2394	124
TCONS_00731890	XLOC_637637	XLOC_637637	novel	Novel_lncRNA	NC_030835.1	38164224	38168241	+	2	496	110
TCONS_00063439	100860887	MSTN	protein_coding	Novel_lncRNA	NC_030809.1	130230690	130251032	+	2	3095	140
TCONS_00325587	XLOC_286834	XLOC_286834	novel	Novel_lncRNA	NC_030817.1	26580129	26586701	+	2	526	79
TCONS_00395090	XLOC_347100	XLOC_347100	novel	Novel_lncRNA	NC_030819.1	61548487	61550922	+	2	449	66
TCONS_00099954	102188911	RPTN	protein_coding	Novel_lncRNA	NC_030810.1	101971026	102002487	+	3	638	89
TCONS_00508331	102171635	EFCAB2	protein_coding	Novel_lncRNA	NC_030823.1	30803405	30856210	-	2	2412	162
TCONS_00411793	102182144	SNAP25	protein_coding	Novel_lncRNA	NC_030820.1	3278034	3332740	+	3	810	131
TCONS_00177818	XLOC_155446	XLOC_155446	novel	Novel_lncRNA	NC_030812.1	37357618	37475974	-	2	435	126
TCONS_00496187	102185388	STUM	protein_coding	Novel_lncRNA	NC_030823.1	28113990	28168616	+	3	2292	216
TCONS_00576726	XLOC_503319	XLOC_503319	novel	Novel_lncRNA	NC_030826.1	32815573	32819126	-	2	2987	156
TCONS_00356281	102181964	SLC8A1	protein_coding	Novel_lncRNA	NC_030818.1	22026960	22275644	+	6	12274	139
TCONS_00383780	XLOC_337076	XLOC_337076	novel	Novel_lncRNA	NC_030818.1	87033662	87051094	-	2	3967	178
TCONS_00672039	XLOC_585818	XLOC_585818	novel	Novel_lncRNA	NC_030831.1	60652182	60655116	+	2	399	123
TCONS_00264643	102180940	RCL1	protein_coding	Novel_lncRNA	NC_030815.1	39577770	39599023	+	2	458	90
TCONS_00406266	XLOC_357449	XLOC_357449	novel	Novel_lncRNA	NC_030819.1	55814927	55833316	-	3	2515	130
TCONS_00406267	XLOC_357449	XLOC_357449	novel	Novel_lncRNA	NC_030819.1	55819781	55828324	-	3	2609	130
TCONS_00560071	102170775	LOC102170775	protein_coding	Novel_lncRNA	NC_030825.1	60398830	60466136	-	2	835	75
TCONS_00013381	102190915	LOC102190915	protein_coding	Novel_lncRNA	NC_030808.1	98134733	98138893	+	3	234	78
TCONS_00251933	102186007	RGS14	protein_coding	Novel_lncRNA	NC_030814.1	71756467	71760966	-	2	588	177
TCONS_00293449	XLOC_257587	XLOC_257587	novel	Novel_lncRNA	NC_030815.1	111993580	111993892	-	2	208	69
TCONS_00715364	102168885	MTUS1	protein_coding	Novel_lncRNA	NC_030834.1	25973664	25977896	+	2	322	76
TCONS_00485678	102188695	ZNF214	protein_coding	Novel_lncRNA	NC_030822.1	36698414	36701517	-	3	2134	131
TCONS_00370649	102184731	LYG1	protein_coding	Novel_lncRNA	NC_030818.1	4324480	4325725	-	3	335	106
TCONS_00369798	108637100	LOC108637100	protein_coding	Novel_lncRNA	NC_030818.1	104679944	104686399	+	3	4733	262
TCONS_00369799	108637100	LOC108637100	protein_coding	Novel_lncRNA	NC_030818.1	104679944	104686399	+	3	5117	295
TCONS_00587631	102185869	PARP8	protein_coding	Novel_lncRNA	NC_030827.1	28400414	28425283	+	2	362	73
TCONS_00578998	XLOC_504569	XLOC_504569	novel	Novel_lncRNA	NC_030826.1	42893395	42974304	-	3	1669	207
TCONS_00293190	XLOC_257345	XLOC_257345	novel	Novel_lncRNA	NC_030815.1	110037159	110040134	-	2	1176	140
TCONS_00406407	XLOC_357590	XLOC_357590	novel	Novel_lncRNA	NC_030819.1	56346731	56365639	-	2	3109	135
TCONS_00739155	XLOC_643984	XLOC_643984	novel	Novel_lncRNA	NC_030835.1	42710050	42775991	-	2	414	111
TCONS_00485580	102184922	LOC102184922	protein_coding	Novel_lncRNA	NC_030822.1	36254119	36266673	-	3	731	73
TCONS_00440942	XLOC_387455	XLOC_387455	novel	Novel_lncRNA	NC_030821.1	20280721	20289795	+	2	983	98
TCONS_00531951	102179034	FAT4	protein_coding	Novel_lncRNA	NC_030824.1	38748779	38764534	-	2	218	45
TCONS_00230949	102188850	FGF1	protein_coding	Novel_lncRNA	NC_030814.1	56787247	56799644	+	2	2093	175
TCONS_00271422	102189481	AAED1	protein_coding	Novel_lncRNA	NC_030815.1	83202439	83204691	+	2	1613	144
TCONS_00321241	XLOC_283073	XLOC_283073	novel	Novel_lncRNA	NC_030816.1	90304284	90304678	-	2	232	77
TCONS_00347044	XLOC_305201	XLOC_305201	novel	Novel_lncRNA	NC_030817.1	65622069	65623774	-	2	1463	163
TCONS_00431046	XLOC_379019	XLOC_379019	novel	Novel_lncRNA	NC_030820.1	43765144	43781936	-	3	1274	159
TCONS_00431047	XLOC_379019	XLOC_379019	novel	Novel_lncRNA	NC_030820.1	43765144	43781938	-	3	1285	159
TCONS_00239846	102170134	GFPT2	protein_coding	Novel_lncRNA	NC_030814.1	107856546	107874165	+	2	295	94
TCONS_00447991	102187242	KIAA0196	protein_coding	Novel_lncRNA	NC_030821.1	66890112	66894467	+	2	4335	174
TCONS_00286638	XLOC_251530	XLOC_251530	novel	Novel_lncRNA	NC_030815.1	68174675	68175389	-	2	381	47
TCONS_00557523	102179976	HAUS5	protein_coding	Novel_lncRNA	NC_030825.1	47175567	47181542	-	2	2713	141
TCONS_00786882	XLOC_686512	XLOC_686512	novel	Novel_lncRNA	NW_017189550.1	3561	23602	-	2	566	151
TCONS_00000009	XLOC_000002	XLOC_000002	novel	Novel_lncRNA	NC_005044.2	6	15920	-	2	15598	179
TCONS_00435218	XLOC_382381	XLOC_382381	novel	Novel_lncRNA	NC_030820.1	66891520	66893174	-	2	557	103
TCONS_00423773	XLOC_372556	XLOC_372556	novel	Novel_lncRNA	NC_030820.1	77631353	77639895	+	3	4840	170
TCONS_00420242	102191534	LOC102191534	protein_coding	Novel_lncRNA	NC_030820.1	57294425	57369594	+	2	7526	160
TCONS_00785689	102182574	AMMECR1	protein_coding	Novel_lncRNA	NW_017189519.1	200608	210821	+	2	7658	117
TCONS_00127924	102173715	HUS1	protein_coding	Novel_lncRNA	NC_030811.1	45638129	45638438	+	2	232	50
TCONS_00475334	XLOC_418754	XLOC_418754	novel	Novel_lncRNA	NC_030822.1	51731870	51771278	+	2	277	91
TCONS_00120200	108635662	LOC108635662	protein_coding	Novel_lncRNA	NC_030810.1	108441975	108491670	-	2	219	73
TCONS_00411665	102188148	PLCB1	protein_coding	Novel_lncRNA	NC_030820.1	603000	1048419	+	4	401	103
TCONS_00495982	XLOC_437024	XLOC_437024	novel	Novel_lncRNA	NC_030823.1	26517691	26524862	+	2	7150	136
TCONS_00495980	102182332	DNAH14	protein_coding	Novel_lncRNA	NC_030823.1	26479045	26642846	+	5	1190	148
TCONS_00495987	102182332	DNAH14	protein_coding	Novel_lncRNA	NC_030823.1	26582725	26669988	+	7	4719	143
TCONS_00178391	102170949	FRS2	protein_coding	Novel_lncRNA	NC_030812.1	43425547	43487700	-	2	7403	94
TCONS_00178392	102170949	FRS2	protein_coding	Novel_lncRNA	NC_030812.1	43449256	43487700	-	2	5991	187
TCONS_00116356	102176930	RAP1A	protein_coding	Novel_lncRNA	NC_030810.1	88976719	88985274	-	2	286	49
TCONS_00800527	XLOC_697844	XLOC_697844	novel	Novel_lncRNA	NW_017212201.1	9110	9756	-	2	231	71
TCONS_00753520	106503744	LOC106503744	protein_coding	Novel_lncRNA	NC_030836.1	41482342	41488279	-	10	4144	172
TCONS_00733210	102182280	CHAT	protein_coding	Novel_lncRNA	NC_030835.1	2013955	2021133	-	3	572	85
TCONS_00753521	106503744	LOC106503744	protein_coding	Novel_lncRNA	NC_030836.1	41482342	41488279	-	12	3278	172
TCONS_00331403	102173305	EXD1	protein_coding	Novel_lncRNA	NC_030817.1	66350192	66360828	+	4	942	84
TCONS_00336366	102168542	SFXN1	protein_coding	Novel_lncRNA	NC_030817.1	95523879	95568921	+	2	1199	136
TCONS_00172947	102188287	PPFIA2	protein_coding	Novel_lncRNA	NC_030812.1	10816767	10827668	-	2	229	64
TCONS_00753524	106503744	LOC106503744	protein_coding	Novel_lncRNA	NC_030836.1	41482342	41488279	-	12	3690	172
TCONS_00546124	XLOC_480284	XLOC_480284	novel	Novel_lncRNA	NC_030825.1	50230652	50233386	+	2	202	67
TCONS_00743571	XLOC_648005	XLOC_648005	novel	Novel_lncRNA	NC_030836.1	27930285	28078884	+	4	20892	232
TCONS_00010652	102189992	P3H2	protein_coding	Novel_lncRNA	NC_030808.1	77074578	77076776	+	2	684	92
TCONS_00546653	XLOC_480606	XLOC_480606	novel	Novel_lncRNA	NC_030825.1	53073382	53100117	+	3	622	86
TCONS_00735326	102180459	NUDT13	protein_coding	Novel_lncRNA	NC_030835.1	16436775	16447716	-	3	2296	122
TCONS_00735327	102180459	NUDT13	protein_coding	Novel_lncRNA	NC_030835.1	16436775	16447716	-	3	606	83
TCONS_00735328	102180459	NUDT13	protein_coding	Novel_lncRNA	NC_030835.1	16441995	16447716	-	2	469	63
TCONS_00348181	XLOC_306154	XLOC_306154	novel	Novel_lncRNA	NC_030817.1	71754717	71755376	-	2	519	62
TCONS_00687455	102190953	LOC102190953	protein_coding	Novel_lncRNA	NC_030832.1	34451298	34506815	+	2	298	99
TCONS_00336185	XLOC_295788	XLOC_295788	novel	Novel_lncRNA	NC_030817.1	94872503	94881614	+	3	7592	162
TCONS_00290365	XLOC_254773	XLOC_254773	novel	Novel_lncRNA	NC_030815.1	93476966	93540945	-	3	1001	106
TCONS_00336182	XLOC_295801	XLOC_295801	novel	Novel_lncRNA	NC_030817.1	94839008	94856626	+	2	17559	300
TCONS_00488189	XLOC_429964	XLOC_429964	novel	Novel_lncRNA	NC_030822.1	53801312	53806686	-	2	384	96
TCONS_00748398	102182568	GRM5	protein_coding	Novel_lncRNA	NC_030836.1	6334668	6599611	-	3	1584	142
TCONS_00340430	XLOC_299523	XLOC_299523	novel	Novel_lncRNA	NC_030817.1	22680542	22688738	-	2	891	67
TCONS_00031523	102169629	OSBPL11	protein_coding	Novel_lncRNA	NC_030808.1	69730791	69737406	-	2	518	172
TCONS_00065012	102188909	LDLRAD2	protein_coding	Novel_lncRNA	NC_030809.1	4983189	4986372	-	2	516	171
TCONS_00766057	XLOC_667351	XLOC_667351	novel	Novel_lncRNA	NW_017189516.1	20953172	20954672	-	2	630	159
TCONS_00348457	XLOC_306419	XLOC_306419	novel	Novel_lncRNA	NC_030817.1	73609726	73626141	-	2	863	91
TCONS_00632636	XLOC_552319	XLOC_552319	novel	Novel_lncRNA	NC_030829.1	32042223	32052316	+	2	211	54
TCONS_00476682	XLOC_419906	XLOC_419906	novel	Novel_lncRNA	NC_030822.1	59088996	59096763	+	4	956	117
TCONS_00786088	XLOC_685901	XLOC_685901	novel	Novel_lncRNA	NW_017189528.1	3292	5888	-	2	1941	138
TCONS_00487630	102187065	GRIK4	protein_coding	Novel_lncRNA	NC_030822.1	51082553	51150624	-	3	258	80
TCONS_00487631	102187065	GRIK4	protein_coding	Novel_lncRNA	NC_030822.1	51134998	51150624	-	2	316	105
TCONS_00275932	102182036	LOC102182036	protein_coding	Novel_lncRNA	NC_030815.1	109906599	109952897	+	11	19783	579
TCONS_00556935	XLOC_489075	XLOC_489075	novel	Novel_lncRNA	NC_030825.1	43648259	43655978	-	2	388	63
TCONS_00094676	102191389	RPAP2	protein_coding	Novel_lncRNA	NC_030810.1	69511832	69556577	+	2	20215	237
TCONS_00094677	102191389	RPAP2	protein_coding	Novel_lncRNA	NC_030810.1	69526077	69599327	+	2	1783	106
TCONS_00104694	102182658	KIAA0319L	protein_coding	Novel_lncRNA	NC_030810.1	10556507	10578705	-	2	862	165
TCONS_00433371	102175137	ZNF831	protein_coding	Novel_lncRNA	NC_030820.1	56511584	56524969	-	2	1726	138
TCONS_00653950	XLOC_569809	XLOC_569809	novel	Novel_lncRNA	NC_030830.1	1902783	1920129	-	2	8245	277
TCONS_00044754	XLOC_040298	XLOC_040298	novel	Novel_lncRNA	NC_030809.1	979262	991573	+	4	2755	162
TCONS_00044755	XLOC_040298	XLOC_040298	novel	Novel_lncRNA	NC_030809.1	979262	991573	+	4	2811	169
TCONS_00044751	XLOC_040298	XLOC_040298	novel	Novel_lncRNA	NC_030809.1	979191	991573	+	3	688	229
TCONS_00044752	XLOC_040298	XLOC_040298	novel	Novel_lncRNA	NC_030809.1	979191	991573	+	3	12091	379
TCONS_00044753	XLOC_040298	XLOC_040298	novel	Novel_lncRNA	NC_030809.1	979258	991573	+	2	812	150
TCONS_00381921	XLOC_335313	XLOC_335313	novel	Novel_lncRNA	NC_030818.1	78070598	78071835	-	2	967	152
TCONS_00277265	XLOC_242957	XLOC_242957	novel	Novel_lncRNA	NC_030815.1	7954079	7956823	-	2	1317	79
TCONS_00748230	XLOC_651720	XLOC_651720	novel	Novel_lncRNA	NC_030836.1	4546213	4591365	-	4	4095	131
TCONS_00582424	XLOC_507058	XLOC_507058	novel	Novel_lncRNA	NC_030826.1	61310615	61311213	-	2	499	71
TCONS_00089607	102168317	FGGY	protein_coding	Novel_lncRNA	NC_030810.1	34482545	34497358	+	2	628	83
TCONS_00011525	102186804	PARL	protein_coding	Novel_lncRNA	NC_030808.1	82973383	82985019	+	2	11501	163
TCONS_00212000	XLOC_185900	XLOC_185900	novel	Novel_lncRNA	NC_030813.1	46182485	46190134	-	2	2526	134
TCONS_00414906	102170438	KIAA1217	protein_coding	Novel_lncRNA	NC_030820.1	24692167	24705747	+	3	6390	171
TCONS_00609599	XLOC_532176	XLOC_532176	novel	Novel_lncRNA	NC_030828.1	28904301	28907777	+	2	3280	121
TCONS_00646788	XLOC_563969	XLOC_563969	novel	Novel_lncRNA	NC_030830.1	9249806	9260333	+	2	1567	98
TCONS_00223535	102188403	ST8SIA4	protein_coding	Novel_lncRNA	NC_030814.1	10527519	10549728	+	2	788	181
TCONS_00796939	XLOC_694628	XLOC_694628	novel	Novel_lncRNA	NW_017191250.1	4703	5498	-	2	405	72
TCONS_00141992	102181562	TMEM209	protein_coding	Novel_lncRNA	NC_030811.1	26191934	26220443	-	4	886	141
TCONS_00251320	102191042	ZNF692	protein_coding	Novel_lncRNA	NC_030814.1	67833386	67837718	-	3	2386	109
TCONS_00632635	XLOC_552318	XLOC_552318	novel	Novel_lncRNA	NC_030829.1	32035953	32046570	+	2	745	93
TCONS_00526474	XLOC_463220	XLOC_463220	novel	Novel_lncRNA	NC_030824.1	2025403	2034195	-	2	8669	282
TCONS_00479431	102190336	AASDHPPT	protein_coding	Novel_lncRNA	NC_030822.1	80937259	80966560	+	3	13766	183
TCONS_00580292	102190167	LOC102190167	protein_coding	Novel_lncRNA	NC_030826.1	50234177	50236466	-	2	1798	138
TCONS_00656145	XLOC_571800	XLOC_571800	novel	Novel_lncRNA	NC_030830.1	12223693	12228872	-	3	3028	136
TCONS_00708114	100861069	GBF1	protein_coding	Novel_lncRNA	NC_030833.1	28770637	28791268	-	4	6375	133
TCONS_00708113	100861069	GBF1	protein_coding	Novel_lncRNA	NC_030833.1	28770637	28791268	-	4	6378	134
TCONS_00652490	100860994	PACSIN1	protein_coding	Novel_lncRNA	NC_030830.1	40175312	40193942	+	3	4262	149
TCONS_00020615	102177934	LOC102177934	protein_coding	Novel_lncRNA	NC_030808.1	151405424	151426215	+	2	911	90
TCONS_00020614	102177934	LOC102177934	protein_coding	Novel_lncRNA	NC_030808.1	151396881	151423574	+	2	597	63
TCONS_00225242	XLOC_198028	XLOC_198028	novel	Novel_lncRNA	NC_030814.1	21741279	21744551	+	2	1255	107
TCONS_00489972	XLOC_431586	XLOC_431586	novel	Novel_lncRNA	NC_030822.1	64606219	64614835	-	2	5856	128
TCONS_00439987	102170338	C14H8orf37	protein_coding	Novel_lncRNA	NC_030821.1	13104814	13134765	+	3	1629	85
TCONS_00439986	102170338	C14H8orf37	protein_coding	Novel_lncRNA	NC_030821.1	13104730	13134765	+	4	1816	97
TCONS_00439988	XLOC_386583	XLOC_386583	novel	Novel_lncRNA	NC_030821.1	13104816	13112262	+	2	600	113
TCONS_00687768	108633862	LOC108633862	protein_coding	Novel_lncRNA	NC_030832.1	36766780	36772261	+	3	1323	138
TCONS_00609372	XLOC_531989	XLOC_531989	novel	Novel_lncRNA	NC_030828.1	27426467	27457287	+	3	472	103
TCONS_00430873	XLOC_378865	XLOC_378865	novel	Novel_lncRNA	NC_030820.1	42571462	42598540	-	2	1304	126
TCONS_00687585	XLOC_599124	XLOC_599124	novel	Novel_lncRNA	NC_030832.1	35970318	35979469	+	2	1208	143
TCONS_00430876	XLOC_378865	XLOC_378865	novel	Novel_lncRNA	NC_030820.1	42596084	42599026	-	2	2437	107
TCONS_00147907	XLOC_129716	XLOC_129716	novel	Novel_lncRNA	NC_030811.1	67226896	67319315	-	3	3670	136
TCONS_00675909	102184393	C24H18orf21	protein_coding	Novel_lncRNA	NC_030831.1	21437648	21456918	-	6	2407	242
TCONS_00147901	XLOC_129716	XLOC_129716	novel	Novel_lncRNA	NC_030811.1	67203955	67319439	-	3	356	73
TCONS_00553831	102171643	DRC7	protein_coding	Novel_lncRNA	NC_030825.1	27044010	27047726	-	2	2864	221
TCONS_00079420	102185959	TANK	protein_coding	Novel_lncRNA	NC_030809.1	100837970	100936984	-	3	529	131
TCONS_00555785	XLOC_488024	XLOC_488024	novel	Novel_lncRNA	NC_030825.1	37123144	37127355	-	2	1228	109
TCONS_00689720	102191668	2020-09-12	protein_coding	Novel_lncRNA	NC_030832.1	3787407	3788250	-	2	488	77
TCONS_00437471	XLOC_384347	XLOC_384347	novel	Novel_lncRNA	NC_030820.1	79990773	80001146	-	2	451	118
TCONS_00700744	102179909	DNMBP	protein_coding	Novel_lncRNA	NC_030833.1	30759648	30782111	+	2	5194	182
TCONS_00727476	XLOC_633880	XLOC_633880	novel	Novel_lncRNA	NC_030835.1	6928924	6940920	+	2	879	69
TCONS_00715584	XLOC_622879	XLOC_622879	novel	Novel_lncRNA	NC_030834.1	27139391	27270679	+	2	1021	75
TCONS_00188125	102185348	RPS19BP1	protein_coding	Novel_lncRNA	NC_030812.1	109876446	109880415	-	4	3218	144
TCONS_00730669	102187457	FAM13C	protein_coding	Novel_lncRNA	NC_030835.1	30433018	30523705	+	2	744	138
TCONS_00176827	XLOC_154562	XLOC_154562	novel	Novel_lncRNA	NC_030812.1	30332862	30336344	-	2	3462	129
TCONS_00176821	XLOC_154556	XLOC_154556	novel	Novel_lncRNA	NC_030812.1	30318698	30336743	-	2	739	49
TCONS_00657238	106503494	LOC106503494	protein_coding	Novel_lncRNA	NC_030830.1	18075168	18136784	-	2	379	115
TCONS_00303240	XLOC_266683	XLOC_266683	novel	Novel_lncRNA	NC_030816.1	59631324	59675064	+	2	259	82
TCONS_00669859	102190752	DYM	protein_coding	Novel_lncRNA	NC_030831.1	49254189	49258446	+	2	205	55
TCONS_00395401	102170882	NHLRC3	protein_coding	Novel_lncRNA	NC_030819.1	63446096	63449317	+	2	2822	142
TCONS_00411851	102189493	SLX4IP	protein_coding	Novel_lncRNA	NC_030820.1	3648295	3726420	+	6	6571	196
TCONS_00648493	102173244	ZNF391	protein_coding	Novel_lncRNA	NC_030830.1	18745240	18750432	+	2	320	106
TCONS_00411852	102189493	SLX4IP	protein_coding	Novel_lncRNA	NC_030820.1	3651299	3726420	+	7	6427	280
TCONS_00682116	XLOC_595033	XLOC_595033	novel	Novel_lncRNA	NC_030831.1	61939001	61942848	-	2	2889	173
TCONS_00209320	102173738	LOC102173738	protein_coding	Novel_lncRNA	NC_030813.1	25748311	25974134	-	2	284	87
TCONS_00209322	102173738	LOC102173738	protein_coding	Novel_lncRNA	NC_030813.1	25750948	25976753	-	2	263	52
TCONS_00209323	102173738	LOC102173738	protein_coding	Novel_lncRNA	NC_030813.1	25750948	25976855	-	2	365	86
TCONS_00677212	XLOC_590654	XLOC_590654	novel	Novel_lncRNA	NC_030831.1	30773815	30777321	-	3	2581	142
TCONS_00682118	102178964	SERPINB12	protein_coding	Novel_lncRNA	NC_030831.1	61980581	61981957	-	2	948	152
TCONS_00672909	102179155	TSHZ1	protein_coding	Novel_lncRNA	NC_030831.1	3443062	3499109	-	2	3828	147
TCONS_00048920	XLOC_043724	XLOC_043724	novel	Novel_lncRNA	NC_030809.1	26334035	26348043	+	2	926	82
TCONS_00218403	102186290	BMP2K	protein_coding	Novel_lncRNA	NC_030813.1	93957093	94040208	-	2	391	65
TCONS_00032274	XLOC_029160	XLOC_029160	novel	Novel_lncRNA	NC_030808.1	73398287	73401901	-	2	1948	175
TCONS_00430127	XLOC_378220	XLOC_378220	novel	Novel_lncRNA	NC_030820.1	38218556	38219921	-	2	320	88
TCONS_00242236	102185179	ERAP1	protein_coding	Novel_lncRNA	NC_030814.1	14393810	14397191	-	2	1673	131
TCONS_00155812	XLOC_136912	XLOC_136912	novel	Novel_lncRNA	NC_030812.1	10304454	10316239	+	2	7486	142
TCONS_00350706	102171880	CORO2B	protein_coding	Novel_lncRNA	NC_030817.1	85813439	85870731	-	2	999	215
TCONS_00293851	102186119	SLC17A5	protein_coding	Novel_lncRNA	NC_030816.1	235592	251067	+	4	8215	194
TCONS_00293850	102186119	SLC17A5	protein_coding	Novel_lncRNA	NC_030816.1	235560	251067	+	4	6446	194
TCONS_00293853	102186119	SLC17A5	protein_coding	Novel_lncRNA	NC_030816.1	235606	251067	+	4	11296	194
TCONS_00293852	102186119	SLC17A5	protein_coding	Novel_lncRNA	NC_030816.1	235606	251067	+	4	10256	194
TCONS_00293855	102186119	SLC17A5	protein_coding	Novel_lncRNA	NC_030816.1	235614	251067	+	3	9740	194
TCONS_00293854	102186119	SLC17A5	protein_coding	Novel_lncRNA	NC_030816.1	235606	251067	+	3	15017	194
TCONS_00293857	102186119	SLC17A5	protein_coding	Novel_lncRNA	NC_030816.1	235626	251067	+	4	3166	194
TCONS_00293856	102186119	SLC17A5	protein_coding	Novel_lncRNA	NC_030816.1	235626	251067	+	3	9037	153
TCONS_00712170	102188828	RNF170	protein_coding	Novel_lncRNA	NC_030834.1	8013459	8017876	+	2	1086	95
TCONS_00620465	XLOC_541567	XLOC_541567	novel	Novel_lncRNA	NC_030828.1	28230589	28233117	-	2	1234	103
TCONS_00142085	108635894	SMKR1	protein_coding	Novel_lncRNA	NC_030811.1	26734953	26742933	-	2	2349	205
TCONS_00667453	102190006	TTC39C	protein_coding	Novel_lncRNA	NC_030831.1	32930775	32933348	+	2	455	115
TCONS_00632387	102171383	FOXP1	protein_coding	Novel_lncRNA	NC_030829.1	30067992	30185028	+	2	1899	150
TCONS_00161114	XLOC_141367	XLOC_141367	novel	Novel_lncRNA	NC_030812.1	47413331	47428387	+	2	5722	156
TCONS_00717520	XLOC_624660	XLOC_624660	novel	Novel_lncRNA	NC_030834.1	38215804	38217838	+	2	1544	111
TCONS_00288935	XLOC_253452	XLOC_253452	novel	Novel_lncRNA	NC_030815.1	84105481	84112480	-	3	261	55
TCONS_00471543	XLOC_415489	XLOC_415489	novel	Novel_lncRNA	NC_030822.1	25008072	25018966	+	2	400	70
TCONS_00471542	XLOC_415489	XLOC_415489	novel	Novel_lncRNA	NC_030822.1	25007699	25030911	+	2	6678	152
TCONS_00557201	XLOC_489294	XLOC_489294	novel	Novel_lncRNA	NC_030825.1	45322809	45341329	-	4	12512	220
TCONS_00557200	XLOC_489294	XLOC_489294	novel	Novel_lncRNA	NC_030825.1	45322809	45341329	-	4	16546	220
TCONS_00165350	102183044	AMN1	protein_coding	Novel_lncRNA	NC_030812.1	76737682	76814970	+	7	4829	159
TCONS_00557202	XLOC_489294	XLOC_489294	novel	Novel_lncRNA	NC_030825.1	45322809	45341730	-	5	10233	180
TCONS_00557205	XLOC_489294	XLOC_489294	novel	Novel_lncRNA	NC_030825.1	45322809	45341756	-	3	18224	276
TCONS_00557204	XLOC_489294	XLOC_489294	novel	Novel_lncRNA	NC_030825.1	45322809	45341756	-	2	18847	276
TCONS_00560791	XLOC_491538	XLOC_491538	novel	Novel_lncRNA	NC_030825.1	65130254	65130793	-	2	369	86
TCONS_00468138	102188333	MTCH2	protein_coding	Novel_lncRNA	NC_030822.1	5557372	5564484	+	4	2146	159
TCONS_00131606	XLOC_115182	XLOC_115182	novel	Novel_lncRNA	NC_030811.1	70047416	70047963	+	2	465	91
TCONS_00568273	XLOC_496924	XLOC_496924	novel	Novel_lncRNA	NC_030826.1	42876292	42904410	+	3	2018	207
TCONS_00568270	XLOC_496924	XLOC_496924	novel	Novel_lncRNA	NC_030826.1	42875535	42892951	+	3	1786	146
TCONS_00568271	XLOC_496924	XLOC_496924	novel	Novel_lncRNA	NC_030826.1	42875535	42904410	+	3	1523	207
TCONS_00168087	102181276	STYK1	protein_coding	Novel_lncRNA	NC_030812.1	97609552	97614104	+	2	558	78
TCONS_00467660	XLOC_411913	XLOC_411913	novel	Novel_lncRNA	NC_030822.1	2862178	2881975	+	3	1485	184
TCONS_00593697	XLOC_517561	XLOC_517561	novel	Novel_lncRNA	NC_030827.1	69454345	69478836	+	3	351	77
TCONS_00593698	XLOC_517561	XLOC_517561	novel	Novel_lncRNA	NC_030827.1	69454362	69466004	+	2	2888	121
TCONS_00658258	102178867	MSH5	protein_coding	Novel_lncRNA	NC_030830.1	22400068	22406956	-	3	2601	143
TCONS_00658257	102178867	MSH5	protein_coding	Novel_lncRNA	NC_030830.1	22400068	22406925	-	5	2750	143
TCONS_00490072	102187508	CWF19L2	protein_coding	Novel_lncRNA	NC_030822.1	66174733	66194655	-	2	1170	81
TCONS_00343672	102177243	ATP8B4	protein_coding	Novel_lncRNA	NC_030817.1	42827495	42923662	-	2	488	162
TCONS_00649178	XLOC_565900	XLOC_565900	novel	Novel_lncRNA	NC_030830.1	21710170	21778258	+	3	3761	132
TCONS_00545846	102177831	SIPA1L3	protein_coding	Novel_lncRNA	NC_030825.1	48669640	48682608	+	2	8015	287
TCONS_00545847	102177831	SIPA1L3	protein_coding	Novel_lncRNA	NC_030825.1	48669717	48783528	+	4	5571	262
TCONS_00783744	XLOC_683789	XLOC_683789	novel	Novel_lncRNA	NW_017189517.1	35596251	35597508	-	3	247	37
TCONS_00262486	102183597	DENND4C	protein_coding	Novel_lncRNA	NC_030815.1	24806926	24813634	+	2	5298	199
TCONS_00745517	102178247	FADS1	protein_coding	Novel_lncRNA	NC_030836.1	40609579	40612626	+	2	2435	177
TCONS_00537477	XLOC_473014	XLOC_473014	novel	Novel_lncRNA	NC_030825.1	3440899	3481113	+	2	618	86
TCONS_00309308	XLOC_272181	XLOC_272181	novel	Novel_lncRNA	NC_030816.1	9993382	9997567	-	2	2225	74
TCONS_00163582	102171036	ANO4	protein_coding	Novel_lncRNA	NC_030812.1	63250604	63269531	+	2	919	208
TCONS_00215605	102181939	LOC102181939	protein_coding	Novel_lncRNA	NC_030813.1	71777570	71802216	-	3	233	77
TCONS_00248464	XLOC_218136	XLOC_218136	novel	Novel_lncRNA	NC_030814.1	50712397	50722872	-	2	4221	272
TCONS_00059615	XLOC_053396	XLOC_053396	novel	Novel_lncRNA	NC_030809.1	101791358	101793453	+	3	593	77
TCONS_00248463	XLOC_218136	XLOC_218136	novel	Novel_lncRNA	NC_030814.1	50712397	50722763	-	2	4053	137
TCONS_00684674	102177770	ABCC1	protein_coding	Novel_lncRNA	NC_030832.1	14181754	14206333	+	2	676	161
TCONS_00168621	102187844	CLSTN3	protein_coding	Novel_lncRNA	NC_030812.1	102198594	102207895	+	2	2463	214
TCONS_00636383	XLOC_555155	XLOC_555155	novel	Novel_lncRNA	NC_030829.1	59884253	59890401	+	2	5244	235
TCONS_00230001	102176527	LOC102176527	protein_coding	Novel_lncRNA	NC_030814.1	50771035	50774589	+	4	529	92
TCONS_00439156	102169114	OSGIN2	protein_coding	Novel_lncRNA	NC_030821.1	8400950	8425222	+	2	5344	197
TCONS_00439157	102169114	OSGIN2	protein_coding	Novel_lncRNA	NC_030821.1	8400950	8432974	+	4	4219	197
TCONS_00528288	XLOC_464627	XLOC_464627	novel	Novel_lncRNA	NC_030824.1	12091113	12093431	-	2	419	73
TCONS_00042411	108636542	LOC108636542	protein_coding	Novel_lncRNA	NC_030808.1	144204974	144213984	-	2	1286	138
TCONS_00414937	102171349	PRTFDC1	protein_coding	Novel_lncRNA	NC_030820.1	25061241	25081289	+	3	4462	171
TCONS_00630921	XLOC_550671	XLOC_550671	novel	Novel_lncRNA	NC_030829.1	22438057	22449076	+	2	1269	111
TCONS_00571103	XLOC_498901	XLOC_498901	novel	Novel_lncRNA	NC_030826.1	58233435	58245940	+	2	4060	139
TCONS_00202121	102189568	CCNI	protein_coding	Novel_lncRNA	NC_030813.1	92414123	92486621	+	2	203	67
TCONS_00255655	102179845	RFX2	protein_coding	Novel_lncRNA	NC_030814.1	92098739	92126074	-	2	251	73
TCONS_00571107	XLOC_498905	XLOC_498905	novel	Novel_lncRNA	NC_030826.1	58249809	58254193	+	2	693	219
TCONS_00048310	102188094	CUL3	protein_coding	Novel_lncRNA	NC_030809.1	23014668	23070711	+	2	923	97
TCONS_00048311	102188094	CUL3	protein_coding	Novel_lncRNA	NC_030809.1	23023842	23073721	+	2	1434	87
TCONS_00759339	XLOC_661184	XLOC_661184	novel	Novel_lncRNA	NW_017189516.1	33123284	33123844	+	2	312	46
TCONS_00655193	XLOC_570921	XLOC_570921	novel	Novel_lncRNA	NC_030830.1	7986440	8003327	-	2	670	97
TCONS_00655191	XLOC_570921	XLOC_570921	novel	Novel_lncRNA	NC_030830.1	7986440	8003327	-	2	716	105
TCONS_00269546	102179386	STC1	protein_coding	Novel_lncRNA	NC_030815.1	70805359	70874822	+	2	2309	169
TCONS_00453008	102174135	RALYL	protein_coding	Novel_lncRNA	NC_030821.1	4014609	4099287	-	2	295	65
TCONS_00367219	XLOC_322787	XLOC_322787	novel	Novel_lncRNA	NC_030818.1	88298171	88302866	+	2	333	91
TCONS_00567819	108638287	LOC108638287	protein_coding	Novel_lncRNA	NC_030826.1	41001048	41006521	+	2	211	70
TCONS_00777537	102177221	CENPI	protein_coding	Novel_lncRNA	NW_017189517.1	40386366	40469789	+	2	1958	306
TCONS_00500910	102172564	ARPC5	protein_coding	Novel_lncRNA	NC_030823.1	63309293	63310161	+	2	674	217
TCONS_00473185	102184922	LOC102184922	protein_coding	Novel_lncRNA	NC_030822.1	36045216	36208845	+	2	316	105
[truncated: 6,260 more rows]

## Sheet: sequence information
Supplementary file 2 Novel lncRNA sequence information
>TCONS_00000009
TTATGTCTTTATTACATTAATACTGATATACGTGCTTAATATGCATGTGGAAAATCGTTTAATGTACTATATACATATTATGTCCTTGTTACATTAATATTATGTACGTACACGTGAAGTAGATCATAAAATGTAATGTACATACATTACGTTTATGCTGGATTAGTACTGCACATGTGTAGGGTAGATATATAGTAAACTATATGAAGGCTGTATGTCCGCGTTATATGGATGTTAGTAAATGTATTTGTGTGTAGGCGAGCGGTGTAATGTACTTGCATACGCGTAACATTGTGTGGTGTTGGCGTTTGTGTGGGTATCTAAGTTGGGTTAGGATTGGGATGTTTTTATACGTGTGGGTTGTTGGCATGTCTGTAAGCTTGTGGAGTGGGAAGTTTG…
>TCONS_00000010
CACTTACCATGTAAAAGACCCAGGCACTTATATATTTACCTTGGCTGGAGTAAAGATTTGAGTATTGGAAGTAGAAAAATTTTGCACTAATATCTAGGAGGGAGCGTGTTTAAAACGGTGGTATATATTTAAGAAGGAGGGGGGGGAAAGGTGGAGCGAATGCATGGTGAAATGCAACATAATAAGTATGTCCTGTGACCATTAACTGCAATGCCCATGCCTACCATTATGGGGATGCTCAAGATGCAGTTAAGTCCAGCTACAATTTATGCTCCGGGTCGGGGCCTCAGACGGCCATAGCTGAGTCCAAGCATCCCCGAAAATTAAAAAATACCAAATGTATGACAGCACAGTTATGTGTGAGCATGGGCTGATTAGTCATTAGTCCATCGAGATGTC…
>TCONS_00000082
tactttggccacctcatgcgaagagttgactcattggaaaagactctgatgctgggagggattgggggcaggaggagaaggggatgacagaggatgagatggctggatggcatcaccgactcaatggacgtgagtctgagtgaactccgggagttggtgatggacagggaggcctggcgtgctgcgattcatggcgttgcaaagagtcggacacagctgagcggatgaactgaactgaacacagctgCACTAGCCAAGTTGGTTGAGACTGGGATGTGGAACCAGGATATGGAGGGCCAGCTATAAAGGTATGCTTGGATTTTTGACTGCACAGTGAGTCAGCACTCCAACCCCCGAGTTATtgaagggtcaactgtatatgaTTTAAAGACACACACT…
>TCONS_00000083
CCCCGCCCTGCCGGCGCCCTCAACCTAGCGCCGGTGGAGCGCTCTCCTCCCGGGGCTGAGGTGGCGCGGAGGACGCCGGCTCGGCCGCGGCGTGGCCGCCTCCGCCTCTGTGTGTGCGCCCAGGGGGTCGGCGTGGGCGTCGGGGAAGCCGGCTTTCCAGACTCCTGTCTGGAAGGGATccggcttcagtctcctgcaccAGAACGGAGGAATGGCAAACTTCTGTCCAGTTTTCAGGATGATGCCTGAGTCTACCATTGTGCACGGTATCCCTCAGTCCAGAAGGCCAGACATAGGAGAAAACCTCAGGCTTCTGTCTGGATATGGATGAGGCAGTTGCCAGTccatggagggcatggcaacccactccagcgttcttgcctggagaatccccacaga…
>TCONS_00000099
GGGCGCCCCCGAGCAAGCGGCTGGGGAAGAATCTCGAACATCACTTTCCGTTGTTTCATTTTTGGAAGGAtcgatgctgaaactccaatcctttggccacctgactcctTGGAAACGACcgtgaggctgggaaagattgagggctggagaaggggacgacagaggatgagatggttggaccgcatcaccgactcgatggataagagcttgaGCGCTGCGACCGCGGACAACCAGAGGTCTCCCACCGAGGGCGTCTGTCCCTCCACCCCCGTCCCCGGGGCCGACGTTTCCCGCGCCGCCACCGCAGTCCAGCTGACGAGGCAGCGCCGGGacccctctctctctcacctgAGGCGGCGGGCAGCACCCACCTCCCGGcgaccagcatcagggtcgtcg…
>TCONS_00000244
ATGCGGAAGAGATGGACGCGCCAGAGCGGAAGTGACGGTTGCGGCGGCGGCGACCGCGGAAGGAGGAGGAGCCGGAGAAAGAGGTGAGACAGCCGGCCTGTCGGGGGGCGGGGAGCGGCCGCGGCCAGACCCACCGGCGGCGAGGCTCGCGGGCCGGCGCTTCCTGGAGCAGTCTCCTCCTCCGCAGCCCGGCGGCAGCGGGCTGCCTCCGAAGAAAGGAGAATGGCGTTCAGCAAAGGATTTCGAATCTATCACAAATTGGATCCCCCACCTTTCAGCCTCATAGTGGAAACCAGGCATAAGGAAGAATGTCTCATGTTCGAGTCTGGAGCTGTAGCGGTGCTCTAAAACTGAGTCCACAGTGGTGACTCCAGCTCCAGTCAGCACCACAGTGTCCTT…
>TCONS_00000440
GACACATTCAGGGAGAGTGAGTGGGTGGGGTCTTGTCTACCTAATAACCCCAAGGAGAGGGTGGAGAACCTTTGTTCTGCGTCTGCGGCAAGTCAGAACACAGAGGCGTGATGCGGTTCCTTGGCAAGCTTCCACTGACTGTGGCAAGGGGACTGGGAGTTAACAGATAAGCCGTTTACGTTCCTGAGGGGCTGAGTGGATTCCTCACCTACACCACCCCTCCACCCACACTCCGCAGGAGTCTGATGAGCCTGGATACACAGAGAGCCTGCAGAATAATTTTAGGGTCAACCTCAGATCAAAATGGATCTTGGCTTCTGAAAGGCAAAAGATGAAAGAGGCAGGCAAAAGGGCGCTGGCTCCAGACCCTACGATCATCACTTGCAGtgggtcttcatt…
>TCONS_00000451
CCGCCGCCGTCGGGCGCGCAGCTCTGCAGCGCGGCGAACGCCTCGGCGCGCCCGCAGCCCCCCGGAGCCCGGCGGCCCCGCATTGTCCCTGGCCCCGTGGCCGAGATCCGGGACGAGCGTCGGGGGATGCAACTAATGCAGCTGagccagatggctcagtggtaaggaatctgcctgcaaatgctggagaagagagttggatccttgggtcaggaagatcccctggagaaagaaatggcaacccattccagttttctcgTCAGGAGAATATcacggacagaagaacctggcaggcaacagtctgtgaggtctcaaagagttggatatgactgggcaCGTATGTGAAACACAACTAATCTCAGGCTGATCAGTTTCTCCAACACGGTTGTTTGCTGATAT…
>TCONS_00000452
CCGCCGCCGTCGGGCGCGCAGCTCTGCAGCGCGGCGAACGCCTCGGCGCGCCCGCAGCCCCCCGGAGCCCGGCGGCCCCGCATTGTCCCTGGCCCCGTGGCCGAGATCCGGGACGAGCGTCGGGGGCTGCAGGAAAAGAAGGGCCAGTTCTAAGAGGTCTCGCTGTACAGCTCTCTCCTAATGTCTGCTCTTTGAGACCGAGTTCTGAGTGGAGTCCTGTGCTGTCGGACTGGCGGCTGCCTTTCTTCCCTGGCGGTGTGTGTGTTCTCCGTGTTTCCAGGCGAGCTCCCGTACAAAGgTTGGAAATAAGAGATTAAATGTCTGTCGTCCACGGCAAGGGACTTTGATCGTCAGTGGCTGGTTCAGATGACTATAAAATGCAGTTGGGCAAAGTGTGTA…
>TCONS_00000462
cgAGGAGCTGGGCGCTGGGGAGTCCATGGCGTTGCGCACACCAAACGGGAGACTTGAATTGGAGGAGGCGGAGAGGAGGGAGGCGACGGTGTGCTGGGAGGAGCCACACACACCCAAATGACCAGATTCATCACAGCGCGAAACTTCACGAGGTAACGCCCACTCCCACCGCCTGGAGCCCGGGGAAGGCTGGCTGCTTCCTCCTTTCTGTTACTGGaagttctgagagatgggaagcaAGACGCGAGCGGCATGTGTGCCTCGCTGAGCGGCGGTTTTTGGCACAGCTGCATAGACGCAGATGAGACTGTGATGGCCAGCTCTAGGGGCAGGTGCTGAGACACTTCCCAGCCACCGTCACTGTTCATCCTGACATCATCACCAGGCTCCATATCTCAA…
>TCONS_00000507
TGTGGTTTTAGTTTTCCTATTTATTGAGAATTACACCTTCCACTGAGAGGCATTGTTCCAGAGATTAAAGTTCATAACGTATTTTTAAAACTCGTACACTGGCaatcaaaattattttaccaTCTCCATTAAAGAACActgttttgtgtttccatagaAATCGGAAGCTTCTGAGGATTTCAGTGTCATCAACTGGCTGGCGAGAGCAATCTCTCATGCAATGAGATGGCTTATtgtttatttcaaataataagtGGGAACAACAAGCGTGTTCTCAACAGAGCTGGCATTTGAACATATAAGTTCCCATCTTCCTGCTTTTTATTCAGGTCGAGAATCTGAAAGAAGTTACAGTGACTTCTCTCAAGTCATTTTATCATCAATCTGGAACCAGAGATA…
>TCONS_00000526
ggtggtctggtattcccatctctttcagaattttccaaagtttattgtgatccacacagtcaaagtctttgacatagtcagtgaggcagaaatagatgtttttctggaactcccttgcatCAACTCCttgctgatgttggcaatttgatctctggttcctctgcattttctaaaaccagctctaccatcaaaggtctgtcttgtcaaagctatgatttttccagtagttgctATGGATgtgagtataaagaaagctgagtgccgaagaattgatgcttttgaactgtggtttggagaagattctcaagagtcccttggactgcaaagagaaccaaccagtccatcctaaaggaaatcagtcctgaatattcattagaaggactgatgttgaagtcgaat…
>TCONS_00000568
tggtgttggagaagactcttgagagtcccttggactgcaaggagatccaaccagtccatcctaaaggagatcagtcctgcatgttcattggaaggactgatgttgaagctgaaactccagtactttggccacctgatgtgaagaagtgactcatttgaaaataccctgatgctgggaaaattgagggcaggaggagaagaggatggcagaggatgagatggttggatggtatcacaactcaatggatatgagtttggctaagctctgagaattggtgatggacagggaggcctagcgtggaAGAGGcctggttcatggggttgtataGAGTTGGAAACAGCTGAAtagctgaacagaactgaactgaactgaatcagttcaTCACTATTGCATgctgta…
>TCONS_00000608
cccatttattCACAATTTATtaggaaaatagaaacaaatttaggataaaattatgaaaatgaatCTATACCAAAATCATCTCAATGTGAAGAGGAAAATGAGTTCATAAGGTGAATTTCATATTCTTCCAGATATCAAGCAACATTCACGCCTTTAGCAAATCATATCAGAAGTCTGTAGTGTTGTGCATCATCTGAGGGTGAGGCAGAGAATTTTGGGGTCCAGAACTGGAAAATTGGAGGGTGAGAGTCTTCCATGGCATCCTCAATAGTAGTAGCCAAAGCCAGAGCCATAGCCAGAGCCACAGCCAGAGCCACAGCCATAGAGAGAGCGGGAGCCATAGCCGTAGCCACAGCCATAGCCACAGCCTAGCCTGCGGAAGCCAGAGCCGTAGCAGGA…
>TCONS_00000629
GCAAAATATCCGTGGAGGGGACCACACCCACAATGAAGGAGTATAAAAGTCTGATGCAGCTGGTAATATCCATTCTAGGCAGAGTCACTTTTGACATCCAACCAAGTCCTCAAGCCCTGACACAATGAGCTACTACTACGGCAACTACTATGATGGCCTTGGCTATGGCCTCGGTGGATTTGGTGGCCTGGGCTATGGCTACGGCTCCACCTGTGGTCTTGGAGGCTATGGTGGTTATGGCTGTGGCTACTTCCATCCTTCTTTCTATGGGAGATAGTCATCATTTAGATTCTTTTGTGAACACAGTCCACAGCTTTAATATTATTGTCATCAAGTGATTCTGTTCCTTCTTTCACTATCATTAGTGACATCTTCAAGAGCTTTTCCTGAGTGCCTGCT…
>TCONS_00000633
gaaCAACATTTCCCTATTTGCTCCAGCTCCCAGTCCCTAgaggagaaggcatggcaacccactccagtactcttgcctggagaatctcagggacagcggagcctggtgggctgccgtctatggggttgcacagagttggacacgactgatgcagcttagcagcagcagcagcagcagcatccagtcCCTGGAAACCATCACTCTACTCTCTCTTTACGACTTCTGCtcttttagattctgcatgagttggtgatggacagggaggcctgacgtgctgcaattcatggggtctcaaaaagttggacaagactgagcgactgaaatgaactgaagtgaattgacCTTTTATTTTGCCTTCCTATACTCCCTCATGTGGCTCAATCTGTTGCTCCACCCTAC…
>TCONS_00000939
GACAGCTTAGAAAGACCAGTTCCACTGTTGTAGAAAGTTCTGTTGGCCAACTCTGGAAAAGCATTGTCATGAGAGCCTGGGGTTGGATTTTAGTCTGCAACTTTGTAATGGCATGTTTCCTGATTCTTCGAACAGGGTAAAGGAACAGTACTTGCCTCCTGGAGTTATTAGGAAGACTGGATAAgtggcagcccaccaggctcccccgtccctgggattctccaggcaagaacactggagtggttgccatttccttctccaatgcatgaaagtgaaaagtgaaagggaagtcgctcagtcatgacagactcttcacgaccccatggactgcagcccaccaggctcctccgtcaatgggattttccaggcaagagtactggagtggggtgccattgcctt…
>TCONS_00002141
gggtggccatttccttctctcgGGGATGCTACCCACTCTATtccattgttgcctggagaataccatggacagaggagcctggtgggctacagtcacagtGATACTTATAAACATTTACACATATAATCTATATACAGAGTATACTACACAAGAATATAGGAGAGTTTGCCATAGATGCTTTTACTGCTACAGACAACTTTGGTATGCAATATGTTCTCC
>TCONS_00002512
ctttttagttcctcttcactttctgccataagggtggtgtcatctgcatatctgagAGCAATAATACTTTCAGAGCATGTTTAAATGCAAATGTTTGACAGGGAATTTACTGGCATATATGAGCAGCAGCCTCCCTGACTTCTATCCACTAGATGCTAATAGCActctcaccccaccccctgcccccacccccagttgaGACAAACAAAACTATCTGCAGAcactgccaaatgtcccctgggggtCAAAATTGCCTGCACTTGAGAGCCACTGCTCTGAACTATAATATATAAACTTTCTAGTTAATGGAGTGACATTTCAGAAACAGCACTGAAAAC
>TCONS_00002544
GGGTCATAGCTAGTTTACTCTCACCAACTttccttctttttaaTTTGCTTCGAAAAccaaatgaccatagaatggtcgacactgagttcttcagcaactttttaggtagttgtaagaggatcccTCTCAATTCATAGTTGTCAAATTCCTGTGGCCAGCCATTGcattcctcatcttcaaggctctgaTCTCCTTTGCAAACTTCTTGAACCCC
>TCONS_00002793
GGACTATGAACTTCTAAGCGCTTTTCAGAAGCCACACCCTACCAACCCTTCAGGTATGATTGGATAGCCAGGATAGACGGGAACTGTGTATTTCCATTTCCAGGTGGCTCACatgataaggaatccacctggcaatgcagaggagacataggttctctccctgggtcaagaacctctggaagaggaaacagcaacccactccagtattcttgactgaaaaatcccatagacagaggagactgcaggctactgtccacggtgccgcaaagagttgggctgagcagctgagcatgcacgtACACTACCCCTGGGTCAGTTTGggcctgaggaaaccaaagcagataCGACTTTCCAGAACCATCTTGTATTCCTACTCACTGAAGTTTTATTAGATGTATG…
>TCONS_00002794
GGGAACTGTGTATTTCCATTTCCAGGTGGCTCACatgataaggaatccacctggcaatgcagaggagacataggttctctccctgggtcaagaacctctggaagaggaaacagcaacccactccagtattcttgactgaaaaatcccatagacagaggagactgcaggctactgtccacggtgccgcaaagagttgggctgagcagctgagcatgcacgtACACTACCCCTGGGTCAGTTTGggcctgaggaaaccaaagcagctATCAATATGCTTTCATCATATATTTTGAGTCTGCTGTTTGAGTGAAGCAATGAAAGATACCTACAGCACCCAAAGAGAGCTCAACTAATTTTTGAAACATTACAAAGTTGTTTTTAAATGGAAGCATATACTGA…
>TCONS_00002962
caaagagttggacacgactgagcaactttcatgaactgatgagaagaATATTcctgaaggaaaaataattggCACGTCCCTCAGAGAAAATGCCATTAAATGATGCATTATGGTACAGACATTTTCCTTGTCTTTGCGATTTTTCCATGATAAATTTCATAGCgaaatcatttcaaaatagaaGAGCACCAGAAATAATCAGTGCAGAAGTGGCTCTGTTGAGGACTGTTAAGTGAAAAGCCACTAAATGAAGCACTCATCCATGTCTGCAAAACCATTTTCATCCCCAGGAGGCTTGCAGCACTTGGCATTTCTAGAAAACTACAGCAAAAGTAGTACGAGAGAGTATTGTGCTTTTTTGCCACGTAATGTTTCCTAAAGGC
>TCONS_00003070
gaggagggacgGCTGCTCCGGAGTGGGGGGTGGAAGAAAACCGGGAGCAGCCTGAGCAGCAGGTCCGGGGGTAGACGCTCAGCTCCACTGCCCTCCTCACTCAGGCAGACGCTGCTGAGCTCCCCCGGGTTGTTTCCCAGTCCCGCTGGGCGGAGGCTGCCGTCTAGACCTGACTCCAGAATTTAAAATGCAATGGCCAGAAGACAGGAAAGTGTCACTAGAAGAATGTGGACATGGACTCCAGGACTGCTGCTAATGACTGTGATCTTGTGGAGTCAGCAGGGGAATGGACAAGGC
>TCONS_00003634
catcagtcctaccaaaaaacacttaggactgatctccttgaggatggactgcttgaatctccttgcagtccaaggaactctcaagaatcgtctccaacaatacagttcaaaagcatcaattctttgacactcagctttctttatactccaactctcacatccatatatgaccactggaaaaaccatagccttgactaaatggatctttgttggcaaaataatgtcactgctttttaatatactgtctgggttggtcatagcttttcttccaaggagtaagcgtctttttatttcatggctgcagtcaccatctgcaatgattttggagcccccccaaataaactctgacactgtttccactgtttcccaaactatttcccatggagtgacgggactgga…
>TCONS_00004607
cggagaagaggagaaagaaaaggcatataACTATACAAAgtcatatatgtgtatttgtttaCTGTCTCTCCCTTAAAATGTAAACTCAGTGGCAATGGTAATTTTTGTGTCAAATTTTATTTCCTCAATATCTGCTGACTAGATGACTGGTGTaatgcacattaaaaaacaaaacaaaactttattttaatgtGCTACTTTCCAAAACAACTCATTCTAATGCAGATATGTAGTCTATGTCTAAAATCACactaaaacaatattttttttctcttttttcaagaTCCCAATGCTCTGGCTGGCCAGACTGGCCCTGATCATGCTCTTATAGGAGGAATCGTGGCTGTAGTTGTATTTGTCACTCTGTGTTCTATATTTTTGCTTGGACGATATCTGGCA…
>TCONS_00005097
gtgcaattgtgtggcagtttgagcattctttggcatttctttctttgggattggaatgaaaactaaccttttccagtcctgtggccactgctgagttttccaaatttgctggcatattgagtgcagcacttccacagcatcatccttcaggatttaaaatagctcaactggaatttcatcacctccactagctttgtttgtagtgatgcttctaaggcccacttgacttccattccaggatgtctggctctaagtgagtgatcacaccatcgtgattatctggatcatgaagctcttttttgtacagttcttttgtgtgtccttgccacctctgcttaatatcttctgctgctgttaggtccataccatttctgtcttttatcgagccc
>TCONS_00005098
taaatatgctttctaggtttgtcatacgttttcttccaaggagcaaacatcttttaatttcatggctgcagtcactgtccacagtgattttggagtccaagaaagtaaagtctgtcaccgtttccattttttccccatctatttgccatgaaatgatgggaccggatgccatgatcttcattttttgaatcctgagttttaagccagctttttcactctcctctttcactttcatcatgaggctctttaattcctcttcgctttctgccataagggtggtgtcatctgcatatctgaggttattgataattctccctgcagtcttgattccagcttgtgcttcatccagcttggcatttcacatgatgaattctgcatagaagttaaataagcagggtg…
>TCONS_00005576
cattttagttcctcttcactttctgccataagggtggtgtcatctgtgtatctgaggttattgatatttctcctggcaatcttgattccagcttgtgtgtcatcCAGCTGGGCATTCTGCATGAATAGAGCTTTACTTGGTGCTATTTATAGGTTAAAACAAGTGACGAGATAAGCAGAAAGGATGGAAAAACTTTGAGCCATGGTAATTTGAATGGCCATTTTAACTAAAGTTGCCTTTTCTCAGAGATACTACTTAAGTTGGTTTTACAAATATGTAAAGACAACTAGATGATGTATTTGACAATCTTTTGACATAAAGCATATCTGGTGTTTTTCTGAATAAAG
>TCONS_00005640
ctggagtgggttgccatttccttctccaatgcatgaaagtgaaaattgaaagtgaagtcgctcagtcgtgtccgactcagcgaccccatggactgcagcccgccaggctcctccgtccatgggattttccaggcaagagtgctggagtggggtgccattgctcacGCCACTGGTATTCACTAAAGGCGTATCAAAGCATGACCCTCAGATAAGACCTAATGTCACACATCTACACGAGGCCCTGGGGACTCGTGCGTGGTGTGTGTTTGATTTTTGTCATTGGCATTCCGGATGCTCTTATGAAGCCTCTGGTGAAAGTCAGGCTTAGAAATCATAGAGGTTTCTTTTCAAAACAGACTGTATCCCCAGGCAGGCAGGTACTTGCTTCTGCAGTGGTTT…
>TCONS_00005680
CTTGGCCAATTCACTCTTGGACCCCTCGAGGTGGCTGGGGCCTCCTGGGGCAGTGGCCTTGGGGCACAGACCTCTGTGGGCTGGATCCTGGCCTTGAGGTTGCTAGCCCCAGCAGGACTCCAGTGCCCGAGAGCTGGGGCCACAGGGTCAGATGTGGGCACACCCATAGGTCCGCACAGTTAGCATAGGAGAGTGGTGGCCTCAGCATCTCACCAACACTCTGGCCTTGGAGGTGGGGTAAGGAGCCCCAAACAATGGCGGAGTCCAGTGTGATTGATTTAAAGCAATAAGCTTAATGTTTCCT
>TCONS_00005840
tcctcttcactttctgccttaagggtggtgtcatctgcatatctgaggttattgatatttctcccggcaatcttgattccagcttgtgcttcctccaggccagcgtttctcatgatgtactctgcatataagttaaataagcagggtgacaatatacagccttgacgtactccttttcctatttggaaccagtctgtttttccatgtccagttctaactgttgcttcctgacctgcatataggtttctcaagaggcaggtcaggtggtctggtatttccatctctttcagaattttctgcagtttattgtgatccacacagtcaaaggatttggcatagtc
>TCONS_00005888
CCTTCCTGTACTGTGActaaattttgcttttgtttgtggtAAGCTGACCTATTGTGAAGCTGAAATTATAAACACACATGGAAAAGCAGCTTAAATGTGCTACTTACTAATAAGCATAAAATGATGTAGAAGcatgacacattttaaaaactaccTTCTGGAGTTGGGGTGATGACAATAAAAGTCACTATTTCCCGAGGGCATGTGATGTTATACTTCTAAATGCTTCACATTGGTGCACTTGATTACCTTAATCATCCTAAATGGTTCTTAAGTGTTAATGCAAGGAACACTCTTTGCAGGAAGTACTGATATTAGTCCCAACtgcagtgaggaaactgagaggcTAAGTAATCAGCAAGTCAGTCTGgcaagaatgctggagtgggttgccatttt…
>TCONS_00005908
CTGGACACTCCCGCCCTTTCTGCTGGGGACCAAACCGCCTGCCCCGCCTCGTGTCACACAAGTCCCCGCCGAGCCAAGCAAAAAGTGTTTACTTCTGCCGCCTGCCAGCCCGGCGGGGAGGAGGAAGCTCCCTAGCCGCCCCTCTCTTTCGCCCCTGCAGCTTTCCAAACAAACCGGGGCGGGAAGGGAGTGTCTCCTTGTCTGTAGAACCCGATCCTCCTACCTCGTCCAAAGCCACCCGCCGCTTTCCCCGGGCCCTCCCTTGGTGATTTTCCTGTCCGGGACGCCCGGGGAGGGCGCGCGGCTGGAGTCCAGCCAGCCAGAAAGCACTTGGAATTGAAGAAGCAACACAACCTCTTATCTTGGATAATTTCTAGTGGACAAGATAGCAGCAGCCTC…
>TCONS_00006081
CACTTTTTCACAAGAGGCCAAGTTCCTGGTAGGGTTTGCCGGATATATAGTTCAAGGAACTTAGCTCAACAGTAACGTAACTATTAATCCATGGCAGTGTTTCTTGGCCTATAGATCGGTTTCAGTAAGCCAGAAGAGGATAATCAATACAGACTGAAAtagcattcatttctttttactgtaTTTCTAACACCAGACTTCCCCACTTTATCTCCATAAATTCCCTTCATCTTTACTGGAAAACCCCTTTTTCTTAACTAATCTCCATGGCATTTTCTTCTCTTGACTCAGGGCAATTGATCACCTAGCAACCTGAACCCATGAAGCAGGTGCCTTATTAAAAGACTGAGGTTAAATGTTGGGTAAACTCTAGCAGTGATTAccggaaaagaaaagaat…
>TCONS_00006083
TGCAAAACCGTGATTACTTTGCACCAATCTAGTAACATCCATGGGGAATAGTAGCATTCGAGTGGAGAGGCCTGATAGTCAcaccttaaccaagtgatcaaaATTAAACTCACAAGTAGTCAAACAGACTGACATCATGTGCCTCTTGATGTTATGCATTGAGAAAGACATCTGTGATATCCTTGTCTCCAAAAATGCATAATTAATATTAAGGAAATATCAGACAAACGCAAAGTGAAAGATACTCTACAAAAGTGTCAGTGTCCTGATACACAAAGAAAAGCTGAGGAGCTATTTCAGGttaaagaaaaccaaagagaaaggaatattTACACGTATGTTTGATGCCAGTTTGGATCCTGGACTAGGAAAAAAGTTGCATTATCGAGATAGTTGGTA…
>TCONS_00006126
gggaagcccaagaatactggagtgggtagcctgtcccttctccaggggatctttccaacccaggaattggactggggttcctgcattgcaggcggattcgttacaggtgagctatcagggaagcaccaTAGTgttacacatatttattgaagaaaatcCATGTGTAAGTGGACCTTCACAGCTCAGAACTCTTTTGTTCAAGGGCCATTTATATTTTGGAGGCATGTAACATGTCTGGTTTTCCAAGTTcataactggagaggaatttttgCCTCAGGATGAATCATGTCTCAAGACCCACCCATACCTGATTTATATGATATTTAAGTGAAACTTTGGACCTTAGATTTCTGAGTGGATGCTGGAATGAGTTAACTTTGGGGGCTGTTGGGATGGAAT…
>TCONS_00006130
CTCGTTTTCTCGTTACCGCCACGTTGGCGCTGCTTAGAGCCCGGCGGCAGTTAACTCGGCTGTCCGTGCGCCTGTCTCGGGAAACCATCGGGTTGgaaggacttttaaaaatgtaggagGAAAGCCAAAAGCTGAAGATAGCCCGGTATCACCGGTCGTCTTAGCTCTTCCATGGCCAGATTTTAGTTTGGAAGAATTTGAGGTTATTGAGGGCAACGGCGGGTGGCAGAAGTCAGACTCGGTGGAAATCTAGGTTGGCTCCAGTTGAAACAGCTTTAACGGGGTCCCTGCGACTCACCTTCTGCACCAATTACGAGAGCGATGACGTCTGGGTGTTACGAGGTTCTCGAAGTGAGAGGGTAGAAATGAGAAGACCCAGAGTTCCCATCTTTCCTGCAG…
>TCONS_00006131
CTCGTTTTCTCGTTACCGCCACGTTGGCGCTGCTTAGAGCCCGGCGGCAGTTAACTCGGCTGTCCGTGCGCCTGTCTCGGGAAACCATCGGGTTGgaaggacttttaaaaatgtaggagGAAAGCCAAAAGCTGAAGATAGCCCGGTATCACCGGTCGTCTTAGCTCTTCCATGGCCAGATTTTAGTTTGGAAGAATTTGAGGTTATTGAGGGCAACGGCGGGTGGCAGAAGTCAGACTCGGTGGAAATCTAGGTTGGCTCCAGTTGAAACAGCTTTAACGGGGTCCCTGCGACTCACCTTCTGCACCAATTACGAGAGCGATGACGTCTGGGTGTTACGAGGTTCTCGAAGTGAGAGGGTAGAAATGAGAAGACCCAGAGTTCCCATCTTTCCTGCCC…
>TCONS_00006178
GTCATCCGCTCTGGGGCCAGCCATGCTGCTCCGGCTTCCCTGACTATGAGGGGAGGCTGTTCACAGTGTGGTGTGAGAAGAGCTTGCAGGTGTGGCCTGGGCTGTCTGCCTGTGTGAGCTCAAGGCCGCCTGAATGTGGGGCAGGACGGACATAAGGCAAGAAGGGGCAGCTGCCAGCCTCTGCCCTTAGGGCTCCGAGGATCCCACGGTTTCTAAATTCAGACCTGGATTTTCAGGTCCTTATGAAGgaaCCGTTACCTCTACATCAAGCACCCCTATAGAGTTCTGCAAGAATGGTGGAACCTGGCAAAATGGCAGATGCATTTGTCCAGAAGAGTGGAAAGGACTGAGATGTACAATCATTAATTTCTGTGAAAACAGTACCTATGGGAGTTTTAC…
>TCONS_00006226
CTTTTCCCCAAACACTTCCATTTTGACTGATAACCAAGATATTTACACTGGAATCCCcattacaacattaaaaaaaaaaaaaaaaaaattcaggaccTGCTACAATCAGACCCCTTCCATCTCCACAATCAGACCTCTTCCATCTCTCCAACCTGATCCCTTTTGCTCTCTGTAGTGGGTTGATTGTGTCCATGCAAAAGATACGTCTaagtcctaacccctggtacCCAGGGGTTATGTGACCTCATTTGGAAATGGAGCTTttacagatgtaattaagttaacGATCTTTGGAGATGATTACTTTGGATTCAGGGtgagccctaaatccaatgactggtgttcttataagaaaaagagaaaatttaagatacagagacacagaggagaagGAATTTT…
>TCONS_00006239
ggctcagtggtaaagaatctgggtttgatccctgggttgggaagatcccctggaacagagaaagactacccactccagtattctggcctggagaatttcatgaacggtatagtctatgggttgcaaagagttggacacaactgagcaacttttcactttcactttcaaggaaaagAGATGgggtattttgttatttttgctgaTAAATTTAAGAATCA
>TCONS_00006243
TTCAAGTTATGTTAAACTAGTGGTTTTATTTTGAGACCAATATGATAATTTGGAATcaaattctattttctctttctcagctATGGAGGCAAATCCGAAAAATTTCTCTGCTGCTGGGACTCaacttccttatCTGCATAATTAAGCTTCTGTGTTCCACAGACTGACTAAAATGTGTGCCCATTTCAAATATAGTCGTGATTCCATCCTCACACAAATTCATCCAAT
>TCONS_00006285
CTCCTTTCCACCGCTTAGATCTGGCTCattatgtgtgagagagagggtcGAAGAGGTGTTTCGATCCCTTTGAATTGTGTGCAGAGGCTCTGCATTTTCCTGGGTCGGTACATAGCTTTCATCAAACTCTCAAATCCAATTACCACCTGTCTTCCCAAATGCTAGAAGCCATTAGACAATGGAAAAACGTTGATATCTTTCAGGAGAGCTATCTTGCATAATTATTTCCCGCAGTAATCTTAATCTGGGTAGAAATTTGAAATTGGCAGTTTCTCtagcccctcctccctcagatAGCTGCTACTCTTAAACTCCACCTCCCCAGTCCACCGCGGCAATGAATATGATAGTATAGCAGTTAACATTTATAGAGCACTTTTTATATGAGCCAGATTATGT…
>TCONS_00007267
GAGTGTTTTCAGTCTCTCCGGGTTGCATGTACTGTATGTGGAGCAGTGTACAGTGAAGCGGAGGCAGAGCGGCTCCGCGAGCTCCTCTCCACTTTCCCATAGAGAACCCCTGACTGGCCACTGAGGGCGAGCCACACACACGCCCTCGCGCCCGGCGAGCCCGCGAGGTCACTATCATATGACAGAGGCTTTGCCACAGTTCATCTTCCTCTCTGTGTACTTTCCACTTGCCTTCCTGAGTAAGTATGCAAACTCTTCATATAGGGAAGCTAGCTGGTTATTAGTAATGACCTAAGGGTCCTTACTGTACACGTCAGAAGATGCCTTATTGGGCTTGTAGCACCCTAGAAATCTTGTCTCATTGAGTTTCCCATAGCAGATTTTTAGTATTTAGAATTT…
>TCONS_00007268
GAGTGTTTTCAGTCTCTCCGGGTTGCATGTACTGTATGTGGAGCAGTGTACAGTGAAGCGGAGGCAGAGCGGCTCCGCGAGCTCCTCTCCACTTTCCCATAGAGAACCCCTGACTGGCCACTGAGGGCGAGCCACACACACGCCCTCGCGCCCGGCGAGCCCGCGAGGTCACTATCATATGACAGAGGCTTTGCCACAGTTCATCTTCCTCTCTGTGTACTTTCCACTTGCCTTCCTGACCAATTATTATATTTACTAATGTGCATCTGTGATACTGCCTAGAAATGTCTGAGGATGGGAATGTGGAattgaactttttttcttttttaccattatttgattttaaagatttatttgtaGCTTTTGAGTCCTTTTAGTATTCATCACTACATATAATGA…
>TCONS_00007282
GTCAGAGTAGAGGTGGATTGGCAGAGCGGggctggtgggaggtgggaagctTACATCATTTCCCTGCAACTGGGCTCTGGCGAGGCTGTAAGGCCTCACTTTCCCCTGTGTAATAGTTTACCAGATTGCCAGAGCTTCGTacaagaaagaaaaggtatggcAGGGCCGATGCTCACCCTGTTCATAAATCTGTGCTATAAGATGAAACTGTCAATAAGTAACTAGAAGCAGCCAGGACTGTCTGTGCTTTGCTCTCCCCCAGCTCAGTTCCCTTCTGCTCCGCCCCATCCCTGCTCTCTCTGCTGCTCAGATCAGCTTCCTGCTTCTCAGGAAGGCTGTTCTCCTGTAAAGCTGGTCAGCTTTCACTGAAAGCATTATGAATATAAGTCTGAGTCAGGT…
>TCONS_00007320
TGATAGCAAGAGCTATGTACCAGGTCGTTCAGGAAGCAGAAAGCTCTGTGAAGGGCTTTAAACCTCACAACAACAAGACTGTAGGTGACCTGTGATGGCATTTAGGTCCCACTCGGATGATCCAGGATGATCTCCTCATCTCAAGGCCCTTCACTTAACCCTCTTCACAAGGACCCACTTTCTGCATCagGTTAATGATGACAACTCAACAACATGCTCCTGGTCCAGAAAGAGAACAGAAGTGATTTCGGGTGAGTCCAGGATCAGGTCAAGGAGATGGCCCTGCTTATGTCTGGACTGCTGCTGAAGGCTATCACCTAGCAGACTGCCAGAAGAAACGGTTTTtctgagaaactaaagagctgGAAGATGGGAACTCCTCACAGAGGGCATAGCACA…
>TCONS_00007360
GAGAGGGTCTGCGGGCGTTTCTGTTGTGCTTTCATGATGGTCCTTAGGAGGCTCTAGGAGACTTGGAACGGTCATCAAGGGCCCCTGAGTCGGCGTCTGAGGCAGCTGGTAGCAGATAAAAAGATTAAAGAGAGAGGAAGGCGTGCAATATTGAAGGCTACCATAGCCCACtgGTAATGAGGACCCTAGTTGCTAGGATGACAGGGTGAAGAAATATGATACTTGTCTTCaagccttttaaaaaagtatgtaggtgtggATATCATTCAGACGAGAAGGTTGGCAAGTGGAGCCACTGATCCTATGAGGAAACAGAGAATCCCTGGGATGAACAAGATAGACACACAGAATGGAAGAATAGACACACAGAATTGCACATGGAAGCAATTTAAATGATAA…
>TCONS_00007363
TTTCTGTTGTGCTTTCATGATGGTCCTTAGGAGGCTCTAGGAGACTTGGAACGGTCATCAAGGGCCCCTGAGTCGGCGTCTGAGGCAGCTGGTAGCAGATAAAAAGATTAAAGAGAGAGGAAGGCGTGCAATATTGAAGGCTACCATAGCCCACtgGTAATGAGGACCCTAGTTGCTAGGATGACAGGGTGAAGAAATATGATACTTGTCTTCaagccttttaaaaaagtatgtaggtgtggATATCATTCAGACGAGAAGGTTGGCAAGTGGAGCCACTGATCCTATGAGGAAACAGAGAATCCCTGGGATGAACAAGATAGACACACAGAATGGAAGAATAGACACACAGAATTGCACATGGAAGCAATTTAAATGATAACACactataaaactgaa…
>TCONS_00007370
aagcgacttagcagcagcagcaccacctgggaactggGAAGTATTATTTATGCTCATGAAAAACACTGATCCAGACAGGTCTGTTGTTTGTATCTTTAATGGGTCTTTTCATTACGAAAAGTATTTTCACTAATATATCTGCTTCCCatgcagaaagcagaaatagctacTTTGAATAAACATACTCACCCAGctatacattttcttttgttgtctggtaacttttcttccagctcATAGACTCTCTGTTTGTCTTATTTAGAAGCAAGCCCAAGAGCGCCTGCTGGGATAATTGTTCTAGTTTTGGTGGCCATCATATCGGCAGTTTTGTTGTTGTCGGTGGCCCCTCGAGCTGTTAGATCACAAAGATGCATCGATTTCCACAAAGAAAGGCATCCA…
>TCONS_00007406
ATCCAGTGTAGTTTACCAAGGTGTAAACTACAGGGCAATGGTCCAATGACAGGAAAGGGCTGAGTTTCTCTTTTGTTCcaagggagttcagttcagttcagtcactcagtcgtgtctgactctttgccaccccatggactgcagcatgccatgcttccctgtccatcaccaactccaagaacttgttcaaattcatgtccattgagtcagtgatgccatctaaccatctcttcctctgtcaggcccttctcctcctgcctccagtctttcccagcagcagagtcttttcaaatgagtcagtccttcacatcaggtggccagagtgttggagtttcagcttcagcatcagtccttccaatgactattcaagactgatttcctttaggattgacaggttgg…
>TCONS_00007456
GAAGGTATGTAGGGAgttggaaagaaagagaggaagaatttTTTCATAGcttatgattataaagtttaAAACTAACCTGGTTGATACTGCTtacacacacacacacacacacacacacacattttaaaaccaAAAGAGTAATAGAACTCAGGGTTCAGTTTTCAGTCCCCAGCAGTATTCTATAGGTTTGCAAACACAAGTCTGATCTTGCTCTCACTAACTTTCAAGGTTGAtcagacagaatgaaaaaggGAGGGAAAACTTCTCAAGCAGAGAGGATAATAGCATGCCCTTCTATATTACTTGCATTTTATTTCCAGCCCTGCCTCTGACTTACTATGTGACCTTGAGTGAC
>TCONS_00007862
GCCCGCCGGTTACACTTCTGAGCGCCTTCTGGAAGCCACAGGGCAGGGGGAACAGTGCGGAGGAGCCGGAGGAGGGAGATCAGGCAGGGCCAGCTTATATGCCAGCCCAGTGGCACTCATAAAAGCGTAAATCAAGCTGAGGATGGTGCGTCCGGGCGCTCACGAGTGTATAGACACACCGGCGTGTCTCTGTGTCGCGTGGGCACCTGTCGTGTGAGTGGCTCCAGGCGTGGCTGCTCGTAGGACTTTCAGTTTCTGTCAGATTTATTTCGAGGGGCCTACGTTCCCCCGGTCCAGAGGGGGGACGTAAGAAGTTTAACGAAGCTGGGTCTGAGCAGATTAAGGGAACAGCGGCTGGGTCGGTGAGGGTGGGGACTGCGGGTGCTGCGGGGGCTGGGG…
>TCONS_00007863
GCCCGCCGGTTACACTTCTGAGCGCCTTCTGGAAGCCACAGGGCAGGGGGAACAGTGCGGAGGAGCCGGAGGAGGGAGATCAGGCAGGGCCAGCTTATATGCCAGCCCAGTGGCACTCATAAAAGCGTAAATCAAGCTGAGGATGGTGCGTCCGGGCGCTCACGAGTGTATAGACACACCGGCGTGTCTCTGTGTCGCGTGGGCACCTGTCGTGTGAGTGGCTCCAGGCGTGGCTGCTCGTAGGACTTTCAGTTTCTGTCAGATTTATTTCGAGGGGCCTACGTTCCCCCGGTCCAGAGGGGGGACGTAAGAAGTTTAACGAAGCTGGGTCTGAGCAGATTAAGGGAACAGCGGCTGGGTCGGTGAGGGTGGGGACTGCGGGTGCTGCGGGGGCTGGGG…
>TCONS_00007936
GAGGAGAAGTTAAGCAGCGAATCCGTGGGGAGCGAGGCGTCGTCGCTCCGCGAAACTGGAGAGGCTCTGCCTGGTCCGGTGTGAGatccctccaggcttcccagcaGCTACCAAATAACCTGCGCGGCCAGGAGCGAGGATGGAGTGTCTGGGGTGCGATTCTGTCGCGGTAAACTGGAAACAGGATGCTGCCAGGTGCAGGCTCCGGAGACGCTTTTCCGATCGATCACTGACATCCttggagaggaaatgggcctGGAGGCGGACGCTGGCTGCGTGGATAGAGGGTGCTGTATTGGCTCCATTTTGGTCCCGAAATCTGGGCTGGGGTTGCAGAATTTCAGGATCAGGCTGGCTCCCCTGTGATGCTTCAGCCTCTTTCTGCATCCTCTGGGCCTT…
>TCONS_00007946
ctgatgtgaagagtcagctcactggaaaagaacctgatgctgggaaagatcgagggcaaggGACGGGgacaacaaagaatgagatggttggttggcatcgctgacttaatggatatgagtttgagcaaactccaggagagtgaagggtagggaagcctggagtgctgcagtccaaggggtcacaaagagtcagacatgactgagtgactgaacaacagAGCCCTAGAGGAGTCACACAGAACCCTGAAAGTTATTTCCTGGTCTGCTTGAATCTGGCTCAGGAGGCAAGCAGAAGAAAGAGGATCATTCTCCAAGGAAcctaaaagagcaaaaaaaaaaaaaaaaaaaaaaacaggagtcaAAGGCCTAAGAATTTCAAGACTTTCCACTGCCACGTAG…
>TCONS_00008016
gaaagatatacccacttgaatgcagagttccaaaggacagcaaagagagataagaaggccttcctcagtgatcagggcaaataaatagaggaaaaccctGGAAGAGGAAAGACTATAGATACCTATAGTCTTTCTTATCTACCTAATAGacaagaaaattcaagataccaagggaacatttcatgcaaagatgggccaataaaggacagaaatggtatggacctaacagaagcagaagatattaagaggtagcaaaaatacacagaagaactatacaaaaaagatcttcatgacccagatcatcacgatggtgtgatcactcacctagagccagacatctgggaatgtgaagtcaagagggccttaggaaatatcactacgaacaaagctagtggaggt…
>TCONS_00008053
GGGGAGCATTTAATAACAAAGTCTACTTTTAATGATTTATGCAATCGTTTGTTTGCAGAATGAAGGAGACCATTAAGAAGGGCGGGGATGGGTATCATAAAAAGACCTGGGGAAAAGagacaggagagaggagaggacagTGTAGGCGAGCTAGGGTCTGAGGTGAAGCTAAAGAGCAAGTGGGGGTTCAGGGGAGCCGTGAGTGTGGGAGAAAGTTAGAAGACTTTGCTTTTGgcatgggaaagaaaaagaagctggGGGAAAGCACGGGATTCAGGCGCAACAGAAAGAAAGTGGGTATTAGCAGAGAAATTGAGTTTggggagactttttttttcttccagcttcctTTCCAAGACTTTCTTGGCTCCACTttgctcctcccctcctccccgcctc…
>TCONS_00008059
CACTGTGCGGGTTGTGTGTCCGTGCGGCCCCGGGCTGTGTGGCTCTCTCCGCGCCCACGGCGCTGGCCCCCGGGCCCCGGCTCGCCCTTCCTAGGAGCCCGCTGCACCAGAGatagacTGAACGGACTGGGAGCAAAACAGCGCCAGGGAAACATCCCCCGCTGGAAAGGTGGAAGGGCTGAGGCTGAAGTGGGGGTGTCCAGAGGTGTCTGTGGGCTTGGAGCAGCGTGCggtcaaatgtgtgtgtgtgtgtgttttcgcGCACAACGTCCTCTTGCGGGGGTTTGTTTGTGTAACTGTGAGAGGTGGGGAAATGATCCCTTGGAACAAGTGGGAAGGGGCTGTGGGGAAGGGCAGGAAACCCAAGAATTTTCTGCTGGATTTTTGAAGGCTCTGCTT…
>TCONS_00008101
GGGAAACCAAAGAGAGAACGGGCCTCGGGCGGCCCAATGAGGAGGGCCGGGGGTGGGTGCGGAGGTGTGCAAGTTGAGTTGAAGGAACAGGAAATATTCTTAAAGGTAGAGTGATGGGCAGGACCAAAAGCCAGTAGATGAATGGGAAAGAGGTGGGCCTGGTTCCTTAAAGGGGACGCCTTGAGAACCTAGCAAAAGAGGTGTTTGAAGAAACTTCTTTGTATCCTGTTCTGTGTTCTGCTTATACACGTCTTTTGTAGGAGTTTGAAAAACTAGAAAGGAAGAGGACACGGAAGGCTTTCAAGAACGATTAGAGAGATCCTCTTATCCTAGAGGGCAGGAAGGCGGGATGAAGCTCTGCaatagaaagtgaggaagaataaaaaagaatgcagatGT…
>TCONS_00008102
GGAAATATTCTTAAAGGTAGAGTGATGGGCAGGACCAAAAGCCAGTAGATGAATGGGAAAGAGGTGGGCCTGGTTCCTTAAAGGGGACGCCTTGAGAACCTAGCAAAAGAGGTGTTTGAAGAAACTTCTTTGTATCCTGTTCTGTGTTCTGCTTATACACGTCTTTTGTAGGAGTTTGAAAAACTAGAAAGGAAGAGGACACGGAAGGCTTTCAAGAACGATTAGAGAGATCCTCTTATCCTAGAGGGCAGGAAGGCGGGATGAAGCTCTGCaatagaaagtgaggaagaataaaaaagaatgcagatGTCTCCGGCTGCCATTTCACTGGAAGACCATTGCCAAGCTGACTGCTCGAATTTGTTGGCTGCGATCATCTATCATTTTTCATTTGCCCCA…
>TCONS_00008300
gttcttcttcactttctgccgtaagggtggtgtcatctgcatatctgaggttattgatatttctcccgacaatcttgattccagcttgtgcttcttccagtccagcgtttctcatgatgttctctgcatataagttaaataagcagggtgacaatatacagccttgacgtactccttttcctatttggaaccagtctgttgttccatgtccagttctaactgttgcttcctgaccttcatacagatttctcaagaggcaggtcaggtggtctggtatccccatttctttcagaattttccacagtttattgtgatccacacagtcaaaggctttcgcatagtcaatcaagcagaaatagatgtttttc
>TCONS_00008313
AGAAGCGCCTGTGGGCGCcgggaccccagggacccagaCTGAGAGGAGCGAACAGGAACGCCGGGGAGACGCATGGCTGCGGTGGGACCCAGCGGACTCgcccagctctgcctcttttccttcccttatCAGAGGCAGGATGACTCACTCTTTTGTTTCTGGAAAAGAGCCAGATTTGAACTCCAGTGAATCCAAGCATGCCTTCAGGGGACAAGTGAATGACTGAGCATGGTGCCCGG
>TCONS_00009137
TTAACATTCAATGTTTATAATTCCTAGAATGGTGGAATTTAAATCATAAGGACTTTAAATAAGTCATCTAGCCTTGGTTCCCTTTTGTGAATATTTCCTTCTGTGTATAAAATAGTATATGCGTTAGGTCTAAATTTGCTCTCATTAGGTTTTGTGATAGTTGAATAGACTCTATCCAGTGAACTGTAAAGCGAGTCTTATTTGTCCTACACTTTATTTTCCGCAGAGTTCAATTTACTttaatatctttaagaatttcagAGACTTCAATCATGTCCTCATTACTTTAGTGATAATTCTAATTCTTTTCTACTCTCCTTATAAATCATTCTCTTCCCCCAAGTCATCTCCACCTacattttttgtccttttttttttttttttgtttttttttttttt…
>TCONS_00009167
tcaactcttcacatgagttggccaaagtactggagtttcagctttagcatcattccctccaaagaaatcccagggctgatctccttgcagtccaagggactctcaagagtcttctccaacaccacagttcaaaagcatcaattcttcagcactcagcacaggaaaaaccatagccttgactagacggagctttgttggcaaagtaatgtctttgctcttgaatatgctatctaggttggtcataacttttcttccaaggagtaagcatcttttaatttcatggctgcagtcaccatctgcagtgattttgcagccccccaaaataaagtctgacactgtttccactgttt
>TCONS_00009186
ATAATTAGAGCAGCAGCCTGTCCTGAGTGCTCCACCAGCCACAGGGAGCACAGCTGGATCTGCCAACCCTATGCACAGGACTCGGAGAGGCTGCTCTGGCCTTGAAAATTACCCTTCTTAAAAGGATTTTCCTCCTTCCTCAAGGGAAAGAAAACCCACTGATACAAAACCCCATTTGCCTTCCGGCTTCCCCTGTGACTGCCTCTCCAGCAGAGACAGAGCGTTGATAAatacaggagaaagaaaaaaaatcAATTCGGTCCTCTGCAGCAGCCGATGCGCGCCCAGCCACCTCCGGCAGTCTGCCTGCTCACAACCAAGGGACGCGGGTGCAGCACGTGCTGACTCAGCCCGTGCCGGCAAGTGTGATAGAGTTAAAAGTTCAGCCAAGGACATCCT…
>TCONS_00009191
CTGGGTTAGGATGCCTATTTCCTTAGCTTTCTCATCTAAATTTTTCTCATAGATTTCTTCTGCCTTACGAAGGTTTACCTCAAGCTCCAAAACTTGACCTTTTAGTCTTTCCAATTCATCCTGGTGACACTGACAAATACCTGGGACAGCAGAAGAGGGTTTATCATCATCGTCCTGCTTGGCTGATTTTAATTCCACTCCAGTGTAATTTAAAGATATTTCCTCAGATGGTCTACGCTGGTGTTCGGGGCTCATCTGCTCTTCTTTCTCAGTTGTTGTGagactgttctctttatctgGCGTCGGTGGAAAATGCTGCCCTGTATCTTCAAGCAACACTGTCATTTTAACTGGAGGTATTCCTTCACTCTCtatctgtttcatttctttctgatcAAG…
>TCONS_00009214
AAAACCCTTTTCAGGTTAAATCAGTACTATTATGTAAAATGCTTAActctttatatataataataaacctTCAAGAGAtcattaatgataataataaccaTCAGGATAATAATGAATTTGGGAAAATCCATTTCAGGAGTTAGGACTTATTAGGTAGGTCTTGGAAACAAGATTTTAATTTGGCAGCAGATAAGGAGAAACGAACAGGGATTAAGAAACTACTTGGTGACCATTTTGAAAATAGAGGGTAGAAGTTGTGAGGTCCTATACGAGTCGTAGCCCTGGTGATGCAGAGAGGGGACAAGCAGGAAACACACTGAAGATAGAAGTTCAGTGAAAGTTGATAATATATTAGATGTAGAGATGAGCTAGAAGACGGAGAATTCAGAGGTGACTTTC…
>TCONS_00009313
gatgtactctgcatataagtgaaataagcagggtgacaatatacagccttgacatactccttttcctatttggaaccagtctgttgttccatgtccagttctaactgttgcttcctgacctgcatataggtttctcaagaggcaggtcaggtgctccggtattcccatctctttcagaattttccagtttattgtgatccacacagtcaaaggctttggcatagtcaataatgcggaaatagatgtttttccagaactctcttgctttttcgatgagccATAGTGTTAATGAATGCTAAATGCAAGAAGAGGGGCAGTTCTGAAGAACAGAGAATTCTCTTGCCCCACATACGAGTAGTATGGAAGAAAAATATAGAGATGATTTAAGTTTCTGGTGTT…
>TCONS_00009355
cggtagtttgagcattctttggcattgcctttctttgggattggaatgaaaactgaccttttccagtcctgtggccactggtgagttttccaaatttgctggcatattgagtgcagcactttcacagcatcatctttcaggatttgaaatagctcaactagaatgccatcatctccactagctttgttcgtagtgatgctttctaaggcccacttgacttcacattccaggatgtctggctctagatgaatgatcataccattgtgattatcttggttgtgaagctcttttttgtacagttcttctgtgtattcttgccaccttttcttaatatcttctgcttctgttaagtccatacaatttctgtcctttatcgagcccatatttgcatgaaatgtt…
>TCONS_00009399
GAAAGGCTGAAAGTCCCCCGGGTACCACAGTCCAGCAGGAAGCGGCCCCCACCGGTGATGGGTTGTCCGTTTCTATGCCATGTCACTTGCGGCTCTGGGTAGCCCCGAACCCTCCCTTCAAACTTGGCGGTGGCTCCTTCCTTGATGCAGAGGTTCCGAGGGGGCAAAGTGAAAGCAGGGGCCTCAGTCAGGGGCATGGAGCTGACTCTTGAGTGATCCACAGTGAGGGAGGTTTTGGAAACGTGGGTCTGGGCGGCCAGCTTCACATCCCCCATGGTCGTGGCCTCTCCCTGGGCAGCTTTCCCACAAGTCAGGACGCGTGGGCGGCCACTGCACCACTGTACCGCTGCGATGCCTGTCCAAGGTCTG
>TCONS_00009417
CagatgcacaaaaataaattgaataaagcACAGATGTTCACAGACAAAGTTCAAAGCAGCttgatgctgagatgctgagtgtAGTTCCCAGGGTTGGAGCTTGTTTCCACTTTCACTGCTCAGGATATGTGTTGACTCTTGAACAGTTCACCGCGCAGCGAAGGCAGCCCGGGAGCCGAGGCACAGCGCTCGGCAGGGTCGTCCCGCAGGCGCGCAGCGCGGGCTCAGTGCTCAAAGCGCTGCTGGCTGCCAACCCGGCGGCACTGGGAGCAGAAGAGGCGCGTCCGGGTCGGGGCAGGGGAGAGCGGTCCAGCGAAAGCGCGAGCAAGTGGCAGAGCCCCTCAGAGCCCAGTGCTCTGAGTCCCGGTCCAAACTGCGGACTCGGACTCACACG
>TCONS_00009455
gtgatggacagggaggcctggcgtgctgcgattcatggggtcgcaaagagtcggacacgactgagtgactgaactcaactgaactgaactgattgcggtgaaaatggaaatgaaatgaatttttaacCTTCCAAGTATACATTCTGTACAGGATGGGGAGCTGAAGGATGATAGGTAGTTTGTCAAGTGTGTAAGTAGATTATATATGGATCATCCAGGCTTGATTAATTGCATACATTCCCATTCAGTATTCCATGAATTATAGAGCAAAaaaatgttcttctggaattggAAATTCCAGAAGAGAAAATTCTGGAAAGAGAAAACTCCTTCTTCTCTTCACCATGGCAAGAATGACACATGGGGATTGTAGTTCAAAATGGTACTGGATGGCTGAGA…
>TCONS_00009456
AAATATACTTGCATTGCTTCCAACCCAGTTTTATTTCAAACAGTACTGCGGTGAATGCTCTTCTTTTTGTGTTATTTCACACGTGTGAAAGTCTGttgctcttctctttttttttattgtggtatacttgatgtacaatattatataagtttcaggtggacaacatAGTGAGTCACAGTCTTTAGAGACtatactccatttataattattataaaatattggctgtattccccacactgtacagtatatccttgtaggtTGTTTCTTTATGTGtagtagtttgtgcctcttaatccccCATCCCTTTCTTGcccctctcctcttttctctccacactggtaaccactatcttgttctctgtatctgtcagtctgtttgttttttgttacattcaccagt…
>TCONS_00009593
agctatgaccaacctagacaacatattgaaaagcagagacattactttaccaacaaagGAAAATGCTGATCTTACAGAATGAGTTAGGAAGACTTCCTCTGCTTCAATCTTCTGAAAGAGATTATAGAGTTGGTAGAATTTCTTCCTGAAAAGTTAGATAGATTTCACCAGTGAACTCATTTGAGCTATGTGCttaattcttgttttcttttgttgactGCACCATGCAAc
>TCONS_00009618
GGGGTAAAGTGAGCATAACTTTGGCGAAGACTCGGCTCTTTTTGTCCGATTTACAAAACACTTACAGAAGCGTCTCAATCTTAGGAAGTGACACAGAGCCTGAGGCCCGTAGAGGCCCAGGGATACACAGATGGTTACCTTCTGgctgtgtcctcacgtggcctTTTCCTCTGTGCTCCCATGGAGAGACAGATCTGGTTTAtcatctactttctttttttcccacatcTTTTTTTAGCATATACTaaatactcaaaaatatttatttctatctcTGGACTCCATTTAGTGTACACACTGTTGTAATTATTGTAGTTTTACATTAGCTTTTAATATCTAGTATAGTCCCAcctcattgccttctccttgagaAGTTTCCTGGCTATCCTAGATTGTTCA…
>TCONS_00009633
GGTGAATCATTCCCAAAAGAATGAATGTCCAATAGCCTATCTGACTATGGgcttattttcattatttggaAAGGACCAAATAATGCAAGGACCAGTTGAGGAAACAGAGGTTAAGAAGACTGCACAGATTGAAGCAAAATTCAAATCCACATCTATCTGATTCTAGAATagtctccattttttcccctcctgctCACTTCAGAACAGACTCTAATATGATTTCTGCTCACAATGCACCAGTCCACTTTTACTGAGGTCCCCCAATACCTCAAAGCTAATTCCTATAGACATTTATCAGTCTTTATCTAAACTAACTTTTCAATAGAATTTGGCATTTCCTTATTAAACCTTCTTACAACAGTCTCACTCTTGATTTCCTGGGACCACAACTGCTGATTT…
>TCONS_00009714
AAGACTTtgggcttctactgcagggggcgcaGTTTCCACCGGGGTCAGGGAAGTTCCTCAATCCACACAGTGGGtctaaaggaaaaaagagggaggggatatgtgtattcctgtagctgattcactttgttggacagcagaaactaacacaacgttgtaaagcacttatcctccaattaaaaaaaaaagaagaaagcagaagtgAAACAGGCCATCTTTCTTCCTCCTGGCAAACAAGATTATGCAGACATGGGGTTTTCCTGCAGCAACTTCAGCTCTCCAGTGTCCAGCCCAGCTTTGCGTGTAATAGCAGTTACGGCAGCATTCCAACTCTCAGCAACATTGCTGTTAGTAAGTTCAATTGAGTTCTGAGGTGGCCTTTATACTTGCCTGTCACAC…
>TCONS_00009925
AGGACTGATCCATAGTAAGGATCTTGGTCCTCATCACAGCCCATTAAAGCAAGCAAAGAAGAACCAATAGTCCCTCTTTTTAGATAAAGGAGGTTGAGTCTTTAATGGGATCCCTACCTTTCAGATGGCGGAACCGTGTCCTCTGACTTCAAGAGACTCTGGCTTTAAGTCATTTCCTGTGTTGGCTTCTCTGATAACCAACATCCAAGCTGGTCCCTGATGAGTCCTGCCTCTTGTGTCAGCCCCTCCCACGCTGAAGAAGACTCACTTACGAGGATACTATGGGCATGATGACGATGACTTCTGAAGCTAAGTCATAAAAGACGTTGGAGTTTCTGCCTCGATCTCCCTGGATTACTCACTCGGGAGGAATCAGCTCCTGTGTTGCGTGGATGCCCC…
>TCONS_00010134
AACAAACGCCAAAACTTGGACCCAGTTCTGCTGATGCCGAAGTGCCCATTCCAGTCTGTACTGCTCTGCTAACCTAGTTAGTTGTAGGTCTTAATCCCATGTGATCAGCAAGCTCTAGTTACCATCTTTATGTGTGATCAGAAAGCCTGTAGTGGATCCATGAGGCGGGGAACAAGGCATGGTGTTGGGACATCAGCCAAAGGATTGGACCTTGAGTCAGAGAGTCGGCAAAAGCGGTCCAAGGCGCCAGACTTGTCTCTGTTCTGACAACTGCCGCAGCGAAATGGTGGAAAAGGTCAGATGATGCACAGAAACGACTGAATGAAGACAAAGAAGTGAAAGCTGTGACAGGTAAGTGCAGCAGGAACTCAGAGGGGGTGCGGTCTTCTTCTGGGGGCG…
>TCONS_00010264
caatccctcccagcatcagtcttttccaatgagtcaactcttcgcatgaagtggccaaagtactggagcttcagctttagcatcattccttccaaagaaatcccagggttgatctccttcagaatggactggttggatctccttgcagtccaagggactctcaagagtcttctctaacaccacagttcaaacacatcaattcttcggcgctcagccttcctcacagtccaactctcacatccatacatgaccacaggaaaaactacagccttgactagatggaccttagtcggcaaagtagtgtctctgcttttgaatatactatctaggctggtcataacttttcttccaaggagtaagcatcttttaatttcatggctgcaatcaccatctgcagtg…
>TCONS_00010265
taggctgcagtccatggggtctctgagggtcggacactactgaacaacttcactttcacttttcactttcatgcattggagaaggaaatggcaacccacaccagtgttcttgcctggagaatcccagggacgggggagcctggtgggctgccgtctatggggtcacacagagtcagacacgactgaagcgacttagcaacagcagcag
>TCONS_00010279
ctgagccacagtcagctcctggtcttgtttttgttgactgtatagagcttctccatctttggctgcatagaatctaatcaatctgatttcggtgttgaccatctggtgatgtccatgtgtagagtcttctgttgtgtttttggaagagggtgtttgCTGCTCTGAAACTCCTTCTCCGTATCGAAGCAAAGTCACAAAATGCTCACAGTTGTTAACAAGTATGTCATATTCCACCTCTTGCCCAATAACAAACTCTGACCGTTGGATAACTTCTTCAACAGGGAGAGGGGGATATGTATCatcatatttattgtttattctgtatgtgtcttttccaacaacatCCTTCAAAAGCTGCATCTTCACCAGGGCCTTTCTGCTGAATACAGACTTGGCACT…
>TCONS_00010652
gccagttccttttcctagtataaaagaaaagaagagagtttTAGATTCTGTGGGCAATGTCGAAGAGCTAGATTAAACCTAGTTATGTTTTAATTTGGAAAGTctcatggatggaggagcctggtaggctgcagtccacggggtcgctagcagtcggacacgactgagcgacttcactttcactaggttggtcataactttccttccaaggagtaagcctcttttaatttcatggctgcaatcaccatctgcagtgattttggagcctagaaaaataaagtctgacagttccccaactattttccatgaagtgatgggaccagatgccatgatattagttttctgaatgttgagctttcagccaaccttttcactctcttctttcactttcatcaagag…
>TCONS_00010790
tttttctttctagaagaACCTAAAGTCAAAAGCTTCTTCTCTGTTTGGCTTCTCAAGTGCAGACACGCCTTGTGCAGACACGCCTTCTGCAGCTACAGCCATCCCCAGTTAACCTGTCTCCTCGCCACAAGGGCATGAGCCCccatgactcagcaatcccaggCTCTGGAAGAGTCCATCATCACGACAAACCATCAGCCATTAGCTTTCTTGCACAGTAGTTCTGAATGAGGGAATAATGCTGGATTAAAAGGCAGCTCAATGCTTGCCAGAAGAATTGTGATAATCTGCTCAGGAGTGCTGGTCTCACCCTGAATTATCAAGCTCACTGGACCTCTGTGTTTTGAGTCACTGAT
>TCONS_00010822
ATCCTTCAGTTCTGGGCTTCTAGATCCATCCACCTAGCTGCGCTCCAGCGTGCGTCCCACCTGCCTAGCTGCGCTCCAGCGTGTGTCACAGTGTACGGTCATTTATTGTCTGCGGGTCTGCTTCTTCTTCTGCTAGAATGTGTATTCCTCTGGGGCAGAAACCAGAGCTTAGGCATTGTCTCTGCTCTGTCTTTAATGCCAGCTGAAATGCGATCATTGTTTGTGTACTAAATTAATGTGAGAGCCACTTCATT
>TCONS_00010920
GCTAGTCCTGTTTATGAGGCAACCCTGAGTGCAGAGTTTCTGAATTCTATGAGGCTGGTGGTCACGGAAGATAGACATCATGGTTGGTAGTGTTGACTTAGAGCATCTCTAGGATAACCAGGCAGACTTAGAGCAGCTCTAAGGCAGATCTGGCCGTCACCTGCAATCATAACCATTAAGAACACTGCTTCTACTTCCAGTTGATGATGGAATGACCCAC
>TCONS_00011033
TCTATGGAGGTCCCACTTGGCGCCAGACTCTGTATGGGGAGAGAAGAAGTGTGGAAGGTAGTCCCTGTCCTCTGAAGGAAAGAAGTCAGGACTGGGATGACCACGCCCAAGATGACATACGCCCAAGAAGATCCTGGGACTCTGAGCAGATGAGCAGGCAAAGAGGAGTACCCTGGCAAATTTCTAGACTAGGAGCAATAGGTTATTCCCTTTGGGAACTGCTCTCTCAAGGTTGCTGTGTCTTCACTTGGGGCCTTCTCAtccagaagtgaaaggcaagaggCTGGACCACTGGATGGGAGGTGATCCTATCCTCCCCAATCTATTTATGAGGCTTTCCTACTCATTGTCTCAGGGGCTCCTGCTTTAACAgcatgttttcctttgttgtcgttgttc…
>TCONS_00011054
ttcaaacgcatcaattcttcagcactcagccttcttcacagtccaactctcacatccatacatgaccactggaaaaaccatagccttgactagacggaccttagtcagcaaagtaatgtctctgcttttgaatatgctatctaggttgatcataacttttcttccaaggagtaagcgtcttttaatttcatggctgcagtcaccatctgcagtgattttggagcccaaaaaaattaagtctgacactgtttccactgtttccccatctatttcccatgaagtgatgggaccaggtgccatgatcttcattttctgaatgttgagctttaagccaactttttcactatccactttcactttcatcaagagggtttttagttcctcttcactttctgccat…
>TCONS_00011270
GAACTGAGAGGCCACAGAGGTCGCAGATGAGGGGGTTCATTTTGAGACTTGACTACCAAAAAGGAAGTTAATCTGCTTCAAACTGAACTCACATTTTATTGCAATCAAGAATCAAAGTGGGTTGTCACACTTCCAGAATCTAAGAAGTGGGCACTCCGAAGGGAGCGAGCTCCTAGTAACACGGTCAGTAAAGGACTCCTTCCTATTAGCCTGCACCTTTTGGTGGGGGTTCCCTCTGACCTGCAACCCCTGGAGGACCCCGTCTGCCTGGTTACCAGGTGACAGCCTAGGGCCAGGAGCCAGCATTCCCCTGAGTGCTGTGAAGTGGCTCTGGAGAGCAGGCCTGGGACTTGGCTGGAAGTCTCGTCACAGTACCtgttctgatggctcagatggtaa…
ATGGAAAGTGAATTCTCTGGTTAATAATGTAATTTGTTTCATAGTTGTACAATTGCAAAGCAACAAAAAGGGAAAACCACACAGGTGCCTGGACATATCTGCCATATAGGTAAGTAAGGAGGTTAATAACACTCTCCAAAATACGCAAATAGAGATatccactctgcttatttaaattgaACTGAAAATAGTCTAAAAGCTTCATTATGATTGATAAAATTCCATATttcaaaacaataaaagaaaatgactgaAAAGTTAGCTCCAGAACTCACTTAGGTGATTTGAGATCACGATGAATAATTTTATGAAGGTGCAAATAATTCATTCCACTTGCAATTCCCGTGGACCAGTCTACTAGCAATCGAGGTGTGATTTTCCTGCCAGCTCGCAAAACCT…
>TCONS_00011271
ACAAAAGAACATCTTCCGTGTGTCAGACACTCCTGAGTGATTCACTGGCCAGGCAACACAATGGCACAGACGGCTGCAAACACAACACTGCACAATGCCTCAAGAGCCTGGTGTAATGGGCCAGGGACACAGTCTCACTATTGTTTCCCATGTAGAGGTAAAGACCTTCAAGCATCTTCagcctaaagagttggacaccaataAAGCAATCCTTATCCACAATGCTGAAAACTGCACATGCCGGTGGGAGGGTCAGAGGGTAAGgtggggaaaagaccctgagtaaaaaggaagaaacaaaagaaaagaggaaaaaatccaGCTTCTCACACTCGCCTTCTGAGGACTCATTTCTACTTTCAGTTATCCACAACATCCTGCTAGAAAGCCTTCAGGCCT…
>TCONS_00011287
GCGCCACGGCGGAGGGAGGGAAGGCGGCGGCAGGCCCAGCCCTCGGTCGCAGCGCCCGGGGCGGCTCCTCTGCGAGCCCAGGGACCGCTGCGCTCCCGCGGCCGCCAGCTCTGCTGCCGCCACCTCCAAGCGCTGACCTGACTCCCGGCCCGCGCCGCGCCCGCCTCGGCTTCCTGCCCGTCCAGACGCCGCTCCTCCCGAGCTCCGGGTCTCGGCTCCGCGGAGGGAGAGGAAATGAGTGCGGCCGCGGCGCCGGCGCCCGAGCGCGGTTGGAAGAGCGAGAAAGTGGACGAGGCTCAGGCCCTGGCGCGGAGTTGCGCCGCCCGCAGACCCGACTTCCAGCCGTGCGACGGGCTCTCCATCTGTGCCACGCACAGCCACGGCAAGTGCTTCAAGCTG…
>TCONS_00011308
ggactggcaacccacttcagtattcttacctggagagttccgtggacagaggagcttggagagctacagtccgtgggatcgaaaagagttggacatgactgagcaactaatacacacatgCTGAGCAAGATAAAGGTCCTACTCTTCAGAGCTGGACAGTAAATAAACCAGAAATTATAGTACAGTGAGTTGAAGGCTACAGCGGGACACCCAGCCCCATTGGAGTGATTGAGTGAGGCTTGCCTGAAATTACCTTTAGTGGGACCTCAGTGTAGGGAAGGTGAAAAGACGGGGGTGGAGGGGTCGGGGAGAAGTTGCAGTGAGGAGATGGTATTAAAAATGACTActtaagatgctctttagttACATGGGATGACTTGATAGATCTGGAAAACAGCC…
>TCONS_00011351
CAAAGGTGGGGAGGAAGCAGGAGAATAAGAGGGAGACAGGAACCCAGAGGGGAACAAGGGAGCTATTCAGAGTTAGAAAGAGTGGGGAAGCcgctggggagagagagaaaagacagagaaagaggggCGAAAAGAGAGACAACCAGGCAAGGGGGTGGCGGACacgaaaggagagagagagtggaGGAGTGAGGAAATGGGCAGAAGCGGCAAAGCACAGAGATTCGAGGAGGCCGGAGGAAGGCGGAGGCAGCGACCAGAGCTGcgagagggaagggaagagagccaGCGGCGACGAGGAGGGCTGCAGGGTGGTGGGCGGGACCGTGCGctaagccttttctttctctttttttggggtGGGCGGCGGATCTCCGCCGAGATAACCCAGCCAAGCCC…
>TCONS_00011473
TGATGGGCCTTGTCATTTCTTCCCTGTACCAGTTAGTGACGGTGCTGAATGAAAACTATTTCTtcagaattttggaaaatttagcttggagaaggaaaggcagacGGCAACTCAGTAAATGTTTTCAACTAAATGAGTATACATTGCAGAAGATGTTTGACCGTCCTACAAACccacaggaagaaagagaaaagagggGGGAAAAGTTGATGAGCTGTGACTGTGCTCCTCTCTGAAGTGAGTTTTCAGTAGCCCCACTGCATGGgtttgccctgcactgccctgGCCTGCTCCTTGCAGAAGAGTCTTCCCCCAGCTTTTCCC
>TCONS_00011525
gaaggaaatggcaacccactccagtgttcttgcctggagaatcccagggacagaggagcctggtgggctgccgtctatggggtcacacagagttggacacgacaagtGACTTACCAGCATTATGGATAACCTGTTTGCTGTAACTTCATTGATTTAGCTTATCACTGATCTAAACTATACATAAACTGATTTCTCATGCTTAGGAGAGTATCTTCAGTCTCTTTCTTACAAAGTTGCAAGTGAAACAAAACGATAGCTAGTGCAGATTCATTTGGCATTTCATTTTGACTTATCTATAGTGTtctggaaggacagggaagcatggtgtgctgcagtccatggggtaacaaagagttggataggacttagcgactgaacaccagtAGTGTTCTGGAGTAT…
>TCONS_00011585
atgataatatgcatgtttcaatgctattctctcaaatcatcccaccctcaccttttcccacagagtccaaaagactgtcctttacatctgtgtctcttttgctgtcttgcatatagggttatcattaccatctttctaaattccatatatatctgctagtatactgtattggtgtttttctttctgacttacttcactctgtataacaggctccagtttcatccacctcattagaactgatttaagtgcattctttttaatggctgaataatattccattgtgtatatgtatgacaactttcttatccattcatctgctgatggacatctaggttgtttccatgtcctggctattataagcagtgctgcaatgaacattggggtacatgtgtctctttc…
>TCONS_00011768
ATTCCAGAAAGACTTATTCCTCTGTTAGGTTTATGCACTTCcccattcctttctctctcttttgaagGTTAGAGGAGGATTTCCTTGTCGTTTGTTCTAAAGGGCTGGTGTTTTCTTCCTTGAAATAGTAGCTGGAGCCCATATTCATCAGTCTTTATTCTTTCCAGGTGTTGTTTCAACTGGAAATGTGTGAATCCATGCTTGTTATCAGTCAGTTCATTTGTTATCCACAATCACA
>TCONS_00011858
GTCACTTTCCCGGAGAAACCTGTCAGGCTTGCTTCCAAATACTGAACAGAGCTGTCTTGGCAATGAGGCCTATCCCTGCTGATAAGTCCTGGGACTTGCCTCATCAGAGAATCAAAACAGGTGAAATGATAATAGGTGATCTACACCTGAGAAGAGGGCCAGCTGACTGTATGAAAGGAGAGAGCAAATGAGTAAACTGTCTTTCCCCAGC
>TCONS_00012002
caaaaatctTACAGAAAACTTGTAGCTTTAAATTCCTTTATATTTAAATCAGTGTCTTAGCTTGGGTTGCTTTACTGAAATAACATAGACTCaataaaaaacagacatttatttctcaaaattttgAAGGCTAGAAGTCAAGATCAGGGTGCCATATTGGGTGAGAGCCCTCTTCCTGCCCTGTAGATGGCTGCCTTCTGGCTCTGTTCTCACATGGCTAAGACTGAGGGAGCTCTGGTCTCTCTTACTCTTCttgagttcagttctgtcactcagtcgtgtctgactctttgcgaccccatgaatcacagcacaccaggcctccctgtccatcaccaactcccggagttcactcaaactcatgtccatcaagtcggtgatgccatccagtcatctcat…
>TCONS_00012107
CTCTGACCAGTGTGAAAGACCACGCAGGAGCTATGGAGTTGCTTTCTTGTGCTTGACCAAGTGCATAGATAGAAGACAGGGATTCCcggctgggaggagggaggagagctgAAGATCCCTGGCTGGGCTGGCTGATCTAAGCAGTCCAAGTGGGAAGCTGAGTGCTTGAAAGAGGATTATACTCGCACTAGAAATAAGCAGTAAGTGAGCGAATAACCATGATGGCTTAGAAAAGGCTTAATCCCCATGGGGTTATGGGGTGAGCTAGAAAATGTTGCTTAACTCTAGAGTAAAACTGGAAAGCTTCTGACTGTGTACAGTTGTCTGCTGTTTGGAGACTAGGAGCTTAAGTACAAACCCAGAGCTGTAAATGCCTCCTCCCACTCTTGGAAAATGCCA…
>TCONS_00012145
TcttaatactggagtgaggaaaACTGAATTACAGGGAAGTTTTCGCAGATGGTGAAATATGCCAGTCCCCGGGGCCCGCCCGGCGCAGCTGCGAGGCGGCGGCCGAGACGCCCGAGCGCGGGCGGAGGGGTAGCGCAGCCCTGCCCGCAGGCGCACGGCGGCGGGCGGCGCCGCTTCTGGCCCTCGAGCTCCCCGGCGCTCCGCCGGGCCGGCCCCACTCCCTCCCCGCGCGCCCTACGCCCAGCCTGCGAGGCCCCGGGCCCAGGCTCCGCGGCCACACTCACCGCCGCGCTTCGCGCCTGCGCCGCACGCCTCAGGCCCGCCGAGAGGGCGGGGAGGTGACGAGGTGAGAGTGGGGGCTGGGGAGCGAGCGGCTTGGCCTCGCCTCGCTCCCGGGCT…
>TCONS_00012146
TcttaatactggagtgaggaaaACTGAATTACAGGGAAGTTTTCGCAGATGGTGAAATATGCCAGTCCCCGGGGCCCGCCCGGCGCAGCTGCGAGGCGGCGGCCGAGACGCCCGAGCGCGGGCGGAGGGGTAGCGCAGCCCTGCCCGCAGGCGCACGGCGGCGGGCGGCGCCGCTTCTGGCCCTCGAGCTCCCCGGCGCTCCGCCGGGCCGGCCCCACTCCCTCCCCGCGCGCCCTACGCCCAGCCTGCGAGGCCCCGGGCCCAGGCTCCGCGGCCACACTCACCGCCGCGCTTCGCGCCTGCGCCGCACGCCTCAGGCCCGCCGAGAGGGCGGGGAGGTGACGAGTGATGAAAACCAGGCGGCGGTCCTGGGAAAGAGGAGGTGGTTTTGCCCGCCAG…
>TCONS_00012161
GCATTATTCTAAAGCTTAATTTTGAAATGAACTAGTTTAGTGCTATCAAACCCTGTTTGCGTttacattatttaaattatatagtattttatttctgttcttgCTGTAAATTCTAATGCTGTTCATGGATTGTGCAATTCCTATGCAATCAGTCTTTGCCTGTTGACAGTTAACAGTGCAGTATAGAATCCAGATACTGAGCTTTTAGTTTCTTAGTTATCATTTCAGTTCAAAGCATGCTGCTTAATTGTGTGGAAGATCCAATCCATTTTTGTTGTCCAGCCACCATGATGTGCATCATTCATttgtttcatgaaatattccaaaGCCTCTTGCTCAGTTTTATCTAAAGCTAGGGTCTTTCGAATGTATGCAATATCATCAAAAGATTGTAGTTCT…
>TCONS_00012162
TTTAAATGCAGTAACCTCAAACATTTCAAAGGCTGAAGATATCTTTTTCCaaagtaaatacaattttttctttGGTCTGACTCGACATATATACAaccattaaaaattttatctatCAAAAACTTAGACTAACATAGAAGAAAAGGATAATAAACTCACATTTCTCCCTTGTTCTTGTCTTTGAGCCACTGATGGAGTGTGTGGCTGTTGAACTGCAGTGCACCTTTCAGGCCTCCTTTACACTGAATCTGCATTATAGTGTGAGAATTTCTCACCACCTCAATAAGTCCCACACAATCACCAATTGACAGACATCCATAAGGTAACATTCGAAGATCAAGACCTTGATTTTGCCAGATATTTTCCATAATGCGAATAATCTGAAGGGTTAGCATATCC…
>TCONS_00012434
gggtgggatgatttgggagaatggcattgaaacaataACAGCAAATTCTTAATCTCCAAGTTGTGGTTCAGGGACACAGATGCCTTCTACTGACTATCTCATTCATTGCCTTGCAAAACTTTCAAGACTTCctttgcatcaaaaagaatatgaAGCATTCCATGGGGGCGGTTCTTACAAGCAAGTCTTTCTGGATACACCTTCCATTGTTCAGGACTCATTCAGATCAGCACATTCAACAGCAAGACAGGCTGGGAAACCTCACTCTACTAAAGAAGGCCTCCAGAATGATATAACCTCCAGGCCTCTCAGAACCTGGTTCTTCTCACACCAAGTGCTCCTGGATACCTCAGCAGACACCACCAGAAGCTTTGGAAGTTGAAAATCATGGAACTGATC…
>TCONS_00012464
CTGGTTTGTTATCTCTTCGAACATAGCCAGGGCCTGGCAGATGCTGGTGAAGTCTTCCGGTTGCCTGAAGATGTGCAGTTTTTGGCTTCATCGGTGACGAGGTAAATCTGAGACCCCTCTCCTTGTGTCTGGGATTACCTCAGCCAGTAGAGTGAGTGCAGCTGTGTGACACCATGTATCTCTTGAGGCTTGGGCACAAAAGGCTCTACAGTGACTGCTCGTTTCtgctgccatgctgtgaggacGCCCAGGCCACACTGGGAAGCCATGAGTAGGACACTGGGCCAAGAGTAAACATGAACTTCACATACGAGAGTGAGGAAGCCACCAGGATGACTCCCGCCCCACGTGAGCAACCCTGAGCAAGAGCTGCCTCGCTGAGCCGAGTCAACCCCTGGA…
>TCONS_00012531
AAGCTCCTCACGGAGACTGAGTTCTTCTTTCATGGTAAGCTATTTCACCTTTGATACTTGGTTTAGGATTTTAGTTGTACAAGAAATCAAGTTTccgcctgatgatctgagggaGAGTAGTGAGATAAGACCATCAAGAGAGACTGGGGCCTTGCTAGGGAGAATATTAAACTTGCAACTAGTTTACAGGGAATGAGGATTTGCACAAGAGGATTTACACAAGGAAGTGACAATAGAGGAGTGTAATTTAGAAACAACAGTGTGTCAGTGGTTCAGAGGCTGAAGTGGAGTCATGCCAGCTGGTCTGAATTAGGGcagaaaaagtgaagaaaataaaagaaattgggGAATGTCAAGAAATGTAATGGGCTTTATATATAGAATTGAAAGCTTTACATA…
>TCONS_00013111
GAGGGCGTcgctctttttttcctcccttctggAGCATTTGAACCCTGCCGAGAATCCCTCAATATGCGACTGAAGGGCCATTTTGCTGCAGCGCACGAATTGGACACACAATAAAGCCCCCTTGTCGCTACGAGAAGCACGGCAGGGTTCAGGAAAGGTCTTCAGATGCAGCGCGGTTAGCCCGCAAAAGCCTAGGCTGAAAAGGTGTGCGCCCCTCCCCCATCCACGCTGGTGCAGAGGGACCCGGTCAGGAAGCACGGCCTCTCCCCAGTCGGAGACCACGCCTCCTCCGCCTTtcttcccccctcccacctcgctTTACTCCTCCCAGGAAGCGGTGATAGACAGTTCTGTGTggttctccacccccaccccccagctgagTGGAGGAGTTGATGT…
>TCONS_00013285
TGTGGATTCAAAGGATTTGGAGAGTaggatagaaaagaagaaataaaggaaggaaaCTAATGTTCACTGGGAGACAGTAAATCCTACATTTTCACAGTTAACAACCCATGTAGTTATTATCATCTCATTttttcagatggagaaactgaggcctagagaggaTGTATATTGATCCGAGACATAGTGACTGACAGGCAAGATCTAATTCTAAAGTTCATAACTGTGCTATGTCAGATGATGACCTATTCATGTTTACACTTTCAAAAAAGCTGGAGAAAAGAAGGCGAGAGTAATTTGctgggtttctctttcctttcatccCCATCGCCTTTCTCTACAACAACCAGTAAACATATTAATTAGTATTAATCTAACTACACAGTTCAtcgaaaatgaaag…
>TCONS_00013381
GGTCACAGGTGCCTCCATTCTGACAATCACAGATGTCATCATACTCTCTCACACTGGTCTCTGGGGAACGAGctttctccagaggatcttcccaactcagggatcaaatctgtgtctcctgcagtggcaggcagattcttcaccactaagccactttcattaaaaagaaagccTCTCCAGCCATTGGGACAGGAACACTCACTCTTTCCTTCCTGGCATCAGCCTCCATTCATG
>TCONS_00014292
TGGAACCTACTGGAAGCGCTTTGTGGAGGGAGCAGAAACCTGCCCGCAGCTAAAATTCGCGCTTCAGCACAATGAGACCGAGCAAACGAATGCAGCGGGATGCCTGCTGGGCCGACTGCCGCCCCGGCCCGGAGCCCTGGGTTCACTTCGCAGCCTGCTGCAGAGTTTCAGACCGCAGTACTCAGCATCCACCGGGCTTTGCCCCCTTGCCGAAGTCTGCAGATCGATAGATGCTGGGCGTAGGCTTTTCCCTAGGCTAAAGCCCCAAAgctcccaccttcaccttctatTTATTTGCCCGCTCCCACCACTACCATCGAAGTACGTGCCCCTCTGGTAGTGTTGGCGCTGAAACCCGAGCAAGGGAAAGGGCgcctccccatcccctcctccccatcc…
>TCONS_00014312
GTATCAGGCAAGGCAAGAGttaagaggaaatgaaaatggCAGCGCAGCCCAGTCAGGTAATGAAAGCATCAATTAACCAGAGCCTTCCTTGTGGCACAGGAGAAATTTAGAGTTTCTTGTCTGCCTCATGAAGGATGTGAGAAGATGATGTTGCTGCTGGcaaagaggccacagagcaaaatGATGAGGTCATCCTGAGGTACTTTAAATTGGGAATCACAGGAGTCCTCAGAACTTAGGGAGAAGAAACTGGGACAtcagagaaaatggaagaaaggtGAGTCTGCAGGAAAGACCTCTGCACCAACTGAGCCAAGGGAATAGACTGAGATTTCTCCAGAGACAGtattctacagtggccttcctgatggctcagatggtaaagaatctgcctgcaat…
>TCONS_00014443
ACCCAGAGttagtgtgctcagttgctcagtcgcatctgactcttcataaccccatggactgtagcccactaggttcctctgtccatggaattttccagacaagaatactggagtgggttgccacttcctactccaggggatcttcacgacccagggatcaaacccacatctcttgtgtctcctgtactggcaggcagattctttaccactagtgccacctggtaagcccagaGTTAGTGTAGGTCTCACAAATTAAAGGGCAAGATCCTCAGCTAAATTACTCTTCAGTTGCCAGTCCGCTAGTGGGGACTCTAGGATACTCATACCCCTCTGACTTGGCTGAAAATTTGGGTATTTCTACCACCCCCCTTCAGGTTTGATAATGGACCAGAATGACTC…
>TCONS_00014452
atcttcccagtccagggattgaaccctcatcttctccatcttctgcattagcagGTGAAGAGAGGTTGAAACATCCGAATCACAGAGGAAGTTGTTGGCAGTGCTGAAAGTGGGATCCAAGCCTTGTGAATCCAAGTCTGGTTAAAAAGAATGGGGAAGTCTCGGACCACCTCACTGACTTGCACCAGGCCAAAGGAACCCCTGGGGGAAATACTTGTGTTCCCTCCACCAACATCCGATACATTAAGAGCC
>TCONS_00014562
catgagaaacgctggactggaagaaacacaagctggaatcaagattgctgggagaaatatcaataacctcagatatgcagatgacaccacccttatggcagaaagtgaagaactaaagagactcttgatgaaagtgaaagaggagagtgaaaaaagttggcttaaagctcaacattcagaaaattaatatcatggcatctggtcccatcacttcatggcaaatagatggggaaacagtggaaacagtagctggctttattttggggggctccaaaatcactacagatggtgacttcagccatgaaattaaaagactcttactccttggaaggaaagttacgaccaacttagcgtattaaaaagcagagacattactttgcc
>TCONS_00014881
CGACCCTGGCTAGCTTGGGCCTTCCTAGAAGTGACGAGGTTGGGGCGCTCCTCCCTCTCGACCTTTGTGAAATCTTTCTGCCCCCGGAGTCCGAGGCAGCCCAACCAGCCACCTGTTTCTCCCAGGAAAGAGAGACCCGGTTGGGATTTCCCAGTCTACAGATCCAAAGCAGCCTCAACGGAATCACATCAGAACAATACCTAAACAGCCCACCTCTAGATCCTTTTTAAGTTgggattgaatgaataaatataaactaGTGGTTAAATgtatgaagggcagggaagcctggcgtgctgcagtccatggggtcgcaaagagtccaccagggacacgactgagcaactgaacaacaagtctatttctcttatttttctattctgaAAATTAGGTATACAC…
>TCONS_00014882
GGTTGGGGCGCTCCTCCCTCTCGACCTTTGTGAAATCTTTCTGCCCCCGGAGTCCGAGGCAGCCCAACCAGCCACCTGTTTCTCCCAGGAAAGAGAGACCCGGTTGGGATTTCCCAGTCTACAGATCCAAAGCAGCCTCAACGGAATCACATCAGAACAATACCTAAACAGCCCACCTCTAGATCCTTTTTAAGTTgggattgaatgaataaatataaactaGTGGTTAAATgtatgaagggcagggaagcctggcgtgctgcagtccatggggtcgcaaagagtccaccagggacacgactgagcaactgaacaacaagtctatttctcttatttttctattctgaAAATTAGGTATACACTAGATATTGTTACACCTACAGGCAAAACAGTTAGTAA…
>TCONS_00015047
gactttatttttgggggctccaaaatcatggcagatggtgattgcagccaagaaattaaaagacgcttactccttagaaggaaagttatgacccacctagacagcatattcaaaagcagagacattactctgtcaacaaaggtccatttagtcaaggctaatggtttttccagaggtcatgtatggatgtgggagttgggactataaagaaagctgagcaccgaagaattgatgcttttgatctgtggtgttggaaaagattcttgagagtccctcggagagtaaggatatccaaccagtccatcctaaaggagatcagtcctgggtgttcattggtaggactgatgttgaagctgaaactccaatgctttgggcacctgatgcgaagaggtactcatt…
>TCONS_00015048
gactttatttttgggggctccaaaatcatggcagatggtgattgcagccaagaaattaaaagacgcttactccttagaaggaaagttatgacccacctagacagcatattcaaaagcagagacattactctgtcaacaaaggtccatttagtcaaggctaatggtttttccagaggtcatgtatggatgtgggagttgggactataaagaaagctgagcaccgaagaattgatgcttttgatctgtggtgttggaaaagattcttgagagtccctcggagagtaaggatatccaaccagtccatcctaaaggagatcagtcctgggtgttcattggtaggactgatgttgaagctgaaactccaatgctttgggcacctgatgcgaagaggtactcatt…
>TCONS_00015062
agtgcagcactttcacagcatcatctttcaggatttgaaatagctcaactggaattccatcacctccactagctttgtttgtagtgatgctttctaaggcccacttgacttcacattccaggatgtctggctctagatgagtgatcacaccatcgtgattatctgggtcgtgaagatcctttttgtacagttcttctgtgtattcttgccatctcttcttaatatcttctgcttctgttaggcccagaccatttctgtcctttatcgagcccatttttgcatggaatgttcccttggtatctctaattttcttgaagagatctctagtctttcccattctgttcttttcctctatttctttgcattgattgctgaagaaggctttcttatctcttcttg…
>TCONS_00015337
ATAGAAGCTAGGCAAGACTTCAAGACTTTTTTCCATTACCATCCTACATTCCTCACTACAGCCTTGCTCACAGAAGGCCtccttgctctgctgctgctgctgctgctgctaagtcgcttcagtcgtgtccgactctgtgtgaccccatagacggcagcccacccggccccccggccctgggattctccaggcaagaatactggagtgtgttgccatttccttctccaatgcatgaaggtgaaaagtgaaagtgaagtcgctcagtcgtgtctgactcttcgtgaccccatggactgcagcttaccaggctcctccgtccattggattttccagagatGAACCTGGGATAATTTCAAATGAAGCAAAACTATTCAAGAATCAACTCCTAATCCACTAGTG…
>TCONS_00015678
TAGAGGTGGAGGGTGGATGTGCTGTCGTCACAGTCTAGCTGGCAGCAAGCAAGGCAAAAGCAGAGACTGCTCTAGAAGCGGTTCCAAGCAGCAGAGACGTCAGGAAAGGCACTTCTTAGTACCAACttttcttacagtttttgagTGACGCACTACAAAacgatggaaaaaaaaaaaaaaaaaaaacaggagccCTCTCATGCAGGGCGTCTTCCGCCCTGAAAACTTGGCAAAAGGCAAACTGGACTGAAATACAGCACTCTCCATATAAGGAAGGCCAGCTAAACATGTCATGCGTAATTTATGGGTAGCAAGCAGAGAATTAACCTTTGCGTGCACATACTTGGCCCAGATGAAAACCGGGCTGGATGGCAGCCTCGGGAACAGGGATGCGGGACC…
>TCONS_00015818
gatcagtcctgggtgttcattggaaggaatgatgctaaagctgaaactccagtacttttgccacctcatgcgaagagttgactcattggaaaagactttgatgctgggagggattgggggcaggaggagaaagggacaacagaggattagatggctggatggcatcactgactctatggacacaagtctgagtgaactccgggaattggtgacggacagggaggcctggcgtgctgcgattcatggggtcgcaaagagtcggacacgactgagcaactgaactgaactgaactgagaagcaaataataaaatatagctCATGGAAATCTATAACTTAGGGacggaggaaggaagagagtaagaaaaaaaagaagtgaagaaggaaaagcTATAGTCTAA…
>TCONS_00015995
ggaaaggccatgggGGCCAAGACAGCTGTctacaagccaagaagagagttCTCACCAGAAACCACCCTGCTGGACCTTGATCTGGGACTTAGagcttccagaattgtgagaaaGTATATGCAGCTTGAGCAAGTCCTTTGTCATATTTATGGTCTCTGCGGTGCCCTGCACAAGGTTTTACTCCTGgtagatgttcaataaacatCTTGAGGTCAGCTTGGAAAGACTCAAGATCAGGCAGCAATTTGCATGAAGAAGGTCACAGAGAATGGGCTTAGGTCAAGGTACTAAGAAGAATCCTGGGGCAAATTCAAGACTGGAGTTTAGGTGAAACTAAAGGTTTCAGTATGATATTTggagataagaaagaaaagatagtaTTTCCCAAAGATCAGTGAA…
>TCONS_00016206
GATTTATTAAGCCATAATGACTACAGGTGTTTatCAGGTCCTCTGATGTTCTCAATGGTGTGGTGTCAGGAGGCTGCCTCTTCGATAATCTCCAGATGTACTGTGATGTGAGCTTGAAAAAAAGTTCCTGAAGCACCACATCTGGGAGACAGGCTACCAGCTGAGCTTCCCAAAAGTCCACTAAGAGCTGAGGGATCGTGTCTCCATCTTTACCACAAAGCACCTTGAGAACAGTGAAACAAGCCCCTACAGCTCAGATAAATATAGCACTGATCAAGTTACAGCTGGTCTAAAAAGCACTCCATCATGCGGACCACGTGTTCAACAATTTATCCACTAGCATTAGTGCCATGGGAAAAgccaatttaaacattttaatatactCCAGTTGCATGAACA…
>TCONS_00016221
AAAGTCAGTTGTCTATGGTCGTATCATGCAAGTGGAGAAAGTAGGGTTTGAACCATGGCAGTTTTGTTACTGAACTGACCTTGCAAGCAAGACCGTGACACCTCTGGTACACTGGTGCCCAAAAGgAAAATGACTTTCTTTGGCTCATGCAGAATGTATATGACCAGTGACATAACAGAGatgtggagaagagaagaaattgTTCAGGGTCACGTTAATAGAGAGtagcaaacctgggtctccttaaGCTGTGCTGCTTCACTGCCATGTAAGTGGGAAGCAAAGCATTCCTCAGAATTTAGGACCTCAGAGATACGCATTTCCAATGGAGACAAACAATACGTCAATAGCACCCCaccatctgctgctgcttttgATGTAAAGGAAGTGGAGGAATGA…
>TCONS_00016249
GGCACCTTTGGGAAAATTTGATGAGGGCTTCTTTTCTGTCCATTGTTAGACAGGGATTGCAGCTGATCAGACGTTCTGGCTGTGTCTGTAGCTGCCAAGAGGTGTTTTGGCAGGAAACCTATAAGCATAGATTGGCATTTACCTGCCTGGTGCTGGCCAACTCATGGAGTAAGCTGATGTGATTTTCATCTTCAACATGGACACGGA
>TCONS_00016778
agccatctggaGAAAGGCCATGAAGAAACCAAACTTGCcaacatcttgatcttggacttcttgtCTCCAGAAATgtactcctgtctgctctcagctggtgttctgcatgcacttctctgtctgaagatgtattcctgatgtggagagagatgtactccacgtccacctactcctctgcatCTTGTTCTCCCCTGGACTTATTGCTTTCTTCAGACTGTTACAAAAATTTCCATGTATTTTGTCAATAAATTAAAATAGTACAATtcagtgaaatttgctcagtcgtgttcgactctttgcgacccccatggactatgcagtccataggattctccaggccacaatactgcaatgggttgccttttccttctccagggattctttccaaaccagggatcg…
>TCONS_00017104
GAAACACTTGAGAACTAAGAAAAAGGTCCAATGGCTCGTGAGCAGACTGCGCCGCGGAAGCGCAAGCCCGGGCGGATCAAAGCagaaaggcagggagggagaagagCCCCAGGAAACTGGCCAAATAGACATTTTGGGAGCGAACGAGAGACTCGCTCCCTCTGGCGTTGAGGGATCCGCAGTCGGAGAGGAGATGCGCCCGCGTCCAGCTGACCGGAGCCGACTCACCCTTAGGCGGGTCGCCCTTCGCGACCCCGCACTGCGCCCGGGGTCCCCCTGCGCCGCCGTCTTCCCACGCCCGCCGCCGCGCCGCGCCGGGTCCAGACAGGGCGACCGGCGCGGGCGGGGCCGCTTCTCCCGACTCCCGTTCCCCGTGCGGCCCTCCCGGCAGGACACTCC…
>TCONS_00017105
ATCAAAGCagaaaggcagggagggagaagagCCCCAGGAAACTGGCCAAATAGACATTTTGGGAGCGAACGAGAGACTCGCTCCCTCTGGCGTTGAGGGATCCGCAGTCGGAGAGGAGATGCGCCCGCGTCCAGCTGACCGGAGCCGACTCACCCTTAGGCGGGTCGCCCTTCGCGACCCCGCACTGCGCCCGGGGTCCCCCTGCGCCGCCGTCTTCCCACGCCCGCCGCCGCGCCGCGCCGGGTCCAGACAGGGCGACCGGCGCGGGCGGGGCCGCTTCTCCCGACTCCCGTTCCCCGTGCGGCCCTCCCGGCAGGACACTCCCAACCGGAACCCCGCGCCTACCTGTAGCACCAGCGGCTCTGGGTTGAAGGCCAGGGTCAGCAGCAGCTGCATGCG…
>TCONS_00017107
gtgaaagtcgctcagtcgtgtccgactctaccaggctcctccgtccatgggattttccaggcaagagtactggagtggagtgccactgccttctccttaatctcattttactatattttaaatcAATGACATTATACACAGGTATTTTTTAGGATGGGTTTAATATCAAACAGTTGGCTCTGTTGGATAAAAATAGACTTCTCAAACTCATAAACATCAAAACCATGATTTTGCTTGAGAACATTGAATCATAGTTTTTCTGACATGGTCAGAATAGTTCAAATTAGCTCAAGTGCAACTGTAATGCATAATTCTTGATTTATATTAATTCTGATTAACATGCAATATTACATAAGTGTTTTCTGCCTTGACTAGCCTAATCCAGAGAGGCACATTTTC…
>TCONS_00017182
TGACCGTCAAGCAGGCACTTATAACAAATGAATCCAAGTGGATTACAAATGAATGACATAACCATGCTGAAGACCAGTGAGGAAGGAAGGAACTGAGCtaagcaactttggaaaacagtgtcTTAACTGGATACTACAAGGCTAAAGACATAAAGAAGTTTCTCTAGTTGATAAAACAGACCAGTGGGAGATGTTCATTTGGAGCACAGGATGAATGTGAGGAAACAACAAACCCTCTTGACTAATTTAGGAGGAAGCAGAATTCTGGAGAGCTGAAAAGCAGCCCAAGTTG
>TCONS_00017306
agttgctcaatcgtgtccgactcgtagcgaccccatggactgcagcccaccaggctcctccatccatggggttttccaggcaagagtactggagtggggtgccattgccttctccgcaccaactcccagagtttacccaaactcatgtacatcgagttggtgatgccatccaaccatctcatcctctgtcgtccccttctcgtcctgccctcaatctttcctgcatcagggtcttttcaaatgagtcagttcttcacatcaggtagccaaaatattggagtttcagcttcaacatcagtccttccagtgaaccctcaggactgattgcctttaggatggactggttggatttccttgcaatccaagggactctcaagaatcttctccaacaccactgtt…
>TCONS_00017328
aTGTTTCAAAAGCATTTTTCTATGTTTCTGCACCTGAGCTGGCTAGGCCACAGGCCCAGAGTTAGGGCTGGCAGAAGGAAAGTTCTAAGGTACGGAATTGACTGAGGTACTCTTCTGTTTGTGGCGGAGGCACTCATTTCGGTTTTGTGCAGATTTCCAGGCTGCACCTACTGGCATGATCCTGAGAGAGAGTGCTGTTCAAATGTTCTAAATATTGTGCTCCAGCTGCCCCACTTACCTCACTCCTAGTTCTCCCCCTGGCCCAACTTCTTAGCCCATTTAGAACCCAtaaaatacatcttttaaaaaattatttcctccTTGGGCTTGGTCCATTGACTCTGCTCTGAACCCCAGGGGAGATGTTTCAGGGAGTCGAACAGGGGCAGTTCCTACCTG…
>TCONS_00017680
GATGGGGTGAGgggtaaactgggagattgggattgacatatacacactactacgtataaaatagataattaataaggaactactgtacagcaaagggaaatCGACTCAACCTGTAACGGCCTATATGGAACAAGAagttacacatatgtatatgtatatgtgtaactgattcacttttctgtacacctgaaactaacacaacactgtaaatcaattatactccaatgtaaaatttttaagaaataaacaataaaatgcattttttcaaTTAAGGTCCccaaaactgtggtgttggagaagactcttgagagtcccttggactgcaaggagatccaaccaatccattctgaaggagatcagccctgggatttctttggaaggaatgatgctaaagctgaa…
>TCONS_00017707
ctccaggcaagaatactggagtgggttgccatttcttcctccaggggatcttttgttttgttgagttagtttccttctattcctagttgtTGAGTGTTTATCACAGAAGGTGTTTGattttgtaaaatgctttttctgcatcaattgagaTGATCGTATGTTTTTTTCGTTCATTCCATTAATGTAGTGTAATATGTAATACACTGATTTCTTTTCATCTGTTGAACTATTTCGTACATTCCAAGTATAAATCCCACTTGAAtatggtgtataatccttttactATGCTGCTGGATTTGGTTTActaatgtgtgcatgctcagtcgcttaagtcatgtccgacccttgtgaactcatggactatagccctccaggctcctctgtccgtgggatttttcc…
>TCONS_00017994
GGGGGTGGAAACAAACCAGCTCAGAGGCTCCAGAGCTGGGAAGGGTGGGGTCTATGATGGGAGACCAGGCTTTGCCCAACAATTGCTTCAGCCTTCAAAAGACTCCCCCTCCATCCCTTCTCTGACCCTGACTCTTCCTCACCTGGTGGGCGAGAGGGTCAGGAAGAGGCTTCAGTCATGGGTCCAGGACGAACATGCTGGGAGAAGTAAGGACACCCTGAGGGGCTATCTTAAAAGAGTTCCCCAAGGGATTTTCCGTAGTGTGAGGTCCCAGGAATAGCCAAGAGCACCTTGCCTCAGTCAGAGCCCCCGTGCAGCCAGACACTGTCTCCCAGTCTACCCCCGCTCCATCCCCGACCTGGGCTTACCCCCAGCATCCTAACCAAAGGTGGCCTTCAT…
>TCONS_00017997
AGTTACTAAGGTGGTACCttacaagaaaataaaggaaaggcaATAAAGAAATTCTTTCATATAAAGACTTTTGATTTGCATCATTTGTTCAAAATATAAAACCTTAATATTAGAAGcaagagaagagcaaagaaaacaataaaacagaagaCCAAGGATAAGGAACTGCTCTATGCAGATACTTGCTgtatgtagtatatatatttatatgggctgaattataataaaaatattttatgtattatagtCAATTCTCATATAGAGTTAGAAACAGCAATTTCCAATCAAGCATGACTGGACTGACATTTTCTCAGTCTTCAATTACATGACGAATTACAACTGTACAGCAGTTCACTTCGGTCAGCAGTATCATGATAAATGCTTGATAAGATATAATTT…
>TCONS_00018036
ggggcaggaggagaaggggatgactgaggatgagatggctggatggcatcacggactcgatggacgtgagtctgagtggactccgggagatggtgatggacagggaggcctggtgtgctgcgattcatggggtcgcaaagagtcggacacgactgagcaactgaactgaactgaatattgttttagtttttttagttCTTTGTATATCTACTCAATGGACCATTGGTTAGGGACaagaaacattaagaaaattaagttGCTACTGAAATACTAGGTAACAAGGAACACAAAAACACTGATGATTTTAAGTATCTGGCTCATGATTATTATTGCCCCTCTCTGTAAATTGTCTGTGTTCTGTTAATATCCTGTATATTAACAGATATAGGTAATTATCCA…
>TCONS_00018198
GCAGAGGTGAGGCTGCACAGGGCTTCCTCTGATGTGACAGACCAGGGCCTCTCCTAGAGCTTTTTATCATCTCTTAAGAACATGGTTGTCTAGGACTCACCCCTCCCTCGCCCTCACCATGGTGTAGGGGCTCTTGGTGCCAGAATGGAAGATAGGGATCTAGCTTGTCAACTGGGTCCCCAGGATCCTGACACCCCCTGGGTCTAGGATCCCCCAGATATATGTCATCCAGAGGCTGGGGCAGGCTTGGTGTGGGGAAGAAGCTGCGAATGGGGAGCACATTGTAGCTGTAATGATGAGGCCTGGCTTGAAAGTCTGTGTTACATGACATTCACCCTCGCATCACTCTCAGTCTCTTCACTTGATCATGAGGGAAATGAAGCCTGGGCTAGCCcttcc…
>TCONS_00018349
caatccctcccagcatcagagtcttttccaatgagtcaactctttgcatgaggtggccaaagtactggagtttcagctttagcatcattccttccaaagaaatcccagggctgatctccttcagaatgaattggttggatctccttgcagtccaagggactctcaagagtcttctccaacaccacagttcaaaagcatcaattcttcagtgctcagctttcttcacagtccaactctcacatccataca
>TCONS_00018573
CAAGGCCCTTCTAGCATTTCCTGAATAGAGCCCAAGTCCAGGAGGCAGCTGGCCAATGCTGCCGGCCAGCGGCCTGGCGATGTGTAATTGGCTGGAGCCGCGGGCCCGCCTCCACCTGGGCGTCTCGGTCTCGCCCCTGTCTGTGGAGTGGCGTTCTCCTAGACATACCGGATCCCAGGAGTCTAGTGAGTTCTGTGACTCTGTGGTCTGAAGCGGCAGCGTAGATCATGGAAACCGCTGCCTCCCGCGAGCCCAACACTATGGAAGTGCTGCCCCAGCACAAGTTCGACTGCAGGTCCCTGGACGCCTACCTACACCAGCACTTGCCCGGCTTTGGGACCGAGCCCGAGGCCAAGCTGACGGTTGCCCAATACAGTTCTAGGTGGACTACAGAGGAAC…
>TCONS_00018580
ATACATTCCATGGAGTTTCACATAATGAGCTCTTATCATTATTAGTAGTACTTGCCCCTTTTATCAAACAATGACACGCAACATATCAACAGAAAAGTTCAAACACAAAACTAATTGGTAACCCGAGCAATAAATAAACATCAGTTCAACTGGCAGTACTTTCACAACAAAAGAACATACCAGCTTGATGATGCACTATGAACCGGACAGTTTGGGGGCCAACACAGCTCAGAACTAGTCCAGATTGTCCTGTGTTGACTGATGTGActgcaggcttcagcaatgaCGTTCATAATAGACACAGTAACCCGAGGCCCTTTCCAGGGTGGGATTTATACCACCCTCCACTTTGATGGCTTTATTAGAATTTCTGCCTCTTGAGCTGGACCAAGGATGTGA…
>TCONS_00018586
gaagagttgactcattggaaaagactctgatgctgggagggactggaggtgggaggagaaggggacgacagaggataagatggctggatggcatcactcactcgatggacgtgagtttgagtgaactccgggagttggtgatggacagggaggcctggtgtgctgcgattcatggggtcgcaaagagtcggatacgactgagagactgaactgaactgaactggaaaaaccatagcttcaactaccaggacctttgtcgGCAAACGGAGGACGTTTCGTTCCTCTAGGATCTGACAAAGAAGTGAAAAAAGCCCACATATGGTTTTACTACTTAGTGC
>TCONS_00018587
gaagagttgactcattggaaaagactctgatgctgggagggactggaggtgggaggagaaggggacgacagaggataagatggctggatggcatcactcactcgatggacgtgagtttgagtgaactccgggagttggtgatggacagggaggcctggtgtgctgcgattcatggggtcgcaaagagtcggatacgactgagagactgaactgaactgaactggaaaaaccatagcttcaactaccaggacctttgtcgaggtcatgatTGGATGtgaggactataaagaaaactgagcactgaagaattgatgcttttgaactgctgtgttggagaagactcttgagagtccctaggactgcagggagatccaaccagtccatcctaaaggagatcag…
>TCONS_00018594
agaatataatcaatctgatttcggtgttgaccatctggtgatgtcaatgtgtagagtcttctcttgagttgttggaagagggtgtttgctatgaccagtgcattttcttggcaaaactctattatctttgccgtgcttcattccgcattccaaggccaaatttgcctgttactccaggtgtttcttgacttcctacttttgcattccaatcccctataatgaaaaggacatcttttttgggtgttagttctaaaaggtcttctaggtcttcatagaactgttcaacttcagcttcttcagcattactggtcggggcatagacttggattactgtgatattgaatagtttgccttggagacgaacagagatcattctgtcgtttttgagattgcatccaa…
>TCONS_00018676
GCGAGGGCGGTGGGGCGCGCGGGTTTCGTCAGAAGGTGGAAGCTCTCCGCCGAGCCGGAGTTCCCCGCCGCGGGGTCGCGCCCTGCTTCCTCCCGCCCGCTCCGCCCCCTCCCCAGCGCCCCCACCCCTCTCCCGGAGTGACCGAGGGCCGGGCGGCTCCGCCCCCGCCCGCGGCATGGAGCCCGGGTCCCCGCGCAGCCCGAACTCCCCGCTCGGCGCCTCTTCGTTCCGCGGTTGCTGAGCTGCCCAAGAGCCCGAGCGGAGGGCGGCACGACCCCCCGAGCCCGACCGCGTCCCCGCCCCCGGCCGCACCGCAGCTGCGTTCAGGTCGCCCGCCGAAGCCCAGTCCGCCTTCGGGGCCCGCGCCAGAATGAAGAAGATGAGCAACATTTATGAGTC…
>TCONS_00018679
ataatgtcttaatttctactatatagtagagtgattcagttatacatatatacattctttttcataatttctccattatggtttatcacagaatattgactagagttccttgtgctatgcagtagaaccttgttgtttatccattctatatgtaatactttgcatctgctaatcccaaactcacatccatacatgaccacaggaaagaccatagccttgactagacagaccttagttggcaaaataatgtctctgcttttgaatatgctgtctaggttgctcataacttttcttccaaggagtaagtgtcttttaatttcattactgcaatcaccatctgcagttattttggagcccaagaaaataaagtctgacactgtttccactgtttctccatct…
>TCONS_00018944
AAGAAAGCGAAACCCAACTTGATAGACTGGGAAACCGGAGATCAGAAACTGAAAGGCTTAGGGGAACTCTCCGGAGGTCATGTAACCTCCGGAGTGGTCATGCAGACCATTCTGCAGGAGCAGAGCCAGTCCTCCGActcttcactcactcattctttcattctagaaacatttattgaaatgCTGTGTGTCAGGAACTGTGCTGGATCACAAGGATAGCAACAAACACCACCGACTTGTCCGCCCTGTTGATGGCCTGGTAGCAGACAGGGCGTTCAAAAAAAGACCAAGACTGTGCGATGAAGCCATGGTCCCGGGAAGCCGAGAGCTGGGGCGGGGGGCTCCCGGAGAGCAAGTCTATTAGGCCTGGAGAAGGACGGAGGCTGGCTGACTTCTGAG…
>TCONS_00018982
TGGTAATGTGGAGGGTGGAAGATGCAGCTGTAACAACTTCCTGTACTCTAGGGGACCCGAAGTGCTCAGGTTTCCGGAGGCAGAGGTGGAAGGAATGAAGGTCTTCTCAGTATGTGGAGGAGGAGCCTTGTCTGGCCACGTCCCCAAAGCTCTGCTGTCCTCCCACCCTCCACAGCCTCGCCAGGTGGGACACCTGACACCTGTGCTCACCTGTGCCACCTCTGACATTGGGAAGCAGTGACAGAGCTGACAGGATGGACTGTGGACAGGAAGCCCACCTCCCCAAAGGAGCTGAGGAGCATTGCTCTGTGCTGGGGCTTGCCCGGAGCAGGAAGACCTCTTAGTCGCCCCTTCCACCCGCCCCTTCTGGCTGTGGGGAGTGGTCCCCAGCATGGGTCA…
>TCONS_00019011
taagcTCTTCTGGGTGATACTTGTGATGATTAACTAAAGCATCATCTTTGCTAGGTTGGGACGCCCAGTCATGTGGTCAAACACCAGTCCAGATGCTGTCCTGAAGGTGTTTTCCAGATATTATTAACACTGAAGCCAGTAGGTGGTGAATAAAACAGCACCTTCTGAAATGGGGATGAGCCTGGACCAGTCAGGTAAAGGCCTTGAGAGCCGACAAAGTTCCCAGAAGATGAGGGAACTCTGCCTCCAGCATCAGCTCCTCCTAGGCGTCCAGCCTCCAGCCCTCCCGGCAGACTCTGGACCTGCCAGACCCACAGCTGAGATACAAGACCATCCAGGACAGGGCACCCTCTGAGAGGGTGGCCAGCAAGGCGGTCCTCTGTGACGTGGTGGCGAGAA…
>TCONS_00019162
GCGGCGCGCGTCGGCGTCGCCCTCCTCCCATTGAGCGAGGCTGTGTCGCGTGGCCCAGCGTCGGCGTGACGGTTGGACGCGGGCGCGGCACTGCGGGTCCCGATTGCTGCAGCCGCTTGTCAGTGTGATGAAGATTGGCACCCAGGCCATAGAACCTACTCCCCACGGTTGGCTCCACCTGCGGACATGCGGCTCTGCTTGGCCAGTTGCTCAGaCACCATTTGCGTTTGACTCAAGACGATCTGATGTTTTATAAGGAATTCATTCACCATGATGGCGACACAGACACTGAGCATAGACAGCTATCCAGATGGGCAACAAGTGAGCGCTGCACCCTGCCCCACACCCTGAGCAGCCCACCCACCTGGTGCTGGAGCACCCGCAGTGCCTGTGTGTTCA…
>TCONS_00019163
GCGGCGCGCGTCGGCGTCGCCCTCCTCCCATTGAGCGAGGCTGTGTCGCGTGGCCCAGCGTCGGCGTGACGGTTGGACGCGGGCGCGGCACTGCGGGTCCCGATTGCTGCAGCCGCTTGTCAGTGTGATGAAGATTGGCACCCAGGCCATAGAACCTACTCCCCACGGTTGGCTCCACCTGCGGACATGCGGCTCTGCTTGGCCAGTTGCTCAGaCACCATTTGCGTTTGACTCAAGACGATCTGATGTTTTATAAGGAATTCATTCACCATGATGGCGACACAGACACTGAGCATAGACAGCTATCCAGATGGGCAACAAATGCAGGTAGTCACAGAGTTAAAAACGGAGCAAGACCCCAACTGCTCTGAACCAGATGTGGAAGGAGTGAGCCCTCCC…
>TCONS_00019180
GGGGGATACCTTCCTGCAGGTGAAATGGCTGCATCAGATGGGAGGATGACTTCCTGCAGGTGCAATGGCTGCGTCAGACGGGAGGACTGTAGTTCTGTAAACTTGGAGCTCTTTCCATCTGGCAGCTGTTGtaagctggtttcagatgtgtCAAATCTTGAGTGATGGTGTGAAGGTTGtgggtgtatttatttatttctaatttctg
>TCONS_00019191
AGGCAACATCTGAAGTCTGGAGGGAGGGTGCTTCTGATTCCCGGTTTCCTGGTGTTTCTCAGGACCACACTCTGGACGGTGCCCCTCCCCCGGGCAGAGCAGGCTTTCCTGCCCAGTGTGGGGACCCTGGGGGCTCCTGGCTGGGGCTAACAGCCCCATGATGACAGTCAGGTTGATGGCGGGGCCTGGCTGGCTTCTCGCTCTGCTCTGTCACAGGGGCGGGGCTGGCAGAGCCTCCATGGCCGTTCCTGAGCTTTCTCTAGCCCCAGGACCCCTTGTCTCTGCAGTGTAGACGCACACAACCCACATCCCAGGAGACAGTGCTGGCGGCTGGCCGAGCCCACTCCTGCCCATTATGCAGACACAGTCCCTCACCCACGCCTGTCCTCGGCCTCCTGT…
>TCONS_00019194
CTGCTGTGGATGGACAGTGGGTGGCTTCTGATCTGTGGCTGTAGCAGAAAACACTGCTGTGAGCCTGACTCTCCCTGTCCCTGGGTTCCAGGAACGGCATTGCTCTGACTCAGGACACACCAGCTCAGCCTCGCAGGGGTTCTAAGGTCCCACTGCTCCAACAGTGTGGTTGTGAATCCAGCATGTTCTGAAGATCAGGCGGAACGTAAGTTCAGAAGGAAGCAGTCTGGAGCTGGCGGAAGAGCGGGCTTTGGGATGAATTCACGCTCGGAGAAGGAGGCGCGGCCGAGCTGGAACCTGGGGCCCACAGTTTACAAGCTGTGTTCACTCCCCCATGAGGCGGTGGGCAAGAGTGAGGGCATggctttctctgctcttctccatcaATATTCATCAATA…
>TCONS_00019407
cttgttgGTGTCATTTGCAGcataacatattttaattttgttaagttTCCAGTTTAATTATCTGTCACTTgcgttttttaaatttcatatgtaAGGCTTTGGCTGACTCTAGGTGACAAAGGCTTCCTTCCAGGTTTTCTCTCAAGAGTTTTGTAGATTTAGCTCTTCCATTTAGGTCTACGATCTATTCTGAGTTAATTTCTGAGTGTAAGGAAAGcatccaacttcattcttctgcACGTGGGTGTGCAGTTGTTACGCccccattcattggaaagactttatGTCCCCCCTGAATTGTCTCGCTGCCCTTGTCCTAGTTCCCTCAAATGCTTTCTCAGCAGTCACTATGAGCTCTCCTTTAACGTCTGGTAAATGCACTAGTGAAGCTCCCTGGgc…
>TCONS_00019408
GAAGTGGCTGACTTAAACAACGGAAAATACTGTCTCAACAGCTCTGGGTGTTAAAGACTCAACGGGGTTAGATCTTCCAGAACTTAGAGACAAATTATATCCTGTATCTCTGGAGGGATATTTTGACCTTGCCTCTACGTCTTGTCCAGAAAAAGGTTAAAATTCAAACACTGAATGTCCAAAGATTCACTTTTCCCGGAGAACTAtcaagatgattagatagcatcaccagctcaatggtcATGTGCGTGAGTAAACACGCGAAAACTCTGGGTGATaggcaaggacagggaagcctggtctgctgcagtcctctgcccctcctccccctcctcctcctgtaatcacacccagtgtgtctgGCTCCAAAGCCACTATGCCAAGGTCACAGCCAGGACA…
>TCONS_00019410
CTTTGGGATATTTGCACTGAGCTGTTCCTAGTGCCAGATCCAAGGATGAGTCATGGGAGGCAGGCAACCTTTCAGAATGATCATCCTACCCCTCTGCTGGGAGACCATGCACTACTTGATGTTCGTTTCCAATAGACAAATCCCTGTCAAAAACGAAAAGCATTCCACATGGACAGAAAAGCTTTCTGGTGGTTCCTCTTCATCTTCTCTCCAAAGGATACTTTTGTGTACACAGAATTCTAAGATGACCTACAGTGACCCACATCCTGGCATAATTCCGTCTTTTGAGTGTGAGCCCAGCCTGTGGATATGAACGCTATCATTCTGTGACTGTGTTAGCACTGATGGTAAAGGGGATTTTTGCAGATGAGTTCAGGTCCCTGAAGAACAGGGTTAATG…
>TCONS_00019418
GGAACTCATTCAAATACTGCTACATCTTTTTAGGTGAAAGAACCATTTATATTGTCATTAAGAAATAAGCACGCCTGCTGCAACTGACTGCGTGGCAGAAGCACGCTGGCTGCGAGGGACCGCGCAGAAGCgttgctgagaggagctacccctcggCCAAGGTCAGGGGCCGTGGCCTGGAGGAGCTGCCCCGCGCCccggaggtcaggggcggcggccggaagtgccaggctgtgacggcgcagGAGCGGGGAGAGGAGCTAACGGTCGTTCGAGGTCACGGGCgtcggccgggaggagctacccaacGCCCGAGTTCAGTGGCGAGGCCTGGAGGAGCTACCCCCTTGTcccaggtcaggggcggcagcctggAAAGCGACCCCATGCCCCGGATGT…
>TCONS_00019419
CTTTTTAGGTGAAAGAACCATTTATATTGTCATTAAGAAATAAGCACGCCTGCTGCAACTGACTGCGTGGCAGAAGCACGCTGGCTGCGAGGGACCGCGCAGAAGCgttgctgagaggagctacccctcggCCAAGGTCAGGGGCCGTGGCCTGGAGGAGCTGCCCCGCGCCccggaggtcaggggcggcggccggaagtgccaggctgtgacggcgcagGAGCGGGGAGAGGAGCTAACGGTCGTTCGAGGTCACGGGCgtcggccgggaggagctacccaacGCCCGAGTTCAGTGGCGAGGCCTGGAGGAGCTACCCCCTTGTcccaggtcaggggcggcagcctggAAAGCGACCCCATGCCCCGGATGTCAGGGGCAGCGGCGgaaagtgccag…
>TCONS_00019424
TCAGGTCTCTGAGGAGCCTGGAGCTCTTGTGGGTCAGCACTCAGAGCCCAGGCTTCGTTTCTTTCCTGAGTTTTCACTTCTTCAGCTCCCAGGGTTCCCTTCCCATGCAGAGTGATGCCAACCTTTCCACTGAGGAGTCACCGTTGAGTTGCCCCACCCTGGTGTATGTGtagttgtctgtgtgtgtgtttgccctcAAGGGAAAATATTCTGACTGCCAAATATTAGCAGCATTTCAATAAAACAATATTTGAAGCAAAACAACTGGAGGAAAAATGCCACCTGCCATGTGAGTATTTGTTGAAGCCATCAAGCTGTCAGTCATTGAATCCACCCTGGACTTGTGCACCCCTGAGGGCACTTAGCATGGAAAAAAGCCAGATACCAGCCCTAGAAAAA…
>TCONS_00019520
CTCTAGCCCCGCGGTGGCCGCCCGCGGAGGCACACCGGTGGGGCCCCGGCCAAGAGGGATTCGTCCTCTTTCAGGGACGCTCAGACGACAAATGGCCCCACAAAGGCCCAAACCGACCGTTTTCAAATCCAATGCCGGCCTCAGTCTAGCAGTCTAGCCAGTTGGGGGAGTCACTGCTCCGCAGCCTGGGCGGGTCTCAAGCCCCGGGACGCTGGAGCCTCCTTCCGGAACCCCTTCCTTAGGGGCCCTCGGGGCGGGGCAGGAAGGTCTGCAGTTCCCTCGCGACTTTTCTTTGACCCCGCCTGGCTCAAGCGTCCCCAGGCCCGCGCGCGGAGCCTCCGCCTGCCGCGGGGCGACCTGCCGGGTGCAGACAATCAGACCCTGAGCCTCACGCTCCGC…
>TCONS_00019653
CTTGCCGCGTCTGTTGGGCGAGGCCGGCCTGGACCAGACGCATCCGGTGTGAGGTCCAGGGGACCCCGGCCCCTGCCAGGATGCTCAAGCGCTTAGATGCGGCCCAGCTGGTGGGGGACCCTGGGGAGGAGGATGGGCCTCACCAGGTCTCAGCCCCTGTGTCCCCTGAGTGTCTGTCCTCAGCGGGCACTGCACCCCCACTGCCTCCATCATCGGCTCCTTCTGATTCCTTCCTGGTGGTCAGTCAGGAAACACGGTCACCTGGTCCTACCCACCCTCTCCTGAAGGTCAAGCCCCTCCCTGGTAGTTTCAAATTCAACTTGGAAACACAATGAGAAACGTCTCCTTGCTCTTTCAGGAGTGTTGGGGCCTGACTGGTATAAGGGGGTGACTGGC
>TCONS_00019666
GACAGAATCAGTGAATGTGGGAAAAAAGGTCAATGGAAATTATCCAAATtggacaaaagagagaaaaacgtTTCATAAAACATCTGTGAAGTGCAAGATCCATATCAAGTCGTCTGAGATATAAGCATTTTGGAATCCAAGtacaaaaggaaagagagatcatagaagaaaaatatttgaagaattctTGGCTAAAATAGTCCTATCTTatgaaaaaatctacaaattGCTGAAGGCcgaatataaagaaaaacatctaaaAATCTGGCAGAGAAAGAGTATGTATTACACAGAACAATGACTTTTTTAAATGGCTGGTTTCATTGGAAACATTTGGAGGCAGAAGGCAATGGGGCAACATGCTTACaatgctgagaaaagaaaaaaaaaacttcagct…
>TCONS_00019702
CGCGTCGGTGAGCGGGGCTTGGTGAGCGGGCGAGTCCAAGAGGGACGCGACTGCCTGTCACGCCTGcagccacattctgtcagcctcGGAGCTATCTGTGGAGCAAAGCGCCTGGACGAAGCCACCAAGGGGCGCCTAAGACTGACCCTTGAGAAGGGTCCCACCCAAGACCAGAAGACAAAGGGCTTGGAGAGCGGCGAGTGCCTTTGAGGAAGTGCCCGAGGTCGGAGGCTGTAGCAGCAGGTTGCTAGACAGACACTGGGCCAGGAGCTCCTGGGCCGAGGCTCCATGCATCAGATCCTCCGAGCTGGGAATCCGCCCCTCTTGGCTGCGCTCCACACCTCTCTTCCCTTTGCGGCGCACGTGAAGTAATGGAGTAGGAAGTTTGTTTCCAGGAGG…
>TCONS_00019703
GGCTTGGTGAGCGGGCGAGTCCAAGAGGGACGCGACTGCCTGTCACGCCTGcagccacattctgtcagcctcGGAGCTATCTGTGGAGCAAAGCGCCTGGACGAAGCCACCAAGGGGCGCCTAAGACTGACCCTTGAGAAGGGTCCCACCCAAGACCAGAAGACAAAGGGCTTGGAGAGCGGCGAGTGCCTTTGAGGAAGTGCCCGAGGTCGGAGGCTGTAGTTCAGAAACCAATGAAGAAGACATAGCAGTAAGAGGAATGGATATCAAATTACCAGCCTTGCTACAGAGAAAAAACTATAGTTTGGAAGGCATGGCTTAGATTGACAAGATGGCCAGCTACTTCCACCTCTAAATCATACACATCTACCTCTCAGCCTCTGGCCGAGGGGGACTACT…
>TCONS_00019704
GGCGAGTCCAAGAGGGACGCGACTGCCTGTCACGCCTGcagccacattctgtcagcctcGGAGCTATCTGTGGAGCAAAGCGCCTGGACGAAGCCACCAAGGGGCGCCTAAGACTGACCCTTGAGAAGGGTCCCACCCAAGACCAGAAGACAAAGGGCTTGGAGAGCGGCGAGTGCCTTTGAGGAAGTGCCCGAGGTCGGAGGCTGTAGCCTCTGGCCGAGGGGGACTACTGTATCCTCCACAGAGCTGCCCCATGAAGCACCATGGAGCCAAGTGCCTATGAAAAGATGCCTGTCAGCCTATTGATCCCAGAAAGTGTACCAGAAGAGCCTGAAATTCTCCGAATTCTCTAATACACACTTCCTGGGAGTGGGGAAAAAGCTGGAAGTTTTTCTCCAG…
>TCONS_00019705
GGCGAGTCCAAGAGGGACGCGACTGCCTGTCACGCCTGcagccacattctgtcagcctcGGAGCTATCTGTGGAGCAAAGCGCCTGGACGAAGCCACCAAGGGGCGCCTAAGACTGACCCTTGAGAAGGGTCCCACCCAAGACCAGAAGACAAAGGGCTTGGAGAGCGGCGAGTGCCTTTGAGGAAGTGCCCGAGGTCGGAGGCTGTAGCAGCAGGTTGCTAGACAGACACTGGGCCAGGAGCTCCTGGGCCGAGGCTCCATGCATCAGATCCTCCGAGCTGGGAATCCGCCCCTCTTGGCTGCGCTCCACACCTCTCTTCCCTTTGCGGCGCACGTGAAGTAATGGAGTAGGAAGTTTGTTTCCAGGAGGATGAAAAGATCTTATCCCCAAACTGTAA…
>TCONS_00019706
GGCGAGTCCAAGAGGGACGCGACTGCCTGTCACGCCTGcagccacattctgtcagcctcGGAGCTATCTGTGGAGCAAAGCGCCTGGACGAAGCCACCAAGGGGCGCCTAAGACTGACCCTTGAGAAGGGTCCCACCCAAGACCAGAAGACAAAGGGCTTGGAGAGCGGCGAGTGCCTTTGAGGAAGTGCCCGAGGTCGGAGGCTGTAGCAGCAGGTTGCTAGACAGACACTGGGCCAGGAGCTCCTGGGCCGAGGCTCCATGCATCAGATCCTCCGAGCTGGGAATCCGCCCCTCTTGGCTGCGCTCCACACCTCTCTTCCCTTTGCGGCGCACGTGAAGTAATGGAGTAGGAAGTTTGTTTCCAGGAGGATGAAAAGATCTTATCCCCAAACTagct…
>TCONS_00019707
CAAAGGGCTTGGAGAGCGGCGAGTGCCTTTGAGGAAGTGCCCGAGGTCGGAGGCTGTAGCAGGTTGCTAGACAGACACTGGGCCAGGAGCTCCTGGGCCGAGGCTCCATGCATCAGATCCTCCGAGCTGGGAATCCGCCCCTCTTGGCTGCGCTCCACACCTCTCTTCCCTTTGCGGCGCACGTGAAGTAATGGAGTAGGAAGTTTGTTTCCAGGAGGATGAAAAGATCTTATCCCCAAACTagcttagttccctgaccagggatcaaacccgcgccccctgcagtggaaggac
>TCONS_00019736
CTACCAGTGCATGTAGTCCCTCCGAGAAATGTGTTTTGAAAGTCATGGCCCCAGAGTGAGGCAGAGCATACAGACACGTGAGCCTGTGAGGACCCAAAAGCCTGGTTCTGTTCGAGGAGGGCAGGGACTCTCAGTACGGCTGTGGCCCCCCTGGGCCCAGGCTGGTGCTCCTCTGAAAGAATAAGTGGTGGCCAAGGCCTCTTGTGTGTGGATGGTGCTCGGATCCAGCCCACCCTCAAATCCcagatcagaaagatccctgacTGCTTCTCAAGATCCAGAACATTCCTTGACAGAGTATATTCACCACTTAGAAATGATCCAGCAAAGACTGGGAGGCATGCCACCAGAGTCCACTTCAAAGAAGTCCTGCTGCCAGAAGATTAAACAGTGAATAAA…
>TCONS_00019786
GGAAAGTTGAGCAGGTGGGGGGTGATCCGATCTGCAGTCCACACGGCAGTCAGGACCCAGGTAACCACAACCTTTAGGGTACCTAGGACCCCGCAGCGCAGGTACCCTCCGGCCCGGGCCGCACCCACTGCGAACTGGCAGTCAGCAGCTCAGTCTGTTAGAGCAGGCAACGCCCACTGCGCACGCGCGCACCGCCGACTCCTGGATCAGGGTAGCAACACGGCCTCGAGGAGCCGCGCCGGCCAATCAgcgcggccgggggcggggcTTTCCCGTGGCTCTCCCGGGTAGGCGGCGGGCAACTTCCGGCAATAAAGCCTGACGCTCCGCCGTCAGGTGCGGGCTGCGGGCTTCTGAGCGCCAGGTGGGGCCGGGATCGTCGGCGCGCTAGGCGAACTA…
>TCONS_00019978
CAGGAGTGACCAGAGCCCTCTAACTGGAGCGAACTTGGCCTGAACACCCTGAGACGCTGGTTGTTTTCTTTGCCAGCTGTGTCAACGCAAGGGTCACTTTAGTGTTCCCATTTTGGAGAGACAGATGGCATAAACGGAAGTAAATGATCATTTTGGGAGACTCCACACAACAGGAAATGAGGGGCAGTCTCCAAGAGCTGAAGGCAGTCTCTAGCCTGCAATGGCTTCCAACTGAGATCCTCAATGAAATAAGCTCTTGAGTCCTACAATTACAAGGAACTGAATTACATCAAGAATGGTGTGAGCATGGAATTGAATCTTTCCCCAGTCAAACCTCAGATGAGACTGAAGCCCCAGCCAACACTTTCATGGAAGCTTTGCAACCTTGAAGCAAACAAC…
>TCONS_00020123
GGGGCCTTTGCCTCTGGAAGCGTAAGAGATTAGATTATTTGCTTATGCTTTGTTGACAGagcttctgttttctctgcctcctGCTGTGTTCATTCCTCTGATTACTAGGGTGGGAAGCCATGCCCTTCCATGAGGCCTGCTGGTTGGTGCTCGAGGAGCAGAAATGTCCAGTCGCTTCCCACCTGCCTTTCTGGCAGGGTCCAGTTCTCTTGTGCCTTTTTAAGCTTTTCTGTGTTGGTTATTTCTCTTCTGTCATTCTGCTCATCATTAAAAGTATTCAGGGTGCGAAATTGCCCTACTCTGTTGGGGTTTATGTAGAGGCACTGCCTCTGGCTGGGCAGTTTCTGTACTCTTTATATTCATCCCCTGCCTCCACCTGGGAGAATCCACCTAGGCTAG…
>TCONS_00020216
AAGTCATAAAGCTGTTATAAAGCGTTGCTACTGAAAATTTCATGAGTTTGAAAGGGAAGTTCCATGGAAAGAGTGGATGGGGAAGCCAGGAGCTGTCATACAGCCCCTCACATCCCCAGCCTGGACTTTGCTTCCCGGTTTTCACTGAATTTGGTTCCCATAGAGATACCACTGTCCAGGCTCCTCAGAGGCAAGGCTGCAGTGTCCTCTTGTTAATCTCCCTTGCTTTGCAATCAACCTTGGATTTTTAAAAGGCCTCTATGCAAACCCTGCTTCTCCCCAGAGCTAAAAGTCTTTAAGAAAATAAGAGTAAATctggtggggggaaaaaagagaaattcagaGTGTAGAAAAGCAAGAAGCATCTCAGGAACCACAGGGCCCCGAAGGGAGAAAAGA…
>TCONS_00020217
GATCAAACAGCAAAGTCAAAGatttccaCTAATGTTCACAGCTATCTTGGAGAGTCATGAGGTTCTTGAACACAAAGCATCACATTGTGGTTCTTAGCCAGAAGAATCCTCCGGAGGCACAAATCCCTTATTGTCCAAAGTCTAGATTTAGGTCATGGTGGTTTGGATTAGACCCATGAGTCCTAGGACAAGGGTAGGGAAGTTGCTAACTGAAAAAGTCTGCTGGAAAACTCCC
>TCONS_00020325
CACTGTGAGAGCCACAGAGCTCTCTTCTCCCCACCTTGGACTggaaaggcagcccagccccctggcGGCCCTGGTCATAGCATGAGCGGCGTGTCGGGGTGTCACCAAGGGGCCTGACCTCATGGTAAGAGGGGCAGAGATGAGGATGTGGTGCCAGCCTTGGAGCTGAGTGGACGCTGCCTGTCTCCACCAGCCCTTCTCACATGGTGCCTGTTGGCCCCTGGAGGAGTTATCAATGCCGGCCTGAAAACTGCCCTGGctggattctctaccactgagctgccgctgctgctgctgctaagtcacttcagtcgtgttcg
>TCONS_00020568
ATTTTTACAAAGGCGACACTTCCGTTTCATTGATCCACTCAGCATCCTCCTGCTAACTGTGTCCACATCATCCTCCAAATTTGGAGCCCACCATTTGCAAGGCGGCACACTGAGCAAGACTGAAGTCGGAGGTTATTCGCCTTCCAACCCAAAGAGGGAGGCTAAGGGAAGACGatagaatgaaacaaaataacatcGATTTTAAACTTTTTGAGGAAAAATTCATTTGACTATTTAATGAATGTTTAAGTCTTTCTTAAATGATTGAGCCACAACCATAACTGTCTGCACCGT
>TCONS_00020570
GGCCCACTGACACCTCCTCTCAGGACACTGAATCTCCCTTGGAGCATGTTACAGCCTGCAGGCTCACTGGAAGACACCAGTAACCACGAAcagtcctGCCTGAGGATGGTTTGACCTTCTGGTAAACTCTGAACATGGGGGTCTCTTGGAATTCCTAGCTTGGAGATCATCACTCCAGCATCTCCGTGTAGCATCTGGACGCGTGTGCCTCACAGAGCCTGCACTTCATCCCTTCTCTACCCTTGTGGCTCCAAAATGCCTCCACCAATCTCAGGAGAGACCCTCCAGGAACGTAAATTCCATGTCATTGATGGGAAAATAGAGACACCAAGAGGCTAAGTGATTTGGGCTAAGAAGTCAGGccatcttccctggtggatccaatggtaaagaacctcc…
>TCONS_00020614
aagcaACGTTAGTATCTGGTAGAATAAGCTCTCCAAATGTCagtcttttccaaaatattttgagatattttagTTTGTTACACGTTTTAGTTTGTAAAGTTTCTGAATATAATTCACTGGAACTTTAGacagtgtgttttcttttactacagagaaaaattctaaaattctttctCAATTATAAGGGAAATATGCTTTTGCAAACTACTCAAACTATAAGAAGTGATGTATGAAAGGCAGTAGTTGCACTTTGCAGAGGCACGCACTCTGGTGTGTGGTTTTGGTTTGATGTCTTCAGGAGACTATTGCTACCATATAGAATTTTCATATTGTTCTTTTTAGGAGTATCAATTTTATACTTCATCTCTTGACTTTTTTCTGTGCCAGATGAAGAGTTAC…
>TCONS_00020615
AGGGGCTCCTTGTGTTCTCATTCTAGAGGCATGGGCTTTAAAGGTTTCCGTTTCGGAGACACTGGGACCTCCTTGCAGCGATGACGGAGGTCAGTGTTTTTCTGGTGAATCGGGAGAACGACTCCCTGTTTTCCTGCGGGGAAACCTGCCCACACCTCGCGCACCTCGGCGGGCTCCTCGCAGTCACAGAAGCTGAGCCCCACGCGGGGCTCCGGAAGACCTCAGAAGATGCCTTCTGACCCTTTGGGTGGGATGGTCACTGAAGGGGGTGGTCCTTCTCGGGTGCTGGTGCCATTCTGCTTTCTCAGAAGCGTCCTTGCTCGCTGACAGAGTCATGAGCGCAAACTTTCTTTCTTGCATTTTAGTCTCTTTAGTTAAGTGTCCCTTCTGTTCATTAAT…
>TCONS_00020632
GGACATTACTCCACATCCCTCTGCTGTTCATGACGCTGACACCTAGAAAGAATACAGgaagaaaaagaaatctgtgaGGAGACTCTTATTCACAGCAATTAACATGACAGCAATCTGCTTTGCGTGCAAAGGGTCACATCACTGTACTCCACATCCATGAAAGAAAGACACATGTGGCCACGTGAGATGAAGCCAATTTCTCACTGGACTCTCT
>TCONS_00020649
gaggcataGCACAAAATATGCTTAGAGAAGTAAGCATGGTCAAGTATTATCTAGTCTTGTTCCAGAGTCTGGATTTTATTAAACACATTGAGAAACCACTGAAAGATTTTGGGCAGGAAAGTGACATGATTTCCTTTACGTTTTAAGTAGAACATCATGTGGGCTTTGTGATAATTGAATGGAGATCACGGAAGCAGAGGACCAAACCGAAGATCATTGCAGTGGTCCAGAATACCCACAGAGGTTTCGTACTTTGAAAGGAGAGAGATCTACCTGGAATCTGACGCTGTGGAATGTCCTCAGGTCCCTTGGCTCTTCTCTCAGATGCTGGCAGCCTCCTCATCTCAGCCCCAGATGTGGACATCAGGTAAAATTGTTTGGAAGATGtggagaaggaaa…
>TCONS_00020650
TTTTGGGCAGGAAAGTGACATGATTTCCTTTACGTTTTAAGTAGAACATCATGTGGGCTTTGTGATAATTGAATGGAGATCACGGAAGCAGAGGACCAAACCGAAGATCATTGCAGTGGTCCAGacAGGAACTCACATTCCCATCTCACCTTTTGGGGGCTCACCCAGGATTCCTCAATGCCTGCTCGAGGTCCCTTGGCTCTTCTCTCAGATGCTGGCAGCCTCCTCATCTCAGCCCCAGATGTGGACATCAGGTAAAATTGTTTGGAAGATGtggagaaggaaaacaaatgtgATTAAGAAAACCTGTAGTCAACAACTACTGCAGCTCGCGTGCCAAGAACCTGTGCTTCGCAACAAGACGAGCCACCACAACAGAAAGCCTGCTCACCACTGCAG…
>TCONS_00020651
GTGATAATTGAATGGAGATCACGGAAGCAGAGGACCAAACCGAAGATCATTGCAGTGGTCCAGacAGGAACTCACATTCCCATCTCACCTTTTGGGGGCTCACCCAGGATTCCTCAATGCCTGCTCGAGTCTGTATGGTGACCCCTAAGAGGGCTCACTTGCCAAGGggcacctcccaggactgctgctgccagtgcccccatCGCCATGGcgagccactgctgacccacatcTCCACAGGAGGCCCTCCGGTACTAGCAGAATACCCACAGAGGTTTCGTACTTTGAAAGGAGAGAGATCTACCTGGAATCTGACGCTGTGGAATGTCCTCAGGTCCCTTGGCTCTTCTCTCAGATGCTGGCAGCCTCCTCATCTCAGCCCCAGATGTGGACATCAGG…
>TCONS_00020729
aggaatgatgctgaagctgaaactccaatactttggccacctgatacgaagagctgactcatttgaaaagatcctgaggctgggaaacattgagggcaggaggagaaggggatgacagaggatgagatggttggatggcatcatcgacttgatggacaagagtttgggtaaactctgggagttggtgaaggaaaggggggcctggcatgttgcagttcatggggtcacaaagagttggacacgactgagcgactgaactgaaccaattttctaaatgtttaccCAATCATACTTGTAATATGTCTG
>TCONS_00020894
TCTGTGGCGAGGTGGCTGAAAGCAGAAGGCTCGCGAGCCCCTGGCCGGGCTCCGGCCTAGAGGCGGAGGTCTGGAGGAGAGCCTGAGACGCTGCGCGTGTAACACGCCCCCCAGATGATGCTGCTCCTTGTGGCCGGAGGTGCACGCCATGAGGGGCAGAACCCTGGGAGAGGACTCTGAAGAAGCTCGGCAGGTGCAGACTTGGGACAGGGTGTTCCTGAGAGACAGGACGTTCCAGGTGGGCCGCTGGGGAAGTGGGGGGGTTGAATTGTCAAAGAGGCTGAGGCTAAATTGGAGGGCCTTGAAATGGCCCTGGGCTTACCTTTTAATTCTATTCAGTTTTAATTCATTCTGTAAGACTTGGTGTCAAAGCCAATATTCTGAGAAATGCGTTGCTAA…
>TCONS_00021014
tgggattctccaggcaagaatactggtgtgggaaatggcaacccactccagtactcttgcctggagaatcccacggacggaggagcctggtaggctacatcccatggggtcgcaaagagtcggacacggctgagtgacttcactttcactcttccagTCACAAAGAGGTTATCATGAGGGAAGTGTGTGAACCGGTTTCCTCTAAGGGAGGCTCTTCATTCACATATTTCCAGTCTGGTCTGCAGCTATTAACTTCTGCCACGAGCTCACCACACAGCAGGTTTGGGGTGACTGCTGCCTCCGCCCTCTCATTGTTCAAGGCTTCCTACGGTCCTCTCTCTAAGACATTCCTGATCACTCTGGGCTTCGCTGTCCCAGAGTCTCCACAACATGTGGCAT…
>TCONS_00021042
TAATACCCCGTGTTTCAGATGTTCAGGCCAAGTAGGAAGAAGGAAGCAGTGAGGATGGCAGTGTGCAGTCTTAAAGCTAAGCCAGAACTTCTCAAACTCTATATAATTCCTTGGGATGTTACTAAAACGCAGATTCTGAGACGCCACCTGatgttctgcatttctaacaaattcccagTCCAGTGATTCTCAGAGTCTGGTCCCCAG
>TCONS_00021082
CGCCGGCCGGGCCCGGGGCGCAGCGGGCGGCCAGGGGCGCGCGCCGAGACGGGCGCCGGAGCCGCGACCCCCGGGCGCGAGGGCGAAGAAAACGAGATTCGGAGAGGCTAAATGATGTCACCAAGCCCACTCAGCTATTTGACTGTGAATTCAGAGCTTGACTTCAGATCTCAGGATCCCAGATGGCTATGCAGTTGTTGAGCCACCAGGACTGGGgcagagagacagaaggagaagcaggaagTGCAGGTATTGGGTACGAGGTTGAGATGACGGGACCCTCTCTGGGCCTGGGAGGCATTCACCGCTGACCCTCGTGCTGTCAGACACTTGGTGAGGTCTTCTCGCATTTCCTTTGCTGGGCCTTTCTGACTGCAACCCCGCTGACCCAGCAGGTCT…
>TCONS_00021089
CGCTTTTTCcggcttcctttccttctcacttTCCGGCCTCTCTGCTGAGTTTCCTGGGATTACCCCCTCAGTTTGCACTAGAATCCTTCTGTGGGAGTCtgcttctggagactcccaaCCATGACAAACAGTGTCAGAAACAGGAAAGGGAAACTTTCCTGTTGGTCCAATGGCTAGGACTCTGGGCTCCccttgcagggggcctgggtttgatccctggtcggggaactagatcccacatgcaactaaagattctacaTGGAGCATCGAAGACCTGGTGCACACAAgtaaacagaaatattttaaaaagcaagaaagagtATATTTCCCTTGgctgcacagtaggtccttgcaggttatctattttatatacagtgtgtgtgtgtgtatgctcattaC…
>TCONS_00021351
CTTGGCCCAGGCAGCGATGCCCTCCACAGCAGGCCCGCTCTGAGGACGCACAGGAGAGGAAGGAGCGGCCAGCCCAGGCCAGGCCCTCATCTACGTGCGTCTGAGGGGAGCTGCTCCTGGAGGGGAAGGCGTGGGGTGCACGTGCAGCCGATGGCGTCCTCCTGGGGGCAGTGGGCACGTGGAACGTGACTGCCTCCCTCGCACCGCAGCCCGCAGTCTGCAGTCTTCGTAAAAGTGTTGTTTTGATGGTCCAACGCTGGTGTAGTCATGATAAAAGAAAGCATTGTGGTTTTCTTGTTACCTGGAAGTAAAATTTGTAGTTATGGAACCTAAGAAGTAGAAACGGGGTCAGACTGAGGTACCGTGGCCAGCTTAGTAATGTGTTGCCCCCCTAAGCTG…
>TCONS_00021392
tgtgtgtgagagagatttCTAGCTGCTACTCAcgtacgtgtgtgtatgtgtgatttcTAGCTGCTACtcacctgtgtgtgtgtgtgtgtgagagagatttCTAGCTGCTactcacctgtgtgtgtgtgtgtgtatgtgtgtgagatttCTAGCTGCTACTcatctgtgtgtgtttatgtgtgattTCTAGCTGCTAttcaccagtgtgtgtgtgtgtttgtgtgagattTCTAGCTGCCACTCaccagtgtgtgagtgtgtgtggtgtgtgtgagatTTCTAGCTGCTACTCACCAGTCGTTTTCAAGAGGATGTTAGAAAATCATCGAAGACTGGAACGTAAGAATTCTGGTGTGTGAATATCACCATAATAAAAATCCCTGAATTTTGCTGAGAAat…
>TCONS_00021413
CTGATTATGCAGGTACATGTATTTACCAAAAGTTACTGAAGTGTACACTTAAGAGCTGTGTATTTTACAGCATGTAAATTTCACccacaaaaagtttttttttaattttatcatttagaTACGCTTTAGCCGCATTAAAGACTTACTCTGTATGCATTATGGGTATGTTTCATAAGATAGTCTACAGACATGCTGATGAACTGTTATCAAAGATTAAATATTAACTAGTTAAAAAGCAAGTTTAGGGGAAGGTCACCATGAATTTAAGACAATGTCTGAAGGTTAAAACAGAAGTCGTACTTCCTATTGTAAAATTCATTTCCCAAGACTTACCCAGTGGTCcaagggttaagaatccacctttcaatgcagatgtgggtttgatccctggtcggggaa…
>TCONS_00021549
CTGGCTGTTCAGCATTAAGTTCTCATTCCAGCAGAGTGTTTCGTTGGTGAAACTGAACTCCAGTTCTCATCACAAAAGCTTCAGATTGTGCCTGGTCAGCCTGTAGACACCAGTGCCAGCGCCAAGAGACGGATTTGCAGTAACATGATTAGGACAAAGgttcagttcagtcattcagtcgtatccgactctttgcgatcccatggactgcagtacgccaggcctccctatccatcaccaattcccggagtttactcaaactcaggtgcCCGGTGCTAAAAACCGACTCTCATATAAGGGTCGaaaatgatttttgttgttgttcagtccctaagctgtgtccaactctttgcaacctcatggactgcagcactccagGATGAGTGTTGCcgtttcttt…
>TCONS_00021556
GGTTTCTGAAATGGATAAAGCACAGGCTTATTCAGATGAAAACTATTACTAGCAGTGGCAATAAACTTTAtctagaataaaaaagaaaaactaataaaattttgCAACTTTATGCTATATGTATTTGGAATTACTTATAGAAACAGTTTAAAGGTAAGTTTAGATCTGAAccataagaaagaaaatttcatCATGAGTCTCATATTCTAATAACCGAGGACAGGATCTGCCAAAGTCTTTAAATGTGCTTTGaattatctgttttgttttcaacaAAGGCACTAAACTGCCCCTAAGACAGAATGCTGCTAATGAAGTAGAGAAAATGAAGCATGACTTTTCATCACTTCTAAAGCTGAAGTCAGTGGATATTCTctgagaaatataaaaatctagACC…
>TCONS_00021840
ACAACATCTCTGGAATCTGCATATTCCCTCAGGCCATGCTCTTTTCCtatatcatcattatcatcttttctgtactttattgtttGGCTGCACCATATGATGAATGACTGTGGATCTATGGAATTTATGGTATCAGAGCGACATTcatgagaaattttctttttttagcaagTTGGATTTATGTACTCGgaattgttgctattgttgtctgcgggcttccctggtggctcagatggtaaagcgtctgtctacaatgcaggagacccgggttcgatccctgggttaggaagaccccctggagaaggaaatggcaatccactccaggactattgcctggaaaatcccatagacagaggagcctggtcggctacagtccatggggtcacaaagagtcggaca…
>TCONS_00021841
ACAACATCTCTGGAATCTGCATATTCCCTCAGGCCATGCTCTTTTCCtatatcatcattatcatcttttctgtactttattgtttGGCTGCACCATATGATGAATGACTGTGGATCTATGGAATTTATGGTATCAGAGCGACATTcatgagaaattttctttttttagcaagTTGGATTTATGTACTCGgaattgttgctattgttgtctgcgggcttccctggtggctcagatggtaaagcgtctgtctacaatgcaggagacccgggttcgatccctgggttaggaagaccccctggagaaggaaatggcaatccactccaggactattgcctggaaaatcccatagacagaggagcctggtcggctacagtccatggggtcacaaagagtcggaca…
>TCONS_00021867
ACAACATCTCTGGAATCTGCATATTCCCTCAGGCCATGCTCTTTTCCtatatcatcattatcatcttttctgtactttattgtttGGCTGCACCATATGATGAATGACTGTGGATCTATGGAATTTATGGTATCAGAGCGACATTcatgagaaattttctttttttagcaagTTGGATTTATGTACTCGgaattgttgctattgttgtctgcgggcttccctggtggctcagatggtaaagcgtctgtctacaatgcaggagacccgggttcgatccctgggttaggaagaccccctggagaaggaaatggcaatccactccaggactattgcctggaaaatcccatagacagaggagcctggtcggctacagtccatggggtcacaaagagtcggaca…
>TCONS_00021915
ggcTTCAGCATGAAAATATAAAGACAGAATCTGTGACCACTATTATAGTAAGGGATTATATGGGAATTCTCAGGATGAATTTCAATTCCTCTTCTTAAGAGTTAAATACAGAAAGGGAAGCATGGGTGTATCAGATGTAGAGGGCATTAAAAGGCACGTCTTCAGCAAGGTTCAGCATACGTGGTGTTCAGAACTGGTGAATCCTGGTGTCCAGGTGTAGAGAATGAGAGTCTTCTGTGGCGTCCTCAATAGTAGTAGCCAAAGCCAGAGCCATAGCCAGAGCCACATCCATAGCCACAGCCATAGAGAGGGCGGGAGCCACAGCCATAGCCACTTCCACAGAGAGAGCGGGAGCCATAGCCATAGCCACAGCCATAGCCGCAGCCCAGCCTGCGGAAG…
>TCONS_00021919
TTAAACAAGTTTAttaggaaaagagagaaatggcTTCAGCATGAAAATATAAAGACAGAATCTGTGACCACTATTATAGTAAGGGATTATATGGGAATTCTCAGGATGAATTTCAATTCCTCTTCTTAAGAGTTAAATACAGAAAGGGAAGCATGGGTGTATCAGATGTAGAGGGCATTAAAAGGCACGTCTTCAGCAAGGTTCAGCATACGTGGTGTTCAGAACTGGTGAATCCTGGTGTCCAGGTATAGAGGATGAGAGTCTTCCGTGGCGTCCTCAATAGTAGTAGCCAAAGCCAGAGCCATAGCCAGAGCCGCATCCATAGCCACAGCCATAGAGAGGGCGGGAGCCACAGCCATAGCCACTTCCGCAGAGAGAGCGGGAGCCATAGCCGTAGCC…
>TCONS_00021920
TTAAACAAGTTTAttaggaaaagagagaaatggcTTCAGCATGAAAATATAAAGACAGAATCTGTGACCACTATTATAGTAAGGGATTATATGGGAATTCTCAGGATGAATTTCAATTCCTCTTCTTAAGAGTTAAATACAGAAAGGGAAGCATGGGTGTATCAGATGTAGAGGGCATTAAAAGGCACGTCTTCAGCAAGGTTCAGCATACGTGGTGTTCAGAACTGGTGAATCCTGGTGTCCAGGTGTAGAGAATGAGAGTCTTCTGTGGCGTCCTCAATAGTAGTAGCCAAAGCCAGAGCCATAGCCAGAGCCACATCCATAGCCACAGCCATAGAGAGGGCGGGAGCCACAGCCATAGCCACTTCCACAGAGAGAGCGGGAGCCATAGCCATAGCC…
>TCONS_00021925
GGGAGAAATGTCCACACTCAAGTGACACTTCTACTCTCCTTCTCTACCCAAGAACAACCTCAACAACCAACACCATGTGTGGCTACTACGGAAACTACTACGGCGGCCTCGGCTGTGGGAGCTATGGCTATGGAGGCCTGGGCTGTGGCTATGGCTCTGGCTACGGCTCTGGCTTCTGCAGGCTGGGCTGTGGCTATGGCTGTGGCTACGGCTATGGCTCCCGCTCTCTCTATGGCTGTGGCTCTGGCTGTGGCTCTGGCTATGGCTCTGGCTTTGGCTACTACTATTGAGGATGCCATGGAAGACTCTCACCCTCCAATTTTCCAGTTCTGGACCCCAAAATTCTCTGCCTCACCCTCAGATGATGCACAACACTACAGACTTCTGATATGATTTGCT…
>TCONS_00022005
GAATTTTAGCAGAATCATAAACATAGATTCATGAAGCATCTATagaatattttgtcatttttccaACAAGCAATGTTTGTGTTTCTGCTACCTCTGAGGTTCTCTCTTAGCGCTGAGAACAAACGCTGACTGCCAGTCAATCCTATGTGTTCTGGCTTCTCTGGAAGGGAAGATTTGGTGAAGGTCTTCTGATTTTGAAGTCTAGTTGGACATTGCTGCTTGCACATTCTTGTATTCAGGCAGTAGGAGGAAggatgaaatagctcaactctgAATGTTTGCaatgatgttgtttagttgctaaatcttgtctgattcttttgatgattctgtagcccaccagactcctcagtccatgggattttccaggcaagaatactggagtgggttgcca
>TCONS_00022736
gagcgacttcactttcacttttcactttcatgcactggagaagaaaatggcaacccactccagtgttcttgcctggagaatcccagggacgggggagcctggtgggctgccgtctctggggtcgcacagagtcggacacgactgaagcgacttagtagcagcagcagcagtgtgtatttgaaagttgctatcAGAGTAGATCTgaaaaaattctcatcacaagagaaaaaaaaaaaaaatgtgtagcaGTGATGGTAAAGGATATTGACTAAACTTGCAGTGAtgaccgggcttccctggtgggtcagtgggtaaagaatctgcctgtaatgaaggagacgcaggttcagtccctgagttgggaagatcccactccagtattcttgcctggagaatccc…
>TCONS_00023458
gagaaatatcatatgacctcTCTTTTGTGTGGAATCTTTAAACCAAACAAGCTAATCAGTACTATGGATGAAAAACATCACCTGCCCTAACAGTAAACAAAGTATATCACAGCCATCAAGCCATCACTCAACTGCTGCTGCCTGGACCTGCACACTgagggaattcaggatggagaaaacaGGACAGAAAATCTGGGCCTGGATGCAAATACCACTTGTATCAAGGATTTTGCATTTGAAGGCTGAAAAGGGTGTCAAGTACTTTGATTCAATACTCC
>TCONS_00023791
tgtgtttccatttttatttgtcttgatataagatttgatttttcttttgatttcttttttgatatgtTGGCTGTTCAACAGTGTGCTGTTTAGTTTTTAGATATTTGTagattttccagattttctgctTTCATACTATTAACGTCAGAATATATATTGGTATAATTTCAgccttcttaaatttattaagactACTTATGTATCCTATCATATGATATATTCTAGAGAATGTTTTgtgtgcatttgagaagaatgtgtattttgctcCTGTTCGATGGATTGTTTTATAGATGTCTGCTAGGTCCATTTGTTCTAATGTTCGCTTCAAATCCATCattttcttgttgattttctgtctggatgatctattcATTGTTGAAAGTGAGATATTGACGTCCC…
>TCONS_00023817
GTGGGATGTCCAAGTGGAAATGagaaggtgatggcacaccactccagtactcttgcctggaaagtcccatggatggaggagcctggtgggcagcagtccatggggttgtgaagggtcggacatgactgaaacgacttagcagcagcagcagcagcagcggccactcccctttctcctttggcaaaaatattgaactTCAGTCAAGGtttaagcatcagtcctccaTTCATGCATATGTTGAAACGGGCCTAAAATGTTCTTAAGGGAAACCTTGACCCTTTTATCAACTCACAGAAGTAGCTAGATCTTCTACTTTTAAAGGGTATGGAAACACTCTTCAGCTTATGTTAAAAGATGTTAATTCAGTGCTTACATTGTCAATGATTAAAACCCATCATT…
>TCONS_00024185
GATCTACATGCCCCAGCCCTCACTGTGGCTCCCCATCACATATCCACTTCTGAGATTTAGAAGGTGGAGGTGGACATCCTGCAGCAATACCACACTCCTGTTACTTCAGCTGTTGCCACTGgagaggaaggggacaacagaggatgagatggttggatggcatcaccagctcaaaggACATGCATCTGAcaaggcatgtgggatcctggctccctgaacagggattgaacccacacctcttgcattGGAAAACAATGTCTTAACCaccggatcaccagggaagtccatagaaaTGTCTACTTTGAGTTGATATTCTACAACTTTTAAGTTCTCTACATTTTCCTGTTTTTCGTCTTCTGTCGGCATAAATTTGTTCGGGGAATAATTAgttaaactttt…
>TCONS_00024225
GGCGGGGGCTGCGGGGGCCCCGAGGCAGCGGGAGGAGCACGGCGGCCGGGAGAGAAGGCACCCAGGGATAATCGGCGGGTGAGTCCGAGAAGAAAACTGGGAAGGAGACCTGAGGAGCGCCGGGTTCAGCTCCTCGGACGGGAGCAGGGTTTATCTTCTGCTGCTTTGTCACTGCGAAGTCTCCAGCGGAGCCGTTCCGCGAATCGACATCGTCCTCGGACCGAACCTGACCCTCCAAGACAAGGCAGAAGGCACCCAGCTGCCACTTCTCGGGCAGCTCTCCGCCGGTTCAGGCTCCGAGTAAGAAATAACAATTACATCACGAGGCCGGGGCGGTAGCCCCGGAGAGCCTCCTGGTTTCCTGCAGCCTGATCTCCCTGAACCCGCCTCTAAATTGGG…
>TCONS_00024230
GGGGAAGTGAGATGTAACTTCAATAAGCGAGTGTTGGTGTATCACCTTCCACAGTAATTAGACAGAGGTATGTGGTTCCATTCTGACCAGGATTATTGCTGGCTGGCAATGATGAGACAAAAGGTAGGCAGACTATGACGTAATCTGACCTCAGAGCTGGGAACTCTCAAACAAGAAACAGCAGCAGAATTCCTCTACACACAGAGCTGCGGTGGCAAGCAGACAAAATCCTCAGTGAATATACTGCTTTTCCTTCTTCATCTTCCGTTCCCCAGTAAACGCAAATATCAgtgttCTTTCTTTCACAGCAGTGGTGCCAAGCACAGGTACACCGGAGCAATCAATTTGTTCTGCAGACAGTAAGGCTTTCATAGAATACTAATGtaaaatctcttttct…
>TCONS_00024306
AACTTACCCATGATTGTGGGAGATCCATATCTGTACAAGAAGACTTGAGACGGGAGTGGTGAGTGCAGTGGAAACAATTGTCCCACAGTCCAGTCCGGTCAATTTGGAAATCAACATATGTCCACAACGGATTTTCTGGAAAAGGTTTCCAGTTGTTCCACATCTGAACTTCACCTTCATTATGGGATAGCATTTCTGCCAAGCTGCGTCGAGTTGAAGCACTGGATCTAACCAGTGATGCAGAAATAGAATCCAATCTAATTTCCATTGCTTCCTTCCCCCTTGTGTTAACattaactttcttttcttggctttTGGCTAATTTCATACAGGAAATCAATGTTTCATCCTCATCTTctgaatgataaaaataaagagtgctggggaagactcttgaga…
>TCONS_00024330
AGGGACTGGAGTTTCTAAGCAAACGTGAGAGAAATTCATTGAGTGGAAAATCGATCCAGTTCTCTGCACATTTATTAAAAGAaatgagAACTGGATTAAGATCTTTAGAAGCTCTCAGCACTGAAAAGATTGTGTATCGGATCTTCAAttttggtgaAGTTGGTACATATCACTGGAGGGATCCAGCCTTCATATCAGGAGAAAAGTAGAGAAGTGAAGTTACTATGTGAAGAATTTG
>TCONS_00024332
ctgtgattaaaataatgaagaggaatgaaacagattttcactcATTTTTTCAAATTGCATTTTTTAGGAACATGGTAAAGTAAAATCACAGAACACATATGTTATATACTTGGAAGCAGTTACTAGTTTAAGCTGGGCACTTAACCAATAATGTGTAACTATATGTTTCTATTCCAACTGTAttaattaatatgtatataaatatattaaaatactgaGTCCAATTTGTACCACC
>TCONS_00024677
TTGAGCTTTAATTTAAACTGATAGCTATTAAAATTCACCCCTCCTTTCATTTGACATTCAGAGATTCAAAGTCAGTGAAGAAAAGTGGCATAATCTAGTGGAAATAGCACTAAACTGAGACTCAAAAAACCAAAGTTTAATCACTAACAACAGTGTAAGCCTGGGCAAGTTATTTTCAGCATCTCAGTTTCTCATATGTAAGACAAAGAGTACATGATTCACATATTAGAATCTTTCATTCTGAGGATGGAATGGGAAATCAAGACTTAATTTGATCACCTGTTTAAGAGGACATCTGCCAGCTTCTCCATTGTCAGGCTTATTCTGAGGTTCAACTGAGATAATGAACATCAACAACGTTTTGCAAGCTGAAATCTGAGTCTGGTCGCTGGTGCCAGT…
>TCONS_00024678
AACTAACTCCTTATAACTACAGCTGTGAGGATCATGTTTTGTATAATAATCTAAGACTCTGGGTCATTTCCTGCCCACTTTCTAGGAAAATTTCAGCCCAAAACAAATTGTAAAGTATATGCAGTTTTGAGCTTTAATTTAAACTGATAGCTATTAAAATTCACCCCTCCTTTCATTTGACATTCAGAGATTCAAAGTCAGTGAAGAAAAGTGGCATAATCTAGTGGAAATAGCACTAAACTGAGACTCAAAAAACCAAAGTTTAATCACTAACAACAGTGTAAGCCTGGGCAAGTTATTTTCAGCATCTCAGTTTCTCATATGTAAGACAAAGAGTACATGATTCACATATTAGAATCTTTCATTCTGAGGATGGAATGGGAAATCAAGACTTAGCTT…
>TCONS_00025204
GCTTAGATGATGCTTACTTATGCTTGCAATTCTCAttatttttcaggaattttgAAGTTTCCAATGATCTTCTCCCTTTATATATATTGCATAGAACTCAATTAAAGGCTATAttaacataagtttgagtgaagaTGTTTCTTTATAGCCTATGTTAAAATTGAGTTCAAAAGCacaatatatttgtaaaaaatgTTGCATCTGCATGGTCAAAACTCATTTTGATGAGAAAGCATGTGTTTGAAAGATGTATAaaaatctgttgtttttctcttttgcagtTCTCACTAGCCAATATTGCTTCATCAAATAATTGAATTTATAAGTTCTTTGGATAATCCTTGGGGCTTCCTTgggtatctcagttggtaaagaatctgtttgcagtgcaagagaccc…
>TCONS_00025570
GTACTGAGGacatattttattcaaaatatctatttatatctttaatatgTCAAACAAATATATCCCATATGTCATTTGTGATTTTTAGTTActatgttgtgtccgactcttgcgaccccatgtaccctgtcagactcctccatccatgggatttcccaggcaagattacttgtgtggattgccatttccttctccaagggattttcacaACCCACGGACCTAacacagctctcctgcattgcagccaaattctttaccatctgagctatcagggaatcccttATGTCACTATGCTATATCTAGTAATGAATACAAATATTAGTCAAAATATCTCTTCAAAATATTGTTCTAAATTATTATGTTAGTGATTAAAAACTTTAGGGAGCTCTGTGCATGTAT…
>TCONS_00026013
CTGATCCTTCTGCCTCCTTCTTATAAGAGACCCTTGTGATTACAGTGGACCTACCCAGATCATCCAGGAAACACTGCCCATCTCCAAATCCTTAACTTAACTGAATCTATCAAGTCCCTTTCGTCTGcttattataagattggtgactcagatggtaaagcgtctgactgcaatgtgggagacccgggttcaatccctgggtcaggaagatcccctggagaagaa
>TCONS_00026182
AGTGAACTCAGGGAGGGAACGTGCTATGATCTCTTCTCAAGTTGCTGAAATTCTCATAACATTAGGTGGAGTTGTGACACCCTGAGGAAATCTGCTCCAAGTCTCCCAGTCTTCATTACTTCAGGTGTGTAAATCAGAGGAGAAACAGATGATAAAGACAAGAGAGAAGGTATTGAAGCATGACTTGTCTTTCTGTTCTGTTTATCCTTTTTAACCTGTGTCAACTGCCATGGCATGCTTGATCTATTTTTCTCCAGAATGTACTTCAAG
>TCONS_00026508
GAAAAAGGATGGTTGTGGATTTGAAAGGCTCCCCAAAAGTAAAAGTTTATTGAAGTAATgaggtaaagaaaaataaatgtgatgtgtataaatatttgaaaactgatCCTTTTGCATTACCATTATGACGTGTTTCACCAAGAGGCTCAAGTTTTGGAAGTCTAGTGACTTTGGGGGTTCCCCAGccaacaggaggaggaggtgggggtggtgttGGACTCTTAGGAACAGAATCATCTGTATTAACAGGTTCTACACGGTGGCTCCTTTTCATCCTTagtttcttagttttctttttactgttatCTGATTCTGATGATCTCCAGTCTGTCTCATCTTCATTTTCCAACTGCTGTGTTAATGCTTCCTTATAATTTTCTACTACTCCGAACTCACAGT…
>TCONS_00026978
GGTTCATAAACATCTAGGACTGCAGACGGCAGTCAGCGAGGGCTTGGCTGGCTACAGGCTGAAGCTGCACACAGACCAGATTTATGCAGCACCCTGGAAGCTCCCCAAGCCAGCAAGAAGGTGCAGCAAAGAATTCCCTACCGCTCACACACCACACAGTGAGCTGACCGGTTGCAGGCGATGGAAACAGAAAGTTTCTGGACTTCGTGACCTCTGCTAGGACAAAGTAGGGGCTGGGTGCCAGCCTGGGTGAGTTGGGTTTCGAGACTCAGCACTGTGACCTTGGATGGGGGATTCAAGCCTGTCTCAGGCTATAGTTACTCTACTCCCCAAAGCAGCAGGCAAGCCCCAAGAATCTCTAGGGACCCATCCTTTTATTTGACTGAGCAAGAACCATCT…
>TCONS_00027211
CTcctcttctcccctttcccctcGCTTGCTCCATCGCGCGCGGCCCGCGCTAATTACACCGAACCACCCACGAGTGTCCGTGTCCCCCGGGTCTCCCACCCCCGGGCCCGcgggggtgcgtgtgtgtgtgtgtgtgtgtgtgtcgggggcgCCTCTCGCCCCGATGAGGGCCCTGCGCCCGTGAGCGAGTGACCCCGCGGCGGGCTGCGGAGTAAGCAGGCGGCGAGCGGCCCCCGGAGGCCTAGGCCGCGCGGCCTACGCGGAGGTCGGCGCAGAGGAACTATGGAGGCCGCGCCCGGgacccccc
>TCONS_00027502
GCATGAgaccagaaataaaaaaatatatgccACTGATACCAATCATAATAAAGCAGGATACTTGGAGAGAAGGTACAGAATAACTGGGTTCTGCAGCACTGACACATTTACAGACATACACATATTAGTAAGTTCTTTGTTCATCTTAGTATTATTCATTGTCAAGGCCCAAATCAATAATGACACCAATGGCTTTTTCCCCAGAATCTGAACAACTGAAGTTAAgccttattaaaaaattaattaaattttagacACATAAAAGTTAGTAATATCTTTTGCCATAATCATTTctatgcaaacaaaacaaaacaaaaaattatgctGAGCAACAAATTATGCTTCTctctagtgtgtgtgtgctcagtcatggccaactctttgcaaccccatgggctg…
>TCONS_00027508
GGCTTCgaaggtggctcagtagtaaagaatctgtctgcaaatgcgagagacaggagacatgggtttaatccctgggtcgggaagatcccctggaagaggaaatggcaatcgtactccagtattcttgcctgggaaatcccagggacagaagagccttgcaggttccagtccatggggtcacaaagagtcggacacaactgagcagctgagcactcaGTTCTAAAGGTCTGGAAAATCAGTCACGACCCTCAAAGAACAAAGTCCTACATCCACAGAACACGTATGATGCTGGACGAAGCATGTGCCACGTacctgactgagcaacaaatGCAACAGCCTGCACAGATAAAAATGAgttctaactttccttctctgattaaaaaaattatatagtgtCCC…
>TCONS_00027694
GAACAGTATAATTTGCTCTGTCAGTATGATGTTGTAATTATTTCAAGATAATACAGGAGTGTTTATTTTGTTAGGAGTAATGTGTCTGTATGTCAATAAACTTTGATTTTCATGTGAGATAAATAGAATATTTATTCTTATGTGGTGTAAATGCGCATTATTTTCTATGATCTATTTTTTCCAGTTCCCCTAAATAACTTGTGAAGCTCGTGAAACAGAAGGAAACATGAAGGCAATGATACATAAAACACGAGGCATATCCAAGAGTATAGCCATGTCCAGTATCATTAACCAGTGATCCTGAACTAAAAGCTTTTGGAGATCCTATAATaatcattaatataaaaatttaaggaGACAGTAAATATAATAAATCAGAGTTATTAAAATGTACCAGTA…
>TCONS_00027726
aaaacaatgaaactgACTGTTTTTGAGCCCCAGTATTTCCCTCATACCTCttcattttttccctaaaagACTATTGGTGGAATGAGAGGAACATGCCAGGCCAACCATTTATATCGTACTAATTAGCCTTCCAGAGTTTGATGAAGGATGAAAATACTAGATAAATTAAATGTGAAAGAGCTCTCCTTGGGGGTAACATGGAAATGGATACATTAACTTTTATGAATAAAGATATTTGGAATTTTTGTAAGATGAATCTGGTAAATGACGACAGGCCAAGTCCTTCTCCTACTGCCATTTCTCTGGTTCTCTGGAGcactcaatctttctcagcatcaggatgttttccagtgagtcagttcttcacatcaggtggccaaagtattggagcttcagcat…
>TCONS_00028416
GCTTGAGAAAGCTACTCAACTTCTTTAATCGCccattttctcacctataaaatagaATGTTGCATTATCAGGGTCCTTATagtaattaaaagagaaaatgcatGTAAAGCTCCTACCCATATGCCTGGCATAAATTGAGGACTCAATAACTTAATCATTCTCAATGTTGATGGTGATGACAAAGGAGATGGGACGACAGCAGTGGGAGAGAAAgtgatgggaaaaaaagaaaagaaaaaccctcaTTTATCTTTGCAGTCCCTGGACCAGTTCCCAGTCTGGCATCTAGAAACCACAGTTCTcctgtatttttttgggctccaaaatcactgcagatggtgactgcagccatgaaattaaaagacgcttgctccttgggagaaaagtaatgaccaacct…
>TCONS_00028905
CTGGGCTCCACGTACTTTCGCCGAGATGAAGTTTGGGGCTCCCCAGGCGGCCACGAGCCGCCCGCCGGCGTGAGGgctctgttgttgttttcctcgGGCTGCTCCTGCCCGCGCCCCGGCTCCCGTGCCCCTCTCGGGCGGCGCTGCCTGTGTGCCGAGAGGTGCTGGTTGCAAACGCAGCCTGGCACCGGCTGGCCTACTACTCCCCAGCCCGGCCCCCAGCCTCCCGCCCGCAGGGCACTGCCTCCGCGCCCCCCACCCGCCGCCGGCGCGGCCGCCGCGACCCTCGCCCCCGACCTCTCCCGACCCAAAGTTTTGGCGGAGGGGGAAAGTGCCCAGGGAGCGGGCCGGCTGGCGGCGGCTCCGGACGCGCGGGGTTCCCTCCGTCTTCCTCAAGTC…
>TCONS_00029007
TGACATTCCAGCTACAACATGAGTAGGAATTAGCCGAGTGAATGACAGGTATGAGAGTATTGTGGACAGACATGGGGAGGCTTTAAGGAGGATATGGTGTTGGGAACACAGTGATCAAGAGGGGAGGGACTGTGAGAAGAGGCTGGAGCACTCACATAAGGTCTTCTGCTCCAGAGTGAGGATTTTGAACATCATCGTAAGTGCAATGGGAAGACCCCTTGAAgagtttggtgatggataggagaATTGAGGGAGGGAGGTCATAGATCTTTCCCAGTTTCTGGCGTGAGGCAGATTGAATGAGGCATCATTTATAAATCCAGTGGACATGCAAAGAGGAGCAAACCAGGGCAACAATTGGTTTGGGCCTTTCTTATTTGAAGAACAAAGGCTGCTGAC…
>TCONS_00029107
gtcacTATGTACTCTGTTGTTTGTCATGGAGCTGACCCtagaggagaaagggagaaaagaagaaaaatatgtctATTAGCATAAGCTTCCTAAGAGGAGGTTCTCTAACAAAGGAGTCAATGAGAAGAAAAGTAAGAAAGTAAGGAATTAAGGATGTGTGTACTAAAGAAGTAAGGAAGTAAGTAATGCTCGGAGAAAAAGATTGGGGTAGTCAAGGTGCATTTAATGCTCTGGGGGACTGACTGAGACTGAGTGTACATAAATGAATGTACCTAGATGAAACGGTAGCTTTCCTCTACACACAGGCTAAGGAAAACGCTCTACAGGAAATAGTCTGATGAGTGAGACTTATGCGAGGCTATACAAAGCTTGATAAATGATCAAAGTCTATGAAGTCCC…
>TCONS_00029110
tcaaaagcagaaatattactttgccaacaaaggtctgtctagtcaaggctatggtttttcctgtggtcatgcatgggtgtgagtgttggactgtgaagaaagctgagcgccgaagaattgatgcttttgaactgtggtgttggagaagactcttgagagtcccttgaactgcaacgagatccaaccagtccatcctaaaggagatcagtcctgggtgttcattggaag
>TCONS_00029380
GAAAATTCCAACTTGAATATGTCCTGTCTTTGTGGAGATTCTGAGTGTTCAACTGGTAAATACAGAGGAGCATTCTCTGGATACTTTAGCAGCCAGATAGTATATTAACCTGAAGTGTTAATGAGTTTTTTAGGAGTTCTCCTGAGCATAGCTTCAGTGCTAGAGTGTCAGAAGCATTCATCTCAGCCTATTCCTTCCTGGAGCCTGGCGATAGGAATCAGGAAGGTTTTCATCTGATCAGTGAAGAGAGAAGAGCCCAACGGTTTCTGGACTTGATTTTACTGACTTCTTAAGGCTACTTACGTCTTCGAATGTGGAAAAGGGATTTA
>TCONS_00029555
GACAAACAGAACTCCAGAACAGCGACCCTTGAGTGGCTGCTCTCTAGCTAACAGAGTGTTTCATCTTTGGCGGGGGAAGAATCTGGGGACAGTAACAGGAGCATGGCAGGATCCAGAGAACAGAAACTTACCAAAAACCTTGACCGTGGTGGAGCTCCTCAAGACTCTGCCAGGCCTGACTACAATGTGGCAAGTGAACTTCCGGCCATCATCGTGGATTTGGACTGGAGAGAGGTAGAGCCCGTAGTCTGTACCTATCCGGACTCTGTCTTTAAATAACGTGGAATTGCTGATGGGGTGACCTCGAGTGtattccGGAGTTTTTCTGACAACCACTTGGACAGCATTTCATTTTCAAGAAGCATAGTTTTCCAGTTACTCCAGAGACCCTCTTAGGAA…
>TCONS_00029628
cccatcacttcatgggaaatagatggggaaacagtgaaaacagtgtcaggctttattttggggggctccaaaatcactgcagatggtgattgcagccatgaaattaaaagatgcttactccttgaaagttatgaccaacctagatagtatattcaaaatcagagacattactttgccaactgaggtccgtgtagtcaaggctatggtttttccagtggtcatgtatggatgtgagagttggactgtgaagaaggctgagtgctgaagaactgatgcttttgaactctggtgttggagaagtctcttgagagtcccttggactgcaaggagatcagccctgggatttctttggaaggaatgatgctaaagctgaaactccagtactttggccacctcatg…
>TCONS_00029682
TGTCCGACCCGCAGTCAGAAGATGATATCTCGGACTTGGTGTACAGTTCCCAAGTCAAAGGTGCCTTCTGAGGGCCAGCCTACATGGAAGGTCGGCCATTCTGCGCTGCAAAAGGTTAttaatttgttcttcttcaccagcaccaatagattctgtgctctagacttaaaatcagaaaaatggtcagtcCTAAGGGACAACGGAGTGGAAGTCTCTTGCCCCATGATTACAGGATAGAACACAGGAGACAAGACGAACACACAGAGAGCAGTGACAATGCCGGCACACACAAAGATGCGACGAACAGAGGAGACAAACCTCGGCCGAGAACACAGTACTAGGTGTCAgaaccctgggatttccaggATCAGACTTACTGATCATTCTCTGTGTGAAATC…
>TCONS_00029724
tgaagggacttagcatacaCGTACCCATGCCTCTCCTCTGGTGCTAAGGTGCACTTTTCTGGGTACTCTCATGTTAAGTGCCATCAGCCACATTTCCCAGAAAGTTAAACAAAGTAGAGAGAGGCTGTTTGGGCCTGGCTGGAAGAAGTCCACTGCGTTGACACCCAGCATGGAACCATCTCTGAACGACAGCAGAGTAAGAACTCCAAAGGCAGCGGACTCTGAAGAATCAtgccaagaaaactgaaaatggacTCCCTTCAGGGAATGTTCGAGAGCTACATGCAGAAGATGATAAGGCC
>TCONS_00029877
ATCAGTTCTATGTTCACACCACCATGGGGGATTTTTGGAGGGAAGGGGGGAGGAAGTGTATCATGGCTTCCCCAGATGCACAAAATCTTTGTAAAGTTGTATGGTTTTGTAGAGTCGaaggttggttttttttgtttttttttttttttaattaacagtaCTAGTGACTTCGTGGAAGAATATCAGTTACTATTTAGGTATGCTTACTTAAGTACAGTACACTACATTGCAGTATTTCTGAAAGCTAGAACATACACATTACATATAACAACtctatattgaaatatatattacattatattcatttttcctttcgAATCTGCCTACAGTCATAAGTTGattgaaatattatttcttcACATTTATCACCCATCACCAACCTGCTGCAGTTAATCTGGT…
>TCONS_00029906
CAGGTATGATGGAAGGGTATGAAAATCTTTTTGTCATTCCATTCTTCTTGCCTCTTTTATATGTTTGTGTGAAGAAATTCCTAGTGGTAGGTCTCGACACTGAGTTAAAAGAAGTCCTATTTTTAATCTGCCTCTACTTCTCTAGTCCTCAAACAGGATAAGAATCTCAAAACGACTGTAAAGACACTTGAAGATTTAGAATTTAATTAGCTAATTTAGAtcagggacagagagagaaaggagagtttCATGTGTCTAACTCAGTGTCATCCACCAAGACAGGgagcagagaaggagggaggggtttGCCAGAAAAGGGCAAGTCATGCTTTTACTTTGGGACTTGCCATATTCAAGTTTGCTACAGGATGTTTAGATTGTCTTAAAGTGTCCAAGAGA…
>TCONS_00029907
cctccctccctctctcttgctctctctctctcttcccgtCTCTGTGGTTTGTAAGGTAGGTtgcagtgtgtgtatatacacaacaTCAAGAGCAGGAAAATGGACTCATTAGGGAGGCAGGCAGTCATTACCACTCACACTGTACTTCCAGGGAGACACCGATTATGAGAAGAGAAACTCAGCGCTGGGGAAGAAGTCACACAAAAAGAAGTATTAAGAATTTCCCTTTGAGGCTCTGAAGGCTAAAGAGTACCTGATAAATTACAAGTCTGTCTGTGCCCCATAGCTGCACAGACTGCCTGAAGTTACATTTAGAGACTGAAATCACTGCaccttaaaaacaaaagattGAGCTGCACTGCGTTCCTAATGCTTCACTATCACTAACTGGATATTCCT…
>TCONS_00029908
GCCTTCTGCCGAAGAAGTAGGGGCGGGGGGAAGTTTAGGAGTTGAGGAAAGAAGATTAAAGAGCGCGAGGAGTCACACAAAAAGAAGTATTAAGAATTTCCCTTTGAGGCTCTGAAGGCTAAAGAGTACCTGATAAATTACAAGTCTGTCTGTGCCCCATAGCTGCACAGACTGCCTGAAGTTACATTTAGAGACTGAAATCACTGCaccttaaaaacaaaagattGAGCTGCACTGCGTTCCTAATGCTTCACTATCACTAACTGGATATTCCTCGTGACATTGCTGTCTGGTAAGCAACTTTTCATTATCTCTAAACGGCGGCCCAAAATATTGAGGTGCAAAGAAGTCAAGTATATTTCTCCCAACCTCAGAAAGAATTAGACCTAAAGCTGTGGC…
>TCONS_00029910
GCCTTCTGCCGAAGAAGTAGGGGCGGGGGGAAGTTTAGGAGTTGAGGAAAGAAGATTAAAGAGCGCGAGGAGTCACACAAAAAGAAGTATTAAGAATTTCCCTTTGAGGCTCTGAAGGCTAAAGAGTACCTGATAAATTACAAGTCTGTCTGTGCCCCATAGCTGCACAGcaatcttgattccagcttgtgcttcatccagctgggcatttctcatgatgtactctgcatATGCTGAACTTAAGGCATAGAAGAAATAATCAACAGAGTTATAGTTCCTTCACAGATGCAgtacaaaattaaaaactgacTTTGGTATGTCCAAATTTTCTGTGAATGTATGTGTGTTGAgatactaaatatatttttaaggtcCATAGTATTTTCAAGTAACTTCCGG…
>TCONS_00030038
gggggaggagggagactcCCGGCTACTGCCGCTGCTGTGTGGGTTTCTTTACACTCGCTGGCAGGCTGGGTGCCTGCTCCCTCGCCTACCCGCCCGGGAAAGTGGGTTACGGAGGGAAGAAGCTCCTCTCCGACGCTGGCCAAGGAGCATCCAGCCAGAGAGAGCAGAGACCACCTTCCTTTTTGCCGCCTTCTCTCCATCTTTCCTGGAGGGTTTTATGTTTGTACTCTCACCTTTAAAATTGTGTTCCTTTGAGTTTTTCCCACCTCAGCTCGGGTTTGATGAGGGCTTTGTGAAGTCTTAGAGGGAGAAGAGACTGCgcgagggaaagagagaggcaaAGTGGAAAGGAGCACAGATTGCGGAGCGCGGTCCGCCTCTGCTGTGGATGAAAGCCCT…
TGCCATTTCTCAGGTAGTATGCTAAGAGTTTTACATGGATATTTATTAGCCTCCATAACAATTCtatgaggtagatattattattaatCCTCCTTTACAAATAAGGAACTGGTGTATGTGGAGGGTAAGGAAATCATCCAGTTGTGTAATGAGTAGATGttagagctaggatttgaactccGTCTAACTCTAGAACCTGTGTCTTACATatcaaacatacaaaaataagtATTTGCTGATTGAATATGTGAATAAACGGAGCAAACGCTATTATGTACATTTTGGTAGAAAGAACATCAGATCGGGCACTAGGAAACCTGATCTCTGGTCACAGGTCTGCTTCAGACTAGctcagtgaccttgggcaattatCTTCACTTCTTTGAGCCTCATTTCTTC…
>TCONS_00030918
TAGCGCTGTTTAGCATGAATAAATGCTGGTATTCCCCCATATGCCCAGCCGATGATGCCTGCTGAAGCTGCTGCCTTGTAAATATCCTGAAGCTCTTTTGAAGTTCTCTGCTGTTCACGTAGGCACTTTTACTCTTTGACAAACAGCTCCCGGAGGCGGTCCCATCCGGATTCCGGGTATTGGGGTTCTGAGACGAAGGAAGACAGTTCCTGGTCCTCTACAAGAGCCTTGGGATCGGCGGCCACAGCTTCGGCAGCAAACACCCGAGGGAAAGGACTCAGCGTCCTGCAGAGGAAGCTCCGTGGGGCCGGCGGCCGCGCTTCCATGACTCTCTCCGAACCTGTCGACAGACACTCGCTTGGGCGCTTAGGAGGCCAAGGCCTTTCGGAGGTGCGGTGG…
>TCONS_00030969
ccactccagtgttcttgcctggagaatcccagggacaggggagcctggtaggctgccatctatggggtcgcacagtcagacatgactgaagcgacttagcagcagcagcagcagttgctaagttgtgtcgaactctttgtggccccttggactgtagcccaccaggcttctctgtacgtGAGATTTTCTAGGCttcaagaacattggagtggggtgccatttccttctccaggggatcttcttgactcagggattgaacgtgcatctcctgaactgggcaggtgtattctttaccactgagccacctgggaagcccaagtattatTAAATCTAGTTTAATTTTAAAGTTACGTCAAGTTTGAGATGAGTTGTAGcaacatttttattgtattttgaaCA…
>TCONS_00030970
gagatgtattttcattttcagtttgagGTTTTGACACATGCACAAAGTGAAATATaagcaataaacaaatatttgcaaTAAATATAATGGATGAATCTCAatacttaaaataaattttaagatctaTCAGAAAACCACAATTACATGAAGATAGATATGCTATTACATGTTATTGCTGGTGATAGCAACAAACTAGAAATCATTCAAATGTCTATTTAAGAAAAACTGAATAAACTAGAGTTCATACTACTTTGCAGAATTATACAGTAGTTAAACATTTATGCTTCAAAAtacctactctttgaaaccccatgtactgtagcctgccaggctcctctgtccatggaatgctccaggcaagaatactggagtgggtagcaattcccttctccagggtat…
>TCONS_00030981
CTGCAATTTCCTAAAAGCTCTAAGTGTGTCTTCTGCATCTTCGTATCCTCTGGAGTAGCCATCAGAGAGCTTTGCACAAATTATGAACCCAATAAATGTTTGATGGATGGATTTCTGGGCAGATAAATGGATGAAACCAAGGAAAGCAAGGAAACAAAGGAAGGCAAAAAACCTGTAATGGATCTTGTGATGCAGCAGAAAGGGAGGCAGGGCCATCTGGCTTCACTGCTTTTCAATGAGAAAAGGTTTACCATTCTCCTCATTAGATGATTCCAGCACCTGGTCTTCAAGCCAATCCAGatgtctactcagaagtagaattgctggatcataagg
>TCONS_00030993
CCCGCGCAGACGGCAGAGCCGGGCGCCGCCGTCCCGCCGCCTCCGCGCCCGCCTCCCGGCTCCCAGCGCGGTGATGGGCGCGGCGCCCTGCGGTACTGCTCCCGCCCCTCCCCGTCCCTTCCGGCCCCGCGAACCGGCGAGAGACCGGGGCACCGCCGGCGTTCTGCCGCCAGCCGCGGGCCTGGCGCTCCTCGGCGGTCCAGGACCTGGTGAGGACCTGTGTGAGAGTACTTGGAGCAGTGACTGCCATCTGGTGGCAAGCTAAAATCATCGCTTTGTGTGACCTAATTGTTACTAAGATGTCCACTCTTCACTCATGTGGTCTGCATTGGCAGCCGGGGACCAGGAGAGCCTGGAAGGTGTCTGATGTAGGAGCCTAGTGAAATAACTCTCCACTTC…
>TCONS_00030995
GGCCCCTGAGGCACCCGACGTCCCGCGCAGACGGCAGAGCCGGGCGCCGCCGTCCCGCCGCCTCCGCGCCCGCCTCCCGGCTCCCAGCGCGGTGATGGGCGCGGCGCCCTGCGGTACTGCTCCCGCCCCTCCCCGTCCCTTCCGGCCCCGCGAACCGGCGAGAGACCGGGGCACCGCCGGCGTTCTGCCGCCAGCCGCGGGCCTGGCGCTCCTCGGCGGTCCAGGACCTGGTGAGTTTTCCTccatagtaaaagaaaaatgtgCTAAGCTGTCCCAGAAACACA
>TCONS_00031109
gtttgtGTACAGTATAATGACTTGATACATATTGTGAATGATTTCTACAATAAGTTTAGTTAGCATTCATCATCTCATTTAGGTACAAAAAGCATATTTTTCCTTGCAATGAGAACTTTTAGGCtttactttcttcagttcagttcagttgctcagtcatgtccgaccccatgagtcacagcacaccaggcctccctgcccatcaccaactcctggaatttacccaaactcatgtccatcaagtcggtgatgccatccagccatctcgtcctctgtcgtccccttctcctcctgcccccaatccctcccagcatcagggtcttttccaatgagtcaactctttgcatgaggtggccaaagtattggagtttcagcttcagcatcagtccttccagtgaa…
>TCONS_00031124
tggcaatggAGAGAAGGAAATTTTCTAAGAACACATGATTAAGAAAATTTGCTGAAAAAGAGCTGCGGACACCGAATAGACTAATAACAACCACCCCAAAACATAGaTTTATGCCTATATCCTGAAATTCTTCTGAAAACTCATTTCTGTACTTATCAAATGGATCTTGGAGCTGTTGATTGTGGCTCTTCCCAATTATCTGTGCACAAAGATTCAGAAGGAAGATAGCAGgaAATGGATTCATCCTGAGATGAACTGTTATGAGCAGGAACTATGTTTGTTAAGG
>TCONS_00031147
GGAGGCTCCTGGTCCCTGCGCCAACATCACCCGTTGCGACGCACGCAGCCCCCGGGAGGCCACGCCTCTGAGGTACATACCTGAGCCAGGCCACTGAACTGTGCCACAATAAGCACAATGATATTCCCAACTGCAACTGTCAACAACCAGGCCGCCTGGAGTACAGACTTCATGCTAGAGGGAGCCTAGAGAAGACACAAATCTAACCTTCAGTACAACACTGAATAGACACAGGGTGGTCCTAAGGCGGAGGAATAGTATGGggaaaccactttctcccccacatattcatcgaaagaacatttgaacgctgagcaaattccacaaaacaacttctgaatgctggcagaggacatcaggcaccagAAAGGCAGCACATTGTCTTCGataggaggtagg…
>TCONS_00031231
gttttcttgattaATACTACTTTTGCTGCTTTGAGGAGAAGGGGTCAGACAGGCAAAGAATCAAAGTTctttgagagagagagaccaaaaGAGAATAACCAGGTTGCATGTGGTAGGAGCGGGGAGGGGTGTGGTGTGGAAGTGTCCAAAGAATTGACACCTACAGTGGGTCTCAAAAGAGAAATGTGAATTGGGGTGTGGGTAGTAAGTAGACTGGCCATGCAAAGGCAACAGCAGGAGCAAAGGTAGGGAGATGTGTGGTCCCTGATGGGAGAGCAGTAGAGAATGGTGTAGCATGGTCtcatatcctggagaagggaatgactgcccactccagtattctggcctggagaattccatggactgtatagactgagcgactttcacgttgcttccctg…
>TCONS_00031327
tataaaatacagctgtgaaaagcaaaggagaaaaggaaagatatatccatttgaatgcagagttccaaagaatagcaaggagagagaaagccttcctcagtgatgggtgcaaagaaatagaggaaaacaatagaatgggaaagactagagatctcttcaagaaaattagagataccaaaggaacttttcatgcaaagatgggctcaacaaaggacagaagtggtatggacctaacagaagaagatattaagaagcagtggcaagaatacatagaagaactgtacaaaaaagatcttcacgacctggataatcatgatggtgtgatcactcatctagagccagacatcctggaatgtgaagtcaagtgggc
>TCONS_00031362
ctggcttggagaattttaaacattactttgctagtgtgtgagataagtgcaattgtgcagtagtttgagcattctttggcattgcctttctttgggattggagtgaaaactgaccttttccagtcctgtggccgcggctgagttttccaaatttgctgccgtattgagtgcagcactttcacaacatcatctttcaggatttgaaatagctccactggaattccatcacctccactagctttgttcctagtgatgctttctaaggcccacttgactcacattccaggatgtctggctctaggtgagtgatcacaccatcatgattatctgggttgtgaagatcttttttgtatagttcttctgtgtattcttgttacctcttcttaatatcttctgctt…
>TCONS_00031422
AGCTGTCCTTCCTGAAGGGCCCTTTAAGGCCTCTCTCTTTCCATATCTGAATCAAATTATCTGACCTTATCCCCtgtttatagataaggaaactgatcgctggagaagggatggggctTTCCCACTAATGACAAGCTGGTACAAAGAGCAGGCCTCACAAGAAAAGGTACCTGCTCCTTTTTGCAACGTTTCTTTCGCTAATCACTTAGCTGCTGCTGGCATCACTTCAAGGCTTGTTGGGCTTTCATTCCAGACTCATCTGTTCTCAGCCTTGGACCAAATTCCCTGTACTTCATTTCGGCAAACGCTAAGACAAATGTCTATTAGTAAACCGCTGTGTTTATTACCTGGGGCAAATAGGAACGGATCctgtgtttcttttgccttgTGTAATTAGGA…
>TCONS_00031483
CGGCTGGTGGGTGGGGAGAGCGCAGGGTGGTCTTGGGCGGCTCCTCTTTCCCGGGAACTCTGTCTGTAAGCCGGAGCCCAGCTTGGGTCACCTTTGCCCTCTGCGCAGGTAGACCCCCTTCCTGTCTGCAGTTGGGACCCGAGCCATCCGCCGGGCCCAGGGCTTCCTGAGAACTTGGTTCGAGAGGGGCGGAGGCTGGAAGGGGGGTGTACGCTGCGCTGTAGGGGTTCGCGTAAGTAGGGTTGCTGGAGGGACGCGAGTTCAGCGTTGACCGAAACCCTAGTGGTCTGTGCTCTGTCTCCGGAGCCGGTCTCGGTAAGTCTCCGGTCCTTTGACCAGCTGCAGCCAGTTCTAGTGGATCGATGGTGTCCTGGCCCTGGACAGAGGGGTTCACAAGGA…
>TCONS_00031488
gttttcttcatctgtaagaggGGCATAataatccccatgagagttgctgtgacAAGTCATTTGAGATAATTTGTAAACTATAAAAGCACAAATCAATACTCTAGTTTAGATTTTAGAACACAAAGGCAAGATGGAGCAGAGTTGGACAGATGTTGCAAGCTTAATTTTGTGGAAAGCAGCACATGGAATAAATTCCTGACTTGCTGACTATATCTTTCAAAAGATTAAAGTAGTTATGAGAGGATCTACCTGTCTGGATTTAATTGACCAGCAAAGAATAACTACTTAGTGAGGTGGAAGTGACAAAAATTTTGTGGAGTTATGATTTCATTATCTGAGACCCTGGGAAGGATGGAACATTTGTGTTGCTGTGAGTGAAAACAAAATCAGTAGACTTTC…
>TCONS_00031523
gttcaatctctcagtcatgtccaactctttgcgaccccatggactgcagcatgccaggcttccctgtccatcaccaactcctggagcttgctcaaactcagttccatcaagttggtgacaccatccaaccatcacatcctctatcgtccccttctcctcctgccttcagtctttcccagcatcagggtcttttccaatgagtcagttctttgcatcaggtggccaaagtattggagctttagcttcagcatcagtccttccaatgaatattcagggttgatttcctccaggatagactggtttgatctccttgctgtccaagggactctgaagagtcttctccagcacaacagttcgaaagcatcaattctttggtgctcagccttcttctgtggtcca…
>TCONS_00031545
cttggggttttTCAccctgggtttatcctgtttggaactctctgggtttcttggacttgggtgattatttccttccccattttagggaagttttcaactattatctcctcaagtattttctcatggtctttctttttgtcttcttctgggactcctgtgattcaaatgttggagcgtttcatattgtcctggaggtctctgggattgtcctcatttcttttaattcgtttttcttttttcctctctgattcatttatttctaccattctatcttctacttcactaatccaatcttctgcctctgttattctactatttgttgcctccagagtgtttctgatctcatttattgcattattcattattattgactcttttttatttcttctaggtccttgt…
>TCONS_00031638
tcagcttcagcatcattccttccaaagaaatcccagggctgatctccttcagaatggactagttggatctccttgcagtccaagggactctcaagggtcttctccaacaccacagttcaaaagcatcaattcttcggcgctcagccttcttcacagtccaactctcacatccgtacatgaccactggaaaaaccatagccttgactagacggaccttagtcggcaaagtaatgtctctgcttttgaatatactgtctaggttggtcataacttttcttccaagtagtaagcgtattttaatttcatggctgcagtcaccatctgcagtgattttggagcccctcaaaataaagtctgacactatttctactgtttccccatctatttcccatgaagtga…
>TCONS_00031851
TGATTTCACAATTAACCCTCAGAGAAGGAGTCTCTTTACCGCCTCTTTCCTGGAGACTAGACTTATTGTTGATTGCATCACTTACAGAAATCCTGTCAAAGTGAGGAAGGCTCCTTCCATCCCCCAGAACTGGAACAGTATGCTTGTCTAAATGGAAGGTGTGATTGATGACCTCCTGACTCGCCACAGGTAAGTGTGTGGGGTGGTTAACAATCTGTGGAACATATTATTCAGCATTAGTGGAAAAAATACAAACCACAGGCAGTGGATCTATGGCCTAGACCAAGTTCCACCACTAAGtgttgtgaccttgggcaagtcgaTTTCCTACTCTGAACCTCAAtgttctcatctataaagtgaatTAATTGGGCAAAATGATCTTTACTGTCTTCTCTA…
>TCONS_00031993
CAGGAAATGACTTAAAGCCAGAGTCTCTTGAAGTCAGAGGACACGGTTCCGCCATCTGAAAGgctcTATCCATAAAGATTTGACTTTTAAGGAAGAGCAGCAGACAGCCCACGAGAACTCTTTGTGGGGGAGAACTTCATGAGATGCTGGCAAGCCTATCTATGAAGATTTGCTCACTGACTTCCTCTGCCACCCCACTGGTCCCCTGCAACATACCCGAAGCACTAGATACAGTCCTCTACTGtgaACAGTCACATCTTGATGCCACGTTGGTTAACGAGACACTGCATACataaggagaggagagaagcgAAGTCACTTTCAGTGTCATTGCTGGATATGCTGACAGCCTTCTGTGGACCAGGCCCTGAGCTCAGTGCTTTCGCACCTGGTCCTAAC…
>TCONS_00031994
CAGGGACCAGCTTGGATGTTGGTTATCAGAGAAGCCAACACAGGAAATGACTTAAAGCCAGAGTCTCTTGAAGTCAGAGGACACGGTTCCGCCATCTGAAAGATGAAGATTTGCTCACTGACTTCCTCTGCCACCCCACTGGTCCCCTGCAACATACCCGAAGCACTAGATACAGTCCTCTACTGAAAAGTCCGTTTGCTTGGTGGTCCTCCAGCCCGGGATTCGAGCATGGGTGGCGGCCGTCCAGCCCacgccccctgccctcccccaccaccctgaGCACTTCCTCactggccccgcccccggccctcaGAGGTGTCTGGAGAGAGGCGCCCTCGTGTCCGCCGCCACGTGGGGTGGATTGAATCCATGCATCACGCTTCAGGCCGTGGGAGCTAA…
>TCONS_00031995
AATACATTTAGTAATTCTGCTGTTTCATCAAGGACCATCATAGGTGAAACTGGCTTTcaaaacatctatttatttattttaccatgAGTGTAAGATATGAAGGATACAGTGATTCTCCACATGGTAGAGGTTTCTATCATGATTGTGCTAAGGGAGTAGTAGTTTTACTCACTGTTGCTTCTGTGCCATCTCTGCAAATATCAGCACGGGAAAGAAAGGCAAATGACTTCTTTGTACCACAATGAAAATAGTTCTGACCTCATGGAACCCCTCAAAGGGTATTGGAAACACCAGAGACCCCTAGAAGAGACTTTGAGAATTGCAATACTAACTCATCAACTCTTAATGATTCCTGTTTCCTATAGGCTAAAGACTGGCTAGAGAAGGAGTGGCATGAAT…
>TCONS_00032011
CAGGAAATGACTTAAAGCCAGAGTCTCTTGAAGTCAGAGGACACGGTTCCGCCATCTGAAAGGTCTATCACCTCCTATACGGAAAATCCTGCCTTTTGTAAACAAAGTCTAACTGTCGCTGGATAGAGAAGCCATCTCTCTGATTCACAAGATTCCCCTGAGAATTCGTGACCATTCCTCCAACCACAGTGATCTGGgctcTATCCATAAAGATTTGACTTTTAAGGAAGAGCAGCAGACAGCCCACGAGAACTCTTTGTGGGGGAGAACTTCATGAGATGCTGGCAAGCCTATCTGTGAGTGATGCATTCAGGGGAGGTTGCTGGTGGGAAAGTTGACATCGGCTGGACAGCAGGTGCCTCTGGGGCACCTGAGCCTTAAGAAGTTTTTGCGTCAAGC…
>TCONS_00032029
CAGGGACCAGCTTGGATGTTGGTTATCAGAGAAGCCAACACAGGAAATGACTTAAAGCCAGAGTCTCTTGAAGTCAGAGGACACGGTTCCGCCATCTGAAAGgattctccaggcaagaatactggagcgggttgccatgccttcctccagaggatcttcctgactcagggactgaagctgagtctcctacactgggagGTATGGAACCAGCAAAATGGCTAAAAACGTGGAATGAAatccaaaaaaaccccacaagcaTAATTCCTGCTTTTTTCATCTCTCTGTGTTGAAAACACTTCAAGGCCAACCTAAACAGCCAAACTGTGTTTCTTTAACTATGGGCTGATGGTTTTCTTTCTACTGCTCTAGGGAAGGAGTACGCCCATAGCTAGACTTACA…
>TCONS_00032030
CAGGGACCAGCTTGGATGTTGGTTATCAGAGAAGCCAACACAGGAAATGACTTAAAGCCAGAGTCTCTTGAAGTCAGAGGACACGGTTCCGCCATCTGAAAGTCCAGGTCAGTGCCAACATTCCAGGAAAATCCAGTTTGGACCTCCTCATCTGGTCTTGGAATATGGAGACCTACCTGCTCTGGAATCCCAGCTCTACCAGCAAGCAGCTGGATGACTTTAGGCAAAGCGTGTCATCTCTCTGaacctccctttcttcctcaggGAAACGGAGCATGGATGCTTGCCTCACCAGGTATGGAACCAGCAAAATGGCTAAAAACGTGGAATGAAatccaaaaaaaccccacaagcaTAATTCCTGCTTTTTTCATCTCTCTGTGTTGAAAACACTTCAAG…
>TCONS_00032032
TTTATGACTTAGCTTCAGAAGTCATCGTCATCATGCCCATAGTATCCTCGTAAGTGAGTCTTCTTCAGCGTGGGAGGGGCTGACACAAGAGGCAGGACTCATCAGGGACCAGCTTGGATGTTGGTTATCAGAGAAGCCAACACAGGAAATGACTTAAAGCCAGAGTCTCTTGAAGTCAGAGGACACGGTTCCGCCATCTGAAAGGTATGGAACCAGCAAAATGGCTAAAAACGTGGAATGAAatccaaaaaaaccccacaagcaTAATTCCTGCTTTTTTCATCTCTCTGTGTTGAAAACACTTCAAGGCCAACCTAAACAGCCAAACTGTGTTTCTTTAACTATGGGCTGATGGTTTTCTTTCTACTGCTCTAGGGAAGGAGTACGCCCATAGCTAGA…
>TCONS_00032137
GAGTGCGAATATTTTCTGAGCATTCCATGTTTATTTTCCCACATTTTAAGGGCGGTGACATAGGAAATGGGGTTAGACTTATTCTGTCTAGTTTCAAAGATCAGAACAAGCATTCCGTGGAGGCAGAATTTGGTTTAAATAAGGGGAAATGAACCCACAAAATAGACTGTCTTCTAAGGTagtgagcatcctgtatcctgtgacTAGAGGTATTCAACAGACACCGTTTGCAGACTTTCAAATGCTTGACGGtaagatccatgagcacttctgTCTCCATTCCTGCTGCAGGATCCAGCATCCAGCACACTGCCTGCCAGAGACCTGCCATGGAGCTTTCTGCCCCAGAAACTGCTATTATGAC
>TCONS_00032269
CTCAGCGGGGCCGTGGGATGAGCCAGTGCGCTCTCCCTCACTCACAGAGGACATGTCAGTGctgtgaagagacagagaaatacccagAGGACAAGAGACCCGGATTCTGCTTCGGGCTGAACCTGGAGAAGGATGGACGACCTTGAGCCTAGAGTCCTCTTCTTCAAttctgaagactGGGAAGGCTGAGATCAAGGCGTCAGCAGATTCAATTCCCGATGAGgactcttcctggtttgcagacggCTGTCTTCTTTCCGTGCTCTCCCACAGGACAAGAGGGCTTGGGGAGAGTGCTCtcgtgtctcttcctcttcttaaggTCACCAACCTGATCATAGCAGGGACCCACCCGTATAACCTCATTTAGCCTTTATC
>TCONS_00032274
AAGAACCCAGGTGTTGGTGTTAGCAGCTCATTAAAATTAGAATTGGACGAGGGAGGGAATCCAAGGCTCTCAGAGAGAGCAAAGCTTACAGGATCAagccctctccctgcctccccttgCTCAATTATTCTCCACAGGACATCCTATTTCACAGCTCTGACTTGAGAGGACTACAGTTCTGAACTACAGTCAGTCCCTCTGGATGCATCCCTCACAGCCCATGCTCTGCTCTTGGGGGTCTTCCCCATGGCACTCTCTCAGGTGCATACTTGTGTCTAAGTGGAATTTAGCCAAGCGTGGAATTATTTTAACATGGAAATAAGTTGCGGACCTTCAGAAACATCACTCTTCTGACCACACAGGAATCAGACCCATGGTCAACACTGGAGAGTTTCTCAG…
>TCONS_00032333
CACCCAGGTCACACTGAATAAGAGACCTGCTCTGCTCCTCCAAATAGAAGCAGACCCTTgctaggggcagggcagggatgtgggggaggggaaTTGGCTGCCTCGGAGAGCCTTGTCTTTAAGGAAGGCCGCATCCGGAGCCAGGCGGAGGCAAGTGTGCCTAAGTCTGCACAGCACAGTTCGGCACAAGGAAGAAAGGTCCTGTGTCTTACCATATGCCTGGATATCGGACTGGACACTCATCTGAGCCTGGAACTTGTGTCTGCTTAAAACACAGAGACAAGGAGCCATCTTCTCAGAGCACATGAAGCCCTGAGCACCTGGGATCATCGGTTCCAGCTGCATCCTGACCTCGTAGCCACGTTCTTACCACCCAGAGTCTGGCTCCCCGCCTGTGGC…
>TCONS_00032550
AACTGATACCTTTTTTATGGgtgtaaaaagcaaaacaacatgAATGAAGTGTCCAGTTTTATTCACTAAGTAAGCATTCAGATCatttcagtccagtcgctcagtcatgtccaactctttgtgaccctgtagactgcagcacgccaggcctccctgtctatcaccaattcccagaacttactcaaactcatgtcaattgagttggtgatgccatccaacaatctcatcctttgtcgtctccttctcatcccaccttcaatctttcccagcatcaggatcttttcaaatgagtcagttcttcacatcaggtgaccaaagtattggagtttcagcttcaacatcagt
>TCONS_00032651
TTTTCTCAAAGGAAATCTCCATGGGGACAGACACAGTTTTGTTTACCATTGTATCTTTAGTGTCTCGCAGAAGACTTTGCAGTtattaggtgctcagtaaatactcagtgaatgaatgaacagatgtaGGAAATGCCTAACAGTTCATTCTTTACCTCAGCTATGAATTATTTTGGATGGGAGAGCATGCTACGCATATTAAGAAGTTCCGAGGAAGCATAGCTTTTTATCTCTATGCAGTTCTTGATCTCTGTTTTTGCAGTGTGCTGACACTGTGTGGGGTGATAAGGATCTAAACCCTCACAGTTGGGTTCACAATCTAGCAGAGGGTCTATCATAATCTTAACGATTTTACATTGGTTGATGTCATAAGTGAGGTCCAGAGAAACTGCTATTGTG…
>TCONS_00032653
CGGCGGCCAATCGCGCAGCGGCAGGGGAGGAGccccaaagggggaaaaaagaaagtgcGGCGGAAAGTAAGAGGCTCATTGCGGGAAGACTGGCCGGATCGGGGTCCCCGGGGCTGGGCTTTGGCCAAGCGCATCGAAAGATTCGGTGCTGGGCGATCCTGCACTCATTCCCGCCGCCTTCACCACGTCCGCTCTTCCTCCCAAGAAAGGACCTAAGCTACTCAATTTTGTTAAAGAAGACTACATTTTGTAAAAATTCCCAGAAAAGAGCTTTGTGGAAATCCCttaacctcaccccaccaccctggGACCAATCAGAACCCGTGGCCAGCCTGGGAAATGGGAACCGATCAGAACCTGTGGCCAGCCtgggaaatgaaaaccaatcagaacccaaca…
>TCONS_00032679
GGCTGGCAGAGGAAGCAGTACCTGATACTGAGCTTAAAAGTTACAACAGATTTTACACTGGATTACAATCCAGACTGAAAGAGGATCTGGAAGTTAGTTCTTCGGGGGTACTTTATAAGGAAAAGTCTCTAGCGATAAATGGAAGATAACCTCTGGAAAACACTCCAGAGAATGGCGATTATTTGGGAAAATCTGATTTATGCTATCTGTGACCCTGCGTTTCAGGACATCCACAGACTGAGCCCTCAACAAGTCTCTAAGTCAAAGTCATATCAGAGTGaatagtaggtgctcagaaagTGTTGGAtaattaagtaaatgaatgaacagatgaataGACTGATGGAAGAAGGATCTGTAATCTTGATGATGAGGGATCCGAAGCATTACCATGCAATG…
GATTTTACTCATATACATAATATAACCATTCTTCAATTTTTAAACTGAAGAGTTTTTTTAAAGCTACAAAATTTTAACCTTAGTTTTTCTGCTTCCTTGAAAGTCACATGAATAGCATTAATAGTCATGCAGTACCTTAACAGATTATAAAACCAAAATACTCTGGAAAATGGGAATACAGTTGTGAATTTCTGAAGCCCTCAAAAGAAGTGTTTCCAATTTAAAAAGCTAGATAATGTAAAAATGAGATAATAACATCTTGCTCATATATCCTTGAAAATGATGTTCATACTTCACAAGCATCTCTTTACCAATATCTCAGGAGAACTACTAATCTAATCTTAGAATTAAGAGTGATTGATTCACTTTTATTTCATGGATATTATTGACTGTTTAATT…
>TCONS_00032680
GGCTGGCAGAGGAAGCAGTACCTGATACTGAGCTTAAAAGTTACAACAGATTTTACACTGGATTACAATCCAGACTGAAAGAGGATCTGGAAGTTAGTTCTTCGGGGGTACTTTATAAGGAAAAGTCTCTAGCGATAAATGGAAGATAACCTCTGGAAAACACTCCAGAGAATGGCGATTATTTGGGAAAATCTGATTTATGCTATCTGTGACCCTGCGTTTCAGTTTTAAAACTACAAGTCCTGCCTTCTGAGAAGGTCTTCAATCCTGGACAAACTGGGAAAGCTAGCCACTATTGGAGGATGTTTGGATGtggaaagtaaaatgaaaagggTTAGCAAGGGACATCCACAGACTGAGCCCTCAACAAGTCTCTAAGTCAAAGTCATATCAGAGTGa…
ATTCAAACCAGTTTATCAAAGCTTACCATTGCTCTGATTctgttaaaatagaaaaagaaaagaacagctcCGTGTACCAGCCACTGGTGggagttaaagatgaaaagtgccCTCTCTATGCTCTAAATGTCAAAAGCAAATGCTGAATTAATACCAAATTAATATCAGAGTCAGTGCTGCCTTTCTTCCTCATTAGGAACATAAGAGATCTGTGTATTATTTTATCACTGCTCCAAGTTTGCTTGTATATTGTCAAACATTAAACCACAGCAGTTAACAGCTAAACCAGGGAGTTTGCTTAGTATTGATTGCTTGGGCATCTAAACGCCTTTCAAGAATGTGCCATATTAGAATTCACTGGTTCAAGTGTCCTCTCACCACTGGATTCTCAGTACCCAG…
>TCONS_00032697
atattttacagttttgtgtttCTTAATTGCTTATTGTAGTTATAGTTTActttacagtttttgttttttaatctttctacTAGATTATTTAAGTAGTTGATCCACAGCCTTTACTATATAGTTAGGCTTACTAGTGGGATTTTACCTTTCTATAAATTCTTACTTTTGTTGTAgccttttgtttttcacttaagGAAGATCCTTTGACATTTTTTTCAGTGTCAGTTTGGTATTGATGGACTGCTTTCGTTTCTGCTTGTCTGAGAagttctttatctctccttcaattctgaatgGTAATTTTGCTGACTGCAGTATCCtaggttgtagatttttccctttcaggatGTTACATACATCAAGGCACCCCCTTATGGCCTGCAAAATATCTACAGAAAA…
>TCONS_00032699
GGCTGGCAGAGGAAGCAGTACCTGATACTGAGCTTAAAAGTTACAACAGATTTTACACTGGATTACAATCCAGACTGAAAGAGGATCTGGAAGTTAGTTCTTCGGGGGTACTTTATAAGGAAAAGTCTCTAGCGATAAATGGAAGATAACCTCTGGAAAACACTCCAGAGAATGGCGATTATTTGGGAAAATCTGATTTATGCTATCTGTGACCCTGCGTTTCAGTTTTAAAACTACAAGTCCTGCCTTCTGAGAAGGTCTTCAATCCTGGACAAACTGGGAAAGCTAGCCACTATTGGAGGATGTTTGGATGtggaaagtaaaatgaaaagggTTAGCAAGGGACATCCACAGACTGAGCCCTCAACAAGTCTCTAAGTCAAAGTCATATCAGAGTGa…
>TCONS_00032700
GGCTGGCAGAGGAAGCAGTACCTGATACTGAGCTTAAAAGTTACAACAGATTTTACACTGGATTACAATCCAGACTGAAAGAGGATCTGGAAGTTAGTTCTTCGGGGGTACTTTATAAGGAAAAGTCTCTAGCGATAAATGGAAGATAACCTCTGGAAAACACTCCAGAGAATGGCGATTATTTGGGAAAATCTGATTTATGCTATCTGTGACCCTGCGTTTCAGTCCTAAGTATATTGGATGATGCCAACCTGCATTGTTGAGGAACGTCTTCTTCACTCAATTTACTGTTTCAAATGCTGATTTCTTTAGAGgtccatccatgttgttgaaactggaaaaatttcattaatttgtgtgggtaagtaatattccattgtctattcaggtttctttccc…
>TCONS_00032709
gtgattcatggggtcgcaaagagtcagacacgactaagcgactgaactgaatgactattATGgtgaatgatttaaaaataatagaaaatgacaaGAAAGAAGGCTATTTACCAAAGAAATATGACAATAGCTTCTGAAAACTACCTCCTTTTGACTCCTTCCCTTCTTAAGTGAGCAGGACCCCTTGGGGCCTTGTGGGGGACAGGGACAGGTCCTTCCgcatatcctctgctttagctcctctctgaagtacctagtTTTTGATGTGATTTCtggagttgttttgcagatgagaaaacccctcaccaaaaagaaaatgttaattacTAGATGACCAAGAGCGCATAACCCCAGGCCTcctgaagcctgctgctgcttctgctgctaagtcgcttcagt…
>TCONS_00032711
GTCACAGTTACAGAAAGTCTGACAATATTGCCTAAAGGCCTTGAGGCTGGCAGAGGAAGCAGTACCTGATACTGAGCTTAAAAGTTACAACAGATTTTACACTGGATTACAATCCAGACTGAAAGAGGATCTGGAAGTTAGTTCTTCGGGGGTACTTTATAAGGAAAAGTCTCTAGCGATAAATGGAAGATAACCTCTGGAAAACACTCCAGAGAATGGCGATTATTTGGGAAAATCTGATTTATGCTATCTGTGACCCTGCGTTTCAGTAAGTATCTTGGTATCTTGTcttcggaagacctgggttccatccttggcttgggaagatcccctggagaagggaaaggctacccactccagtattctggcctggagaactccatggactgtattatcgtc…
>TCONS_00032757
GGGAGTGTATAGACCCAAGAGTAGAGAGTAACTGGCTAAGCCAGTAAGATGGAAAACCCATCAAAGATTCTGAGCAGAAGAGTGACATGGGCTTACTTACATTTCGGAAGGATGACTCTGGCTTCTGTGTGGAGAATACACTTAAAGGAAACAAGgatggaaagaaagacagaagtTTGGAGGCTTCTGCAATAATTCTGCAGAGAGACGGGAGACAGTGGTTGCTCGACCGAGGATGGGAGAGTGGAGGTACCACAAAGACATCtgctgtggagagcaggggcaaTGCACCTCAACTCCGTAATCAGGAGAGTGGGAAGGGTGGCAGAGGGgaatgaggggtggggtggaCCACCCAGAAGGGAGTTGGAACTTTTAGCCCAGAGCTGTACTGAATCA…
>TCONS_00032758
GGGAGTGTATAGACCCAAGAGTAGAGAGTAACTGGCTAAGCCAGTAAGATGGAAAACCCATCAAAGATTCTGAGCAGAAGAGTGACATGGGCTTACTTACATTTCGGAAGGATGACTCTGGCTTCTGTGTGGAGAATACACTTAAAGGAAACAAGgatggaaagaaagacagaagtTTGGAGGCTTCTGCAATAATTCTGCAGAGAGACGGGAGACAGTGGTTGCTCGACCGAGGATGGGAGAGTGGAGcactatttacaatagccaagaaaaggaagcaacctaaatgttcatcaacagatgaatggataaaaagatgtgatacatatatacaatggagtactattcagccataaaaaagaacaaagcaatgccatttgcagtgacatggatgcAACT…
>TCONS_00032887
GAAATGTGTGCAGAGAATAGAGAACCAGGAGACATAAAAGCTGAGGAGACAAGGAGAAGGCCTCAGGATCTACTGGGGGAGTCCTGAGCAACAGTCACTGTTAGTCCGCTGGAATCCGTGGTCCACTGAGATGCCTTTTGCTACCTTCACTGAGCATCCTATGAAATACACAAATGAGAAGTTTCTCGAAATTTGCAAGttGTCTGCGTTCACATCTAAGCTTGTTCCAGCTATCCAGAATACCCACAAGAATTCCACTGAATCTGGAAGAGGAAAGGGATTGCTGGTGCTCACTGAACCCATTTTGATTGAGACCTACACTGGGCTAATGTCATTCATTGGAAACCGAAACAAACTTGGCTATTCCCTTGCCCGGGGGAGTATTGGTTTTTGATACTC…
>TCONS_00032917
TAAGTCAATGCCTTTCCTTTGTATACATGTGCTAAGTTGAGTTGAATTTCTATCACTTGGAATGTGAAGAATCTTGACAAGATCAATTAGTTAGACTTTATTATAGAAGAAAATGTAGTGGCAGAATTTAGGGGTATAGACAAGACTACAAATAAGAGAACTAATTAGTAAGTGTAAGGGACTGATGGGGCCCTGTAAAATTCTCTTAAGGAATTATCTCTCCTCCATCATGCATCATCTTAGAAAGGCTGTTAATCAGAGAGCTCTGCCTTCTTTGGATCAAGGATTAAGTTTATGACAAATATAGGCACAGGGCCTCTTTTTTCTGGTAGTTTGAGTCTTATAGTATAacccccaaaaggaaaaaaaggtttcctcttcatttatttcggTGGTGAG…
>TCONS_00032937
aaaaaatttcttcccAATTATTGGAGGGGCCCAGATTGGAATCTGGGTCATCTAATTTTCAACCTAGAGGTTTCACCACTCCCCAACTGCCTCCCTACAAAGGTATGAAAAAGGACCTATTGGTAAGAAATCCTAACGTGCATTCGTAAACTACTGCCTCAatttcaatgaaattaaaaaaatacatatttcctaACTCAGTCTCTGTCCCATTCTACTATATACTGAAGAGGCTAAGAAATGAGGCATTCAGATCCTTTCCTCACTCTGACCCTTCGTTCTGTTTACACATGGGCTGGCCAGATgtgagagaaataaaacaaacatttgcAGCTGttgagggggaggtggggagggtggaACCCTTGAGGTTTCCAAGTTTGATCCGACACATCAGAA…
>TCONS_00032965
aaaaaatttcttcccAATTATTGGAGGGGCCCAGATTGGAATCTGGGTCATCTAATTTTCAACCTAGAGGTTTCACCACTCCCCAACTGCCTCCCTACAAAGGTATGAAAAAGGACCTATTGGTAAGAAATCCTAACGTGCATTCGTAAACTACTGCCTCAatttcaatgaaattaaaaaaatacatatttcctaACTCAGTCTCTGTCCCATTCTACTATATACTGAAGAGGCTAAGAAATGAGGCATTCAGATCCTTTCCTCACTCTGACCCTTCGTTCTGTTTACACATGGGCTGGCCAGATgtgagagaaataaaacaaacatttgcAGCTGttgagggggaggtggggagggtggaACCCTTGAGGTTTCCAAGTTTGATCCGACACATCAGAA…
>TCONS_00033037
CTGATTCTTAATCTCATCCGTAAAATGAGTTCAAGGGCTAgaagctaaggtccgtctagccaaggctatggtttttcctgtggtcatgtatggatgtgagagttggactgtgaaggaggctgagcgccgaagaattgatgcttttgaatgtggtgttggagaagactcttgagagtcctttggactgcaaggagatccaaccagtccattctgaaggagatcagccctgggatttctttggaaggaatgatgctaaagctgaaattccaatactttggccacctcatgcgaagagttgactcattggaaaagactctgatgctgggagggattgggggcaggaggagaaggggatgaccgaggatgagatggctggatggcatggctgactcgatggac…
>TCONS_00033170
CAGCTCAAATGTCATCCAAATTAATTCCTCAGAGAGCAGCCTCCTACCTTCAGACACTTTTTACAAGACTGCTCgcctttgttttcttcagagCAATTATTATTTCTTGGGATTTTATAACAGTTTCAATGTCTGTTTATTGCCTGCCTCCCACAACTTGCACACAGGTATCGTGAGGACAGGGACCTTGCTTTACTTGGCACCTGTTAACCCTTAGCTGCACCCAGAAGagagcctggcacataacagGAGCTTACAGAAAGTTGACTGAAGGGGTGAAGGagtgaaggaagaaatgaaggaatcTAGTACAACTTCTTTCTTTgtgaaatgaagaaactgaagtcacAAATTGAAAGTGGCTTGTCCAAAATTACAGAGGAGACTGCGCTGTGCTCC…
>TCONS_00033178
TAACCCTTAGCTGCACCCAGAAGagagcctggcacataacagGAGCTTACAGAAAGTTGACTGAAGGGGTGAAGGagtgaaggaagaaatgaaggaatcTAGTACAACTTCTTTCTTTgtgaaatgaagaaactgaagtcacAAATTGAAAGTGGCTTGTCCAAAATTACAGAGGAGACTGCGCTGTGCTCCTGATCTCCACTTTCATGATCTTTCCCACATCTCAAAGTGGTTGGCAACCAGGGTGATTTTGCCAACCAGGGGACATTTGATAATATCTGGAGAGATTTTTGGTTGTCTTAACTGTGGAGAGATTGCTACTGGCAGTGAGAAcaaagcctgggatgctgctaaacatcctacaatacaCAGGACAGTCTCCAGCAACAAATAATTCTC…
>TCONS_00033181
CAGGTATCGTGAGGACAGGGACCTTGCTTTACTTGGCACCTGTTAACCCTTAGCTGCACCCAGAAGagagcctggcacataacagGAGCTTACAGAAAGTTGACTGAAGGGGTGAAGGagtgaaggaagaaatgaaggaatcTAGTACAACTTCTTTCTTTgtgaaatgaagaaactgaagtcacAAATTGAAAGTGGCTTGTCCAAAATTACAGAGGAGACTGCGCTGTGCTCCTGATCTCCACTTTCATGATCTTTCCCACATCTCAAAGTGGTTGGCAACCAGGGTGATTTTGCCAACCAGGGGACATTTGATAATATCTGGAGAGATTTTTGGTTGTCTTAACTGTGGAGAGATTGCTACTGGCAGTGAGAAcaaagcctgggatgctgctaaac…
>TCONS_00033258
CAGCACGTTGATTTATTTGGTTATATCTATAATACATCTAGAGTAATTTGAAAATTGTTTCGTATATCTCTATATAAAGCAAACCTATTTTAAGTTCAGGATTTGTTTGCAGTTCTCTTTCACACTCTGCCCAAAATTAAGGGTTTATGGCCAAATAATGTGTACCTAAGTTACcttgatttccctttcacttttcactttcatgcattggagaaggaaatggcaacccactccagtgtttttgcctggagaatcccggggacgggggagcctggtgggcttccgtctatggggtcacacagagttggacacgactgaagcgacttagcagcagcagcagcaagttaccTTGATTAgctcttctgtttctcttcacTTTGATTATGAATTCATTTGAAA…
>TCONS_00033268
TTACTGTAGCGCTTCACTTCCACAACACCAAAAATTCTTATGTTAGTCTTTGTCATCTattctttattgttttaaatctTGTGTCTTTTCCTCCAATATTCATCACGATTAAGTCAAGTCTTAACTCCATGAAATCATCTGATGTTCAGCTGCATTTATTCTGTTATCTGTTAACTTTTCTAAGTCATCTGTCAGATCCAAAGTAAGATTTTGCTACACTTTGCCCCTTTGACATTTTCATCTC
>TCONS_00033286
AAACTGATGAGACACGCAGATTTTCGGTGTCTGTCCGTTGGTGAGCGGGAGGACATTGCCGTGCAGCTATGGTCAGCTAATCCTGGAGTCCTGCCCAGAAATCTGGTGGTGCGCCACCAGAGTACAGGCAATGTGTCCTCTAGGCAAGTGTTTGAGGCCACCCTTTTTATCTTTGCCCATTGCTTGTTTTAGCTTTgaatgttttctaaatgttaCTGAAATTTAACCCGTTTGAAATACTACTTTAGTTTCAGGCCTTTTTCTAATTACTCTAACGCGCAGGATTGATCTGGGTCTTCTCCAGATGAATATTTTCTTTGGCATAAACTCATCACTCGTTTTTAACTTTAcatgtttattcatttgtctttCAACAAATGCTTATGGCGTGTCCTTAGG…
>TCONS_00033480
ggttcacgtattgctgaagttttACAGCTTTGTGTTTATACTTAAATCTGTgatattttgagttaaattttacATTACTTAGATTgaaggtttatttttatattttggcctATAAATGTCCAAGTGCTCtggcatcatttattgaaaaagcTATCTTTCCCCTAGTGAATTGCTTTATCACCTTTGTAAAAAATGAGTTGGGTGTACTTGTGTGGatctatttctcagttctccTTTATGTTTTGTTGACCTATGTGTCTGTACTTCTGCCAGTGCCACAGTCTTGCTTACTATAGCTATAtacagtaagttttgaaattggatAAAgtgatttttccagtttatttttcatatcaaaattatttcagctattctaatttcttttccatatacatttta…
>TCONS_00033521
CCTTGGTGGAGGAACCCATCAGAACAAGGTGCCTGACAGTCCACATGGCCCTTCTGCCCACCCCCTCAGACCGGCTGTTTTTCATAGCACCTTCAGTGGGAAGGAAAGCATGTTGTTCTAACTCCACGGAACTCTGAGCTGTGTAAACAATAGACATGGAGCTTGGGACAAAAATCACCTACGGGGCAGAGAGAGCTGCACCAGAAATTCCAAAGAGAATGCGGCCGAGACTCCAACGTTCCAAGaccatgcatgcgtgctaagtcagttgtatctgactttctgaccctatggactgtagcc
>TCONS_00033813
CACCTACACGCTGGGGTGGTGGCTACCGGGCAGGCCAGGCTGGGCTTCGGAGTGACGCCGAGAGTGCAGGAAACGCAGCAGGCTGCACACGGGCCGAGCCCCTGATTGGGTCCCCCAGCTTTCAGCCGGCTCCAGCCCGCTTCCCGCTGGGGTAGCGAGCCCAACCGAGAGCCaactcccccagcccctgcctaaAATTTAAAACGAGTAAGTTTTGTTCCGGAGACCAATGACTTTAGTTCCCATGCCGGCGGAGTGCCGACCTGCGATTTGGGAGTTTAAGGAGCTGGTCCTGGTGAGTTTTGCTTTACGTTTTCTTTGAAATGAAGCTGGGCTTGAAAGTAAACTCCTCGCGGGGCGGAGTGAGTCTCTCCCACCGGCCCATTGCATTCCTGAAAC…
>TCONS_00034294
CAATAGGATCTGGTATCTACTTCATTGGGATCCTTCCCCTCTTTACTTGACAAACGCAATCATCTGGGTCAGAGCTTTGCAAACTGGAGTGATCATTGCTATCAGCTGGAGGGCTGTTAAAATACTGGTTGACTCACTATTTCTGTTTCACTGTCTCGGGTGGAGGTccaaaaatttgcatttctaatgggTTCCAGGTGATGCTGTTGCTCATACTGCTGGTTTGAGGGCCATGCTTTAAGAACCACTGATCTAAAACCTAAGGCAGGGTTTCTTTAAGATGGTTTTGAAAGGACTGCCTTGCTCTTAAAAGGACCGCCTTATTCGGTAACACCCGGCATTTGGTAAGAAGGCAGATCCTTGATTCCAACCCCAACTCTGAGGAAGCAGATTCTCTGC…
>TCONS_00034332
CACCTCCTTATCGGGTTCAAAGCCTGTGGTATCTGCTAGCATACCTTGACATGTGACTGCATAACTTCAATCTTCAAGAAAGatgaggataTTTTGCCAAATACATTTGTTCCCCGCCCCCTCCAAGATCCCTCTCTATTGTTTTCCGTTCTGCTCTGTTTCCCAGAGGAGCACAGGAGGCTAGGAGGCTGAAGTTAATGGACTACATCAATGGACTCCCTTGTCTTCTAGCTTGGGGTTTAGTTATGTCTGATCAGCAAAtcagaaagcaggaggagagtGAGTTCATGGTCTTCATTTCTCCATCTTCCTTTCTGGTGGTTGCCAAAGGCTGGCTGAGTTTGTCCACTGAAGAGTACAGTTCCTGTTGTGTGTGTCTTCAGGTGctgagtcagtcat…
>TCONS_00034524
GTCAGGACCCTTGGAGGCTTGTGGGAACAGAAGACTGTCACAGGTCTTGAACACAAGGGAACAAGATGAAAACCATTTTTGTCACTTGGTAACTTCTTGACATCAAGTCAAACCTCAGTTTCTAGAACTGAGAAAAAAGATCAGAGTTCAACCGTAGGAAGGTCtatttactttcagttcagttcagtcgctcagtcatgtccgactctttgcgacaccatggactgcagcacgccaggcctcccagtccatcaccaactcccggagtttacccaaattcatgtctattgcatcggtgatgccatccaaccatctcatcctctgtcatccccttctcctcc
>TCONS_00034599
GGGGAATCCTAGAATGTTTATTCTCAACTTCACTTTCCAATTTGTAAAAACACCAATTTGCAAAAGGAATTCTCTCTCCTATAGTTAAAAGGAATTTGGCAATGTGATCCAGTAGGCAGGGTGGTGTCGATCTCAGTCTCAGTAAGTCTgagccctctctctctttttaataggAGAATTTGAAAGCAGTGGGGAACTGATGTTGGACCTATCACAGCATTGCTAACAGACAGCCTATTACAGtatttaataaaaacagaaacagcgTGCCCATCATAGGCTAATAAATCCTACCTCCTGCACGCTTTAAAAACAGTAAGAAGCAGCTTTAACGGAGCTTCAGATAACTAATTTCAAGCATGGCTGTCTAGCGTGCCTGTCACTCCTATTGTCCTTCCA…
>TCONS_00034689
AAGTAGGAAGACTGATGATATATGCTACGAGGAGACCCTGACTTTAGAATGTCTTCGGTAGGATATCCCTGGCTAAAGATCTATCTATGGGTTTTATGGGGCACAGTGACCCCCTCCAACCAAGGAGTCCAACTGGACAGAAGATAGCGGAGGTCACAGAACGAGGACAGCATGCTCAGTCTCCCACATCTCCCTGGACACATCAGGCTTCAGGCTTATTTCATAGAAAAATGTTCTTTATTTGTCTACTAAGTAATTAATCAGAGAGTAattagcagc
>TCONS_00034874
aaaaagtgTCTCAGTAATTTACTTGTGTCTTCAATGTCTAGAAATTCTGTTggcaatttaaaaatgctttttctccTAAAAGAAGCATATCtgatgctattattattattactttatttgaGATGAAAAGGGAGGGATACTTAACACCTAAaactaattgttttattttttggaaatccAAGAAAGTTTTTTCATAAACACATCTCCTTATTTTCAACATGTGCCTTTATTAAACGAAAATATTCAGTCCACATTTTCCTGATTTATTTGACCTAAATAGTGCTTTGTGAAAACTGTTCAATTTTTGATTGAATTTAGCTTTTCAAAGAGCTTTaggtctatctatctatatcgATCTCTCTATCTTCTTTCAGAAAACCAAGAAATGTTTTCCCAGGA…
>TCONS_00034875
GAACTCTCCcatcttcttttctccttgaCCCAGCAGGAGAGGACAGCTGAGTCTCCAGGCAATTCTTCACTGCCTTTGAACACCGAGTCCCGTTCTAGAGAGATGAGATGAGAGGCTGCACATTTATGTTGGGGTGAACTCTGAAAGAAAACCAAGAAATGTTTTCCCAGGAGCAGAAGCAGATGGAGACCCAAAAGATCAGATCAAAAATGTATTTTGGAATAATGTAGACAGCTGAAGAGGTTCATCTCCAAGAGAGAATATATAACCATCATGAGGT
>TCONS_00035118
GCATCCTGAGGAAGAACTTGGAGAGGAGTGACTGTGTGGCCCCCCCAGAGAGACTGGATCATAGAGGCTGGGCTTTTCAGCCCTGGCAAAGAGTTCAGAGCAAGCTTGGCAGGAGTCAGCAGAGCTGTCTGAACTTAACAGAGTGTCAGCACTTGGGCAGTGAGCGCTTGGTGACTGGTGTGGACTGAATACAAAGGGGCTTCATCCAAGTGATGTCATCTAGTACAAGGCAGAGAGCCCAATAGAAGTTCGGTGTTGGATGAATAGGACTCTCACGTTAATCAAACGGAAAGTTGGCTACGTGGGTGGATTCCTTAACTGACTGGATTTGAGGACCGGAGGCAGCCAGCACAGTGGAAAGTATCCTCAGAAAACCCAAGAGTGAGTCCCGGCTCACCA…
>TCONS_00035190
CTGCGATAAAATAATATGTCTTTTCCACTGAATTGATATTTATACTGCTATTACAAACCAATAGTTGGTAAAATGGCTCACATCTTAGTAAAAATCAAGGTACTAATACTTCATTGCATTAGTAGTTATCATACTattcactgttgttgtttaggtgatgctgctgctgctgctgctaagtcgcctcagttttgtccgactctgtgcgaccccgtgggctgcagcctaccaggctcctccgcccatgggattttccaggcaagagtactggagtgggttgccactgccttctcc
>TCONS_00035440
AGAGGATCCTATTTTCACAAAATGTGTGTTTTACGGATAGGACTTACTAGCCACTTTCTGCTGAACAACTGGTTACAGTGTGCTGGTGTTGTGCAAAAAATTGCACATGAAGATGTATTGTTCTTTTCGTTTTTCAGATTTAGAAACTGACTTTGAGTTGTGGGCTAActctaaaatcaaaagtaaaTTTTGACTCCAAAACTAACCTGTCCACCATTTTAATCTCATAATCTTGTAAATTATAATTGTCTCCCAGATAAATTCTCAACTGAAattgaaaaaggacagaaaatctCACCAatggggggcagggaggcagaattttatatttatacatacacatcAAGAAAGAATCTATGAAAGTTGAATGTAAGAAAATTGTGATGATTCTAATGATTC…
>TCONS_00035442
caacctagatagcatattgaagagcagagacattactttgccaacaaaggtccatctagtcaaggctatggtttttccagtagtcatgtatggacgtgagagttggactgtgaaggctgagcgccaaagaattgatgcttttgaactgtggtgttgtagaagactcttgagagtcccctggactgcaaggagatccaaccagcccattctgaagatcaaccctgggatttctttggaaggaatgatgctaaagctgaaactccagtactttggccacctcatgcgaagagttgactcattggaaaagactctgatgctgggagggatggggggcaggaggaaaaggggatgacaaatggatgagatggctggatgacatcactgactccatggacgtga…
>TCONS_00035454
TCGGGGGCGAGGGCTCGAGCGCTCCTCCCGCTTTACGGCTGCTGAAAACCCGGCCCGCGCCCGGCAGCCGTACCGCAGACGAGTCCGCGCCCGCGCCGCTCAGGTAATCCGAGTCCTTCGGTTTCCAAAGTTTTGCCCCAAGCAGCTCGGCGCTCTGAGAAGGCGCGGCCTCGGCCCAGCCGTCCGGACCTTTCCCCTACTCCCCTCCCGCCCGGACCGGCGCAGCTGAGGCACGGGCCGCACTCCTGCGTGGGTCCTGGCTCGCCGATGGGGCGTCAAGTCCCGGGCCAGAGGGGCGCTCGGGGGGCGGCTGGGTGAGAGCGACTTGGAGGGGCGCCCGGCGGGGCACCTGGCTTTGGCCGCCCTCGGGCACACGCCTCGGAGCAGCCCTGGGCCTCG…
>TCONS_00035583
ctcaggagtttggcgagcgcgatcgccgcggcttgtcaccttttctgccgctgctgctcagctttctgggtggaccgctggcgcaccccgtgaggcagattgtgactgtccagcacccccagaagtcttagcaaaggagcctgcttgtagttagGgcatcccatctccctcccttgTCAGTCTTCCTGCCTTCTTTGAAAGGAGAAGTCATACTTTAAGTAGATCTACAACTCATTTGATATGaagctttgaaaaaaatcttaatttgtaTGAAGTTATAAACACCTCATTCTCAAATAAGAAACTGACTTAAATGGTACTTACTGTTAGCACTTAGTGAAAGCTGGGAAGAAGGTAACACTACactatgccattttatttttctctttgaagagTGAG…
>TCONS_00035713
gaattttgagcattattttactagcatgtgagatgagtacaattgtgcggtactttgagcattctttggcattgcctttctttgggattggaatgaaaactgaccttttccagtcctgtggccactgctgagttttccaaatttgctgacatattgagtgcagcactttgacagcatcatctttcaggatttgaaatatctcaactggaattccatcacctccactagctttgttcatagtgat
>TCONS_00035746
AGCAGAGGCAGGAGTTGTGTTTCTCCATTGCATCTCAGCCTGACCTTGGCTTTGTGTGGTGAAGAAGCGGCACAGCCCAAGAGCAGGAGGAACACTGAGAGAGGACAGAAAGGCAGAAGCTGGTGTGATCCTGAGAAAGCCAGCGGTCTAAGACCCAATGTGCTTATATGCCAAATGGGGGAGACAACATTCTACCACACGGGGCTGCTAAGGACCAAAAGAGAAGgttttagagttaatcctggacttccctggtagctccgctggtaaagaaaccgcctgtaatgaaggagaccccggttcgactcctgggtggggaagatccactgaagaagggataggctacccactgcagtacttttgggcttccctggtgtttgagatggtaaagaatccgcc…
>TCONS_00035863
GTGGCAGCAGGGCCCGCCCCTTGCATTCCGGAGGCGGCCGCGGAGGAAGGTCCAGCCGGGAGGAAACACGCTGGGTTCACCCCATTGCTTTGCTTGTGCAAATAACTCAGCTTATTTGCATGGCGTTTTGGTGTGCCAGGAACcaaaaataagataattaaaGGCAGTGAAACTGAAGTAAAATAGGAAGATCATCAGCCAAGAAGGGCCTGTTGGAGGAAGCAGAGGATGGAAAATCAACTGAAGCACTGTTTGACTGTAGCAGCAGGCCTTTGAAATTTAACTCAAAAAATGAGTGCCCTTAATTCAGAGAACTGCTCTTTTCAGTACCAGCTGCATCAAACACATCAGCTTCTAGATGGTTGGATAATCCTTTGTTGTGGGAGCTGCCCCATGTAC…
>TCONS_00035864
GTGGCAGCAGGGCCCGCCCCTTGCATTCCGGAGGCGGCCGCGGAGGAAGGTCCAGCCGGGAGGAAACACGCTGGGTTCACCCCATTGCTTTGCTTGTGCAAATAACTCAGCTTATTTGCATGGCGTTTTGGTGTGCCAGGAACcaaaaataagataattaaaGGCAGTGAAACTGAAGTAAAATAGGAAGATCATCAGCCAAGAAGGGCCTGTTGGAGGAAGCAGAGGATGGAAAATCAACTGAAGCACTGTTTGACTGTAGCAGCAGGCCTTTGAAATTTAACTCAAAAAATGAGTGCCCTTAATTCAGAGAACTGCTCTTTTCAGTACCAGCTGCATCAAACACATCAGCTTCTAGATGGTTGGATAATCCTTTGTTGTGGGAGCTGCCCCATGTAC…
>TCONS_00036081
GGCAGATGAAACCAAAGCGAGAATGATTATTCACATCTTGGTGTGGCAATTCCAAGTTGGTTCCTGGaacaGACTCCAGAGGTTTGTGGCCTTCCAGACAGCAGCTGGCGCCGGGCAGAGGCATCGCTTCGGGCCGGAGCTGCTGGCGACCGCGCGGCGCTTGGCTGTGCGTCCCAGGCAGGCGGGCCAGCACCGCAGCCGGAGCCTCCGGTTCCGAGCAGACACTGTTCCCTTCTGGAAGGGCTCTGGGGGCTCGCAATGGACTGCTCCTCAGCAAATCTGTGGGAAGAGAAGCTCGTGTGAAGGAAAAGTGGGGGTAGGTTTGGAAAAGGGTTGGCTTCTCCTTATAACTCTGGTGCCTGAATTGGGTGAGATAGATGGGGACCAAATAAAAGGAAG…
>TCONS_00036132
gggaaactgtgtcttgttctgatgggcggggccatgctcagttcagttcatttcagttcagtagctcagtcatttctgactctttgcaaccccatgaaccgcagtatgccaggcttcactgtccatcaccaactcccagagtccacccaaatccatgtccactgagtcggtgatgccatccaaccatctcatcctctgtcgtccccttctcctcctgccctcaatctttcccagcatcagggtcttttcaaatgagtcagctcttgcatcaggtggccaagtattggagtttcagcttcaacatcagtccttccattgaatattcaggactgatctcctttaggatggactggttggatctccttgcagtccaagggatgttcaagagtcttctccaac…
>TCONS_00036441
CAGAACAGGATACCCACACAGCTGTGGTCCCTCAACTCCCTCACACCAGCCCAGACCTGAAGCTGCTGAAGGAGCAAAGAGTACCTCTGACACCATACTTGCAGACTGAACATTGGCTCTTCTTGGGTCTCAAGACTGCCAGCTTTTGAACTGGAACATTGACCATCAGTTCTGGTGCCCAGGCGTTTGGATTTGCCCTGGGACTACACATCaattctcctgggtctccagtttGCTGACTGTAATTCAACTTCTCAGCTTCCATAATTATGTaagtcagtattttataatacatttctttatatgttttatacTATATTCTGTTATTTCTGTATTGATATTTATATTGTGATACACATTATATTTTTGATTATCAATTCAGCTTAACTTTGGGTGTTT…
>TCONS_00036469
CTTTGAGGTGGGTTGCTGAAGGATTCCGGGAAGCAGCTGCAACAGGGCATCACTCACTGTCCAAGCATATCTGTTTCTGAGTGCAAAAGGAAGAACTTGAGCGGGCGACAGTTGGAGTGAAAATTGCTTTGTAGTATCTAAAAGCAGCATGGATCGTGGGCAGCTGAGCTGcaACAAATCAACAGAAATTCATGTGAAAATCATTGACCACCATATGCTGCTCGAGCTTCCTTCAGCTCCTAATTCTAGGAGCTTGAGAACTAAAGCAAACCACAGACAGCCACAGGCACTCACTACCAGCCCTGACAAAGCAAATCACAAAACTCACCTCACAAGGTCTGGAGAAGAGCTGGAGAGGAGTGGTCACAGGAGAAACCTAGGAGGTTCTGACCAGTAAAG…
>TCONS_00037098
AACAAATGAAATGCCTATTTCATCACAGTGTTAAGTGTTGTAAAGAAAAGAAGTACAAGGAGAAGAACTCCCTGATGGGGGCGGAGGAGCCCAGGGAAGGCCTTTTCCAGGAGACAACACTGAAGCTGAGACTTGAATGgtaCACATCCAGTCATTTCGAATTGAATGGATTTTGAACTTGAGACACCACAaattcaagtgaagtgaagtctctcggttgtgtccaactttttgcgaccccatggactgtagtctaccaggttcctctgtccatgggattttccagacaagaatactggagtgggttgccatttccttctgcaggggatcttcccgacccagggatcgaatccagatctcctgcaATGCTGGCAAatccaaagaggaaaacaattaaaa…
>TCONS_00037147
CTAGGCTTGCTTTGCAGCCCAGTACAGACAGGCATCTGCTTATCATAATTGAATTGTAGCAACTGCTCATCTAGTCAAGAAGAGGACAGCCATCCTTTACTacgttttttgttttcctcttgagtATCATTTTATTTAGGTATTTCTCTTGATTCATGAATGCCATCTGGTGGACAAAAGGGTAACTACAAGCTCATGGTTCAGTCACTTCTGTTGCTCAGtcttgcaccccatggactgcagcatgccaggcttcccatcaccaactcctggaacttgctcaaactcatgtccatcgaatcggtgatgccatccaactgtctcatcctctgctgtccccttctcctcctgccctcaatcttttgcagcatcaggtcCATATGAGCCTAAGGCTCATGC…
>TCONS_00037736
tgatggacagggaggcctggcgtggtgcaatcCACGgtgtcatagagttggacacgagttagcgactgaactgaactgaaatgttaacATGACAACACAGAGTTGTGTGAACCACGTGGAAAGTCCTAGGTTATCACTTTATATAGACTCCAAAAACTAGGaagaatttttcttctcttatctCAGGGGTCAATGACCTCTGAGAAAAATtgacagaagaaaaattataataaagggtcacagtcagttcagtcatgtccgactctttgcgaccccattgaggGGTGAGAGGTAGACGGGCTTTGTCTTCCACTTCTGCCACCGTCATTCCAACCCGCCTCTGGGCGGGAAATGTCTCCCTCCATCCCTGCAGCCGCCCCCACGACTCCAGCCCGTCCT…
>TCONS_00037737
tgatggacagggaggcctggcgtggtgcaatcCACGgtgtcatagagttggacacgagttagcgactgaactgaactgaaatgttaacATGACAACACAGAGTTGTGTGAACCACGTGGAAAGTCCTAGGTTATCACTTTATATAGACTCCAAAAACTAGGaagaatttttcttctcttatctCAGGGGTCAATGACCTCTGAGAAAAATtgacagaagaaaaattataataaagggtcacagtcagttcagtcatgtccgactctttgcgaccccattgaggGGTGAGAGGTAGACGGGCTTTGTCTTCCACTTCTGCCACCGTCATTCCAACCCGCCTCTGGGCGGGAAATGTCTCCCTCCATCCCTGCAGCCGCCCCCACGACTCCAGCCCGTCCT…
>TCONS_00037738
tgatggacagggaggcctggcgtggtgcaatcCACGgtgtcatagagttggacacgagttagcgactgaactgaactgaaatgttaacATGACAACACAGAGTTGTGTGAACCACGTGGAAAGTCCTAGGTTATCACTTTATATAGACTCCAAAAACTAGGaagaatttttcttctcttatctCAGGGGTCAATGACCTCTGAGAAAAATtgacagaagaaaaattataataaagggtcacagtcagttcagtcatgtccgactctttgcgaccccattgaggGGTGAGAGGTAGACGGGCTTTGTCTTCCACTTCTGCCACCGTCATTCCAACCCGCCTCTGGGCGGGAAATGTCTCCCTCCATCCCTGCAGCCGCCCCCACGACTCCAGCCCGTCCT…
>TCONS_00037740
CCTGTTTCCGCGTTGGCGAGCGGCGTGGGACGTGACGTTATCGCGCCTTGACGTCAGGCCGACGTGCAGCACGGTCTCCTGGGAGACCAGGAAAGCCTTTTGCCCCCGGCGGAATCGAAGTATAGattattttacTTCAAAGCTCCTCCAGTATATTTTGGGAAATTATGGATCGTCATGTTCCCATGCATGCATTACCTGAAGAAATCCAAAAGGTATGATATGTTATTACAGCACAACATTAGAATTTTAACAGTTAATTCTAAAACATGGGAGAATGAATTCAgaggttttatatttattttagtcaGGGGATTTGCAGTGAATTGGTGAAGTGGGAAAGGGAATAATTATAATAGTCAAAACGGTAGAATTCAATTCAGTGCAAAGAATGTTCAG…
>TCONS_00037785
taagaaggaaaataaagcagggtGAGGGTCATATAATGACAAGCAAGTGCCATTTGGCGATCACCATTTCTGAGAAAGAACTGTTTGTGACCAGAATGTATCAACGTTGTGAAACAGGGAGATATCTAgaggagcattccaggcagagccACCTTGAAGTGTGAAGACTGTGTGTCGGAAATGAGCTTGACGTCTTGGGGAAGAAGTAAGGAGGCCACTGTGGGTGAAGCTAAGTGCTGGGATGGAGCATGAAGATGAGACGAGAGGGTACTGGGAGGCACAAGATGCATAGATCCCTGTAGACAACGAATGCTGTAAAGCAATCAAGGCTATTGGAAGATTTTGAGCAGAGAGGTGATGTGATCTgactgacattaaaaaaatgacacTTTGGCTACT…
>TCONS_00037815
CGACTTTGCAAACTTTACAGGGACGAGAAATATGATTGGTTTTGGTCAGGCTTCTTTTTGCACGGGCTTCAGCAGGGACTTAACTCACAGTTCTGCCAGGAGCCTGCTCGCATACATGAACGATAAGGGACATCTAAGGAAAACAAACTGATCCCTTTTAGGGACACATCAACGCCAGCTAACCCAAGAGAATCCTAGCAAGATACAGCCAGTCTTGGAGTGAAGTATTGTGAAATTAGCTTTGCCTCCTTGAGTTTATGAAGCATGCATCTGTATAAACCTGCTTGTGCAGACATCCCCAGCCCCAAGCTGGGTCTGCCCAAATCCAGTGAATCGGCTCTGAAATGCAGACGGCACCTAGCGGTGACCAAGCCTCCGCCTCAGGCAGCCTGTTGGCCT…
>TCONS_00037861
agaagcagaagatattaagaagagatggcaagaatacacagaagaactgtacaaaaaggatcttcacgacccagataatcacgatggtgtgatcactcatctagagccagacatcctggaatgtgaagtcaagtgggccttagaaagcatcactatgaacaaagctagtggaggtgatggaattccagttgagctatttcaaatcc
>TCONS_00038273
GCCAGCTCCACATCTCCTGGTCCCACTTTCCTCTGGGTTAATTCCTTCTCATTCTGTTTCAAAATGTAATTGGACTTTATCCACTCTGCTCCCAGCATTACCACTTTTTTTGAGCAGGTAAATCAGGTAATTCTCCTCACCAGCTGCTGCTTCCTGCTGAGTCAAGTCCTCCTGGAAGGCTGCATTTCCTGTCGAACGCCCGATGAGAGTTCTCTGCCTACTGTCCGGAGAGCGGGAATGCAGCCGCAGAAGTCAAACCGGAACCATCCTCTGCGTCATGATAACGACTCTCGCTGCAGTAAACAAGCATGGTCTGCACCGCTTCAGGGGGCTCTCCCTCCCTGTGCAAGCAAGGAACTGAAGGAAAGGCTCACCATTTCATTACCCTTTGTAAGAAGA…
>TCONS_00038274
CAGGCAGAGAGGAGTGAGCCAGCTCCACATCTCCTGGTCCCACTTTCCTCTGGGTTAATTCCTTCTCATTCTGTTTCAAAATGTAATTGGACTTTATCCACTCTGCTCCCAGCATTACCACTTTTTTTGAGCAGGTAAATCAGGTAATTCTCCTCACCAGCTGCTGCTTCCTGCTGAGTCAAGTCCTCCTGGAAGGCTGCATTTCCTGTCGAACGCCCGATGAGAGGTGCTGCTTATCTTCTCTGCCTACTGTCCGGAGAGCGGGAATGCAGCCGCAGAAGTCAAACCGGAACCATCCTCTGCGTCATGATAACGACTCTCGCTGCAGTAAACAAGCATGGTCTGCACCGCTTCAGGGGGCTCTCCCTCCCTGTGCAAGCAAGGAACTGAAGGAAAGGC…
>TCONS_00038371
caGGAACTTGACTtaattctttgaagaaaatatgGAACACAATCTTAATCATATTTCTCATACTAGTATTCTGTGTTTAAAATGTCAGCTGTAATCTAATATAATGTAATGCCTCCTGTAATTTTTAATCCATGGAGATAGTCATTCTAATAATCCTATGTGGTTTCTATTTATCTATTAGCCTACACTGCCTGCTTCTtccaagtatgtgtgtgtgtgtgtgtgtgtgtgtgtgtgtgtgtgtgtgtgtagctatgCAGTGAAAAGCTGTACGTGGAATGGACACATGCTTAAAgcattactttattttctttagtggAGAAGGTATGTACACAACTGGTCTCTCATTGGATTTTTTTGGTTGTCTGCTGAGACAAGTCCCCTATTACAAAATCCTGT…
>TCONS_00038372
GTAGTGGCTCCGGGACAGAAGCTGAGCGCCCCGGCCCACGGCGAAGACCAGTTCTCCCTGAAGACTTCTCCCGCCCGGAGCGAACACCCTGGAAAGCACGGGCTGGCGGCCGGGCGGGCTTCACGGAGGCACGCCCCTCTCCTCCCAGCGGCGCGCGGACTCGCCCTGCGCCCAAACTCCGCCCACCCTCGCGGGGAGCCTGGCTCGCCCTCCGGCCGCCTGCACTCCAGACTGAGCAGGTCTCTAGAAAAGCCTGCGAGATCACCCAGACTGCGAGCCGGACGCGATCCAGAAGCGCACGAGTCTGTGGCCACGCGCGCTCCGATGGCCCCCAGAAGCTGAGGGCAGCGGGGCGAGGACCCTAGACCCGAGCTGCTGGCTTGCAAGGAGATACTTTCA…
>TCONS_00038637
gtataaagaaggttgagacgtgcttgcaaacgagactctcaaccagggctgaacatttttgcaaacgagatgttctgcccagtgtcgggaactaggtttaaagaaggttgagaagtgcttgcaaacgagactctcaaccagggctgaacattcttgcaaacgagatgttctgcccagtgtagggaactaggtttaaagaaggttgagaagtgcttgcaaacgagactctcaacctgagctgaacattcttgcaaacgagatgttcagctaagaatcctgtttgttcccatgggaaaagaacattgcttgcacacaaggatgtttctctgattccccaaaaggaacagaccttgggacaaaacggattctaagttgataaggaagttcccccaaACAAAG…
>TCONS_00038638
gtataaagaaggttgagacgtgcttgcaaacgagactctcaaccagggctgaacatttttgcaaacgagatgttctgcccagtgtcgggaactaggtttaaagaaggttgagaagtgcttgcaaacgagactctcaaccagggctgaacattcttgcaaacgagatgttctgcccagtgtagggaactaggtttaaagaaggttgagaagtgcttgcaaacgagactctcaacctgagctgaacattcttgcaaacgagatgttcagctaagaatcctgtttgttcccatgggaaaagaacattgcttgcacacaaggatgtttctctgattccccaaaaggaacagaccttgggacaaaacggattctaagttgataaggaagttccccaaaacaaag…
>TCONS_00038649
caagaatactagagtgggttgccatgccttcctccaggggatcttcccaacccagggactgaaccttggtctcccacattacaggcagattctttacctgtgatAAGGTATTATTGCTATTcccatattacagatgagaaaacaactAGAGAACAGGGACACTGACGTGTCTCCCAAGGTTACTCAGCCAACAGCTGGGACTAAAACTCAGAGTGACTCGTTCCAGAGCCACCTTTTAACCACGGTATAAATTCTGCTGCCTGACATTAGCAGTGATCCTTTGTTGAATAAGGGCGACTAAGCTGAGCTGCCCATTGAACATCTCCAGAGGGCTCCATTTATGCCATAGTCTGTTTGCATGGGGCCTCTGGATTTGAACAGTCCCACCAGAGTTGTGTG…
>TCONS_00038651
CCAGCTCTGACTCACTCACAGCTGTCCTTCCTGCAGACTCGGGGGAAGGGACGGTGCTAACATGGTTGCCACTCTGCTCATGACTTGCCCTCCTGCTGTCTGGTGACATTCACAAGTCTACGTCTGTACGCTCAGATGTGCAGTGGAGGCCAGCACGGTGCCTAAGGTCGCGGAGCACAGAGGTGATGTGCCAGGCTCGCATCCTGCCCCCGGATGGCTTAGAATCATCGAAGGCTGTTAGATGTCAGCCTGAGCCCCGGAAAGTGGTGGAAGCCTGGTGGGGTTGTGTGTATTTCCAGAGCTGTTGTAATGATATACCACCAAGGGTGTGGCTTGAACAATCAGAAATTTGTGCTCTTACCGTTCTGGAGACTCGAAGTGCAAGATCATCGAGTGGGT…
>TCONS_00039620
AAGTGACAGCTAAAGATTTTAACCTTTCCTtcaaaaacaagggaaaaaattaaaaaccatgtcagttcagctcagttcagttcagttcagtcgctcagtcgtgtccgactctttgcaaccccatgaatcgcagcacgccaggcctccctgtccatcaccatctcccggagttcactcaaactcacgtccatcgactatctcatcctctgtcatccccttctcctcctgcccccaatccctcccagc
>TCONS_00040052
tgaattttctacAGTTGCAGTCCTTACCGCTTTATGAGAAGCAGGGCAGTGGGCAGAAGCAGAAAGAACCCAAAATCTTGACCTGTTTTCAGTGCCAAGTTGTGGTAAAACCTTGACCATGTCAACTAAAGGTTCCTGAGTGTCATCATAAACATTTGTAAATTTATAATACACGTTTTGGTGTTggaaaaccaaataaaataacctaTATAAAAGCTGGCAGCTGTATCACTTACTAGCACAAGTGTAGAAACGAGCATTCAGAGCAGaatgtgactgtatgtGGAGATAGAATCTTTATGGAGATGATCAAGTTgaaatgaggtcattagagtgGGCCCTAATGCAACATGACTGATGTCCTCTTaagaaggggaaatttggacatgGAAGTGCACA…
>TCONS_00040427
GAATGTTCTGGCCTGCTGCTCGTACAGGCGAGTGTCCCGAGAGGAGGGCCTCTGGACATCAAAGGTTCCTTTTGTCCCCCTCCGAGTGGCAGGGCAGACCGGCCGCTGGCGATGACTCAGGCCTGGCCCTGACGTCACCCACGCCCGGCCACTGGCCTCCCTCTGCAGCCAGGAAACTGGCTGGGGAGTGGCACTCGCAGGCTGCAGCAAATCTCAAAATAAGGAGGCAactgcctctctcctcctcctctccatcGCCCCACAGCACACCTTGGTTTTCTTttatgctgctgcttttttttgttttgtttttttgaagccTCACGGAAGGTTTTACTTATAGATCAACTTTCAAAATGTAGGAAGTCAGAATGGGTGACATCATCAGAAAAATATGTG…
>TCONS_00040428
GAATGTTCTGGCCTGCTGCTCGTACAGGCGAGTGTCCCGAGAGGAGGGCCTCTGGACATCAAAGGTTCCTTTTGTCCCCCTCCGAGTGGCAGGGCAGACCGGCCGCTGGCGATGACTCAGGCCTGGCCCTGACGTCACCCACGCCCGGCCACTGGCCTCCCTCTGCAGCCAGGAAACTGGCTGGGGAGTGGCACTCGCAGGCTGCAGCAAATCTCAAAATAAGGAGGCAactgcctctctcctcctcctctccatcGCCCCACAGCACACCTTGGTTTTCTTttatgctgctgcttttttttgttttgtttttttgaagccTCACGGAAGGTTTTACTTATAGATCAACTTTCAAAATGTAGGAAGTCAGAATGGGTGACATCATCAGAAAAATATGTG…
>TCONS_00040831
GGGAAAAGGACCAGACTGACAACTGATGAATTAGTGGCCAAGGCAGAAACAGatactgaaaccctgggtggaagaagttaactgtatgCTGTCCACTAGCACAGAGACCTCAggctggttggaaccagaaggttgatgatatGTCTCTTGATTGCTTCACCACCAACCAGTCAGAATGTCCACGAGCTAATCATGCACCCCACAACCCTTTCCCTCATcctgtctttaaaaatctttccctgaAAGCCATCAGGGAGTTCAGATTTTTTGAGCACTAGCTATCTGGACTCCCAGCTTGGTGTCCTGCAATAATTGCTGCTCTTTCCTTCATCACAACCAATAGATTTGGCTTGACTAGAAATGGGCAagcagacccaagtttggtttggtatCATCTTT…
>TCONS_00040893
aaagtgaaagaggagagtgaaaaagttggcttaaagctcaacattcagaaaacgaagatcatggtatctggtcccatcacttcatgggaaatagatggggaaacaggggaaacagtgtcagactattttggggggctccaaaatcactgcagatggtgactgcagccatgaaattaaaagacgcttactccttggaagaaaagttatggccaacctagatagtatattcaaaagcagagacattactttgccgactaaggtctgtctagtcaaggctatggtttttccagtggtca
>TCONS_00041105
ttttccttccaaggagtaagcgtcttaatttcatggctgtgtcaccatctgcagtgattttggagcccaaaaaaaagtctgacactgtttccactgtttccccatctatttcccatgaagtgatgggaccagataccatgatctttgttttctgaatgttgagctttaagccaactttttcactctcctctttcactttcatcaagaggctttttagttcctcttcactttctgccataagggtggtgtcatctgcatatctgaggttatcgataacctggcaatcttgattccagcttgtgcttcttccagcccagcgtttctcatgatgtactctgcatagaagttaaataagcagggtgacagtatacagccttgacgtactctttttcctatttg…
>TCONS_00041110
TGGAGTGTGGATAGTGGCATACCCTGTCCCCAGCAAAACCACCTTTTTGGTGGTAGATGTTGAGAGTGGGGGATGCTAGGGAGTCTATGGGATGGGAACTGTCTGTACCTTCCCCTCACATTTGCTATGAagctaaaactgctctaaaaaagtaaagttaaataaaataaatactttacatCACATGTTTCCCTCTTGGTCTAGAAAACTGTACATGGCCCAAGGCTGCCCTTCTCAGGAGCAATCAGGGAGGAAGCTTCTAAGCTGCTGGTCTCCTGACTGACCATGGGGCAAAGTAAACAATCTGAATTGTGACTGCAGCTTTTAAAAGGCACACACATATCCAACCATAAAAGGAATGGCAATATATAAAACGCAGGGTTCAGAACTTTGTTTTCA…
>TCONS_00041311
GCTAGGAACCACAGCTGTCAACTTGTGACCATGAGGGCAGCTGGTCTCCGAGAAGAGAGGTATATGCTGAGAATGGCTGAGAGGAGAGAATGAAAGAACTTGGGACCTTGATTACACCATGGAACCACTGCATTAACCCATCAGACAACTACCTTACCTAGAAGCCTCTTGTTAGATGCAGTGATAGATTTTACCTGTTGTCTAGGAAGCCTCCTAACTAGGTGATGAGAAGCTGGGTAATCTACTCTGCACTTAACCACTGGATACGAATTCTGTTGCCACACAAACTGGAAGCCTGGTTTTCCCCATTTACTAACTGTCCAACCCTGAGAAAACTGTGTGGCTACCTTAGAGTCTTCCTCGCCAAGGTGTGCTACAGACAGATTTTAGAAACACAGA…
>TCONS_00041347
cctgcattggcaggcggattctttatcattgtgccatctgggaagcccccaggcaatgttggtgggaatataaattgggaGCACAgcatagagattccttaaaaattaaaaaaaaagagctatcatatgatctaaCAATTGaaattctgtccattttttgcaaaaaaaaaaaaaaaaagactaattcaAAAGGACGTGTGCAcccctaaggtccatctagtcaaggctatggtttttcctgtggtcatgtatggatgtgagagttggac
>TCONS_00041448
ttggcattgcctttctttggaattggaatgaaaactgaccttttccagtcctgtggccactgctgagttttccgaatttgctggcatattgagtgcagcactttcacagcatcatctttcaggatttgaaacagctcaactggaattccatcacctccactagctttgttcatagtgatgctttctaaggcccacttggcttcacattccaggatgtctggctctagattagtgatcaaatcatcatgattatctgggtcatgaagatcttttttgtacagttcttccgtgtattcttgcc
>TCONS_00041486
CATCCATCCAGGGTATtggtggctggagcagagggggCACAAATGGGAAAATGTTTCAGAATATACAAGAGGCAGGACTCTGATAATTGAATTTGGGAGGGAAGCAGGATCAGGGGCATATCTTTCCCTGGTTTCTAGCTCCTGTTGAGTTCACCAGCTGGAGCACAGGAGAGGAGGGGCCAGCAGGTTTGGAAGGAAGCCAATGGCTTCATTTTGAACACCTTGATTTGAGGTGCCCACAACCTGTGTATATTTCTAGGAAGAACCTCAGTAGCAAGTCTGCATGGGTGGGGAGACATCTGTGCTGGACACATCAACACAGGAGTGACCAAGTCGTGAGTCTGGTAGAGACCAACCGGTGCGGCTCAGCTCAGAGAGAGACGGGCTGAGGGTAGGGCA…
>TCONS_00041487
CAGAAACTTGTTTCAACAAGACTCAGTCCAATTTAGAAAgatatttgtttcttatatgccATATAAAAAGCCAGATTCTAAATTATAGGACTACATAATTAGAACTACTAAAAACTGTTAAAGATGCATACCATTTTTTAAAGGTGTTTACTGGTCAGTAAAGCCCTTCAGTTTGCAGGGCTTGGTATATGGGAAGATGAGAAGAAAGTTTCAGTCTAGTGGGGAGATAGGACAGTAAGTGTAACCATAATACAAGTGCTGTTATCtaggcaacacacacacacacacctgctctgTATCCGGTCCTATCTTATCTCTGGGGTTATAGAGACCAGGTTCCTGCTCTTAAGGAGCTCAGCATCTGATAGAGGAGACATGCCCCTAAGAAGCTCAGCCCAC…
>TCONS_00041534
AGGTACAAACAATGTACCTTTCCAGCATATACAGCTTCAGATTTTAAGAGTAGCCATGTattttgatgtattccttttgtaaaataatttaacaGCATGAATTATAAATTCATAtatgtttaatacattttttgACCTGGGAATTTCCTTCTGGTTGTCTAGTTAAAGGAAATAATTCATAGAAATACGAATACAGTATACCAGGTATGGGATTGTACTCAGCAGTGTTAGAGAAACCATTATGATAGCTTAACAAaatagtcatttatttttttcatgtaataaGAAGTAAGAAGACCAACACTCAGAGCTGCTGGGGCATCTCCATGATCCTTTTACcaaaagctcagcttctctgtacacTGGTAGTGAGTCAAATCTTGGAGACAGAggtttggg…
>TCONS_00041598
ctgcattcagatgcttatatcattccttttctcctttgcttttcacttctcttcttttcacagctatttgtaaggcctccccagacattactttgccagcaaaggtccgtctagtcaaggctatagtttttccagtcgtcatgtatggatgtgagagttggactgtgaagaaagctgagcgccgaagaattgatgcttttgaactgtggtattggagaagactcttgagagtcccttggactgcaaggagatccaaccagtccattctaaaggagaccagtcctgggtgctttttggaaggagtgatgctaaagctgaaactccagtacttgggccacctcatgggaagagttgactcattggaaaagactctgatgctgggagggattgggggcagga…
>TCONS_00041719
ctcagccttcttcacagtccaactctcacatccatacatgaccacaggaaaaaccatagccttgactagacggaccttagtcggcaaagtaatgtctctgcttttgaatatcctatctaggttggtcataacttttcttccaaggagtaagcgtcttttaatttcatggctgcagtcaccatctgcagtgattttggagccc
>TCONS_00041987
GCAGGGGCTGGACTCACAACTCACTGGGGCGCAGAGGAGGGTCAGGTGGGGGGCCGGGGTGCAGCAGCTGGTGGCACAGCAGGGGGGCTCGCAGCAGCTCTCTGGACAGTCATCCACCTGCCAGGAGGAGCCggtgcaggagtcacaggaccCGGGCAGGCAGATCCGGCTGCTGTAGCTCAGGTCGCTGGAGCAAGCAGACAGGTTAGAGAAGGCCATGGTGGAGGTGGTACGGCTAGAGGAGGTgtaagtgtgtgtgagtgtgtgagtgtgtgtgtgtgtgtgtgtgtg
>TCONS_00042015
GGGACCCTGGTGTCCAGGCTCTGGCGGCAGTTCTTAGGAGCTGTGAGTCTTAGGAGTGGACGGGAATGGAGCAGAGGCGAATGTTGTGATTTTCCTGTATGTGGAGTTGTGCGTCTGGCAGTTCAGCAACACAGAGGATGGTACTCTCTTCTCCAGATTTCCTGCTAGTCCAGCTCGGCCTTTGGAGGGGTCTGGGAATACAAGCAGGCGTGCAGttgatttgtatatctctggtggctcagacgtaaagaatctgcctgcagtgggggagacctgggttcaattcctgtgtcaggaagattgcctagagaagggcatggcaac
>TCONS_00042046
GGGGCTCAGCTAAGACACCCAGTCAAGTGTCCACTGGGCTCACCAGCACCAATGATGCCAGTCTCCCTCCTTGTTAACTGGTCACTTCACTACCAGCTTATTTAGAACCTCAGTGAGGAAGCGAGGTGCTAACTTTGGAGGGACCCCATTCAGAGATTCTACTATGAGGTGCAATGAAGGGGGATGGAAACATCCCAGTTTTTTCAAGGCGGCTCCCAGAAATTTCAGTCTGTCTGTGTTGGCAGTGATCCCTGACAGCGTGTCAGATGGATCATCGAGCAGACAGTCTGCAAAGATTTAGAAAACAGGAGACTCAAAACCAGCCAGGTTGCTACCACCACTCCCAGTGCATGTCTCCAGTTTCTAAGTTCTGGACCCGCAGCCACAGACGCCTAACAG…
>TCONS_00042399
GGGGAGCCAGGTTTGCTTCCTGGTCctggaactagatcctgcatactgcacCTGAGACCCGGTGCAACctaagtatacatgtatatacaaaaGAAAGCCCACAGGAAGAGCCGAGAAGTGAGAAATCCCAGCTCGGTGCCTGTGGAGTTCGGGTCTTCTCGGCTCTGGCAGTGCCTGTAGGCCTGTCATCTGCTGTTCTCACTTGCCGGTGGCCCACGTTCCCCATTGGTAGTGCTGGGTTTTACCTGCTTAGTGCCTGCTTAGTGTCATGCCACTTTCCCACTAAATGTCAGACTtccttgagtaaactctggcatTCAACTTCTGAGGGGTTTAATAgctatgaatttctttaaaaaataggtagaaacatttggaaaataatgagtgctttaaaaa…
>TCONS_00042400
GGGGAGCCAGGTTTGCTTCCTGGTCctggaactagatcctgcatactgcacCTGAGACCCGGTGCAACctaagtatacatgtatatacaaaaGAAAGCCCACAGGAAGAGCCGAGAAGTGAGAAATCCCAGCTCGGTGCCTGTGGAGTTCGGGTCTTCTCGGCTCTGGCAGTGCCTGTAGGCCTGTCATCTGCTGTTCTCACTTGCCGGTGGCCCACGTTCCCCATTGGTAGTGCTGGGTTTTACCTGCTTAGTGCCTGCTTAGTGTCATGCCACTTTCCCACTAAATGTCAGACTtccttgagtaaactctggcatTCAACTTCTGAGGGGTTTAATAgctatgaatttctttaaaaaataggtagaaacatttggaaaataatgagtgctttaaaaa…
>TCONS_00042401
GGGGAGCCAGGTTTGCTTCCTGGTCctggaactagatcctgcatactgcacCTGAGACCCGGTGCAACctaagtatacatgtatatacaaaaGAAAGCCCACAGGAAGAGCCGAGAAGTGAGAAATCCCAGCTCGGTGCCTGTGGAGTTCGGGTCTTCTCGGCTCTGGCAGTGCCTGTAGGCCTGTCATCTGCTGTTCTCACTTGCCGGTGGCCCACGTTCCCCATTGGTAGTGCTGGGTTTTACCTGCTTAGTGCCTGCTTAGTGTCATGCCACTTTCCCACTAAATGTCAGACTtccttgagtaaactctggcatTCAACTTCTGAGGGGTTTAATAgctatgaatttctttaaaaaataggtagaaacatttggaaaataatgagtgctttaaaaa…
>TCONS_00042404
gggaagaggaaggggaggggaggagggagaaggggagaagagggggaggggaggaggattGATGGATTTCATTCCATTTAGAAATTCCACACACATACCTAGAAAGTGACTTTATTACTTGTAGTATAACGGAACAACCGTGGGCGACTGCGGACAGCACCTGCTGTGTCCAGCATGAGTGCCTGTTTCTGAATGATTCTGTGTCTCGTCATCTGCCATATGGTGACTCACCTCACAGGCCAAATGCccaaagcgaagttgctcagttgtgtcca
>TCONS_00042411
cataggaagctggaatgttaggtccgtgaatcagggtaaattggaagtggtcaaacaggagatggcacgagtgaacattgatattctaggaatcagtgaactaagatggactggaatgggtgaatttaactcagatgaccatcatctCCGGTGCTGTGCCTGCGGACATGCCCTGTGGAACACTCCAGGTCCTGAATCTAGAAGTGCAGCCCCCTCTGTAGGAGTTCCAGACAGGACGCAGACACCAGGGGGCACCATCACGCACTCCCACTTCTGTATCCACTCACAGCCAGCGGGAGGTCGAGAGGAGCCATAGCCCAGGGCTTTAGCTGATTACCCTCCTATTCaggacttgccaggtggctcagcagtaaaaaagtccgctgccaaggtaggaga…
>TCONS_00042414
GGGGAGCCAGGTTTGCTTCCTGGTCctggaactagatcctgcatactgcacCTGAGACCCGGTGCAACctaagtatacatgtatatacaaaaGAAAGCCCACAGGAAGAGCCGAGAAGTGAGAAATCCCAGCTCGGTGCCTGTGGAGTTCGGGTCTTCTCGGCTCTGGCAGTGCCTGTAGGCCTGTCATCTGCTGTTCTCACTTGCCGGTGGCCCACGTTCCCCATTGGTAGTGCTGGGTTTTACCTGCTTAGTGCCTGCTTAGTGTCATGCCACTTTCCCACTAAATGTCAGACTtccttgagtaaactctggcatTCAACTTCTGAGGGGTTTAATAgctatgaatttctttaaaaaataggtagaaacatttggaaaataatgagtgctttaaaaa…
>TCONS_00042415
GGGGAGCCAGGTTTGCTTCCTGGTCctggaactagatcctgcatactgcacCTGAGACCCGGTGCAACctaagtatacatgtatatacaaaaGAAAGCCCACAGGAAGAGCCGAGAAGTGAGAAATCCCAGCTCGGTGCCTGTGGAGTTCGGGTCTTCTCGGCTCTGGCAGTGCCTGTAGGCCTGTCATCTGCTGTTCTCACTTGCCGGTGGCCCACGTTCCCCATTGGTAGTGCTGGGTTTTACCTGCTTAGTGCCTGCTTAGTGTCATGCCACTTTCCCACTAAATGTCAGACTtccttgagtaaactctggcatTCAACTTCTGAGGGGTTTAATAgctatgaatttctttaaaaaataggtagaaacatttggaaaataatgagtgctttaaaaa…
>TCONS_00042421
ttcacatttaaaaggTAAACAATGAAATGAATGCAAATAGAAACGAGATGCCATTCTCTGCCTTTGTGACTAGTGAAGACTGATGATGCTTGTGTCAGCAAGTGGCAGGGAATGGGCATTTTCACTAAATTCACTGTTTTTGAGCTTATAAATGGAACATAttattaatatgattttttttttttactatttgacTTATGTTTTCAGTTCTGGAAATTCCTTATAGAAACGCTGACAGACCTGTGAAGGAATATGCATAAGAATGCAGatgacttttcatttctttttttcacccCATGTAACTGACTCTGGATATAGAGAGGTCATATTTATCAGTGTAGTCAGGACATTtgaaaaagttatattttttgtTGGTTCTTCAGATAAGGTGGTTCCTTG…
>TCONS_00042422
TCGCTGCCTATGTTGGCTGGCAGAGCTCCTGAATTCTCAAACCCCTGCCTCAACAAGGTCTTAGTGATGCTGAGGAATTTGTTATTGTGAAAGCTCTTAACGCCCTTACCTGTATGTGTCAATTAGGGCTGCTGCAAAAACCTCATGTCTACAAGTTTGCCAGTGATACGGggaatgacagaggaagaggaagagaagcttTTGGCTCTGAAAGACTTCATGATGAAATCGAACAAAGCAAAGGCCAATATAGTGGATCAGAGTCATCTCCATGACAGTAGTCAGAAAGGTGTAATTGATTTGGCAGCCTTAGGTATAACTGGGAGACAAGTTGACCTTGTTAAAACCAAACAGGAACCAGATGACAAGCGAGGTTAGTACAtttctgtgtgtgcgtgt…
>TCONS_00042423
TCGCTGCCTATGTTGGCTGGCAGAGCTCCTGAATTCTCAAACCCCTGCCTCAACAAGGTCTTAGTGATGCTGAGGAATTTGTTATTGTGAAAGCTCTTAACGCCCTTACCTGTATGTGTCAATTAGGGCTGCTGCAAAAACCTCATGTCTACAAGTTTGCCAGTGATACGGggaatgacagaggaagaggaagagaagcttTTGGCTCTGAAAGACTTCATGATGAAATCGAACAAAGCAAAGGCCAATATAGTGGATCAGAGTCATCTCCATGACAGTAGTCAGAAAGGTGTAATTGATTTGGCAGCCTTAGGTATAACTGGGAGACAAGTTGACCTTGTTAAAACCAAACAGGAACCAGATGACAAGCGAGGTTAGTACAtttctgtgtgtgcgtgt…
>TCONS_00042424
ccatcttaaaggaaatcagtactgaatattcattggaaggactgatgctgaggctgaaactccaatactttggctacctgatgtgaagaactgactcattggaaaagaccgcgatgctgggaaagatgtaaGGCgagagacggggacgacagaggatgagatggttggatggcatcaccgatgcgatggacatgagtttgagcaggcttcggggagttggtgatgaacagggaagcctggtgttcatgggttctcagagagtcggacatgactgagcacctgaactgagctgatagtcCTTGTCAgggttttttctttgtgttttgatgATGCATTcctaacattttttaattgagatataattcatagaCATTTAGTGTTTAAAAGCATAcacttcag…
>TCONS_00042434
TCGGAGCAGGTGGGGGAGGACCCAAGACGCGAGGCGGAAGCCCAAGCGGCCCCGCTGCACTCGCGCCGGCCCGTCCCCTCAGAGAGGGCCAATGGGCTCTCAGGACGCGCACCTAACGACGCGGGCTCCGCCCCTTGGAGACGCGCTCAGGTCTGGCCAACATTCGCCGAGGTAGCGAGAGATTTGAGAGCTTTGCTCGGGTCTCGAGTCCTGGCGGCTCGCCGCCATGAAGCTGACGCGGAAGATGGTCCTGTCCCGGGCCAAGGCCTCGGAGCTTCACAGCGTGAGGAAGCTCAACTGCTGgggCAGCCGTCTCACTGATATCTCCATATGCCGGGAAATGCCCAGCCTGGAAGTGATCACCCTCAGCTGTGACAGAGGAAGAGGTGTCCCGGGCGC…
>TCONS_00042473
agtaattctacttttaatttgTTGAGGAGCCATCATACTGATTTCCACATAGCTGTACCGGTtcatgttcccaccaacagtgtacaagtgttccAGTTTCTTCACAGTCTCACCAATATTATGCTGTTTCTATAAATAAACGGTCATTATACTAAGAGGTGcaaggtggtacctcactgtagttttgatttgcatttctctaatgttaGTTGTCTTGAGTATATTTTCATTGCTTATGGGCCATTTGTATACCTtcattggaaaaatgtctattcgtggtctttgctcatttttgagttaggttttttgttgttgtttttgagtttCGGGAGTTCTCTATACATTCTGGATATCaatctcttatcagatatatgattctCAAACGTTTCCTCACATTTC…
>TCONS_00042478
cattagtatactgtgttggtgtttttctttctggcttacttcactctgtataatcggctccagtttcatccacctcattagaactgattcaaatgtattctttttaatggctgagtaatactccattgtgtatatgtagctcagctttcttatccattcatctgctgatggacatttaggttgcttccatgtcctggctattataaacagtgctgcaatgaacactggggtacatgtgtctctttcaattctggtttcctcggtgtgtatgcccagctctgggattgctgggtcataaggcagttctatttgcagttttttaaggaatcgccacacttctccatagtggctgtactagtttgcattcccaccaacagtgtaagagggttcccttttctc…
>TCONS_00042690
AGTGGCACGGGTTCATTTGCACAAGACTACAACATTTGGGGGAAAGAAGCCTAATTCTCTGATCTGCTTCTGCCTTCAAACTGTCCTGATAGGTTGTTTTTTGGTAAAATCTATGACAGAAATCTGGCCTCATAAGACATGGAGTTGGAGGGAAGAGTATTTCGAGACTCTTCCTAGAAAATTGTGGGTATTCTTGATATGACTATAACCTAATGGAAGGTCATTTCTTAACGGtttgttgcatgtgggatctgaaaGCAAATCAGTGGATTTTTGTGCTTTATATTTTTGTGAAAGAATGAGAATGAAGAGGGGAAACATTGTCCTCAAAGCAAATTTGGCCTCACAGCCTCTCTGAAAGGACCCAGGATCCCCTAGTGTCCCCAGACCAGCTGAGAA…
>TCONS_00042722
ttgcagtccaagggactctcaagagtcttctccaacaccacagttcaaaagcatcaattcttcagcgctcagccttcttcacagtccaactctcacatccatacatgaccacaggaaaaaccatagccttgactagacggaccttagttggcaaagtaatatctctgcttttgaatatgctatctaggttggtcataacttttgttccaaggagtaatcttggatttcatggctgcagtcaccatctgcagtgattttggagcctaaaaaaataaagtctgatactgtttccactgtttccccatctatttcccatgaagtgatgggaccagatgccatgatcttcgttttctgaatgttgagctttaagccaactttttcactctcctctttc
>TCONS_00042805
GAGCAGGGGAAGTGAAGGCCCGGGGGGTGTGGCCCGGGTCTGGAGGTGGGCCCGGGCCCGGACGGACGCCGGGTCTGGTTGGGTGAGGGGACCGAGCCCTGTCcgggagggggcggggtgggctggggagggcccGGTCCGGGGGTGGGCCCGCCCCACAGCCCGGCCCCGCCCGGCCCCACTGGCAGCGTCCGGTCCTCCAGGAGCCGCAGCCCGGGCGTCCGTGCTGCGGGCCGGCCGAGGAGGGGCACGCACGGACACcggcgcccgcccgcccgcctgcagcatgtggaagcTGGGCCGAAGCCGGGTGCTCCTGGACGAGGCCCCCGAGGAGGAGGACGGCCTGCGAGGGGGGGCGCCGCCCGCCACCGCCCCGCCGCCGCTCAGGTGAGGGGG…
>TCONS_00042806
CAGATCTGGACTCTCCCGGCGGCTGGACTACTGGCTGCGGGGCGCGCCGGTGGGCATCGCCGGGGATCAGTCAGCTCTTCCTTCTGCCCGCCTCCATCTCCGACACCTCATCGCGTTCCAAAGGCTCCTGTCCCGCATTTGCGCCTTGGCGACCTGCTGCCCCGTAGAGCGCAGTTTCTGGACGCCACGTGGCGGGAAAAGGGAGTCAGTCTGGGGTCTAGATTCTTATTGATCCAAGGACACGCGTGGGGAGGGGGCGCGCGCGGGGACAAGGACTTCTCCTGACTCTTTCCAGGGATGTCCTCGTCATAGACGCGCGGTTTCCAAGTTAGCCTGGTGTCGAAGTGAGTTAGTTGCTACCTGTGGCGCGCACCTTCGTATGCGAAAGCCTGGACACAG…
>TCONS_00042881
gccatttccttctccaatgcatgaaagtgaaaagtgaaagtgaagtcgctcagtcgtgtccgactcttagcgaccccatggactgcggcccaccaggctcctccgcccatgggattttccaggcaagagtccatggggtcgcaaagagtcagacacgacttcactttcactttctttggtgCTTCAAATGGTAAAGGattcgcctgtaatgcaggagacttgggtttgattcctgagtagggaagatgggtatagaatggctacccactccagtattcttacctggagaattccaaggacagaggaacctggtgggttacagtccatggggtcacaaagagtcgtacctGACGGAGAAAATaacactaactaactaactaactaactatagCCAATTAa…
>TCONS_00042931
ATTCTTGAGAAGAGTAAAGGTCCCAAGCGCCTGGGGCCACCACCAATCTGGCACCAGAAAGTCACCCTCTCAGCTTGATGTTTTGCAGACCACCTGCCTACTAGGAATATGTGAAACCCATGTGCAGTTGGGAACTGAAGAACAACCGAAGGGAAAGTATCTTGGGAAAAGAACTGATATTTACAGAGCATCTGCCACAGGCCACTGTTAGAAAACGGAATCCTCACCCAGTGCTTTGAAGGAGATGCTTTTCTTCTTGCAGACTGAGTCTTCGGTGGTTAGTAAACCCGTCCACCACTTTTCAAATTGCTTTAGCTAGTGGGaagttcaggcttcccaggtggcactagtggtaaagattctgcctgccaatgcaggggactcaagaTACGCagcttc…
>TCONS_00042953
TTTGGTTATTCAGCACCGCAGCCCTTCTCAGCCTGCCTGGCACCTCCTAGAAGCCATCACAGCCTGATGATGTGGCCTCCCTACTCGATCACCACGCACACAACCTCCCCGTGAGGGAAGGCGCAGTTTCTGAGACACCTTCACAGaaatgaaagtcGTTCAGCCGCGTCTGACTCATTAGGACCCCAcggcatgggattctccagaccagaatactggagaggggagcctttccctctccaaggggatcttcccaacccagggatcgaacccag
>TCONS_00043159
CAAGAATGAAGGAAGAAATAGATTCCAGAAAGTTGTGGGGCGAAGAGTGGTCAGGATTTGGTAACTGGATTGGGAAGCTGGGGAGAAGGAGACAGAGCAGAAGAAAATTCTCAAGTCTCTGCGTCTCTGGATGAACAGAGAATGTGGCAAAGAATTCAGCTTAAAGGACCAATGAAGACGCTGACTAACCCAGTCCcccttcaaaacaaaacaagcaaaacaaaacatttctgtAAAAGGggcacttcatgtgaagagccgactcatggaaaagaccctgatgctgaggaagattgaaggtgggaggagaaggcggcaacagaggatgag
>TCONS_00043239
GTTGGTCCTGAATGTCTGCCTTGGCCCAGCGGACAGGGCAGTTAACCGTCCAACCAAATGACACGTCTGCCCACACAGGCTCATCCCAAAGGACACAGTAATTGTCTAGCTGCCAGCCGCTCAGATGCCCTGGCCTTGAAGCTGCCAGTCGGTGAAAGAGGGAGGTCGGGAGGGTGGCAGGGTCCAGTGGAGTCCGTGGGTCAGGCCGCCTGGCGCCCGGCCAGTTCCCACAGCTGCTGGGAATCCGGCGAGGTGGCTGGGACCTCAAGGGCGCTGCATCGCATCTCCTTGCTTCCTCTTCCCCTGAGAAAACCGGGACACTCGGAGAACATCAACAAGTGCCCCGTGTCCACGTCCCCCAGGCTCCCTGTGTTGATTTGCTCTCCTGTTCCAGCCTGA…
>TCONS_00043293
GGGTGAGGCAAGTAATATTTCttattattcataatattttatCACTGTCATATAGtcattttaccttattttatcttttgtccACAGAGATGTTATGCTTTAGCAGTAATAATAGCTGACGTTAATATGGTGTTTACTCCCTGGCAGGTAGTGTGGGTTTTTCCTATTCAGTCTTTACTGAGACCCTATGAAATATAGGTACTATTATACTTTCCATTTTAAGAGATGAGGGCACTATTgattctcttgtggctcagctggtaaagaatccaccggcaatgtgggagacttgggtttgatccctgggttgggaggattcccttggaga
>TCONS_00043321
gctgcGAGCCCCGCGATTCCCCGCTCGCCCCCGCGCTCTCGAGTGGCTGACTGACCTGAGTCGCGGTGCGCTTGCGCGCGGGCAGAGTTTCCGTGGCAACCGCGCGGCTCGCTGTTTGTCCTCTCTCGCCCTCGTGCGGCTTTTGGAATCCGCGCCTGCGCCGAGGCCTCGGCCCTGAGGTGGCCGAACGTGCCGCTGGGGGAGTCGGCGCTTGGAGGAATATCTAAAGCCACGGggaaaatggtggaaaattcaCCGTCGCCGTTGCCAGAAAGAGCGATTTATGgctttgttcttttcttaagCTCCCAATTTGGCTTCAATAACTATGCCAAAAACCAACAGCACAAGAAAGACCAAGAAGAAGCCATCCCAGCACTAAGAGATATTCCTATTAGT…
>TCONS_00043368
CAAAAAAGCAGTCACATaaaattctgcatttttttttttaaaaatgttcaggaTGAACAGAAGACATCTTTGTGCAGAAGAAATGGTGGAGATACCACGTGccgagaaaaagcaaaagaaaaagtaaaaagcaggAAGGGACACAGCTGTAGCTATTTCCATCAAAGCAAACCACTACTTCTGTGACCTTCAACCAATAAGGAAGTCAACTTTATGACACACGCAAAGTGACCTTGCAATACCTTACAATTAGTGGGTCACCAAAGTCTGTTTTAAAAGAAAGGCCTCTTGAATTACCCATTCTCTTGTGTTTTCAGCGTTAAGGACTGTCTGCAAAAGCATGTCCAAAAGTGATTGCATCTGAAATGGTAGGCTCTCCTAGTTTCGAGTCCAAATCCA…
>TCONS_00043506
GGGAAGATGAGCTGATCACCCAGGTTCGCCTAGAAGTGCCTTccagaagcagaaacagacacaggCTGTTTGAGGACCAGTTTCCGACCGACCGCTCCGTTTCCGTTTCCTTACGGTTGGAGAAATGGAGCCTGTGGGCACTCGCTGTGTGTTCCAGTGGAGTTTCCCTGGAGAGCGGCACAAGACGCCGTATCCTCTGTGCTCTGTGCCTCTGCGCGCTGGAGGCTCAGAGGGGCTCCTCAGCACACCCCGAGTTCCCACCCCACACCCCTCTATCTCCTTGGGACCATTGCCTCTTGTAGTTGAGATCCATCCGGTTACAACCACAGCCCTGGATGCCAGTCTGCAGCTCAGAGCCCCTTCAGCACACACACCGGAGAGTCACAAATCCGGGGTGTC…
>TCONS_00043534
CTCCAAACTTGAGataaagagatgaaaatgtaGAGTGTTTGGGTGTGTCTGATCGTAACCAGTAACCTGGAAATAATTCAGGACAGCAgatAGATGCTATTTCTTCTGGAAGAAGTATTGGGATACTTCACAGCTGGAATCACCGTGGACTCCTTTTCTGGAAAGACATCTCTGTGGGCTCTAGCGTTGGCAGTGACCATTCCTCTGGTGCTCACATCATTGGAGCAACCATACCCCCCAGGGAGACAGTCCAATACCCC
>TCONS_00043536
AGGGAGTCCACTCTCATGATGCATGGGGTGTGATTGGAAGGGGGCTCACTGGGCTCCAGGTCCCCGTGGATAAAGGCAATGGCATAGTAGATCACCCCGAACAGGAACCAGGTCATCACGAACGTGGCGGCAAACAGGGTGAGCTTGTATCTCCACTTCATGTCGATGACGGTGGTCCACAAGTCTTGGAGGTAGAGCAAGTATATGCCGTCCACTTTGTCGATTCTCACGTTGCTGTGCCCGCTCTTGGACATGACTCGGGGTCTGCTGGCCTTGAGGCCAGGGCCAGCGGTGTGCTTCACCAGGGGCGTGCTGGCCATGCTGATGTGAATCGGGTCCACGATCCAGCTCACGGGACCACCTGGGTGCTCACGCGGCCAGCCGGCGGGTCAGATGGCG…
>TCONS_00043669
cagacctgcctggctccCAGGCCTGCAGTTTTCATCTCTGCTCCCTCCagactcttctttcctttttttggagACCATGGTTTAAGGGAAGAGCTCTGACAATGTCCTCGGAGCGAGGATGCCCTCTGCTTCGTGGGAATCAGCTCCTTAGAACTCGACTGTCAACTCTGCCTGAGTTCAGAAGCTTTCCAATGGTCAGTTTTCTATTGTGTGAATTTCAACTCAACTGGAAAAACTGATGGGGATGCTAAGCAGTATAATACATCCCAGAGTGGCAACTGCAGCCTCGGAGTCCAGAGTGTGAGAGCCTCCCTTTGTCTGTGATGCGTTTGGGCTTGTGCGTCTGCGACGTTCCTGAGTCCCTTAAAAGGCAACACCATGACCATGGTTTTCTCAGGG…
>TCONS_00043746
GAAGGCAGAGGGCACTCGCGTCTCTTCCTCACCTTTCAGCACCACCTTAGGCCAGGCTGCGGCCTGTGAGAGTGTGGGggctggcctgccaggctctgaagCTAACATATACTTTCCAAGCGGTCAGCCACTCCTCACATCTCTAGACTCCTGCGAAACAGAGAGTGCGAATTTCCTTGTTGTATTGCCTGCATTTAAATTGCTGGATTTTAACTCCAATCTGTAGAGCTCTGTGCCAGTTGGACCACACATGCCGTCACTCTGATCAAGCCAGGAGCCCCCAGCTTGCCACCTCTGACAGGTCAGCCCACTGTCCTCAGGGGCAAATGGGACAACCCAGAGGCTGCG
>TCONS_00043753
CATTTTTTACTTaaatatagtgattttttttaaaaagagtaaaccaaaaaaaaaaaaacctttacagCAAATATTTTGCATAAATATAAACATGCATGTCTACTTCATaattaagcaaaataaaactttcagGCACAAGATTTTAATAATCATTAAAGAACGAGACAATGAATTCAAGACAGAAATAACAGGAGCAACAAAGACATTTCATGACATTTCAATTGGTCTTGTCGTCCAACCTACTGGTTAAGGCCTGAGTTTTATGGATCCTACCTTCCTCACCAAATGGAAACATACACTGTGGCTGTACCTAGTGCATATCCACATGAGACACAATTACCCTTTCAGATAGTGTAATAAATACATCACAtgcacacccccccacacaccctaCTTAAC…
>TCONS_00043766
gatgccatgatcttcgttttctgaatgttgagctttaagccaactttttcactctcctctttactttcatcaagaggctttttagttcctcttcactttctgccataagggtggtgtcatctgcatgtctgaggttattgatatttctcccgacactgattccagcttgtgcttcttccagcccagtgtttcatgatgtactctgcatagaagttaaataagcagggtgacaatatacagccttgacggactccttttcctatttggaaccagtctgttgttccctgtccagttctaactgttgcttcctgacctgcatacaggtttctcaagaggcaggttaggtggtctggtattcccatctctttcagaattttccacagtttattgtgatccaca…
>TCONS_00043774
CTCCACCTCTGCACTGGAGCTggcattctttttatttctctgctgtCCTTTAACACAAGTGGGTAGAGCTAACTGTTCAAACAGTGAATTGAGGGAGAAGTTCATTTTCCATTCCTGATCATCGTAACCTTTGTTCTCTatctttttaaacaatttaatGTCATTTTGGTCACCTATCTTCTATCATATACACTACTGATCCCTCTAAATACATGGGTCTGTGTGGGGACACTCTTGTCTCACCCATCCGTTGGTCCCCATTCTCAAGCCACACTGTTTAGCACTACATTTTGTAATGTGTTTTGATGTCCTGTAGTATGCCTCTTCCTCCATTGTTTTTCATCTAAAAATTGTCTTGGCTGTTCCTAAAGGTTTTCACTTCTAGATGAATAAAATTCA…
>TCONS_00043885
TGAATATGCTAACAAGTATATTACTAACTCTCCAggagtttttgcttttttcttctctctcaggcGTGGGCAATTAAGCAGCAGTTTCCTGACCACAGTTGTGTCTTTTAActgtttctcttctgttgttCATCCTTGCAGCTGCAGGGCTACCCAGAGCGACAGCCTTCTCCTGTCAGATGGACTTAGTTCCTGCAGATGCAGCCGATGGGGATTTCACGTACTGAGCTGGGTCACACCTACTCGTAGGCCTCTTGACCCTCTGGGGAGCCCCGGAGGCAGGCTGAATTTTCTGCTCACCCACCTCCAGACTCAAGCCCACCAGACCTGCCATCTTCTATCACTGCACTGGGAGCTCCTTAGCACTAGCTTTTTAATAGTTCTGGGCAGGATAGGATG…
>TCONS_00043891
GCAACTTCCTGCAGAGCCATCGCTTCTTGACGCATGCTCCTCCTGCAGTATCCGTTGGAAAAAGAGGTGCTTCAGTCCAGAATGTTTGGGAAACAGGCCTGGTGTAAGCCCTCCTGAGGGTCCTGCTGCTCCTCAGGAGGAGTCAAGGCTCTGACAAGGTCTGCTTTACTTAGCTTAACAACTGGGGATTTCTCAAAGGTCGTGTAAGAACTTTACCCTTGCTTCTCTTTCTCCCCAGATACCTCCGTATATCTTGGTGCATGCTGGCGAAAGTGTCCCAAGTCAGCAAGGAGCTCATGGCACCCTAGCGGAGCATGGATGGGCACAGACAGCCAGCAGGCAGCGGGGGCGGTCTCCTCTCTTTTTACAGTGGCTCCTAACACTAACTGTCTCCTCGGC…
>TCONS_00044327
GGGCTATGGAGCAGCATGTACCGCATGCGCCGTGACGCATTTCTGTCTTCACTGTGTTGTCGTTTCAATTAAGGCTGAGATCATCCGACGAATAGGTGGGGGTGGTCCGGGGAGGGTCAGACGGGCTGATGGTCTCCTTGGCAGCCTGGCATATTCAGATCATCCGACGAATAGGTGGGGTGGTCCGGGGAGGGTCAGACAGGCTGATGGTCTCCTTGGCAGCCTGGCATATTCTTCAAACCAATTTACAAGGCTGTTTTAATTACCTTGGCAATTCTCCTTGAAACCCTCTCCAAGTCCATCACATTAAAGTCTTCTCATCAGCAACAACCCAAATTATCAGTGATTGAAATGTCGTAAACCTCCCAGTTCTCTGCTGGGCTCCTCATATGGATGAAC…
>TCONS_00044332
CTGGAGCCCTGGGCCCCACGCTTCCGGGGCCGCGGCCGCAGGAGCGGAGGGAGGGGCGGGCCTCAGGCGCCTTCCGGTCCCGGCCGGCCCCGCCCCTCGGCGCCTCCCCGCGGGCGTCCGCGCGGCCCTGGCGCCGGCGGCGCACTTCCGGCCCGGGGACGCCGCGTCGGGGCCGCGCCCTCGGCCGCGCGGCTGCCTCCGGGAGGCTGCGGGAGGGGCCGAGTCTTGGCGCGGCTGCCGCCCCTCGGGGTTTTGTCTCGCTCGCCGACTCGGAGGGGCCATTTACGGACCGGGGCGCGCACAGCGAGTCCTCCTCACGTCTCCAGATGTCGCAGTGCGTGGCGTCCCCGCGCCGCCATCCCGTGTTTGTGTGGCGTGTGCAGCTCCGAGTACACCTCT…
>TCONS_00044356
ccatagccttgactagacggacctttgttggcaaagtaatgtctctgcttttcagtatgctatctaggttggtcataacttttcttccaaggagtaagcgtcttttaatttcatggcttcagtcaccatctgcagtgattttggagccccccaaaataaagtctgacactgtttccactgtttccccatctatttcccatgaagtgatgggaccagatgccatgatcttagttttctgaaggttgagctttaagccaacttgttcaccctcctctttcactctcatcaagaggctttttagttcctcttcactttctgccataagggtggtatcatccgcatatctgaggtgattgatatttctcccggcaatcttgattccagcttgtgtttcttcca…
>TCONS_00044584
ggcatgtgggatcttcccggaccagagacgtaacctctgtctcctgcattggcagggattgaacacacacacccctgcactggaggcaaaatcttaaccactggaccaccagggacgtcccaacATGTTTGAATGAGAGATGAGAGGGGGCTGGCAAGGCACTCTAGTCCCAGATCCTGGTGGGCACCGTGCGAAGAGCACAGCTGGTGCAGGCCCTCCAAGCTGAGCCGCCCTCCCTGGCTCCAGGACAGCAGCGGTGCCTCCAGGACATCTTGGCTGAGGGGTGCCCTGTAGAGCCAGTGACCCTGAAGCTGTCTCCGGAGACCTCCTTGCACCAGGCACACAACCTCTTCGAGCTGTTGAATCTTCAGTCCCTCTTTGTGACGTCTCAGGGCAGAG…
>TCONS_00044607
GGCGCTTCTTAAATCTCAGCTGTTATTGTGGTTACATGTGGTTCAGCCAGAGGAAGCAGCGTCTGTGGCtgaggggaaggggcaggagGCTCTGTATGCTGGGTGTGCCACCAGAAGATGCTGTCCCAGAGGGCAGGGAAGTGTGTGGGGAACAGCGTCTGACGCGCAGTTGGCTGAGCTCGTGAACCGAGGGGTGAAGGCAGGTGTCGGCAGGTGCGTGAGAGGCCTAGCGGTGTTGTTGGGGCCTCGTGCGGGGTGTGTACATCTCCTTGAACCCTCATGCCAGCTGCAGGCAGGCAGGCCCTGCTGGCTGGCCGCTGAGTGCCTGGAGGCCGTGCTCAGCTCGGGACTGAGAGCCTAGAGCTGTGTCTCATCTGTGACACAGGACAGCAGCAGAAG…
>TCONS_00044608
CAAACGTCAGCCGGGGTTATTTTTATTGCTGACAGCATACTCGGGGGCGCTCCCTGCCCGCACCCTGCCAGTCTGGCTGCAGACCTCCTGGGGgctcagggaggaagggagggggagggacacTGCTCTGTCCTCTGAAACCCCCAAGCCTGGCCCCAGCCCCTTTCCTCCCCGACAACACCACAGGCACACAAGGCCCCATCCCCGGGAGCCCTGCCCGAGGTCCCCTGCCCACTGTGCCCTGTCAGTCCTGAGGGAAGGGCGGGG
>TCONS_00044665
GCCGGGACTTGTAGTCCGAGCCGGCCCCGCCGCGCCGGGCCTGGGCTGCCGGAGGCCGACGCGAGAGCCCTGGGGCAGAGGCGCACAGAGAGGGGAAGACGGCGACGCGGCAGGACGACCCGCAGACGCAGGAACACAGGCGCGCTCCGAGATCTAGTCCTCAGATGCGAGCGCGGGTGCGCCCCCCGCCCTCCCGCCCGGAGTCGCGCCCAGGGTTGCGACGCAGCTACACAAGGGCGCCCGGGAAAGCAGCACGGCCGTGTTACACAACCACCTCAGACACGCACGTGGGTTCGCACACACAGGCGAGACTCCCAGGACCCAGACACAGCTCAGAGCCACACGCAGAGGTGATGCCGAGACACCAGGCGCTCACCCCGGGGAGCCTGGCCCTTAGGA…
>TCONS_00044738
gatgATTCAGCCCGCGGCCTGCGCCGGCCCCGCCGCCCCCGGCCGGGACGCGCGGTGACGCGCCGCGGCCCTCGCCCGCCgccccccggcccggccccgcaCTCACGACGCGCTCCTTGCCCCTACCTGCTCAGAGTGATGAGAAAccggagagaaaaaggaagaggagaggcTAAAAGACGAACTGAAGGGCTTTTTTTTCTCCCCGGCCCAGACGAGGGCTCCAGCCCACTCACCAGATACACTTAAAATGTAAATACGAGCTTCCAGAACAAATGCTacaacacaaaacagaaacacatgtgCGGCCGGGCGGCAAGCGAGCGCGGCAG
>TCONS_00044744
gtcgcgggcttagttgctccacggcaggtgggatcttcccagatgacggatcaagcccatgtcccctgcgttgccaagtggattcttaatcactagaccaccagggaagcccccctcctTCACTTTCTTAAATTCCTCCTCTTCCTGATGCATAATGagttatgtgctcagtcatgttcggctctctgtgaccccagggactgggaCCATGACCCCACCAGGACTgtgaccccgccaggctcctctgtccgtgggattctccagGGCTCTCACTTGGGCCCCGACCAGGCATAGAATttaggccccagcagtgaaagcgccaagGCCTAACCACGGGCCCGCCGGGAACGCCTCACTTAGGCTCAGAGGCCGGAACCAGAAGGGCTGACTTTGGAATGG…
>TCONS_00044751
gggaggaggagtgcCGTGTGGAAGGTTTATAATTGCAGACGGGGCTGCGCAGGGACGATCTCGCTGGGAAGGAGACGTCCTGGCTATGGAGCTGGCCAGGAAACAGGAGGATGCCTGTGGGAAGACACTGGGGAAAGGGGACAGGAGGCACCAAGGTCCTGAGgcaagaagactggagtgggtagctgttcccttctccaggggatcttcccgacccagggatccagcccgacttcctgcattgcaggcggattctcaccCGTGTGAGCCTCCAGGGACGCCCGGGAGATGCAGGATTTCCCTGAATCCTCATCGCAACATCATCGTCCCGGTTTatggatgagaagactgaggctccaGGAGGTGGAGTGACTTGCTGAAGATCCACATGTGCAGAAC…
>TCONS_00044752
gggaggaggagtgcCGTGTGGAAGGTTTATAATTGCAGACGGGGCTGCGCAGGGACGATCTCGCTGGGAAGGAGACGTCCTGGCTATGGAGCTGGCCAGGAAACAGGAGGATGCCTGTGGGAAGACACTGGGGAAAGGGGACAGGAGGCACCAAGGTCCTGAGgcaagaagactggagtgggtagctgttcccttctccaggggatcttcccgacccagggatccagcccgacttcctgcattgcaggcggattctcaccCGTGTGAGCCTCCAGGGACGCCCGGGAGATGCAGCAGGATGtgggagctggactgtgaaggaggctgagcaccgaagaactgatgcttgtgaaccgtggtgttggagaagactcttgagaggcccttgcactgcaagga…
>TCONS_00044753
GAAGGAGACGTCCTGGCTATGGAGCTGGCCAGGAAACAGGAGGATGCCTGTGGGAAGACACTGGGGAAAGGGGACAGGAGGCACCAAGGTCCTGAGgGCAGGCTGGCGGAGCGACATCCTTGTCCAGATGTGGGGGAAAGCCCAGTCTAGAGCAGCTGACCTGGCTTTGCACCCTGGCGCCAGTGCGCTATGTGGCGCTGAGCAAGCGGCTCCAACGCTCTGGGTCTGTTTCCTCCCAGTGAGGCTGGGGGACTGAAAATGGCGTGCATGTGTTGTGTGCGTTTGCTTTGCTCTCGCTGTTGTTATTATGTTAGAAGCCACATGGCCTCCTGTGCAATCTTCAGTTAAAGAGGACGAGGTCATGTTCCCCAGGCCAGCGCCTGGACCTCCAGCGGTGTC…
>TCONS_00044754
GAGACGTCCTGGCTATGGAGCTGGCCAGGAAACAGGAGGATGCCTGTGGGAAGACACTGGGGAAAGGGGACAGGAGGCACCAAGGTCCTGAGgggatcttcccgacccagggatccagcccgacttcctgcattgcaggcggattctcaccCGTGTGAGCCTCCAGGGACGCCCGGGAGATGCAGCAGGATGtgggagctggactgtgaaggaggctgagcaccgaagaactgatgcttgtgaaccgtggtgttggagaagactcttgagaggcccttgcactgcaaggagatccacccagtccatcctaaaggaaatcaaccctgactattcgttggaaggactgatgctgaagctccaatacttggccacctctcCGAAGAAccgactccttagaaa…
>TCONS_00044755
GAGACGTCCTGGCTATGGAGCTGGCCAGGAAACAGGAGGATGCCTGTGGGAAGACACTGGGGAAAGGGGACAGGAGGCACCAAGGTCCTGAGgcaagaagactggagtgggtagctgttcccttctccaggggatcttcccgacccagggatccagcccgacttcctgcattgcaggcggattctcaccCGTGTGAGCCTCCAGGGACGCCCGGGAGATGCAGGTAGGTCATCTAAGGCTCCGGCATGTGCTGAGTGGCAGGGCGGCTCCTGGAGAGCACTGAGCCAAAGGCGGACATGCTTCTCTCATCTTTCAAGTGGGTCCCTTTGCTGTGTTGAGGAAGGGCTGAGAAAGGTCCACGCAGTCAAGGCCATGGCTTTTCCAGCAGGATGtgggagc…
>TCONS_00044851
GGGTAGGGCCCTGTGCTTGGCACTTCCTGGGGTTCCCTGAGCGTCGGCTTCTTCTTGGAGCTTTCCGCGGCTGCATGAGAACCCCCAAGAAGTGAGCGCAGAGACCTTCCTTCTGTCGTGGCCAGAACAGGCCCCTTGTTGGGCGCTCCATGAGGCCCAGAGAAGCCGAACACGCTCGAGGATGCTCGGGTTTCCCCGTCGCGGCTGCATAGCATCTGAGCTCCAGGCTGCCCGAGGTCCGCGTCTCCGACAACGGCCCCTACGAGTGCCACGTGGGCATCTACGACCGTGCCACGAGGGAGAAGGTGGTCCTGGCCTCGGGCAACATCTTCCTGAACGTCATGGGCAGGCTTCAGAAATTAAAGTCGACTCACTGTTTTGACCTGTCCGTGGCATGAT…
>TCONS_00044954
gcctgaatagaacagaaaggcagaggaagagggagttCGCTCGCTGTGCTTGAGCTGGGACATGCGTCTTCGGCCCTCAGACACCAGCATGCTGGGACATGCATCTTCGGCCCTCAGACACCAGCATGCTGGGACATGCATCTTCGGCCCTCAGACACCAGCATCCTGCGTTCTCAGGCCTTCGGACTTAGACTGGGATTTCCACCATTCGCTCCCTGATGCTCAGGCCTTCAGACTTGGGCTGAATCTCACTGGCTTTCCTGGTTCTCCAGGTTGCAGATGACAGACCGTGGGACTTCTCAGCTGCCATTCCGGGGAGGTTCCGTGGGGACAGG
>TCONS_00045075
gcatcttttcatgtgctcatttgccatttgtttatcttagaagagatgtctattcaagtcctttgcacGTGTTTTAATTGGACTTTTTGTGATTTGGTTTTCTAAAAAGCTCTTTATTCTGGACACTAGATTCTTATATGACTTTCCAGAATTATTCTTGTTTGAagtaggttttttttgtttgttttctctctcttttaaaggtGTAGAATTATCTGCAaatggtgataacttttcttcctttccagttttgtacttctaatttttctttattgaggGGCTAATTGCATTGCTGTTCTCCAAGACATTGTTAAATAATCATGGTGGTAGTGAAAATCCTTGTTGTGTTCCTTACTTGAGTGGGAATGAAGCTCTGTTCTGTAGGTAATTTAACTATAC…
>TCONS_00045091
GGGAATTGTTAGGGGACGCACACTGATTGAGACtgccccaccctggccaggcaccatagtaaccatttgcatgagctgttttatgacaggagatcctgattaGGAAtgtggaactaataagcctccaccaaccggaagagttcgggaaaggtttaAAGGAGACACCGCCTGTACGTtgtgagccacgcggcagagcagttctcctgggtttccttaccctgctgccctccacccgggtgccctttcccaataaaatctcttgctttgtcagcacgtatGTCTCcgcggacaattcatttccgagtgttaggcaagagcccagtttcgggccttggaaggggtccctcttcctgcaacaaatggtgactctggTGGGATTCTTCTTCgccgagactgaca…
>TCONS_00045092
GGGAATTGTTAGGGGACGCACACTGATTGAGACtgccccaccctggccaggcaccatagtaaccatttgcatgagctgttttatgacaggagatcctgattaGGAAtgtggaactaataagcctccaccaaccggaagagttcgggaaaggtttaAAGGAGACACCGCCTGTACGTtgtgagccacgcggcagagcagttctcctgggtttccttaccctgctgccctccacccgggtgccctttcccaataaaatctcttgctttgtcagcacgtatGTCTCcgcggacaattcatttccgagtgttaggcaagagcccagtttcgggccttggaaggggtccctcttcctgcaacaaatggtgactctggTGGGATTCTTCTTCgccgagactgaca…
>TCONS_00045093
caccaaccggaagagttcgggaaaggtttaAAGGAGACACCGCCTGTACGTtgtgagccacgcggcagagcagttctcctgggtttccttaccctgctgccctccacccgggtgccctttcccaataaaatctcttgctttgtcagcacgtatGTCTCcgcggacaattcatttccgagtgttaggcaagagcccagtttcgggccttggaaggggtccctcttcctgcaacaaatggtgactctggTGGGATTCTTCTTCgccgagactgacatcctgaccactcggggtactcaggggccagcttgcctgccaatggaccagacccagcggccgcaactgggacccttttgtccctggtctcctcctgatgcggacaactggccagagtgccctgac…
>TCONS_00045094
gtttatttggttgcttAAATTACATagaaaagattatcaaatgagtaataaataaagttataaataaatcacttttcccccttctggtTGCCATGATAGCCTGATTGGCTTTTGTTAAATCCTTAGTGCCCGGTTGTATGCCTGGAACATTGAACGCTCAATAAATGTCTCATTGAATAAATGGATGGAAAGTGGAAATAACAATATTATCTACCTCATAAGGTTGCTAAGAGGACTAAATGAGGAAATGCAGTTAAAACGCTTGGCCGAGGACGTGACTCAAAGTAAAAGCCAGGAGGTGGGAGTAGTTGAGACGCGTAGTTTTCGCTGCAGCTGTCAGCATCCTGGCTTCTGAGCACCTTCCTTCTCATCACGCCCTCATGTGAATGGAAACTGCTT…
>TCONS_00045097
TGGGAAACCGTCTCTGGCTGCCCAAGGAAGCAGGGGGAAGGAGCCAGCATACATGCCAGAACTTTGAGCTTCTCATTCTGGACAGAAAGCTTCAGTCTTGGGAAGAGAAGTGCTCCTGGCTGGTCTCTAGGGTGGGCAAGGGGTTTTCCGTCATTTGCTGGCGAATATGGCTAGGGTAGGAAGTGGGGTGCTAGAGAAGGAAACTCGGCATTGGTTGGCAGGGTTTCCAGGATGAAGGCTTTTCAGCACTCGGGGGCACTCCCAAAGCACAGAAGGTTGTTGTAGTATTGGAATTTTTTATTGTAGGTCTTCCAGTTTTTATCAAAACAATCGGCAGCTCTTTTATCACATTGACACAGACGGCGCTTACAGTAGTCCTGATCGCCTGAAATCACAATA…
>TCONS_00045202
TGTTGCCAGGGTGATGGACCAGCATCAGCTGCCTTCGCTGCAGTCGGGGATCCAGGAGTTGGCAGTGCGGAATGGTTTGCGGAACCTGAGCGATCTCTTGTCCCTCCGCGACCATTTCAACTCTGGCCGTAGTTGTATCGCTTGCGGTGCCACGGTTTCAGGCCTTCTGCTTTCCTGGGGTTATTATTATTGCAGGCGTTGTTCGATGACTCCGCCATTGGATGGGAAGGAAAGAACGTCGGgcTGAAATCCTTCAGTAGCCAGGTGGACTATTGTGACATTTTGAGATTTCCATCATGTGGACCTTGTTAGAAGTGATGGACGACGGGCACTTTCAGCTGCAGCCAGATGTCCCCAGAGCGCGGTTCTCAGCTCAGCATGACTGTCCTCATTGAATCA…
>TCONS_00045223
GGTGGGTATATTTCATCCAGGAATAAAGGGAACTGAATCGTACACTTAAAAACGGTCAGAATTGTTAGGCAGGCTGGTCGGCTCAATGAGGTACATAGCAGCGCCGGGGATCTGAGTCATGTTTCttgttttcttgaagaacattccttaaccaaataaggaaaaatttctatatgcgatagcataaggaaggtgttgcatgagctcattctgcctgtccaatcaggtatcgccaagtaccctgtaactgagacaaagagctgactgtatataaaccgcCACACTGCTTTGTTCAGGGCTCTCGTCTGATTCCGCTGCGTTGGACGAGGCTTGAGCCCTAGCacgctagaaataaaaaattcccttcttgcctttgcattaccacGGTGGACTTGTTCG…
>TCONS_00045271
CGCCGGGGCCGCGGCCACGGGGGCCGCGTGCGCACCCCCGAAGGCCGACCCGGGCTGGGGCTCCGGCGCCGGGCGCGGGCTCCAGACCTCGCCGAGACCCGGCTCGGGGCCGGCCAAGGCCAGGGAGCCGCTCAGCTGCGTTCGTTGCGCGGCGCCGGGAGCCTCGGCGACCTTTGTCTTCCTGCTTGGTGCCTGCACGGAGTATGAGCCAGGACATCGCAGCTGCGCGCGCGCCCGTCCTTCTGAATTCTCCAGCGTGGAGGGAAGCAGACAGGGACGGGGGCCACTTGCCAGAATTCACAAAGTTTGTTGAGTGCCACGGATTGAAAGAAGGCAGAGGTGGGCCCTGCCCTGAAGGTGACCAGATCTTCTCTGGACTGAAGGTCTGCGCCTTCTCTC…
>TCONS_00045285
gagaaaggaagtTGGAATCAGGTCTCGGCTgagcagggcttcccagctggcgcggTGGTAAAAGATCCACCTGCAGGTGCAAGcaccacaggttcgatccctgggtctggaagatcctctggaggaggaaatggcaactcactccagtactcttgcctggaaaattctatggacagaggagccttgtgcaTTACAAGGTTGCAaacagacaaaactgagcgactgggcACACACTTGGGTGAGCTACTTTACAAGgtggattctttaccacgaagcCACGGAAGAGGTGGAGCGGGCTTCAGAGTCTGGGCCGCTGTCCATTACGACAGAGTTTTCAGCTGAGACCGCTGGGAGGTCGGGGTGAGTCTGGGGGCCTTCTGAGCACACCCCTCCCAATCG…
>TCONS_00045457
ctccccctcttcaTACGCCTTCAGCGCCGGCCTCAAGATGGCCGCCCTCTGGCGTCTCTAGCGCTGTTGAATGGAGAAAGCTTTATTGTTCCCTTCGGGTAGGAGTGTTCGTGTCCTCTATGGCGCTGTCAATAAAGAACGGCAGTTTGAATCGGTCCTGAACAGGGAGACTGTGGATTTTTATGAATGTAGACCTCAGAGCCAGACTGCCTGAGTTTGGAGCCCAGATCTGCCACATGCTAGTTGTGTGACCCTAGGAATTAATAGATGCAGAGCACTCAGAACAGCGCCTGGCACATGAGAAGCTCACAGAAAGCGGCGGCTACTATGGTTGTCATTATTCTCCTGCATTTTTAACCTCCCTTCCCTATCCACGGGTAAATAGCTGGTATATTTTAG…
>TCONS_00045491
gggagcTGCCCAGTCTGCTCCGGGTCCTCCTGGCTGGGTCCACTCTGACACGGCATCCTCCAGCCTTGGAGAGGGGAAGCCAGTCCGAGGACCTCTCCGTGACCAGACCGGACACCTCCCACCTGTCCAGCTCCTTCCCCAGGTGGACATGGGGCCCGGCGCCTGGCCCCTCCTGGTattaaacctgctgctgctgctggcacgGACACTCGGGGGCCAGACGGGCACACACTGCTATGGGATCCCCGGGATGCCAGGCCTGCCCGGGGCCCCCGGGAAGGATGGGTATGACGGACTGCCAGGGCCCAAGGGTGAACCAGAAAGAGAGTGGAATTACACCAACATTCCAGAACGATCCTCCAACTCAGCCTGAGTCAAAGGAAGCCCCCAGATCTGCCA…
>TCONS_00045551
GGCTCCATCGCTGTTAACCCTGTAGGGGTGTCCGACCGCGTCCTTCTAAAACGGGCTCACCTTGAGGGGCCGGCTGAGTTGCGCCTAGCGGAGGGGAGGCAAAAGCCGAAGCGGGGTCAGAAGAGAGGGTGGGGCATAGGGTGCGTAAGGTGGAGCGAGCCGCGCCCCGGGGTTCGGAAAGTCTGTCCTTATTATCCCCGAGGGCTTGCCTGATAAAAGAGTTCCTGAAGGCCTCCCGCGTCGATGGAATCGTGGGCCTCTAACGGCCTAAGCCCAACGGGCTCTCAGGATGTTAGCAGCCCCTGACCGACTGAAGTCAGGAAGCCGAAAACCCGAATTGGGAACCAACAGACTCACCTCCTGGCCCGCGAAAGATGTGTTAGGTCTCCGGCTTCAAAA…
>TCONS_00045553
TGGAGGTGGAGAACGAGGGGAGAGAAAGCATTCCAGTCTTCCAGAACAGCATGTGCGCAGTCACGGAGGCGTGAAAAGACAGAGCGTGTTTCAGAATGGAAGTCACCCCTGGCCACCGACCACAGGGAGTTCTCTGTCCAGAAGCTGCATCCCAGAcgggcctcctccctccccctcctccctcctccggAGGAGCTCAGGGAACACAGCCGCATTTTCTTGGCCTCCGCGAAGCCAAGAAGAATCAGGAAAATGAAGGCTTTTCTGGGAAAACTCCTATATATACGAGAAAGCAGCTGTGGGGAATGTGGAGAAACGGACACAGCTGGCTAGCTCCAAGTGGTGGGAGGGAAGGTGgtggtatttattttttctgtcttcttgttTGTATAGTACAAT…
>TCONS_00045627
CAAGAGCGCCGCGGCTCCAGGACGCTTGCGCGGCACCATCTGCAGAGGACGGTACCGACCGGTGCCTGGGCGGTGGACCGAGGAACACGCCGTCGGCACCCGGGGCCCGCGAGACTTGGCGTGCTCCCCCGTCCCGATCCCTGGAAGCAGGCGCTGCGCCCCGGGAGATGCGGCTTGTCGGCGGCGCCCGGCAGCCATCCTGCAGCAGGAGCGACAGCCGAGCGCGGCGCGGGAGACAGCGGCTCCACTCTCAACCCCAGGTTTCCCACCTTTTGTCAGTAAGCCTGGCGTGAAGTAGATGGCttcctggaacggagaggctggAGGGGCGGCGCCGATGGAAGGGAATGGGTCGGGGTCTCTCATAGGCTGCCGTTCTGGAAAATCTAGTTTAAAAAA…
>TCONS_00045683
gaaaaagttggcttaaagctcaacattcagaaaacgaagatcatggcatccggtcccatcacttcatgggaaatagatggggaaacagtggaaacagtgtcagactttatttttttgggctccaaaatcactgcagatggtgactgcagccatgaaattaaaagacacctactccttggaagaaaagttatgaccaacctagatagcatcttgaaaagcagagacattactttgccgactaaggtccgtctagtcaaggctatggtttttcctgtggtcatgtatggatgtgagagttggactgtgaagaaggctgagtgccaaagaattgatgcttttgaactgtgg
>TCONS_00045700
TTCCTATCTTCTAACCATCCCTTTAGCATTTGGCGTCTTCAGAGTGTTTTGGATGGAGTTGCGTAAGACCGTCTTCCCAGGACTGAGCTTTTGAGCCATCACGTATCCTCCATGGAGTGGGTCTCTTCTCTCAGCTGGCAAACGGGATGATGGTTTCTACTTCACTTGTTGAAGCAGAGGTTAAATGAGATATTTTGAAACAGAGTTTTGAGCACTGCTTGGAGcgaagtaaacacacacacacacaggagttcTTCTGATTTCTTCACCGCTGATTCATGTCTCCTCATTCAGGAAACTCGACTATTCTGAGATGACATGTGTATTAGTTTCTTGATATTGTGTTCTCTAGCACTTCTGAAGGTCAGAAGTCTAAAACTGGTTTCTCTGGGCCTTAAT…
>TCONS_00045798
tttaaAACATTCATGTGGAAGAAGTATGCTCTCCAAATAGCCAACATATATctggaaggagagggaaagaaaagaaacttgctTGTCAGGATATAAAGTCTTAAAAGCTTAATATAATTGATGAGTATTAGGTCACATCAACACAACACTCCTGCTGCAACTACCagaaaaaaactggtttaaaatacCAAAAATTCAGCACTGCTTTTAAACCTCAGAAAACTAGGGAGGCAATAAGGACTAAATGAATTGGGTTTCAGAGGAGAAAGCCTTTCTGAGGTAAACTGATGGTCTGGCCACTTTTTCCTTAGGGAGCTTTTGCTGACTCTGGGCCAGGAACTGAAGACTGCGTTTAGCCCATGCAGAGGGGCGCTACTGGGTAAAAGAAGATACAAGGTC…
>TCONS_00045799
cttTACCATCTAAGACTGGAGGCGGGAGTAgaaagggacggcagaggatgagatggttggatggcatcaccaactccatggacatgagtttgggtaaactccgggagctggcgatggacagggaggcctggcgtgctgcagtccgtggggtcgcaaagatcggacacgactgagcgactgaactgaactgtgaactgAACTGCGGAGGAGGCGGTGGCCGCGCCCTGGTCCCCGCAGCCCGGCCGGGTCTCCGGGCCCGTCGCTCCGAACGACCGGCAGGGGGCGCAGGCTCCCCGGCCTTTCGGCCGGGCCGCCGCGCGCCCGCAGGGGCCGTGACAGCTGCAGGACCTCGTCGGTTTGGGGAGCCGGCAGCTCGGCTCAGCCGCGTCGAGGGCTTCC…
>TCONS_00045800
CTCCCAGCTTCGCCCTCGCGCCGGGGGCGGGCCCCCTACTCCTGGGTCCAGCTCCCCCAAGGTGCCCCGCCCGCGTGCCTCCGCGAGGGGGCTCCCCTCGCTGAACTTGACCCTGACCCCCGGGAGGACGGCCCCCGCCTGAGAGACGGCCTCGGAGGGGGGACTGTCCTCAAGGGAGGCGAGCTGCCTTTGGGACGGCCATTGGGGGCGGAGGGCGGGGGTGGAAAGAAAAAGCCAGCCACCCATTTCTGATCTCATTTCTTATAAGAAATGAACCTGCTTCCGTTCCTTCCAGTGTTTCTTCGTTCTCCGATTTCCTCAGTCAAAGAAGAATAAATGCTTTTCCTTAAACACCATGTGCCCGACTTGagcccatggacttgtagcccaccgggctcc…
>TCONS_00045810
ggaaagacagggaaaccgTGGCTCTGACACCAGACTTCTTCTGGATCATCTTTTTTGGGTGCAGACGAAGGCTCCTGGCCATCCAGTTAGTGCCGATAGGTGATCCTTCTTCCTACACGTGAAGGGAAGACCACGTGGATAGCTCGTCACTGTGCACCGACAGGCAACGTGCCCTGACTCCTTGACTTCTCTGGCAGTTGACCGTAGAGAACACAGGAGGGCGTGG
>TCONS_00045925
GGAGGGGAGGAGCGTGGAGTCCGCGCGCCGCCTGGCCCCGGCGGAAAGTTTTTTCTGACGGAGTTTTTGGCTGCGGCGGAGGCGGCAGCGCGGCGGCCCGGGCAGGCCATGGACGCGCTCAAGTCCGCCGGGCGGGCGCTGATCCGGAGCCCCAGCCTAGCCAAGCAGAGCTGGGGGTGCGGCGGCGGCCGGCACCGGAAGCTGCCTGAGAACTGGACAGACACCCGGGAGACCCTGCTCGAGGGCATGCTCTTCACTCTCAAGTACCTGGGCATGACGCTGGTGGAGCAGCCCAAGGGCGAGGAGCTGTCAGCCGCCGCTGTCAAGAGGATCGTAGCCACGAATGGGGTGTTGACCGAATTATCTTCCCCGTCACGTCTCTACCAGTCACCCGAACTG…
>TCONS_00045928
GGAGGGGAGGAGCGTGGAGTCCGCGCGCCGCCTGGCCCCGGCGGAAAGTTTTTTCTGACGGAGTTTTTGGCTGCGGCGGAGGCGGCAGCGCGGCGGCCCGGGCAGGCCATGGACGCGCTCAAGTCCGCCGGGCGGGCGCTGATCCGGAGCCCCAGCCTAGCCAAGCAGAGCTGGGGGTGCGGCGGCGGCCGGCACCGGAAGCTGCCTGAGAACTGGACAGACACCCGGGAGACCCTGCTCGAGGGCATGCTCTTCACTCTCAAGTACCTGGGCATGACGCTGGTGGAGCAGCCCAAGGGCGAGGAGCTGTCAGCCGCCGCTGTCAAGAGGATCGTAGCCACGGTGAGCCCAGTCAAGGCGGGTTGTGGGAGCTCCAGGTCGGGGTCTAGCTCTTGCAGG…
>TCONS_00045934
GGCAGGGCATATGGTAAAGGCTCTGGAGTCAACTTCATCTTCATCACATACGTGGTTTGTGGCTTTGGCCAAGTTCCTGcacctccaagcctcagtttctccatctgaagAATTGGGAACAGctttctccctcccccagggttcttgtgaggagtaaatgaaatgtgccgtttctttcctcccttctggAGACATGACACCTGGCTCCCCTGAGATGGGCCACAGCTTGCCTCTGCCCAGAGGTGGCTAGGGCTGGAGTGCCGGGCTTGGGGACTCCCAACACGCTGTGCTTGGTCCcacagagaaggagaagagggagaaagccaACCAAGAGGGAGCGGATGTCCTGGGCGGAGGCCGCCAAGACAGCGCCCCTTCGTTGAAGAGCCTGGTCGTCAC…
>TCONS_00046254
ctgaactgtcacaaAAGCCTGGGAGGGCTCAGCACTCAGGGATACCCCACCCAGGCTGGAACCAGCAGAAGGTGGGGGCTTTTCCTCCTTCACCTTTGAGAGAATGGGCATTATTCCTGCCCGGTCCAACCAGGATGGAGTCCAACTTCTGATCCTGGCCACCAAGACTCTGCAGCCATCTCTTCAGACTTCTGCACTCACATAGGGTCTTTCTACTTTTGTTTCTTAGCTCATCTGGAACCCCCTCCTCGTCTCTCCCTGTGAAGCTCCCCGCTATGCATGAAGGTCCAGCTCTCATGTCATCTCCACTAGGAATTCTTCCCTGATCCTTGTCACCATATTGGGAATGACCACCGATACCATCTGGTGGGCAcctgctgcccacccccaccccaagtc…
>TCONS_00046299
cttctcatgaggtggccaaagtactggagtttcagctttagcatcattccttccaaagaaatcccagggttgaactccttcagaatggactggttggatctccttgcagtccaagggactcttaagagtcttctccaacaccatagttcaaaagcatcaattcttcagcgctcagccttcttcacagtccaactctcacatccatacatgaccacaggaaaaaccatagccttgactagacagaccttagtcggcaaagtaatgtctctgcttttgaatatactgtctaggttggtcataacttttcttccaaggagtaagcgtcttttaatttcatggctgcagtcaccatctgcagtgattttggagccccc
>TCONS_00046410
ttttctggccCGGGGTCGGGGCCGGAGGCCCGCAGAGCGCATGCTCTGGGGCAGTTCGCGGCCGGGCCGGCGAGCGGAGGAGTTCCTTGTGGCAGACCTGCAGCGAGaTATACCTGGATTCCATTCCTGGCTCTCCTTTCCGGCTGTGCCAACTTAAGCAAGTAAATCTACTTCTCTGCGCCCCAGTTCCCTCACCTGTTAAATAAGAGTGACAGAGCCCTCTTCAGCTTGTTGTGAGAAGTTAAAGGTTGTTAGAAGccccatggactgcagcacgccaggctcctctgtcctccactaatcTCTCGgactttgctgaaattcatgtcctttgagtcagtgacaccacccttatggcagaaagcgaagaagaactaaagaacctcttgatgaaagtga…
>TCONS_00046411
ttttctggccCGGGGTCGGGGCCGGAGGCCCGCAGAGCGCATGCTCTGGGGCAGTTCGCGGCCGGGCCGGCGAGCGGAGGAGTTCCTTGTGGCAGACCTGCAGCGAGaTATACCTGGATTCCATTCCTGGCTCTCCTTTCCGGCTGTGCCAACTTAAGCAAGTAAATCTACTTCTCTGCGCCCCAGTTCCCTCACCTGTTAAATAAGAGTGACAGAGCCCTCTTCAGCTTGTTGTGAGAAGTTAAAGGTTGTTAGAAGttgcagtgagtctGGGCTACGCTGTTGCGCTGCATgggcttattgcagtggcttctcgtgagtgtgggctctagggcatgcaggcacagtagttgtggtgcatggcttagttgcctcacagcatgtggagtcttcccggac…
>TCONS_00046471
AATCTTAGTCTGCATGAGTGGAAAATGCAGACAAAGTTGTACCTGCATCCAGTGAGTGCTTATGTGAAGAGCATGTATATAAAGAGCTCAGCCCAGAGCCTGGTAGTGCTCCATAGATGCATGTAGCATCAAGATGGTGACAGTCAAGGAGACAGAAAATGCGCCTGAAGTTCTGATCCTCACTGGCGGAATAACCTGGTACCCACAAGAGGACTGTGTGAAG
>TCONS_00046519
CTTCACTTGACAGATCCCAGACGGGATAAGGTCACAATGGCTCCTTTGAGGCCAAGGCTGTACACCTGTGATGCCATATGAATCGACGACCTTGGCTGGGTCCCCGTGGTGTCCATAGACCAGCGCCCGGACCCGGGAAGGCTCGgcagaggcagagaaggaggcGGAGGCAGGCCGTCGGCGGCGGGACTCTGGGAGCAGCCTCTGCCCCAGCTGGGCCGGGGCTCGAGCCCTGCAGAGCGCTCCGCAAACCCACATGTTCCG
>TCONS_00046715
CTGATGTTGGGAAGGCACTCCAGCTTTCCCAAAGCTGTGCACTGTCTAGCGGAGGGAACGCGATGATCTAATAGTCTCGCCGACAAATGTGGAATTGGAATGTGACGCGTTCCGTGGAGAAAGGCGCTGTGTTTGTTTCGGTGTGCATGCACACCAGTGAGTGGATGTGTGCATCTCAGTGTGGGTGCACACCAGTGAGTGAATGTGTGCGCCTTGGTGTGAGTGCACACCAGTGAGTGAA
>TCONS_00046982
CGCGTCTGAGCCGGCGCTCGCGCCCAGCCGAGCGAGCCCAGACAGCGCAGCCTAGGGAGGGGGCTGCCCCAGCCCGgtgccctccccccagccccgggCCCCGGAGACCGGCCTTCCGGGAGGGGAGACGAAGTCCCGTTACACGATCGGGGGATCAGCAGCCGAGGACGCCCAGGTCCCGAAGCCAACAGaaGGTTTGGGGCTGGGACCCTAAACACCTGAGCGCA
>TCONS_00047007
GAgcacgcctgaggccagggcagaGCAGGCGCTGGGGGCGGGGTCGAAGGCGGCGGCCAGGCGCAGGGACAGAATCACAGATAGTAAGAGGGGACAGGCTGGGGTCATCCTATGTCCCTTGCCCTGGGCGCCGTCAGCAGCAGGAGCGGGGGCCGGCGCTGGCGGAGGCGGCCACGGGGCGCAAGTTTGCCATCCCTAAGGCGGGGGCTTGGCCGGGCGCGGGGCAGCTCGCTGCAGCCGCGCGGAGGGCCGAGGCTCCCGCTCCGCGGAGCGGCGGGTGCAGAAAAGGCGCCGCGGAGCCGCGCGGGGCGGGCGGGCGCCGGGCCGGGCGCGGGCTCCTGCCGCCGCCTCCTCGCcacgccgccccccaccccccggctccCCGCTTCCCCGCTCTGA…
>TCONS_00047137
CCCATGTAGACGGCATCTTTTGTAAGTTAATAGCGGTTTGGCACCTTCGCCTTCAAATGCGCTTATTTATTATTGATTGTGCCAGTAGCCAGGTTCTGTGTCTTTCAAAGGCggttcccccccgcccccggctgtcgtttttctttttaaattgaaatatagtagaCATATAACCTTATGTTAGGCTTAGTACAAAATGCGTTTGCAAGCGGTAGATTCTCACCTATTGGGCTTTTAAACTACACACATCAGTATTACTTCTGTTCTTAATAAGCCTCTATATTTGAAGAACTTTAGTAAATGGAGTGCTTTCGCCTATatgaattatttcacttattttcacaTAAAACAACCATCTAGTCAGGCCGGTGGTTTTTCCACTTTCTAGGTGAGGAAACG…
>TCONS_00047163
TGTGGGCTGAGATTGTTTCTGAAGAACATATAGATGTTTTACACCAAGGAGAGGAAACAGAATGTGAAAGGCACAGGGGTGTGAAATATTTAGGGAAACTATGACTAAGTCAGTCTGAAAAAGCATAaactccaaggcatgtgggaagtGGTGAGTGATGAGGTTAGAAAAGTTGGTCAGGACACTGAATGTCATGTGAGGCTACCTAGCATCATCCTGGCCACTGAAAGATTTTAAGGAGAGAAGAAGCACAATTCATGTACTACAGGAAATCACACCAGTGAGACGGCAGAATGCAGAGCTGTGGCCTGAGGGCTGGAGACAAAGAACAGCTAGAAAGCTGCTGTGAGAGTCCAGGCATATCTTAGGGATactgtgggttcagttccagaaGACAAG…
>TCONS_00047164
TGGCCACTGAAAGATTTTAAGGAGAGAAGAAGCACAATTCATGTACTACAGGAAATCACACCAGTGAGACGGCAGAATGCAGAGCTGTGGCCTGAGGGCTGGAGACAAAGAACAGCTAGAAAGCTGCTGTGAGAGTCCAGCCCCGGGTACAGCAGGCCACTCAGCAGAGGGTGCTCCACTTGCTTCACCACCTCGGCTCCAGCTTTCTTGGCATCGTGCTGTGTGACCACGGAAGAGAGGCGGTAGACATCCAGCGTGTACTCTCTGAGAGGAGACAAGAGGAGACATCTCGAAGACGGGGCCCAGGTCTCAATGCAACCCTAAAAGTGTGTTGTTAATTCACTCTCCTGATCTTAAGACATTCagaaagaatcagttcagttcagtcgctcagttgtg…
>TCONS_00047203
TTTCAGATAGTCAGAGATGGACCGGGAGGGGCAAATCTGCCAGAAATGAAAATGCCTGAGAAAGATCTGAGTGCTTATCTGTCAGGAAAGCTGTCGCAGAAGGGATTCCTTGGGGAAGGGACAAAAGGATGCACCTGGCAAGGTGACTTCGGatgaagaaacccatcagacccgtggcggattcacgtgatgtatggcaaaacccacaatatt
>TCONS_00047208
TTCTAACCTGGTGCTTAACTGGGAACCTTCGGCGTCTGGCACAAACTCCTTAGTTGGGAGTCCCGGACCCTTCGCCATCTGGGCCCCGATGTCCTCCAACATCTCTCCTGACTCCCTGCTTTCAGCCAGCCCCAGTGCCCACTCAGAGCTTCCCTCTGCGAGGCCTCTGTGCATGAAAATTCCTCTGCCAGCAATTCGTTTCCCACCGAACGCTCCAGAGGAACTTGGTCAGGGACCGACCGCTCCAAGAGCCCCCTCTTCCGGGAAGCCTTCCCGGACACTCCTTCCAGAACTCCCCAGCTCCCCACACCTCCGCCGGCCCCTCTTCGTCTCACTTCGTTCGGAGCGGTGATCGTCAGCGCACCTACGGGCGTTTTTGGACATAGTTGGGGGTGGAGG…
>TCONS_00047352
ctgACAGGTCAGCAGCCACATTCGATTCTCACAGGAGCTCGAACCAAAACAAGACTGTGGAGTAGACTGACGTAAGCAACACACTTCAGGTGTCACTGTCCCCCAGCACCCCTGGATGGGACCATCCAGTtgcaggaaaacaagctcagAGCTCCCACTGATTCTGCACTATGcttcatgctgttgctgctaagtcacttcagtcgtgtccaactctgtgtgaccccatagacgacagcccaccaggctctgccgtccctgggattctccagatatcAACAGTCTTCCAAGGACTCAtgtgtggggttggggtggggaacaATTTCAGTGAAGGGTGAATCTGTTTCTCCCTTTTTAGTGTCCAACCCTGATTGAGTCTCTGAATTCTAGAATTCTAGA…
>TCONS_00047353
tgACAGGTCAGCAGCCACATTCGATTCTCACAGGAGCTCGAACCAAAACAAGACTGTGGAGTAGACTGACGTAAGCAACACACTTCAGGTGTCACTGTCCCCCAGCACCCCTGGATGGGACCATCCAGTtgcaggaaaacaagctcagAGCTCCCACTGATTCTGCACTATGcttcatgctgttgctgctaagtcacttcagtcgtgtccaactctgtgtgaccccatagacgacagcccaccaggctctgccgtccctgggattctccaggcaagaacactagagtgggttgccatttccttctccaatgcatgaaaatgaaaagtgaaagtgaggttgctcactttcaactcttcgcgaccccatggactggagcctacctggcttttccgtccatg…
>TCONS_00047471
GAAGatcttaatatatttatttgaaaaccaAGTTGTGTGAAAGAGAACACTAGTCATATACCATCTCTTCAACCAAAGACTTGCAGACAAGGTCAGCACAGAGGCAATGATACATGCAGTGAATAGCAGGTCTCAGCATAAAGTTCCTCACAGGCATTTCCAATACGAGCCTGGACAATCTTCTTCAGGTGAGCAATAAGATCCTCTGGTCCTTAGTCATCAATATACTCAAATGGTTCTGGGGGTTCTGGCTCTTGTTCTTCCTCCTCAATTTTTGGGCCATGAGCTGCCACGGGTTCCACCAGCTCTTCAATGTCTTCACTGGTATCCTTCAGAATGATGATGCCTCCAATGGACAGAGGTTTGAAAGGCTGGTATCTACAGGTCTCCAGCATGCTT…
>TCONS_00047472
CTGAGTTACATTCTGGAGCAGGCCCCTTCCTCAGGGACCTATGAAAACAGTTTGCAGACCAGCCACTTTGAATAGAACTGGCAGAACATTAGACTAGGGGAgagaatcaagaaaaaaagaaaaaggaattggtGGTTACATATTCAGGAAGAAGTTAAAGAGAAGTTTTAATGTCATTACATAAATAGGGATTAAGAACAGAAGGGGAAAGTGAGACCAGATCCTTGTAAAATCATTTGTGAAGAACGACAGAGAGACTTCTCGCAGTACACAATTTTGCTCCACACGCACCTCTGGTCCTTAGTCATCAATATACTCAAATGGTTCTGGGGGTTCTGGCTCTTGTTCTTCCTCCTCAATTTTTGGGCCATGAGCTGCCACGGGTTCCACCAGCTCTTC…
>TCONS_00047705
GGGGACACGACTGACTGCCCTTTAAACAAAACAATCATCTTGGCATTCACCTCAGGAGTTCTTCCTAGCACTGAATATTATCCCCCTATCATCCTGTAAGCCTTTTCTGCTGTCCTATTCAGGCTCTTCGCCAGGATGAGGGACCAGTTGTCAGAGAATTCTGCAGGTGTCTATTTCATCTTTCATTTCAAGccatgtacggatgtgagagttgggccataaagaaagctgagcatggaag
>TCONS_00047868
TGAATATAACCCTAAAAGTTACTCATTACAGTCTTGGTAAATCACCTGCGTGTGCATGTGAACAAATCAAAGGAAAAGGTCGGCATGTACATACGTCAGCTGGGACAGCCACCCACACATGGGAACAAAGGTGGAGCTGGAGGAGTGCCCACAGCTGAGCGTTTGAGAGGCAGGATTCCAGATTCAAAAGCCTCACCGACAGATCCTGTAGTTGAGGTTGAAGGTCGAGGCCAATAAAATTGCTTCTTCCCAAGGCATCCTCTGATGATTGCTGAAAACCTCAGTTCTCTGCAGTCCTGGACTCCAGCCTCTCCACCCGTCCTCCCAAGAGCAAAGGTCTCCACTTGTTCTGAGCAGATGATCTGCCTGTCACTTACCCCTGGCAGAAGCACCTGCTTT…
>TCONS_00047932
ggagtgggttgccatttccttctccaatgcatgaaagtgaaaagtgaaagtgaagtcgctcaggcgtgtccgactctttgtgaccccttggactgcagcctaccaggctcctccatccatgggatttgccaggcaagagtactggagtgggttgccattgccttctcctccattCCTCTAGGGAGCTCTGATTCCTTTTACTGGAGAATTgtgttagaaaccaagatcttggCACTAGATTTGTTTGTTGCTACTagaatgttatttcttttttgctcTCTTAGCTGTCAGAGCAaggaaatgtatgtgtgtgtattaacctcgatatatataatatatatgtttatataatatataatagatataataacatatagtatatatgatgtataatatata…
CTTCCCTTTGTGTTCAATAGGTAAGCAGGTCTTCGTCTTGTCTGAAGACAAGACTTTTTGTCTTAAAGATCCAGGACTTCATCTCACAAGGTCCTATTTTTGCGTTTTACTACTACTACTTTTACTACTTTTATGTTGTGTTCTGGCCTTTCCGCCATACCCACCTTCTCTCTGAAGTAGCTTTTCTGTCTTCCCAAGACACCTCCTAATCTTGACTTCAGGTTCAGTTCTTGGCCGCCATCTGGTCTGTGGCTTCCCTGTTGCTTCCCTCTCCCACCAGGACATTTTTGGCTGCTATGTGTTCAGGTTATCAGGAGGGGATATGAGATCCAAGGATTTCTAGTTCTTCATGAGAATAGCACCAGCAAGAGTTAATGTCTGAgggcttatgctgctgct…
>TCONS_00047933
gaaatggTCTCAACTTGTGTAATTCTGGCAATAGAATTCCTGACATACTAGATCATAAAGATTATAGCTAGGCGTCTTTtatactgtgtatgtgtgtgtctgcatgtattCTTACCTTGGGTTACATGTGTAATTTTTCAAGCACATTCCCGTATAATCAGTTTTGTTGTCTGTACTTGTTGACTAGCAAAGCTTCTGGAAAAGTTGTTTAGAAATATAGGACCCAAGGGTTTCCTTAAACATATCCTTTTCATCAAAATGAATCTCTGggcaaaaactatttttaaacttgtttaaaaattaaCTGACCTGAAATAAATCTTCGTTCCTTTACGAACCAGATATTAAAAATAGGGATCTGTATCTGTTAAAGGCTTTTGTTTCAAAATTCCAAAAATA…
>TCONS_00048115
ggggaaggcAAATTAATTTGTTGACTTTTAAAGCCCTGTTACAATGAAATATGCCCCCCTCCTGTTTTAGCATGAGTTAAAGCTAAGGAATTTTCAGAATAGTCACAGAGGAAGAGTGGGTATGATACAAAGAGCTTATATTAAGTTCTTCCTCAGCCTTGTCTACTGCAAAAGCTTTGGCCTGTGTTTTCTGTATACAAAGTAAATAAAACTTGACCAGGATTATTTTCCCTAACAGGCAATATCACCTCCAGAGAGGTCGATGTCCTTATAAACAATGTCCTTGATCTTATGCTACAGTCACTATTGACCTTTGGACCTCTAGAGAAACCCTGTTGACAGGAGCTGGCACCCAAGTacaaggaaaaaaagacattcaAATACACAATGATTTTGCTG…
>TCONS_00048254
ggccaaagtactggagtttcagctttagcatcattccttccaaagaaatcccagggctgatctcctttagaatggactggttggatctccctgcagtccaagggactcccaagagtcttctccaacaccacagttcacaagcatcaattcttcagagctcagctttcttcacagtccaactctcacatccatacgtgaccacaggaaaaaccatagccttgatgagacagacctttgttggcaaagtaaagtctctgcttttcaatgtgctatctaggttagtcataacttttcttccaaggagcaagcgtcttttaatttcatggctgcagtcaccatctgcagtgattttggagcccctcaaaataaatctgacactgtttccactgcttcctcatc…
>TCONS_00048278
ATTTCCCTTTTtaccagagaagaaaaatttgTTCGGCCTGGTGAAGCTTCAGGAGGAAGAGGCTTAAGggaattgatattttaaaatatcttgccaCTCAAGTAACAATACAATGAGCTTCCGAGGAAAGGTTTTTAAACGGGATCCCAGTGAATTTTGGAAGAAGAGACGAACAGTGAGGAGAAAAAATCAAGAAGAAATCCACAGATTTACCTCTCAAGAAAAGCCTCGGCTTCTCGAGCCTTTGGATTATGAAACTGTCATCGAAGAACTTGAAAAGACCTATCAGAATGATCCCCTTCGAGATCTCCTGTTCTTCCCCAGTGACGACTTTTCACCCAGCCACACTGCTGTTTCGTCAGTTTTCTGGCCCAGTTTCCTGTGAGCTATGTTGTAGAC…
>TCONS_00048310
ctgaagaagggaatggcaacccactccagtattcTTGCctagtaaatcccatggacagaggagcctggcaggctacagtccatggggtagcatggagtcagacacaacttagcaactaaaccgccTTGCAATATGTAATAAAAgtactggtttttaaaaaaaatttttatagtttctgaaatTTTTACTTTCCTAACAGGAATATATTGGGAAGTTAATTCTAAGCTTGCCATTTAAATGATTACCCAGGGGTGGATCCAGGGCCCCTGAAGCTTATACACTTCAGTACTCTCTTTATAAAAAGAACTTAGAATTAGTTTCCAGGTCTTGGAAGGAGCTTTTGTAAGTTTAAACCTCTCTAGATTCAAAGTGTGTGTACCTCTCAGATACAAGTTTTAA…
>TCONS_00048311
attggaatgaaaactgaccttttccaacctgtggccagtgctgagttttccatatttgttggcatattgagtgcagcagcactttaacagcatcattttttaggatttgaaagagctcagctggaattccatcatctccactagtttcgtttgtagtaatgcttcctaagacccatttgacttcgcattccaagatgtctggctctagtgagtgagTGTACCATTCTGGTTATCCAGGtccttaagacctttttttgtacagttcttctgtgtattctagccaaCTCTTGGAAGcaaatctcttctgcctctgttagatccttgtcgtttctgtcctttattgtgcccacctttgtaTGAAAtactcccttgatatctccagttttcttgaaaagatct…
>TCONS_00048327
GCCAGAGTCTGGGTGGGGCGGGAAGCCGAAGTCCTCTTCCAGCCTACAGGGAGACTCGCCTGGCACCGGTGGGACCTGAGTCCCTGGACTCAGCCCGCGAGAGAGGCGGGCTAGAGGCGGGATGCGGGTGGGCTGGGGGGACCTGGCGTGGCTTCTTTTCTGAATGCGGCCTGCGAGATTCCCTGGAAGTCAGCTTCTACTTCCTCTCTGTCATTGACTATGGGTCCCGGCTCTCTGGTCTCTGAATGGACTCTGATTGCCCTGTTATTCTCCTTCTTGAATCCTTAGTGCCCTTTCTTTGGCTTCCCATTTTTGGATTCTCCTGATACCGTCTCCCATGAActgaaccccccccccaccctcaccctcatcTTTAATAGCGCACAGAGGTCACGTGGT…
>TCONS_00048356
GTTGCAAGATGGGAGAAACTCTGAGCTGCAAATACCGGTCAGGATGCTTTCATTTGCAAGCAAGAGAAGCTCGAGcacgtgtgtggtgtgtgttatcagttgctcagtcgtgtctgacgctttgcgaccttatggactgtagcccacaaggctcctctgttcataggattctccaggcaagcctactggagcggatagccatttcctcttccaagaaatcttcccaacccaaggattcaactggtgtctcctgcatctcctgcaattgcaagaggattctttcccactgagccacctaggaagcccagctCTAACTAATAGGCATTTAATAGATGATGACCACTATAACTGTGGTGGCCCAGTACATCTAATGACGGGAAGGGACAATGGTGCCAGCAA…
>TCONS_00048470
ggaaaaaccatagccttgactagatggacctttgttggcaaagtaatgtctctgctttttaatatgctatctaggttggtcataactttcctttcaaggagtaagcgtcttctaatttcatggctgcagtcacaatctgaagtgattttggagcccccccaaaataaagtctgccactgtttccactgtttccccatctatttgccatgaagtgatgggaccagatgccatgatcttcgttttctgaatgttgagttttaagccaactttttcactctcttctttcactttcatcaagaggctgtttagttcttcattttctgcctaagagtgtgtcatctgcatatctgaggttattgatatttctcccagcaatcttgattccagcttgtgcttcat…
>TCONS_00048536
CAGGGAGGAGTGAGAGCTGGGGCCGTTACTGCAATTTACCACAGAGAATCATTGAACAGCATTACTCTCCCACTGTGTCAGAGGTGCTGTTTTAAATGATTGCTCGGCAGTTAACAGAAAACACAGGTACCTGAGGCCTGCTTGATCCACTGCTCTGTAAGAGGGACCACCATCCCCTTAAATCTGACTGCTATGGATTACCAGGAAGTTGTTCTTAGAAACGGAACCAGAGGCTTGAATACTACAGTAAgacagggaaggaagaaataaaattaaaatataaagaaatgtccttaagttatttgttttaaaatgattttaaagaattataaCAACTGATTCTTAATTTACATATAATgaaatttcaaacaaaatataGTATGTGCTTTTTATATTTGT…
>TCONS_00048694
aaaaaattaagAACTCTTCACTACTTTAAAAAACTATACATAGGAAGACCATCCAAGTAAGGGTAAGCTAATCTACCCTTCCTCTTGCAATCCTCTGTCTAATCATTGGTAACGATTTAGTTTGTTGTTCCTGACATTTTCCTTAGTTTGAACAGTCAGACCCATATACATGCTCACAGTTCTGGGGTCATGCTCTGCTTACTGGTTTGCAACAAGTTTTGGCTTCTACTTTCCATAGTGCAATCTCATGACGTTTCACTTAACATGCCCCATTTTTCCAGGCCAGTACCTTCCTTTAGACCTACCTCCTTCTTCTATGTCATGCAGAAGTCTCTTGTGTGGATGTCCACAATCTGGGCAGCTATGCTTGTTGATGAATCTTCTGTTGTCTCCAGCTCC…
>TCONS_00048912
GGGGCATGTGAGATGCTAGCAGTTGTGTTATTTCCTATAAACCTAAACCTCAATTAAACTGGAAGTAAATCACATCATCCCTAATCATTTCCCAATTGTAATGCGGGAAGTTGGGTTGAGCAGTAAGCTCATGATAAAACCAAGGGGATGGCAGTGGGGACCTATAGTCAAAAATAGTTGCCCAGGAAATTCCTttgaagtccagtggttaggattccatgcttccactgcaggggacacgggtttgatcctggtgagagaactaagatccagcacgcCAAGTGGtgtgaacaaagaaaaaaaaaaaaagctgcccaGAAGAGGACTGCTATTGTGGGGACTGTCAGAGCACAGGAGCAGATGTAGGTGAGGAAGCTAACAGATTTACTCTGGAGCACG…
>TCONS_00048920
aatctatgAATGTGTTAAAATTCATAAAACTGtgcatctgaaaaagaattttacTGTATGTTAATTATAAACTCAATTTTAATAAAGAAGTAGGAAGATGGACAGAAGAGAATATCAagcattctttctttaaaatttaagaacaatTTTTACAAAAGAATGTGGTGCCAAGGGGATTTCTTTCTATTGCACAAAGAAGTCAAAGAAACTACTGAATTCCTAGgaattcatcattttatttttcaacttggaATAAAACTACTTTTCTGATCTACAAAGTGCAGAATTGCAAGAGgaatttatgtttatattatgATAGAAACCACAGAACAGccacatctccctccccatttgCGTATTCACTGCTCGAAGGAGAGCCTTGACTCAAATGTAGACCTG…
>TCONS_00048940
CAGCAGGTCACATCAGGTTATAAGCACTGTATGAGTCTGCCATGTATTAGCTCCTTCTGCAGGCTGAGATACAGAGAGGAACGAAGAGGAGATGTTTCTGCCACTGAAAAACTTCAGTGTCATTAGGAAATAGATTCGTGAACAAATAATGTCAGCCTGATCTGGTCTATGTTCTGATGTAGATACATGTAGGAATAATGGGAACACAGCAAAGGGCTGTGGAATTAGCCTTGAAGCTGGAGGAGGTGATGCTGGGGAGGATGCTGCCTGATGACAAGCATTTAGCTTGGTGAAGGAGGTGGAAGACAGCGCAGATACTGAGGCCTCTCTTCTGATCTTTGGACTTCCTTCCACTTCAACTTATATGACAGCAATTCAGGTGATGGTCTCTGATGCTTC…
>TCONS_00048990
AGGGTCCAATGGCTGATAACAATGATGGGAGACCAGAATCCAATGATGGGAGGCCAGAATGGAATCTTCTAAAGTAGTCCAGATAGAGCCATCAGGATCTGCTGGTTGGATGTGGGAAGTAAAGAAAGAGAAGACCCAAGAATGCATTCAAGACTTCTGACTGGAACCATTGGAAGGTTGGCTTTGCCATCGAGTGAGATGAGGAGGACTGTGGATGGAGCAGATTTAGGGGTGAAGATATGGTATCCATATTTGAAAATCTTGAGTTTAGATGTTTAATAAATCTCTAAAAAGAGATGTCTAGTAGGAATATTTGTAGTTGAATCTGTTTTGGTAACTCACTGTATCATTTGACTCATGCAAATAAACTTCCAAGTTTGTGAAAAATGCATAATAAAA…
>TCONS_00049589
ATCACATTTGCCCAGCGGACATGCCCATGGAATGAAAGATAAatgcctgccctgccctcctctggtGCTTCAGGAGCATGacaaggccGACGGAGCCCAGAGAGGTGGAAAGggatttgctcaagatcacagaGCAGTGAGTGGTTGGGCAGAGACTCACCCTGGCAGCCTGACCCCGGAGTCcacactcttccttttttttttttttatggcatatggttccctgaccagggatcaaacccatgccctctgcagtgaaagcatggagttttCATCACTGGATGGCCAGACCACCTCCTCACACGCGCAGTTGTCCTGAGGACCGCAGAGGGTCCGAGACCCCAGCAGCTCTCAGGAGAAGGTGCCTTGAGTGGAGGATCCTGGAGACTTCTTTCAGTC…
>TCONS_00049645
GTGGGATGTTAGCGGGGGGCCATTAGGAGGAGAGGGGTATGTGTGCCCTGGGGCACAGTGAAGCACAGAGCCAGTCACAGATTAACCTCCTGGCCTGTTTCCACCTGCTGGGCCTGGGCACCCAAGCGAGGGTATCCAGAGGTGTCTGGGTTCAAACCAGGTTCTGTtcaaggaagcagggaaggaaggTCACTTGTGGGTCATGTGTGATCGGAGGAGCCACTGAAAAGCTCCAGTGCCCTCTCCTGCACTCTGAAAATCACACCGGCTTGAATTCCACCATCAGTCTCTGGCTTATGAAGATCCTCTATGCATGTACAGACAGGCTCATTTAATCTAATCCTCACACCGGTACTAAAAGATAGGCATTAGTATAATCCCTTAGGACACAGAGGAGGA…
>TCONS_00049835
gaagaatcaGATGGTGATGATGAAAGGTACAAGTACAAGGTGAAGTGGGAGGACTAGCATCTATTAGGacgaggcaatggcaacccactccagtgctcttgcctggaaaatcccatggatggcggagcctggtgggctgccgtctatggggtcgcacagagttggacatgactgaagcgacttagcagcagcaacagcagcagcagcagcagcagcagcagcatctattaAAGACTTAGTCCATGCCAGGCTATTGTGCTAGTCACTGAGCCTGTGAAGATAAAACAGACAGAACTCTGACCTCAAGGAGCAAACAATCTAAGGAAAACAAATAATGAGAGTCTTAGACCTCAGGAAAATGTAGCAGCTGTGGTCTTGTGTTTGAAGGTGTGTCCCATG…
>TCONS_00049876
GGAGaaagggggaagagagaggaagcagGCAGTAAAAATGTTCTGCTGCAGACAGATCATTCCTTTGGGATCAAAAAGTCAATGACTGTCAATGCTGAAAGGAACCTAGAAGGATCATTGCATCCATCTCCTGCCTCTATTGCTGGAATCCACTTTGCCCTAGAGCCACGAGGCCTGTGCAATGTTTGAGAAaatcgaggctcagagaggctgaggaacCTCCGCAAGTGAGAAAGCAGCGATTCATCTGACCTGATCACACCAGCCCAGGTTTGTGATGGAAGTCAAGACAACCACCATATTTCCCATCAAAGGCTCACCAGCATCTATGTTTTCCATGCATTTAGAAAACACGTGTttgtgtatattaccatatatatacGTATGCATTAATCACTT…
>TCONS_00049877
AAGTCAATGACTGTCAATGCTGAAAGGAACCTAGAAGGATCATTGCATCCATCTCCTGCCTCTATTGCTGGAATCCACTTTGCCCTAGAATTTCTGTAGTTTAGTAAACAGACTGTGTTGAGCTGCCTCACAGAGAAAACGGGTCCAGCAAGGCTGCAGCAACACTAGCCAATGAAGAGAATCTGTGACAAGGGTCTTTGCTCTTTGCTACGTGGGCACGAGGTCAACAGCGACCTTCTGGTCAACCATGAGACTGGCTGAAGACTCTACTGTTCCCTACCTCTTTGTTCCACCCACACTCTCTCAACCACTCCCACTCCTGCACCTGGGAGGACAAAGCCAACTTCATTTTTCTACAAGTGAACTTTGTCATTCACAGCATTTGGATTTCCT
>TCONS_00049885
catctggaagttcatggttcatgtattgctgaagcctggcttggacaattttgagcactgagttactagtgtgtgagGGAACCCAACTCAATGCAGTGAGTTCCTGAATGACattgcagggcagggcagggatgtGGACAGGACTCAAACCCAAGCCTTCTGATCATTCCAGGTGAGTGGATCACCATACCAGCAGTGTTCTGGGACCAAATTCCATCAGGTAGTTGTAGCTATTTGAGACTTAAAGTTCTGATGTGTGGAATACATGACTTTAAATTGGTTCCTGACTCTTATTTTGGTTAAATGTTAGATATTTTTCAAACAAAGTAAAAGGCCTCAATAGAAGATCCAAGATGGGTACTAGGAGGTGGGGTGAATAAAGAGAGGAGATGGGAGATT…
>TCONS_00050212
CCAAACTTGATCCTCTTTCTAGATAAACATAGATGTACAGATGGATATCATAATTCTTTacaaagtatctttttaaaaattcttgaacTGGATTTTTTTATAATGCCTATTTCATTCTTAAAACAATGACAGCTGAATTTGATTTAGTTAAAAGCTTAGTTAACTGGTAGTTTACTACTAAAAATGTTTGGTTTGCATCCATTCCCTGTAATAACATTTCATGGCTACATGTGATAcaataagtgcttaataaatcaGTGTTATTGTTGTTGCCACAGACTCTCTTATTTTAATGAGTATATGGTTCTTTTTAAAAGGTGATGGTAAAATACACAATTCCAGCAGTTCTTGTTCTTCACAACACTTGTTAACTTTGTACACACATCGGCCTGTTCCTCT…
>TCONS_00050860
GGGACCGGAAACGGGTGGCCCAGCGCCGGCCACCCGCCCCCTCCCGGCCCGGCGCGGCGGTCTACCCGGGCTCTGGCCCTTTAAAGCCGGTCATTTCCGCCGGCGACCTTGGGGGCGGGGAGAGCAACGCGCGCGCCTCGCGAGGCCGTCTCCGGAGCCGTAAGTAGAGGCCAGGCCGTGCTGCGGGCCCCAGTGCGTGGCCCGCCGGGCTCCCGGGGCGCTGGCCGCGCCCTCGGCAGGGAGGTTCCGGCGCTCGCGGGGCGGGGTGAGGCCGGGCCGAGCGGGCGGCCCCTCTCCAGGCTCCCGCCCCTACGCCGCAGCTTCCCGTAGCCCCGGGGCCCGGCGGAAGGACtctccaGGAAATGGATCTGCGTAGACCGTGTATATCCAGCCGGTACC…
>TCONS_00050861
GGGACCGGAAACGGGTGGCCCAGCGCCGGCCACCCGCCCCCTCCCGGCCCGGCGCGGCGGTCTACCCGGGCTCTGGCCCTTTAAAGCCGGTCATTTCCGCCGGCGACCTTGGGGGCGGGGAGAGCAACGCGCGCGCCTCGCGAGGCCGTCTCCGGAGCCGTAAGTAGAGGCCAGGCCGTGCTGCGGGCCCCAGTGCGTGGCCCGCCGGGCTCCCGGGGCGCTGGCCGCGCCCTCGGCAGGGAGGTTCCGGCGCTCGCGGGGCGGGGTGAGGCCGGGCCGAGCGGGCGGCCCCTCTCCAGGCTCCCGCCCCTACGCCGCAGCTTCCCGTAGCCCCGGGGCCCGGCGGAAGGACtctccaGGAAATGGATCTGCGTAGACCGTGTATATCCAGCCGGTACC…
>TCONS_00050862
[truncated: 15,605 more rows]
