# Supplementary material for: Comprehensive Transcriptome Analysis of Hair Follicle Morphogenesis Reveals That lncRNA-H19 Promotes Dermal Papilla Cell Proliferation through the Chi-miR-214-3p/β-Catenin Axis in Cashmere Goats
Source: Int J Mol Sci. 2022 Sep 2;23(17):10006. doi: 10.3390/ijms231710006 (PMC9456307; doi:10.3390/ijms231710006)
Supplement: Supplementary file 1 [file ijms-23-10006-s001.zip › ijms-1812373-supplementary/Supplementary File S3 Novel mRNA information.xlsx]

## Sheet:  location information
Supplementary file 3 Novel mRNA location information
Novel_mRNA_ID	Novel_mRNA_Gene_ID	Novel_mRNA_Gene_Name	Gene_Type	Status	Chromosome	Start	End	Strand	Exon_number	Length	ORF
TCONS_00290241	XLOC_254666	XLOC_254666	novel	Novel_mRNA	NC_030815.1	92668428	92672188	-	2	3368	144
TCONS_00656334	106503513	LOC106503513	lncRNA	Novel_mRNA	NC_030830.1	13697578	13843694	-	2	138419	495
TCONS_00055246	XLOC_049437	XLOC_049437	novel	Novel_mRNA	NC_030809.1	70743917	70784012	+	2	22243	285
TCONS_00523751	XLOC_460911	XLOC_460911	novel	Novel_mRNA	NC_030824.1	53516695	53533223	+	4	12742	496
TCONS_00131546	102175739	CTTNBP2	protein_coding	Novel_mRNA	NC_030811.1	69623950	69629979	+	2	3699	185
TCONS_00525764	XLOC_462674	XLOC_462674	novel	Novel_mRNA	NC_030824.1	67244124	67267941	+	2	23794	335
TCONS_00690701	102175264	SNX29	protein_coding	Novel_mRNA	NC_030832.1	11153579	11177349	-	3	7402	271
TCONS_00616012	XLOC_537652	XLOC_537652	novel	Novel_mRNA	NC_030828.1	68495495	68512149	+	11	1316	438
TCONS_00648804	102173348	LOC102173348	protein_coding	Novel_mRNA	NC_030830.1	19930720	19998641	+	2	20877	333
TCONS_00564891	102176556	PLD2	protein_coding	Novel_mRNA	NC_030826.1	26360456	26368585	+	2	2407	214
TCONS_00758053	102189948	LOC102189948	protein_coding	Novel_mRNA	NW_017189516.1	25273044	25355452	+	2	34770	407
TCONS_00066769	102190829	KHDRBS1	protein_coding	Novel_mRNA	NC_030809.1	14259517	14275262	-	2	2880	228
TCONS_00345458	XLOC_303858	XLOC_303858	novel	Novel_mRNA	NC_030817.1	55881386	55904842	-	2	19024	264
TCONS_00479690	XLOC_422643	XLOC_422643	novel	Novel_mRNA	NC_030822.1	572941	587384	-	3	11854	311
TCONS_00345457	XLOC_303858	XLOC_303858	novel	Novel_mRNA	NC_030817.1	55881386	55904842	-	2	21454	264
TCONS_00616011	XLOC_537652	XLOC_537652	novel	Novel_mRNA	NC_030828.1	68490253	68512149	+	12	1724	574
TCONS_00616021	XLOC_537656	XLOC_537656	novel	Novel_mRNA	NC_030828.1	68513417	68527132	+	11	4410	392
TCONS_00065454	102176477	RCAN3	protein_coding	Novel_mRNA	NC_030809.1	7498945	7515642	-	2	4338	238
TCONS_00312016	XLOC_274600	XLOC_274600	novel	Novel_mRNA	NC_030816.1	28194281	28222102	-	3	9588	397
TCONS_00175210	108636192	TRNAE-CUC	tRNA	Novel_mRNA	NC_030812.1	22638491	22964186	-	5	2619	207
TCONS_00608607	XLOC_531318	XLOC_531318	novel	Novel_mRNA	NC_030828.1	22859657	22864497	+	4	1830	231
TCONS_00130083	XLOC_113761	XLOC_113761	novel	Novel_mRNA	NC_030811.1	60486780	60539915	+	2	52188	303
TCONS_00425963	102171438	LOC102171438	protein_coding	Novel_mRNA	NC_030820.1	10637388	10687770	-	4	48325	335
TCONS_00470414	102190054	HIPK3	protein_coding	Novel_mRNA	NC_030822.1	18996604	19070635	+	2	829	179
TCONS_00284276	102188854	VPS13A	protein_coding	Novel_mRNA	NC_030815.1	53181466	53188525	-	2	756	215
TCONS_00798628	XLOC_696173	XLOC_696173	novel	Novel_mRNA	NW_017200381.1	44	18957	+	5	5117	164
TCONS_00798629	XLOC_696173	XLOC_696173	novel	Novel_mRNA	NW_017200381.1	4694	18957	+	5	2965	139
TCONS_00037149	108636938	TRNAC-GCA	tRNA	Novel_mRNA	NC_030808.1	106087655	106118469	-	2	5152	400
TCONS_00183841	XLOC_160582	XLOC_160582	novel	Novel_mRNA	NC_030812.1	78326429	78336531	-	2	8820	342
TCONS_00326827	102186873	FBXO34	protein_coding	Novel_mRNA	NC_030817.1	35386029	35416385	+	3	30065	745
TCONS_00207264	102179178	ZGRF1	protein_coding	Novel_mRNA	NC_030813.1	13384574	13426291	-	2	9337	219
TCONS_00364730	XLOC_320463	XLOC_320463	novel	Novel_mRNA	NC_030818.1	76408116	76422422	+	2	14278	236
TCONS_00647588	102168402	LOC102168402	pseudogene	Novel_mRNA	NC_030830.1	13895874	14395271	+	9	251836	286
TCONS_00451111	106502810	LOC106502810	pseudogene	Novel_mRNA	NC_030821.1	82045824	82086584	+	2	17022	321
TCONS_00570600	XLOC_498444	XLOC_498444	novel	Novel_mRNA	NC_030826.1	56111919	56124423	+	4	1086	251
TCONS_00689442	102176755	LOC102176755	protein_coding	Novel_mRNA	NC_030832.1	2276544	2305560	-	3	4865	523
TCONS_00775123	102169849	LOC102169849	protein_coding	Novel_mRNA	NW_017189517.1	20898589	20918991	+	3	3749	335
TCONS_00801584	XLOC_698796	XLOC_698796	novel	Novel_mRNA	NW_017213831.1	13329	15181	+	2	926	230
TCONS_00305303	102180308	LOC102180308	pseudogene	Novel_mRNA	NC_030816.1	74499221	74511414	+	2	10665	456
TCONS_00803891	XLOC_700917	XLOC_700917	novel	Novel_mRNA	NW_017219053.1	1621	9213	+	4	651	211
TCONS_00321727	102185280	CASC4	protein_coding	Novel_mRNA	NC_030817.1	485473	514478	+	2	2537	230
TCONS_00185386	100861253	RERGL	protein_coding	Novel_mRNA	NC_030812.1	90466956	90554341	-	2	7929	217
TCONS_00517445	XLOC_455251	XLOC_455251	novel	Novel_mRNA	NC_030824.1	11871162	11889094	+	2	12677	255
TCONS_00118147	XLOC_103933	XLOC_103933	novel	Novel_mRNA	NC_030810.1	99222635	99231302	-	2	3798	286
TCONS_00118146	XLOC_103933	XLOC_103933	novel	Novel_mRNA	NC_030810.1	99222635	99231238	-	2	3454	286
TCONS_00497841	102183714	LOC102183714	protein_coding	Novel_mRNA	NC_030823.1	40492082	40507367	+	2	15246	463
TCONS_00438275	XLOC_385069	XLOC_385069	novel	Novel_mRNA	NC_030821.1	1643995	1654648	+	2	9973	203
TCONS_00263015	XLOC_230252	XLOC_230252	novel	Novel_mRNA	NC_030815.1	30003858	30052348	+	2	39910	447
TCONS_00454418	XLOC_399799	XLOC_399799	novel	Novel_mRNA	NC_030821.1	12523598	12538942	-	3	11286	153
TCONS_00517448	XLOC_455251	XLOC_455251	novel	Novel_mRNA	NC_030824.1	11875438	11931421	+	2	5071	255
TCONS_00123183	102191585	GIMAP8	protein_coding	Novel_mRNA	NC_030811.1	7767347	7798336	+	2	516	137
TCONS_00549230	XLOC_482227	XLOC_482227	novel	Novel_mRNA	NC_030825.1	24283	36616	-	2	2226	168
TCONS_00080970	XLOC_072180	XLOC_072180	novel	Novel_mRNA	NC_030809.1	113520828	113563430	-	2	20775	386
TCONS_00039569	102175808	LOC102175808	protein_coding	Novel_mRNA	NC_030808.1	121616719	121666530	-	2	1256	264
TCONS_00528965	102175608	ANAPC7	protein_coding	Novel_mRNA	NC_030824.1	16893463	16927674	-	2	2398	271
TCONS_00146328	102183391	CCDC129	protein_coding	Novel_mRNA	NC_030811.1	55377745	55468543	-	4	2519	157
TCONS_00543495	XLOC_478293	XLOC_478293	novel	Novel_mRNA	NC_030825.1	37182814	37213296	+	2	29612	360
TCONS_00133533	106502020	LOC106502020	pseudogene	Novel_mRNA	NC_030811.1	85730013	85785668	+	3	6283	186
TCONS_00675265	XLOC_588865	XLOC_588865	novel	Novel_mRNA	NC_030831.1	17089592	17093280	-	2	2516	205
TCONS_00478465	XLOC_421539	XLOC_421539	novel	Novel_mRNA	NC_030822.1	72419343	72426362	+	2	6841	299
TCONS_00629954	102186164	SETD5	protein_coding	Novel_mRNA	NC_030829.1	17030515	17047570	+	3	16625	284
TCONS_00515780	102189509	SEC14L2	protein_coding	Novel_mRNA	NC_030824.1	1844834	1860221	+	2	3782	498
TCONS_00406971	102186605	NBEA	protein_coding	Novel_mRNA	NC_030819.1	60680998	60704010	-	2	1271	363
TCONS_00730097	102170755	LOC102170755	misc_RNA	Novel_mRNA	NC_030835.1	26935249	27028902	+	2	2880	253
TCONS_00689441	XLOC_600315	XLOC_600315	novel	Novel_mRNA	NC_030832.1	2276544	2283110	-	2	5539	523
TCONS_00442840	XLOC_389286	XLOC_389286	novel	Novel_mRNA	NC_030821.1	33939377	33951529	+	2	7518	177
TCONS_00208350	102180639	LIN28A	protein_coding	Novel_mRNA	NC_030813.1	19031162	19055343	-	2	20769	286
TCONS_00208351	102180639	LIN28A	protein_coding	Novel_mRNA	NC_030813.1	19031162	19067290	-	4	20307	286
TCONS_00786245	XLOC_685981	XLOC_685981	novel	Novel_mRNA	NW_017189530.1	227110	227977	-	2	785	261
TCONS_00352704	XLOC_309864	XLOC_309864	novel	Novel_mRNA	NC_030817.1	100676287	100821712	-	3	7520	184
TCONS_00732617	102182198	LOC102182198	lncRNA	Novel_mRNA	NC_030835.1	43792724	43866665	+	2	3927	556
TCONS_00571805	XLOC_499547	XLOC_499547	novel	Novel_mRNA	NC_030826.1	61173305	61255948	+	2	7241	298
TCONS_00784489	XLOC_684445	XLOC_684445	novel	Novel_mRNA	NW_017189517.1	41870169	41903847	-	2	33001	271
TCONS_00785332	XLOC_685253	XLOC_685253	novel	Novel_mRNA	NW_017189518.1	413451	444272	+	4	14539	316
TCONS_00352439	XLOC_309639	XLOC_309639	novel	Novel_mRNA	NC_030817.1	98980304	99008148	-	5	10818	398
TCONS_00229760	102172062	AFAP1L1	protein_coding	Novel_mRNA	NC_030814.1	49682691	49684602	+	2	1155	176
TCONS_00221013	108636307	TRNAW-CCA	tRNA	Novel_mRNA	NC_030813.1	110412723	110421932	-	2	1095	165
TCONS_00187313	XLOC_163639	XLOC_163639	novel	Novel_mRNA	NC_030812.1	104364867	104371006	-	3	3486	167
TCONS_00118747	XLOC_104314	XLOC_104314	novel	Novel_mRNA	NC_030810.1	102052489	102062500	-	4	2130	428
TCONS_00803965	XLOC_700979	XLOC_700979	novel	Novel_mRNA	NW_017219360.1	4844	14187	+	2	1416	472
TCONS_00270351	102185836	LOC102185836	protein_coding	Novel_mRNA	NC_030815.1	75933236	75947236	+	3	2548	113
TCONS_00543681	102174839	LOC102174839	pseudogene	Novel_mRNA	NC_030825.1	38372541	38443913	+	3	556	177
TCONS_00701102	XLOC_609987	XLOC_609987	novel	Novel_mRNA	NC_030833.1	34146207	34151644	+	2	4445	177
TCONS_00701101	XLOC_609987	XLOC_609987	novel	Novel_mRNA	NC_030833.1	34146207	34151644	+	2	4368	177
TCONS_00118749	XLOC_104314	XLOC_104314	novel	Novel_mRNA	NC_030810.1	102052489	102062529	-	3	2486	537
TCONS_00118748	XLOC_104314	XLOC_104314	novel	Novel_mRNA	NC_030810.1	102052489	102062529	-	3	2486	537
TCONS_00783464	102182866	LOC102182866	protein_coding	Novel_mRNA	NW_017189517.1	33328453	33494796	-	2	30320	483
TCONS_00752843	XLOC_655934	XLOC_655934	novel	Novel_mRNA	NC_030836.1	38142880	38166300	-	2	5664	217
TCONS_00163519	102186094	DEPDC4	protein_coding	Novel_mRNA	NC_030812.1	62897487	62925666	+	2	3771	296
TCONS_00747814	XLOC_651307	XLOC_651307	novel	Novel_mRNA	NC_030836.1	2235144	2247364	-	2	12201	184
TCONS_00643666	102191657	SPINK8	protein_coding	Novel_mRNA	NC_030829.1	51594995	51616730	-	2	21092	238
TCONS_00782776	102189288	AGTR2	protein_coding	Novel_mRNA	NW_017189517.1	28524218	28547308	-	2	23041	372
TCONS_00345453	102175583	TLN2	protein_coding	Novel_mRNA	NC_030817.1	55873151	55904867	-	5	11325	201
TCONS_00345452	102175583	TLN2	protein_coding	Novel_mRNA	NC_030817.1	55873151	55897847	-	3	11306	224
TCONS_00782781	108634466	LOC108634466	lncRNA	Novel_mRNA	NW_017189517.1	28608681	28640905	-	3	23591	377
TCONS_00718673	XLOC_625773	XLOC_625773	novel	Novel_mRNA	NC_030834.1	1909745	1931812	-	2	21980	279
TCONS_00718672	XLOC_625773	XLOC_625773	novel	Novel_mRNA	NC_030834.1	1909745	1922988	-	2	12980	279
TCONS_00061421	XLOC_054962	XLOC_054962	novel	Novel_mRNA	NC_030809.1	115888675	116019603	+	2	595	168
TCONS_00647572	102168402	LOC102168402	pseudogene	Novel_mRNA	NC_030830.1	13895874	14395271	+	7	239533	286
TCONS_00177030	102176763	LOC102176763	protein_coding	Novel_mRNA	NC_030812.1	31649026	31670601	-	4	4679	181
TCONS_00177031	102176763	LOC102176763	protein_coding	Novel_mRNA	NC_030812.1	31650822	31670601	-	3	3014	157
TCONS_00177032	102176763	LOC102176763	protein_coding	Novel_mRNA	NC_030812.1	31650822	31670601	-	3	2726	157
TCONS_00177033	102176763	LOC102176763	protein_coding	Novel_mRNA	NC_030812.1	31656343	31670601	-	2	3256	157
TCONS_00783463	102182866	LOC102182866	protein_coding	Novel_mRNA	NW_017189517.1	33328453	33494796	-	2	30321	483
TCONS_00785444	XLOC_685361	XLOC_685361	novel	Novel_mRNA	NW_017189518.1	452	47426	-	2	38205	237
TCONS_00785445	XLOC_685361	XLOC_685361	novel	Novel_mRNA	NW_017189518.1	452	47426	-	2	46279	237
TCONS_00559326	XLOC_490647	XLOC_490647	novel	Novel_mRNA	NC_030825.1	56379526	56384800	-	7	1739	371
TCONS_00000564	XLOC_000414	XLOC_000414	novel	Novel_mRNA	NC_030808.1	3248409	3265207	+	2	11965	238
TCONS_00738260	102179447	ERO1B	protein_coding	Novel_mRNA	NC_030835.1	36400695	36439126	-	2	3569	229
TCONS_00262520	102185564	RRAGA	protein_coding	Novel_mRNA	NC_030815.1	25057722	25063269	+	2	4874	343
TCONS_00546344	102178350	LOC102178350	pseudogene	Novel_mRNA	NC_030825.1	51628159	51677355	+	2	2769	344
TCONS_00468399	102190895	SLC35C1	protein_coding	Novel_mRNA	NC_030822.1	7121104	7160578	+	2	591	162
TCONS_00573317	XLOC_500841	XLOC_500841	novel	Novel_mRNA	NC_030826.1	10030391	10035063	-	2	3403	303
TCONS_00648036	XLOC_565022	XLOC_565022	novel	Novel_mRNA	NC_030830.1	15737466	15749326	+	3	6101	335
TCONS_00778246	102180219	LOC102180219	protein_coding	Novel_mRNA	NW_017189517.1	46063785	46160994	+	2	10105	167
TCONS_00778227	102191777	DIAPH2	protein_coding	Novel_mRNA	NW_017189517.1	45988129	46065299	+	4	1525	240
TCONS_00181510	XLOC_158617	XLOC_158617	novel	Novel_mRNA	NC_030812.1	61351693	61382177	-	2	3425	133
TCONS_00778225	102191777	DIAPH2	protein_coding	Novel_mRNA	NW_017189517.1	45987425	46160994	+	4	10137	167
TCONS_00105626	108634146	LOC108634146	pseudogene	Novel_mRNA	NC_030810.1	15182482	15191732	-	2	6965	394
TCONS_00161012	XLOC_141295	XLOC_141295	novel	Novel_mRNA	NC_030812.1	46392703	46485310	+	4	92405	291
TCONS_00629964	XLOC_549770	XLOC_549770	novel	Novel_mRNA	NC_030829.1	17030864	17047570	+	4	5071	284
TCONS_00115106	102169929	RNPC3	protein_coding	Novel_mRNA	NC_030810.1	80632764	80657858	-	2	2891	372
TCONS_00406410	XLOC_357590	XLOC_357590	novel	Novel_mRNA	NC_030819.1	56352798	56365537	-	2	12045	261
TCONS_00115108	102169929	RNPC3	protein_coding	Novel_mRNA	NC_030810.1	80652804	80657858	-	2	3511	320
TCONS_00143600	XLOC_125840	XLOC_125840	novel	Novel_mRNA	NC_030811.1	40484443	40491131	-	2	2984	193
TCONS_00454417	XLOC_399799	XLOC_399799	novel	Novel_mRNA	NC_030821.1	12523598	12538934	-	3	11453	153
TCONS_00454415	XLOC_399799	XLOC_399799	novel	Novel_mRNA	NC_030821.1	12523598	12538919	-	2	13340	153
TCONS_00735298	102183128	CFAP70	protein_coding	Novel_mRNA	NC_030835.1	16262401	16306004	-	2	1026	325
TCONS_00222519	XLOC_195439	XLOC_195439	novel	Novel_mRNA	NC_030814.1	4418792	4438970	+	2	20036	249
TCONS_00730070	XLOC_636033	XLOC_636033	novel	Novel_mRNA	NC_030835.1	26720645	26761274	+	2	37733	227
TCONS_00086877	XLOC_077212	XLOC_077212	novel	Novel_mRNA	NC_030810.1	16047771	16072083	+	5	6218	228
TCONS_00086876	XLOC_077212	XLOC_077212	novel	Novel_mRNA	NC_030810.1	16047567	16072083	+	5	6341	228
TCONS_00031334	XLOC_028495	XLOC_028495	novel	Novel_mRNA	NC_030808.1	67908718	68041684	-	5	1214	193
TCONS_00031335	XLOC_028495	XLOC_028495	novel	Novel_mRNA	NC_030808.1	67908718	68041690	-	4	1153	193
TCONS_00031332	XLOC_028495	XLOC_028495	novel	Novel_mRNA	NC_030808.1	67908718	68041682	-	3	974	164
TCONS_00031333	XLOC_028495	XLOC_028495	novel	Novel_mRNA	NC_030808.1	67908718	68041684	-	4	1134	270
TCONS_00031330	XLOC_028495	XLOC_028495	novel	Novel_mRNA	NC_030808.1	67908718	67960481	-	4	1308	173
TCONS_00031331	XLOC_028495	XLOC_028495	novel	Novel_mRNA	NC_030808.1	67908718	68041678	-	6	1366	190
TCONS_00352705	XLOC_309864	XLOC_309864	novel	Novel_mRNA	NC_030817.1	100718746	100821644	-	2	911	166
TCONS_00276922	102185464	SAP30	protein_coding	Novel_mRNA	NC_030815.1	5789221	5828260	-	2	36834	249
TCONS_00112371	XLOC_098880	XLOC_098880	novel	Novel_mRNA	NC_030810.1	62595760	62625361	-	2	3162	219
TCONS_00784280	102185346	ARL13A	protein_coding	Novel_mRNA	NW_017189517.1	40307829	40328428	-	2	19889	302
TCONS_00656330	106503513	LOC106503513	lncRNA	Novel_mRNA	NC_030830.1	13697578	13840204	-	3	41739	231
TCONS_00439835	102186227	LOC102186227	misc_RNA	Novel_mRNA	NC_030821.1	12497639	12502791	+	2	1409	208
TCONS_00147397	102186928	LRRN3	protein_coding	Novel_mRNA	NC_030811.1	62961452	63034653	-	2	73052	724
TCONS_00126023	102189274	HYAL4	protein_coding	Novel_mRNA	NC_030811.1	32002524	32027938	+	2	23620	347
TCONS_00707238	XLOC_615467	XLOC_615467	novel	Novel_mRNA	NC_030833.1	22297145	22349681	-	2	52508	197
TCONS_00239116	102171504	JAK3	protein_coding	Novel_mRNA	NC_030814.1	103461756	103500788	+	2	1258	247
TCONS_00759820	XLOC_661657	XLOC_661657	novel	Novel_mRNA	NW_017189516.1	36415996	36450057	+	2	32728	464
TCONS_00648042	XLOC_565022	XLOC_565022	novel	Novel_mRNA	NC_030830.1	15740742	15749326	+	2	7808	335
TCONS_00166065	XLOC_145589	XLOC_145589	novel	Novel_mRNA	NC_030812.1	82698099	82815848	+	2	16750	300
TCONS_00752842	XLOC_655934	XLOC_655934	novel	Novel_mRNA	NC_030836.1	38142880	38149475	-	2	5996	217
TCONS_00778236	108634455	LOC108634455	protein_coding	Novel_mRNA	NW_017189517.1	46025993	46160994	+	2	10605	167
TCONS_00629966	XLOC_549770	XLOC_549770	novel	Novel_mRNA	NC_030829.1	17030868	17047570	+	3	10206	284
TCONS_00305294	102180308	LOC102180308	pseudogene	Novel_mRNA	NC_030816.1	74442047	74511414	+	2	10801	456
TCONS_00305293	102180308	LOC102180308	pseudogene	Novel_mRNA	NC_030816.1	74440646	74511414	+	3	10674	456
TCONS_00399297	102170529	FAM155A	protein_coding	Novel_mRNA	NC_030819.1	2857625	2918411	-	2	598	133
TCONS_00782204	XLOC_682391	XLOC_682391	novel	Novel_mRNA	NW_017189517.1	25242207	25278157	-	2	13824	208
TCONS_00008103	XLOC_007439	XLOC_007439	novel	Novel_mRNA	NC_030808.1	58162897	58170635	+	3	1672	130
TCONS_00469183	XLOC_413234	XLOC_413234	novel	Novel_mRNA	NC_030822.1	11200965	11280888	+	2	22527	266
TCONS_00031329	XLOC_028495	XLOC_028495	novel	Novel_mRNA	NC_030808.1	67908718	67960481	-	3	1220	175
TCONS_00542939	XLOC_477709	XLOC_477709	novel	Novel_mRNA	NC_030825.1	34548072	34613154	+	2	18032	244
TCONS_00764582	XLOC_666088	XLOC_666088	novel	Novel_mRNA	NW_017189516.1	7240309	7300994	-	3	1385	430
TCONS_00171692	102173814	TMEM19	protein_coding	Novel_mRNA	NC_030812.1	1121123	1171415	-	2	560	145
TCONS_00126018	102189274	HYAL4	protein_coding	Novel_mRNA	NC_030811.1	31965687	32027938	+	6	39660	347
TCONS_00274157	102173300	C8H9orf152	protein_coding	Novel_mRNA	NC_030815.1	99504783	99532042	+	2	24200	208
TCONS_00126015	102189274	HYAL4	protein_coding	Novel_mRNA	NC_030811.1	31965676	32027938	+	6	39754	347
TCONS_00326010	102178628	MNAT1	protein_coding	Novel_mRNA	NC_030817.1	30188669	30241458	+	2	709	125
TCONS_00280642	102190412	NFIB	protein_coding	Novel_mRNA	NC_030815.1	29890478	29938734	-	2	1103	206
TCONS_00075215	XLOC_066935	XLOC_066935	novel	Novel_mRNA	NC_030809.1	72485842	72536394	-	2	1839	163
TCONS_00747337	102174913	KCNQ1	protein_coding	Novel_mRNA	NC_030836.1	50021895	50070697	+	2	7024	448
TCONS_00119117	102170651	PRR9	protein_coding	Novel_mRNA	NC_030810.1	102926003	102961298	-	2	1317	267
TCONS_00100947	XLOC_089108	XLOC_089108	novel	Novel_mRNA	NC_030810.1	106413101	106433392	+	2	14432	256
TCONS_00265856	102170604	LOC102170604	lncRNA	Novel_mRNA	NC_030815.1	48176433	48194010	+	2	921	203
TCONS_00213742	XLOC_187569	XLOC_187569	novel	Novel_mRNA	NC_030813.1	58301877	58388185	-	2	17013	256
TCONS_00585456	102174160	RNF180	protein_coding	Novel_mRNA	NC_030827.1	15345169	15477429	+	5	1312	184
TCONS_00512790	102191544	RGSL1	protein_coding	Novel_mRNA	NC_030823.1	62223296	62230151	-	2	779	147
TCONS_00060371	XLOC_054129	XLOC_054129	novel	Novel_mRNA	NC_030809.1	107685499	107712669	+	3	15788	328
TCONS_00660594	XLOC_575410	XLOC_575410	novel	Novel_mRNA	NC_030830.1	34855842	34861292	-	2	4752	404
TCONS_00163524	102186094	DEPDC4	protein_coding	Novel_mRNA	NC_030812.1	62913837	62925666	+	3	8223	301
TCONS_00316275	XLOC_278665	XLOC_278665	novel	Novel_mRNA	NC_030816.1	52890734	52899161	-	5	3127	160
TCONS_00547889	102178761	LOC102178761	lncRNA	Novel_mRNA	NC_030825.1	59267629	59287599	+	2	13465	370
TCONS_00675266	XLOC_588865	XLOC_588865	novel	Novel_mRNA	NC_030831.1	17089592	17093401	-	2	2386	205
TCONS_00316272	XLOC_278665	XLOC_278665	novel	Novel_mRNA	NC_030816.1	52890734	52894672	-	3	659	139
TCONS_00155747	XLOC_136862	XLOC_136862	novel	Novel_mRNA	NC_030812.1	9744244	9760108	+	5	2263	434
TCONS_00351027	XLOC_308448	XLOC_308448	novel	Novel_mRNA	NC_030817.1	87622863	87627356	-	2	3041	207
TCONS_00155745	XLOC_136862	XLOC_136862	novel	Novel_mRNA	NC_030812.1	9741380	9760108	+	6	1305	434
TCONS_00416492	XLOC_366557	XLOC_366557	novel	Novel_mRNA	NC_030820.1	36414768	36426859	+	2	4056	159
TCONS_00633913	XLOC_553429	XLOC_553429	novel	Novel_mRNA	NC_030829.1	43515281	43540718	+	2	24413	291
TCONS_00670806	XLOC_584688	XLOC_584688	novel	Novel_mRNA	NC_030831.1	54009369	54020344	+	8	1164	388
TCONS_00790598	XLOC_689586	XLOC_689586	novel	Novel_mRNA	NW_017189732.1	5423	33911	+	2	9905	525
TCONS_00782773	108634466	LOC108634466	lncRNA	Novel_mRNA	NW_017189517.1	28494343	28640905	-	4	28629	222
TCONS_00782772	108634466	LOC108634466	lncRNA	Novel_mRNA	NW_017189517.1	28494343	28640884	-	4	43096	222
TCONS_00285881	XLOC_250879	XLOC_250879	novel	Novel_mRNA	NC_030815.1	62619230	62637143	-	2	17771	399
TCONS_00588019	102177281	ZNF131	protein_coding	Novel_mRNA	NC_030827.1	31557839	31564940	+	2	2546	231
TCONS_00165606	XLOC_145179	XLOC_145179	novel	Novel_mRNA	NC_030812.1	78231674	78252355	+	2	12669	181
TCONS_00051157	XLOC_045677	XLOC_045677	novel	Novel_mRNA	NC_030809.1	41465187	41476098	+	2	10352	341
TCONS_00345147	XLOC_303584	XLOC_303584	novel	Novel_mRNA	NC_030817.1	53340127	53358022	-	4	13426	255
TCONS_00345146	XLOC_303584	XLOC_303584	novel	Novel_mRNA	NC_030817.1	53340127	53358022	-	3	14996	255
TCONS_00436893	XLOC_383846	XLOC_383846	novel	Novel_mRNA	NC_030820.1	77222013	77235925	-	3	3306	485
TCONS_00495903	XLOC_436956	XLOC_436956	novel	Novel_mRNA	NC_030823.1	26122837	26131575	+	2	7793	260
TCONS_00454416	XLOC_399799	XLOC_399799	novel	Novel_mRNA	NC_030821.1	12523598	12538919	-	2	13515	153
TCONS_00526041	XLOC_462929	XLOC_462929	novel	Novel_mRNA	NC_030824.1	70121819	70195304	+	2	16381	242
TCONS_00345148	XLOC_303584	XLOC_303584	novel	Novel_mRNA	NC_030817.1	53340127	53358022	-	3	17505	255
TCONS_00531888	108637911	TRNAC-ACA	tRNA	Novel_mRNA	NC_030824.1	38396750	38461992	-	3	773	123
TCONS_00064680	XLOC_057806	XLOC_057806	novel	Novel_mRNA	NC_030809.1	2673007	2677880	-	4	2326	185
TCONS_00064681	XLOC_057806	XLOC_057806	novel	Novel_mRNA	NC_030809.1	2673007	2678354	-	5	1979	196
TCONS_00064682	XLOC_057806	XLOC_057806	novel	Novel_mRNA	NC_030809.1	2673007	2678566	-	7	1244	211
TCONS_00064683	XLOC_057806	XLOC_057806	novel	Novel_mRNA	NC_030809.1	2673007	2678566	-	6	2022	211
TCONS_00643667	102191657	SPINK8	protein_coding	Novel_mRNA	NC_030829.1	51594995	51616730	-	3	18707	238
TCONS_00629962	XLOC_549770	XLOC_549770	novel	Novel_mRNA	NC_030829.1	17030855	17047570	+	3	15744	284
TCONS_00782210	102169166	LOC102169166	pseudogene	Novel_mRNA	NW_017189517.1	25242207	25422384	-	3	13342	208
TCONS_00263190	XLOC_230421	XLOC_230421	novel	Novel_mRNA	NC_030815.1	30573942	30596013	+	2	15545	292
TCONS_00364521	XLOC_320237	XLOC_320237	novel	Novel_mRNA	NC_030818.1	75534744	75728328	+	4	15817	297
TCONS_00523758	XLOC_460911	XLOC_460911	novel	Novel_mRNA	NC_030824.1	53516695	53533223	+	4	6128	496
TCONS_00454421	102185935	ESRP1	protein_coding	Novel_mRNA	NC_030821.1	12523598	12541578	-	2	13881	153
TCONS_00070714	102187723	PLEKHM3	protein_coding	Novel_mRNA	NC_030809.1	39768443	39855196	-	2	4898	247
TCONS_00222161	102183063	SLC25A46	protein_coding	Novel_mRNA	NC_030814.1	901967	962188	+	2	7673	405
TCONS_00616019	XLOC_537656	XLOC_537656	novel	Novel_mRNA	NC_030828.1	68513191	68527132	+	11	4494	327
TCONS_00616016	XLOC_537656	XLOC_537656	novel	Novel_mRNA	NC_030828.1	68513160	68527132	+	9	9756	331
TCONS_00656332	106503513	LOC106503513	lncRNA	Novel_mRNA	NC_030830.1	13697578	13843694	-	2	118663	340
TCONS_00616014	XLOC_537656	XLOC_537656	novel	Novel_mRNA	NC_030828.1	68512221	68527132	+	12	5226	395
TCONS_00547892	102178761	LOC102178761	lncRNA	Novel_mRNA	NC_030825.1	59267924	59287599	+	2	12842	370
TCONS_00550899	102182621	HSD17B2	protein_coding	Novel_mRNA	NC_030825.1	9899211	9935262	-	3	4492	498
TCONS_00550898	102182621	HSD17B2	protein_coding	Novel_mRNA	NC_030825.1	9899211	9935243	-	3	4795	498
TCONS_00616363	XLOC_537922	XLOC_537922	novel	Novel_mRNA	NC_030828.1	1443899	1461562	-	2	17643	414
TCONS_00226366	102171330	MSH3	protein_coding	Novel_mRNA	NC_030814.1	29706154	29780325	+	2	872	164
TCONS_00543498	XLOC_478293	XLOC_478293	novel	Novel_mRNA	NC_030825.1	37183889	37213296	+	2	28144	366
TCONS_00119283	XLOC_104570	XLOC_104570	novel	Novel_mRNA	NC_030810.1	103417773	103419985	-	2	1999	208
TCONS_00533761	108637880	LOC108637880	misc_RNA	Novel_mRNA	NC_030824.1	50172073	50419101	-	3	507	129
TCONS_00523754	XLOC_460911	XLOC_460911	novel	Novel_mRNA	NC_030824.1	53516695	53533223	+	4	6257	496
TCONS_00318427	102178543	LOC102178543	misc_RNA	Novel_mRNA	NC_030816.1	67340540	67405666	-	2	18629	222
TCONS_00326828	102186873	FBXO34	protein_coding	Novel_mRNA	NC_030817.1	35386029	35416385	+	4	28379	745
TCONS_00273365	XLOC_239457	XLOC_239457	novel	Novel_mRNA	NC_030815.1	95576882	95836115	+	5	8790	242
TCONS_00309667	XLOC_272482	XLOC_272482	novel	Novel_mRNA	NC_030816.1	12770025	12776998	-	2	6866	256
TCONS_00051585	XLOC_046049	XLOC_046049	novel	Novel_mRNA	NC_030809.1	45414312	45463451	+	4	19535	239
TCONS_00543496	XLOC_478293	XLOC_478293	novel	Novel_mRNA	NC_030825.1	37182814	37213296	+	2	29287	409
TCONS_00160022	102185633	LOC102185633	pseudogene	Novel_mRNA	NC_030812.1	38139987	38148852	+	3	1097	220
TCONS_00051487	102176567	LOC102176567	protein_coding	Novel_mRNA	NC_030809.1	44369276	44435970	+	2	811	185
TCONS_00732630	XLOC_638290	XLOC_638290	novel	Novel_mRNA	NC_030835.1	43831408	43866665	+	2	4904	556
TCONS_00782209	102169166	LOC102169166	pseudogene	Novel_mRNA	NW_017189517.1	25242207	25422146	-	4	13170	208
TCONS_00031336	XLOC_028495	XLOC_028495	novel	Novel_mRNA	NC_030808.1	67908718	68041690	-	5	1311	190
TCONS_00191713	102170212	AP1AR	protein_coding	Novel_mRNA	NC_030813.1	13605219	13611683	+	2	2278	293
TCONS_00759801	XLOC_661640	XLOC_661640	novel	Novel_mRNA	NW_017189516.1	36248047	36415826	+	2	35075	374
TCONS_00083277	XLOC_074254	XLOC_074254	novel	Novel_mRNA	NC_030809.1	130962761	130965382	-	4	1409	281
TCONS_00247303	XLOC_217184	XLOC_217184	novel	Novel_mRNA	NC_030814.1	44218074	44233366	-	2	6697	273
TCONS_00599067	102174339	FGF10	protein_coding	Novel_mRNA	NC_030827.1	30415963	30471125	-	2	53518	285
TCONS_00693933	102190194	LOC102190194	protein_coding	Novel_mRNA	NC_030832.1	32503273	32523726	-	2	2980	325
TCONS_00782203	XLOC_682391	XLOC_682391	novel	Novel_mRNA	NW_017189517.1	25242207	25278147	-	3	13292	208
TCONS_00161111	XLOC_141367	XLOC_141367	novel	Novel_mRNA	NC_030812.1	47393935	47483494	+	2	67764	358
TCONS_00801581	XLOC_698796	XLOC_698796	novel	Novel_mRNA	NW_017213831.1	13100	15181	+	2	1627	206
TCONS_00599060	XLOC_522451	XLOC_522451	novel	Novel_mRNA	NC_030827.1	30341338	30385932	-	2	18083	212
TCONS_00092119	XLOC_081775	XLOC_081775	novel	Novel_mRNA	NC_030810.1	54396552	54402184	+	2	5602	294
TCONS_00523753	XLOC_460911	XLOC_460911	novel	Novel_mRNA	NC_030824.1	53516695	53533223	+	5	6178	496
TCONS_00799088	XLOC_696525	XLOC_696525	novel	Novel_mRNA	NW_017203127.1	3081	20539	+	5	946	263
TCONS_00616008	XLOC_537652	XLOC_537652	novel	Novel_mRNA	NC_030828.1	68471241	68512149	+	12	1916	482
TCONS_00400785	102173859	LOC102173859	protein_coding	Novel_mRNA	NC_030819.1	14749038	14767384	-	2	2344	289
TCONS_00776677	106503782	LOC106503782	protein_coding	Novel_mRNA	NW_017189517.1	32602787	32653439	+	3	3554	227
TCONS_00051604	XLOC_046049	XLOC_046049	novel	Novel_mRNA	NC_030809.1	45444965	45463451	+	4	15605	239
TCONS_00178954	XLOC_156409	XLOC_156409	novel	Novel_mRNA	NC_030812.1	45721187	45776852	-	2	51312	216
TCONS_00478404	XLOC_421478	XLOC_421478	novel	Novel_mRNA	NC_030822.1	71998758	72007411	+	2	4582	180
TCONS_00352701	XLOC_309864	XLOC_309864	novel	Novel_mRNA	NC_030817.1	100651232	100821712	-	4	20960	204
TCONS_00128487	102174273	OSBPL3	protein_coding	Novel_mRNA	NC_030811.1	49256185	49265964	+	2	5405	195
TCONS_00339619	102168458	PROX2	protein_coding	Novel_mRNA	NC_030817.1	17008078	17034446	-	2	24683	207
TCONS_00051576	XLOC_046049	XLOC_046049	novel	Novel_mRNA	NC_030809.1	45382768	45463451	+	3	18515	239
TCONS_00629965	XLOC_549770	XLOC_549770	novel	Novel_mRNA	NC_030829.1	17030867	17047570	+	3	15734	284
TCONS_00239488	102185999	JMJD4	protein_coding	Novel_mRNA	NC_030814.1	105330153	105415453	+	6	19777	588
TCONS_00564142	XLOC_494211	XLOC_494211	novel	Novel_mRNA	NC_030826.1	21396207	21407404	+	2	8875	278
TCONS_00793466	XLOC_691944	XLOC_691944	novel	Novel_mRNA	NW_017189929.1	139248	155531	-	2	9456	218
TCONS_00100946	XLOC_089108	XLOC_089108	novel	Novel_mRNA	NC_030810.1	106412192	106433392	+	2	15478	256
TCONS_00283534	102171067	GDA	protein_coding	Novel_mRNA	NC_030815.1	48201823	48219374	-	2	17514	594
TCONS_00080556	102191562	MYO3B	protein_coding	Novel_mRNA	NC_030809.1	110333869	110397020	-	2	53342	225
TCONS_00523755	XLOC_460911	XLOC_460911	novel	Novel_mRNA	NC_030824.1	53516695	53533223	+	3	9905	496
TCONS_00523756	XLOC_460911	XLOC_460911	novel	Novel_mRNA	NC_030824.1	53516695	53533223	+	5	6307	496
TCONS_00523757	XLOC_460911	XLOC_460911	novel	Novel_mRNA	NC_030824.1	53516695	53533223	+	3	12555	496

## Sheet:  sequence information
Supplementary File S3 Novel mRNA sequence information
>TCONS_00000564
cctggaaatattGACTTTAGCAtgtgattcatccagcatggcatttcacctgatgtactctgcatataagtataATCAGCAGGTGGCAAAATAAAGCCTTGTGGCACCCATTTCCCAATTTTGgacaagtccattgttccatgtctggttctaactattgcttcttgacctgtgtattggtttctcaggggacagggaatcttaccgacccaaggattgagactgcatctcctgcacagtcagattctttaccactgagtcacctgggaagtctttcGGAACACTGGGGACTTGCGGAAAAGAAGTTGGATCTGGATGTAATAATTGTATTAATTCAGTTACTGAATATAAAATTGTTATCTattatcatgagaaacgctggactggaagaaacacaag…
>TCONS_00008103
GGAAATATTCTTAAAGGTAGAGTGATGGGCAGGACCAAAAGCCAGTAGATGAATGGGAAAGAGGTGGGCCTGGTTCCTTAAAGGGGACGCCTTGAGAACCTAGCAAAAGAGGTGTTTGAAGAAACTTCTTTGTATCCTGTTCTGTGTTCTGCTTATACACGTCTTTTGTAGGAGTTTGAAAAACTAGAAAGGAAGAGGACACGGAAGGCTTTCAAGAACGATTAGAGAGATCCTCTTATCCTAGAGGGCAGGAAGGCGGGATGAAGCTCTGCaatagaaagtgaggaagaataaaaaagaatgcagatGTCTCCGGCTGCCATTTCACTGGAAGACCATTGCCAAGCTGACTGCTCGAATTTGTTGGCTGCGATCATCTATCATTTTTCATTTGCCCCA…
>TCONS_00031329
CACAATCTGTGGAGTGTGGTTCAAATCTCAGCCCAGATTCCTTAAGATGGTTGCAACACAGGAGTCCCCTGTCCATCTGCTCTCTGGGCTTGCTCCCACTCCAGGGATCATAAACCAGGCTTCTTCAATTCAAGGAGGAGGGAGCTGGGTCTCAGGAGGCAAGGGTCCCACCAGCCTTGGGTAGTTATCCTAGACCAGATGTGTCTAGAGCTGGGTTGTGTTCCAGGCCAGATGTGGAGTTGGGGGTGGGCCCAGCCCTGCCAAGGATTCAGCTCTTGGCTTGACAGAGTCCTCTGTTTGCTCCACGCTCGGATTGGAACGTGCAGCTCTGAACGAGTCAAAACCTGTGAGCTTCCACTCTTGGTTTCCCTGAGACTCCACTCAGAGCCTCTGCAGCTG…
>TCONS_00031330
CACAATCTGTGGAGTGTGGTTCAAATCTCAGCCCAGATTCCTTAAGATGGTTGCAACACAGGAGTCCCCTGTCCATCTGCTCTCTGGGCTTGCTCCCACTCCAGGGATCATAAACCAGGCTTCTTCAATTCAAGGAGGAGGGAGCTGGGTCTCAGGAGGCAAGGGTCCCACCAGCCTTGGGTAGTTATCCTAGACCAGATGTGTCTAGAGCTGGGTTGTGTTCCAGGCCAGATGTGGAGTTGGGGGTGGGCCCAGCCCTGCCAAGGATTCAGCTCTTGGCTTGACAGAGTCCTCTGTTTGCTCCACGCTCGGATTGGAACGTGCAGCTCTGAACGAGTCAAAACCTGTGAGCTTCCACTCTTGGTTTCCCTGAGACTCCACTCAGAGCCTCTGCAGCTG…
>TCONS_00031331
GTCCGAGTCCGCAGTTTGGACCGGGACTCAGAGCACTGGGCTCTGAGGGGCTCTGCCACTTGCTCGCGCTTTCGCTGGACCGCTCTCCCCTGCCCCGACCCGGACGCGCCTCTTCTGCTCCCAGTGCCGCCGGGTTGGCAGCCAGCAGCGCTTTGAGCACTGAGCCCGCGCTGCGCGCCTGCGGGACGACCCTGCCGAGCGCTGTGCCTCGGCTCCCGGGCTGCCTTCGCTGCGCGGATGGATCTCAAAACAATGTTGAATGAAAAAACAAGTTTTGGAAGGATGCAAAAAGAATAATGTTTATTGAACTGTTCAAGAGTCAACACATATCCTGAGCAGTGAAAGTGGAAACAAGCTCCAACCCTGGGAACTacactcagcatctcagcatcaaGCTGC…
>TCONS_00031332
GTGAGTCCGAGTCCGCAGTTTGGACCGGGACTCAGAGCACTGGGCTCTGAGGGGCTCTGCCACTTGCTCGCGCTTTCGCTGGACCGCTCTCCCCTGCCCCGACCCGGACGCGCCTCTTCTGCTCCCAGTGCCGCCGGGTTGGCAGCCAGCAGCGCTTTGAGCACTGAGCCCGCGCTGCGCGCCTGCGGGACGACCCTGCCGAGCGCTGTGCCTCGGCTCCCGGGCTGCCTTCGCTGCGCGGACCATGGGGGATGTGAAGCTGGCCGCCCAGACCCACGTTTCCAAAACCTCCCTCACTGTGGATCACTCAAGAGTCAGCTCCATGCCCCTGACTGAGGCCCCTGCTTTCACTTTGCCCCCTCGGAACCTCTGCATCAAGGAAGGAGCCACCGCCAAGTT…
>TCONS_00031333
GTGTGAGTCCGAGTCCGCAGTTTGGACCGGGACTCAGAGCACTGGGCTCTGAGGGGCTCTGCCACTTGCTCGCGCTTTCGCTGGACCGCTCTCCCCTGCCCCGACCCGGACGCGCCTCTTCTGCTCCCAGTGCCGCCGGGTTGGCAGCCAGCAGCGCTTTGAGCACTGAGCCCGCGCTGCGCGCCTGCGGGACGACCCTGCCGAGCGCTGTGCCTCGGCTCCCGGGCTGCCTTCGCTGCGCGGGCACTGCTCAGGGGGCTGCCAAATCGGCTGCCCCTGCCAGAGTTCCGAACTCTTCAGGAGCATCCTGGCTGAGGTCTCCCCAGCAAGGCAGCCCTCCAGGACTTCTTCCCTTGTCCTCCCAGCCCAGTTGCCACAACAAACAGCAGAGCCGCCTGT…
>TCONS_00031334
GTGTGAGTCCGAGTCCGCAGTTTGGACCGGGACTCAGAGCACTGGGCTCTGAGGGGCTCTGCCACTTGCTCGCGCTTTCGCTGGACCGCTCTCCCCTGCCCCGACCCGGACGCGCCTCTTCTGCTCCCAGTGCCGCCGGGTTGGCAGCCAGCAGCGCTTTGAGCACTGAGCCCGCGCTGCGCGCCTGCGGGACGACCCTGCCGAGCGCTGTGCCTCGGCTCCCGGGCTGCCTTCGCTGCGCGGATGGATCTCAAAACAATGTTGAATGAAAAAACAAGTTTTGGAAGGATGCAAAAAGAATAATGTTTATTGAACTGTTCAAGAGTCAACACATATCCTGAGCAGTGAAAGTGGAAACAAGCTCCAACCCTGGGAACTacactcagcatctcagcatca…
>TCONS_00031335
CAGCGCGTGTGAGTCCGAGTCCGCAGTTTGGACCGGGACTCAGAGCACTGGGCTCTGAGGGGCTCTGCCACTTGCTCGCGCTTTCGCTGGACCGCTCTCCCCTGCCCCGACCCGGACGCGCCTCTTCTGCTCCCAGTGCCGCCGGGTTGGCAGCCAGCAGCGCTTTGAGCACTGAGCCCGCGCTGCGCGCCTGCGGGACGACCCTGCCGAGCGCTGTGCCTCGGCTCCCGGGCTGCCTTCGCTGCGCGGTGAACTGTTCAAGAGTCAACACATATCCTGAGCAGTGAAAGTGGAAACAAGCTCCAACCCTGGGAACTacactcagcatctcagcatcaaGCTGCTTTGAACTTTGTCTGTGAACATCTGTgctttattcaatttatttttgtgcatctG…
>TCONS_00031336
CAGCGCGTGTGAGTCCGAGTCCGCAGTTTGGACCGGGACTCAGAGCACTGGGCTCTGAGGGGCTCTGCCACTTGCTCGCGCTTTCGCTGGACCGCTCTCCCCTGCCCCGACCCGGACGCGCCTCTTCTGCTCCCAGTGCCGCCGGGTTGGCAGCCAGCAGCGCTTTGAGCACTGAGCCCGCGCTGCGCGCCTGCGGGACGACCCTGCCGAGCGCTGTGCCTCGGCTCCCGGGCTGCCTTCGCTGCGCGGTGAACTGTTCAAGAGTCAACACATATCCTGAGCAGTGAAAGTGGAAACAAGCTCCAACCCTGGGAACTacactcagcatctcagcatcaaGCTGCTTTGAACTTTGTCTGTGAACATCTGTgctttattcaatttatttttgtgcatctG…
>TCONS_00037149
cctgagtctcttgcattgcaggtggattctttaccaggaaaatctcatgaatATTTTAAACCAACATTAATGTATCTTCAAACCAAGTAATGCAATGTGTAAAAAACTCTCTGCTGCAGATTTTAAGTAAAGTGAATTTATAATTTGGCTCAAAGGATCTACTCAGCAATTGATAATACTTCTCTTGGAATGTTTAAGTTTTTAGCACTTTTTAAGGagattagagaaggcaatggcaacccactccagtactcttgcctggaaaattccgtgtgcagaggagcctgttaggctacagtccatggggtcgcaaagagttggacatgactaagcaacttcactttcactttcaaggagatTAGAAAGAAGATAGAATTTAGGTTTTTTACCATATATCTT…
>TCONS_00039569
gtatggacctaacagaagcagaagatattaagaagacgtggcaagaatacacagaagaactgtacaaaaaagagcttcacagccaagataatcacgatggtgtgatcactcacctagtgccagacatcctggaatgtgggccGTAGAAAgcctcactacaaacaaagctagtggaggtgatggaattccagttgagctatttcaaatcctaaaagatgatgctgtgaaagtgctgcactcaataggccagcaattttggaaaactcagcagtggccacaggactggacaaggtcagttttcattccaatcccaaagaaaggcaatgccaaagaatgctcaaacattccttctactgcacaattgtactcatctcacatgccagtaaagtaatgcttaaa…
>TCONS_00051157
AATGTTCAGTGTGGTTAATAACTGAGAACCATCATTATAGGGAAAGGGTGTGTTCAAAATTTTGCTGAGTTTCAGGAAGTTGCAGCTAACCATCCATGGGAGTCCTTAAAGTCCCCATTCTAAGTGAACCAAGAGAAAAACTCAATTCTGTCAAGTGTGAGGGAAAGCCAAGCCTAATAAAACCTCTAGCTTGTGTTTTCCTAAAGAAAACTATTTAATTGAAGAGAATTGAATGATTTATCCAAGGTCAATCCAGTAAACAGAATACTGCTACTACAAACTGTCCACCAGGGTTGTGAAGATTAACTTATGCAGAATTCTGCAGATTTTGATGGAATTTTTATTAGAATAAGACTTACTGAATCTGTTGAATTCTAACCCTTAAAAGAGATTACTCTG…
>TCONS_00051487
ggttccaaataggaaaaggagtacgtcaaggctgtatattgtcaccctgcttatttaacttctatgcagagtacattatgagaaacgctggactggaagaaacacaagctggaatcaagattgccgggagaaatatcaataacctcagatatgcagatgacaccacccttatggcagaaagtgaagaggagctaaaaagcctcttgatgaaagtgaaagaggaaagcagaaaagttggcttaaagctcaacattcagaaaacaaagatcatggcatccggtcccatcacttcatggcaaatagatggggaaacagtggaaacagtgtcagactttattttggggggttccaaaatcactgcagatggtgattgcagccatgaaattaaaagatgcttac…
>TCONS_00051576
ATAATGACCTGTGAAGATGGTGGGAAAAGGTGCTTGGATCTTACTCAAGATGATCTGGGAACAAAATGATGTTCCCTTTTAATCTGAATCATTAAAATATATCCGGGCATATGCAGCTGCAACTCATTATAGGAGAGATGTTAAGTAATTCTCTAATTATATGTATTACACTGTAGGCAGAGGATCCCAAGACAAGTGACTTATCTCACATGTCAAGGGGCAGAGCTAAAAGCAGGACTTGACTTCCTGACTCGAATAACTGTTCTGAATCAGCTGCCTAGCAACCGTGGCCCCCATTTAGGAGTTGCTATCATGTGAGTTGCCTTGGCATCTGGCTCCCGTACTAAATCCTGAATTTGTCAAGGGCAAGAGCTTCTGGGTTCGGTTCCTCTGTGCTCC…
>TCONS_00051585
GCTAAGAGGCAGCTGGGACAGTAAAGTTAGGATTCTTCTGGTCAAAGAATTGATCTGTTGATAGCATGATGCTAATTAATAGATTTACTAATGACTGTCCCCTTGGAGGACCTAAGGTGGAGATCATGACAGATGTGAGTTCCTAGGGGTGCTGTGGAAACTTACTTTAGAAGACAAAGGTACTGATTTCTTTCTGGGGTGGGGAGACGTCCTTCTTTCCATGGTTCACTCGCACTTCTTCACCACGTCTTTCCTCTCCCTTGGTCGGCCCCATTTCAGCAACAGGAATATCACAATCAGTGACAACCGCACCATTTCCGCTCACAGGGGGTGGTGATGGGCTGCATGCCAGGCACCTGTGCCGAGTGTGTTCTGCTTATGATCTGGGTTAATCCCAAC…
>TCONS_00051604
TTCACTTTGAGCACGTTgaatactgtatttttttaaagtcctctTCGTATTTTTATTGGACTCATATTACAGAGGGAATTTGAAGAATTTACATTTTTGATATTTAGTCTTCCTGTCCTACATACTATGCCTTTCCATTTGCTGATGCCTTTTTTGTCCTTCAgaagtgttttttgttgttattcccATAGTGTTTCCATGCTTCTTGctttcccatttatttctctGGCATATCTCAGGTGTACAGTCATATAATCTATAATGTCAAATTTATctttccaaatttatttatttaattttatctcttGGCGGcaccacagggcatgtgggatctcagttccctgaccagggatctaacccgtgtcCCCTGTGTTGACAGTGTGCACCCTtaagccctgg…
>TCONS_00055246
TCATGACTCAAGAAGCAAAAGGCATAAAAAAGAATCTCCTATAATATCACTTGTCTTCCATCTGTCCAGAGTGCTATTTCTTATGTTTTCCTGATGTTAAACACATTTAAATGTGTGTTGTTGTTCTGTGTGAGTtctaaaaatagctttaaaatatttctttatatgaatatatatacacacacacacacacacacacacacacacacacacacatataatggaaaagcctcaggaaaggataatgacatttgcagcaacatggatagacctagagattaccatactaaatgcagtaagtcaaagagagaaagataaatattatatcacctatatgtagaatctaaaagtatgatacaaatgaacttatttaccaaacagattcacaggcatagaaac…
>TCONS_00060371
gttattacagaatattgagtaaagttccctatgttatacagcagATCCGTATTAGTTATGTATCTCATGTATACTGgtctgtatatgttaatcctactCTTCCAGTTTATCACTTCCCCAtacgtttcccctttggtaacaataagtttaattttaagatgtgtgagtctgtttctattctgtaaatcagttcagttcaattcagtcgctcagtcgtgtctgactctttgcgaccccatgaatcgcagcatgccaggcctccctgttcatcaccatctcccggagttcactcagactcatgtccatcgagtccgtgatgccatccagccatctcatactcagtcgtccctttctcctactgcccccagtccctcccagcatcagagtcttttccaatga…
>TCONS_00061421
GGTGGGGGGACTTTGTTGGGTTGTCTATTGAAGACTCTTGACTGAGGAAGACCCAGTTCTGTCAGAGTTGTTGTGGAGATGGAAGAGTTTTGGAATATAGTGGCCCTGCATGTACATCCCTCAGCAGACAACCAATTGATAATGGACAACACCGCTGGGTACCAGGAAGGCAtgtcaaagaaaggaaagaagaggacaTGGTTCGATATTGATCCTCCTGGAGAGTCGCCAGTGATGGGGATAACAAGACTGACGATCAGCAACCGCTCCGAACCAGCTCCAAGGACCAACAAAGCCAAACCACCCACTTGGGGTGAACTGAAGAAACTGACCACTGAAAGGGAAGAATTGGTCAAAGAGCAGGGACAGCCTTTGACCTTGGCTACCTCGGTCTTGGCT…
>TCONS_00064680
CTTGTTTGGCTGCCTCGGGTCTCAGCTGCGTCACACAGGACCCGCATTGCGGCCCAcggactctccagttgtggctctcaggcttagttgccctaccAGAGATCGGACCCGTGCCCCTGGCatcgcaaggtggattcttaaccactgaaccatcaggagcGTCCACTCTGCTTTGATTTTAACTCGACTCTGACATCTCCTGAAGCAGAGAGCTCACCAGGTCCACGTGTGTTTGAGAGCTCGGGGTCCAGCCCGTGGCTGGTGCCTGCGGATGTGTGTGGGATGGCAGAGCCAGGCCGCCGTCCCTTCCTGGGGCCCAGCCCCATCTCCCCGTCCACCAGTAGTGACTTTGGAAACCATGCTGGGGTCCTGGGGGTCTTGACCGAAGACTTTGAGAGC…
>TCONS_00064681
AGGGCAAGTTCGTGGAGCTCGGCCTCTCCAACTATGCCGCCTGGGAGGTGGCTGAGATCTGTACCCTGTGCAGGAGCAACGGCTGGATCCTGCCCACCGTGTACCAGGGCATGTACAACGCCACCACCCGGCAGGTGGAGACGGAGCTCCTGCCCTGCCTCCGGCGCTTTGGACTGAGGTTCTACGCCTACAACCCTCTGGCTGGCCTGCTGACCGGCAGGTACAAGTATGAGGACAAGGACGGGAAACAGCCTGTGGGCCGCTTCTTTGGGAACAACTGGGCAGAGGTCTACAGGAATCGCTACTGGAAGGAGCACCACTTCGAGGGCATCGCCCTGGTGGAGAAGGCCCTGCAGGCTGCGTACGGCACCAGCGCCCCCAGCATGACCTCAGCCGCCC…
>TCONS_00064682
GTGGAAGAGACGCTGCGCGCCTGCCACCAGCTGCACCAGGAGGGCAAGTTCGTGGAGCTCGGCCTCTCCAACTATGCCGCCTGGGAGGTGGCTGAGATCTGTACCCTGTGCAGGAGCAACGGCTGGATCCTGCCCACCGTGTACCAGGGCATGTACAACGCCACCACCCGGCAGGTGGAGACGGAGCTCCTGCCCTGCCTCCGGCGCTTTGGACTGAGGTTCTACGCCTACAACCCTCTGGCTGGAGGCCTGCTGACCGGCAGGTACAAGTATGAGGACAAGGACGGGAAACAGCCTGTGGGCCGCTTCTTTGGGAACAACTGGGCAGAGGTCTACAGGAATCGCTACTGGAAGGAGCACCACTTCGAGGGCATCGCCCTGGTGGAGAAGGCCCTGCAG…
>TCONS_00064683
GTGGAAGAGACGCTGCGCGCCTGCCACCAGCTGCACCAGGAGGGCAAGTTCGTGGAGCTCGGCCTCTCCAACTATGCCGCCTGGGAGGTGGCTGAGATCTGTACCCTGTGCAGGAGCAACGGCTGGATCCTGCCCACCGTGTACCAGGGCATGTACAACGCCACCACCCGGCAGGTGGAGACGGAGCTCCTGCCCTGCCTCCGGCGCTTTGGACTGAGGTTCTACGCCTACAACCCTCTGGCTGGAGGCCTGCTGACCGGCAGGTACAAGTATGAGGACAAGGACGGGAAACAGCCTGTGGGCCGCTTCTTTGGGAACAACTGGGCAGAGGTCTACAGGAATCGCTACTGGAAGGAGCACCACTTCGAGGGCATCGCCCTGGTGGAGAAGGCCCTGCAG…
>TCONS_00065454
GAAAGGAGAGCAACCACAACAACAAAGATGGGCTTCCACCTTCTGGTCGCCCCGGAGCAGGTTGGACCTGTCAGCTTTTCAAAGGGTCAAACAGCTGTTGGGAGACAGATCCTTTCTCTTGGTTGTGTTCTGCAAATACATCATCCCAGAGCTGTCAGAGAAGACCCTGGGCGCGAGAAGGGTTGGACCTGGGAGGCAAAGGCGCAGCATCTCTGGGTCTGGCGCACAGGAGCGCCCACCCCTCCAGGGCACAGGCggactgtttctttcttttttttttttttaactttccacaCCCAGTGTGCCCCAATCCTCCCGAGCCGGGTGCAGAGCCTGCTCGGAGAGGCGGGCGCGGGCCCCACCCGGCGAAGCGGAGACTCACCTGCGCGAGTGGTCGCC…
>TCONS_00066769
TTTCTGAGCATCTATTATATGTTGGTCAGAGGATACAGAGGTGCCGCTCATTAGTGGGAGAGACGCAGAGGAGAATCAATAAATTATGACCCAACAACAGCAGTACGCACCAAGTTCAGAGGTGGATGGAAGATGATTAACCTTGACAGGCGAGGTAATCAAGGGAAGGCTTCATAAGAGATGACATCAGAGCTGGTTTCTGAGAATAGGAGTTTGGCTGTTACATTCCTCAGGGCAGAAGCAATAGCTTGAGTCTGTTTGTATTAATAGGCGCtaaccgctggatcatggaaaaagcaagagagttccagaaaaacatctatttctgctttattgactatgccaaaatctttgactgtgtggatcacaataaactgtggaaaattctgagagagacgg…
>TCONS_00070714
ctggaatgcaaaagtaggaagtcaagaaacacctggagtaacaggcaaatttggcctcagaatgtggaatgaagcagggcaaagactaatagagttttgccaagaaaatgcactggtcatagcaaacaccctcttccaacaacacaagagaagactctacacatggacatcaccagatggtcaacaccgacatcagactgattatattctttgcagccaaagatggagaagctctatacagtcagcaaaaacaagaccagaagctgactatgactcagatcatgaactccttattgccaaattcagacttaaattggtctagtggttttccctactttcttcaatcaggtatgacctaaatcaaatcccttatgattatacagtggaagtgagaaatag…
>TCONS_00075215
gcaaGTGGTACAGTCAGATTTTATCCCATGACTTTTGAAACCTAAGTTTATACCTTTCACTTCTAGTTATAACCCTCCATATAATTTATCTTTGTGGTTGCTCTCTCTTCACTTAAGACTCCCTAAGTTTTGTTTCCATCCTAGTGGTTGGTTAATTTACTGCATTATCTACTTTGTGCCTTGGCAAGGTAAATCCAGTCGTCAGGACTGAAATATCAATACAGGTTTCTGGTTAGCATATTCATGCTGACTATCAACAATGAATCTGTGGGTCTATAGATGATGATATAAAAGTAGGTAGGAGAGAACTAAATAAGTAATGATCAAGATATGAAAAGTTGCACTTAGGACAAAAATCCTAGAAGGTGGGTTATTTCTCTTGTAATTATACAAACATCC…
>TCONS_00080556
tgggggagttactgttgggcttgtaatctgttggttttaattatttatctatttttccttcctgttatgttgccctctgtgtttccaaggctcgccacagactcagcagggagagtgtttcctggtgtttggaaacctctcttcttaaaattcccttcccgggacgggcttcccttcccgggacggagctccctccccacctcctttgtctcctttttcgtcttttatatttttcctacctgtttttgaagacaatggtctgcttttctggttgcctgatgtcctctgccagcctacagaagttgttttgtggagtttgctcggcgttgaaatgttcttttgaggaatttgtgagggagaaagtgatcttcccatcctattcctccgccatctttcccc…
AATTTAGTTAATACACCTTTCTCTAATTATGCTCTGGCCACACTACGCAATGTTTTCTTTACATTCCTTCCATACAAGTTAATCTGTTTCAAATTCTTGATATTGGGTTTCATCTTACCGACTTCAGACTTTTAAAACAATGTGCATGCTTAGTTGGTCATGCTTaacttttgcgatcccatggtctatagccccccaggttcctctgtccaggggtttACTGGagattggcatttccttctccaggggatcttcctgactcagggactgaacctgtatctactgcatctctgcattggcaagcgaattctttaccactaagccacccgggaagcccccaaACAGGTGATACTTGAGACCTATTAGTGCTTCTTTGTGTCAGATCAAGAGGTGGAACTA…
>TCONS_00080970
ggcggggctggggcggggcgggcccTGGCCCCACCCTCCCGCCCGCGCCCCCAGAATTCGGGCGGGGCGCTGGGAAGTTGTACGAGCAGGCTGGTGAGTGCTTGCTTACGTCGAGGGGAGTGCCAGCTCCTGTTTCTCGCGTCCGGGGGAGGCCCGGGGAACAGCAGAGGCGTCTTGGCCCGGGCAGGGAAGCGGAAGTCAGAGCCGAAGCCGTGGCAGTAGGCCCCGCAGCCCCCGAGGCCGGTTCAGATGTGCTCCTGCCCCAAACGCGAGTGTGAGGCTGGAGTGTGGCCGTGAGGGGCTTTCTGTAGAAGGCAGTGGCCAAGAGCGCACCTCGCTTCTGGTGCTCAGGTCTGAATGGCGGGAGCATGATGGCTTGATGTTCAGTGTGACTCCTCT…
>TCONS_00083277
ggaagggagaggaagtgtGAGAGGGAGGAAACAAACACAGAGGGGGGTCCAGGGGGAAATTAACAGAAGGGTTCAGAAATAGTTTAACAGTCCCTGAAACACCAAAACTAGACGGACCATTTCAAAGCACTTCCACACAAAACATTCCAGACTTCCATCCTCTGGGAAGTCTGCCCCTGCCTCTAAGATTCTGCCTTCCTCTCCCCATTTGACAGCAGTAACAACGACCGGAACACCAACAGCAAAACAGGCAGACTCGGTCAAGAAGTTCTATCAGGAAAATGTCCAAAATGAATCAACCTGTTTGGTTTTCCTGAACTCAGAAAAGGACACTTGTCTGGGGACCCTGATCCACAAACAGTGGGTTCTCACCGCAGCACACTGCTTCTTACCATTTCT…
>TCONS_00086876
CAGCTGCCTTCATTAGCATTCTGGGATGTACCCACCCAGGTTGCCATGTGTGGCTGAGGAGTTCACAGCTGCAGGTTCTAACTCACCCTAATTGACCCTGCAGAGAATCCTCCCAACTCCAGGGCTTTTACAGCTTATTGGAGCTTTATTTTGGCTTAAGAAAAATAGTGCATTTATGCCAAACGTGCAGTGTTATAAATTGATGCTGCTTTGACTTACTGCAAAAAGGCTCTCGTGCTGAGTGGCCAGGGCTGTAGCGCTCCCCTTGTGTGGCCAGGCCCTGGGCTCAGACATTCCCCCAAGAGCCCCATCTTCTAGAAGTAGCTGAGGTTTGGAGAGGACCATGGTGACAACAGCAGCTGGCCTGTACTGGCCACTTACTGTGGTTGAGCTCTGGGC…
>TCONS_00086877
GCTGCTTTGACTTACTGCAAAAAGGCTCTCGTGCTGAGTGGCCAGGGCTGTAGCGCTCCCCTTGTGTGGCCAGGCCCTGGGCTCAGACATTCCCCCAAGAGCCCCATCTTCTAGAAGTAGCTGAGGTTTGGAGAGGACCATGGTGACAACAGCAGCTGGCCTGTACTGGCCACTTACTGTGGTTGAGCTCTGGGCTAAGTACTTCGCAGACAGAAAGTAAAATTGCCCACGATCTAGATGCTTGTCACCATCTGGTCCAAAGGCCAGCTTGGCCAGGAAGAAGACGTTCCAGGCAGAGCCCATGAGCTTGTTCTGTTTATGGTGAATTTGAGGCTCTCGTGGGATCTCCAGAAAGGAGACCTTGGCTCAGGGGCTGATCAGCTGTTCACCCTGGGCAAC…
>TCONS_00092119
GtggggttttttaaattaataatttcaaGGGTTATGGTTAAAATTGCCATCAAACTCAATATGAATCTATTGTATTGATGGACATGCATCCTTCCCTATTCAGACATACATGCCCCTTGCCCACCACTTGGTAGGGGTTCAGTACATTTACTTAAGGAGAGGGATGCTGCCTGGATACCGCTGATGATACCAGATGGAGAGAAGGCTTTTTTGGTTATAAAAACAGTATTTTGATTTGGGACTTTTAATGAAGAGGTTTGTTTTAGAACAAACATGTACAGGCTAGGTAAATGTATATAGCTATATTTTTAGACTCTTAAGTTAGACATAAACTTAAGTATATTAATAAGCAAATCATATAAATAGGAGTTAAACTTTTTCCTAGCAAGGATTTGAGGT…
>TCONS_00100946
CAGCTCCGGGCCTTTTGGGCAATTCTGAGATCAGCCACTGGGCGGCGACATTGTCCGACTATGGCTCAGGCTGCCTTGCTGGAGGATGAGAGGAGGGAAGCCTGTTGGGGCTGCCCTGTGCTGACTGCTTCTTGCACCATATTTACTTAGTTCTCCTAGCAAGccagcggagaaggcagtggcaccccactcctgtcctcttgcctggaaaatcccatggacggaggagcctggtaggctgcagtccatggggtcgtgaagagtcggacacgactgagcgacttcactttcacttttcactttcatgcactggagaaggaaatggcaacccactccagtgttcttgcctggagaatcccagggacggcggagcctggtgggctgccgtctatggggtca…
>TCONS_00100947
ggagtaagaaatggcaacccacttcagtattcctgcctggagaatcccatggacagaggagcttggcgggctacagtccgtggggccacgaagagtcggaggctactgagcacacacacggtaCAGTGAAGACCTCTCCTGTGGACCCCTAGGGTGCTGCTGCGGTGCAGACCCACGGACCAGCCTGGGGAAGCCgtcctcctgccttgcaggaggcTGCCTTTTCCTCCTGgggactggaatgcaaaagtaggaagtcaagaaacacctggaataacaggcaaatttggctttggaatgcagaatggagcagggcaaaggctaatagagttttgccaagagaacgcactggtcatagcaaacaccctcttccagcaacacaagagaagactctacaca…
>TCONS_00105626
gtaatttctctttttgtgataACTTTATTGACTCATAGGTGTGTAATTACACTTTGGTGTGTAATTTAGTTAATTTAGTTTGCACATAATTTTTGATTGTTCAGATATCTGTCATCAAACTCTAACTTAATTCCATTGTGATCAGATAGCATACTTTGTATGACTTTCATCCACATAAATTTATTCAGATTTGTTTTTGTGGCCTAGAAAGAGTTTATTTTGATAAATACTCTATGTTCAcctgaaaaaaaaagcatgctaTAGAAGATTTTTTTATGTCTAATCACATACACCCAACACATGtatttgatttatatttaaatatatgttgatACATCCAAAAAGTATCTTGAAGAACCTTATCCAACTTCCTATTGATGGTTATTTTGGGATTCAGGA…
>TCONS_00112371
CTTCAGTTCTCCCATGCTTAACAAAGCTTCCCTACTTATATCCTTCTGAGTTTTATTGAGGCTTCAGACATGGAACAGAATCGTGGCTGCACTTTCTCTCTGCATAAAATTTCTCATATATATGAGATTCAGCACTTTTTCAATTATTCTTTCTATGCCATAACTGAGGTAGTTAGCATGTTCTCCTTAACCTAAATCTTCCTTGTTAATATTTAGGTCCACTTCCACATTTTTGTTGTCAATTGGAGAGTGATTTTTACCATTTTCAATTTACCTGCATTATCTTATTACGTACACAAGCTTTTTGAATAAGCAGGGCATCATGGGACATTGgaaagagcacaggctcagacAAACCTGGGTATGAATCAGAATCATGTCGCTCAAACTGTATGACCT…
>TCONS_00115106
CGAGGAGTTTCGAGATTCCCAGGGTGGGTGAGAAAAGGAATATAACAAAGGttacttttcattctttctgctttgcctttctcAATCGCCCTTCTCCGCAGCGCGGCGACTAATCGAGGCACAAACCAATTAAAACTTGATTTGGGACGAAAGATATTTTGATATGAAAGACAGActgggaaggggaagaggaagcCTCCACTCCACAGGCGCATCTTCCccactctcctttttccttctgtcaGAACGTCCCTTCCCCACGTCACCGGCCTAGGACCTTCCCCGGAAACTAGGGGTTCCCGCGCTCTTACCAGACGCCCCTTATCGGATAGGACGCGCACGGACTGCGCCCCGAAATACTTCAGCAAGTCCTCTTTCTCCTCAGCGGTAAGCTCGGCT…
>TCONS_00115108
CGAGGAGTTTCGAGATTCCCAGGGTGGGTGAGAAAAGGAATATAACAAAGGttacttttcattctttctgctttgcctttctcAATCGCCCTTCTCCGCAGCGCGGCGACTAATCGAGGCACAAACCAATTAAAACTTGATTTGGGACGAAAGATATTTTGATATGAAAGACAGActgggaaggggaagaggaagcCTCCACTCCACAGGCGCATCTTCCccactctcctttttccttctgtcaGAACGTCCCTTCCCCACGTCACCGGCCTAGGACCTTCCCCGGAAACTAGGGGTTCCCGCGCTCTTACCAGACGCCCCTTATCGGATAGGACGCGCACGGACTGCGCCCCGAAATACTTCAGCAAGTCCTCTTTCTCCTCAGCGGTAAGCTCGGCT…
>TCONS_00118146
CTCCGGTGGCGTGGAGAGGAGTTTTGCTTTGAAGTGCGTGTATCCGCTGTGTGGAAGGTCCAGGAAGGCTCAGGGATGTGGGGAGTGAAGTGAGCATGTGTGAGGAGTGTAGGGCGTGTGAGGTCGAGGAGCCAAGACATGCATGTATTTGGTAGGAAGTGTGATTATTAAGGTGGTGTTTTCACAGTGATACTAGTCAATTGTACTCCCGATGTGTTGATCCCGATGCGATTTTCCTAAGTGGGGGATTGTGCTATTTGTGGGATTGTACTTGCGATTTCTTTTGGCTTTTCATGCGTGCAAAGACAGATTTCATTGAAAAATGTGTTTTGTGCCTTATTTTTATGTAACAAGATGGTTTGTGCTATTGAGAATGTTTTGTGTATGGAGGCTCCTGAG…
>TCONS_00118147
CGTATGTAGATATCTGAGCGCAGGGGCTACTGGTCCATCTTCTGGTACTTAAATACGATATGGTCTCCGGTGGCGTGGAGAGGAGTTTTGCTTTGAAGTGCGTGTATCCGCTGTGTGGAAGGTCCAGGAAGGCTCAGGGATGTGGGGAGTGAAGTGAGCATGTGTGAGGAGTGTAGGGCGTGTGAGGTCGAGGAGCCAAGACATGCATGTATTTGGTAGGAAGTGTGATTATTAAGGTGGTGTTTTCACAGTGATACTAGTCAATTGTACTCCCGATGTGTTGATCCCGATGCGATTTTCCTAAGTGGGGGATTGTGCTATTTGTGGGATTGTACTTGCGATTTCTTTTGGCTTTTCATGCGTGCAAAGACAGATTTCATTGAAAAATGTGTTTTGTGC…
>TCONS_00118747
AGGTGGAGATATGGGTGGATCAGAGTTTGGTTAGGAATGAATCAGACCATCCTACAGAAGATGGCTCCTCCCTAGATGGACCTGCTATAAAAAGGCGATGATCCCAGACTTCAGCACCCAGCAAGCTCCTCCGGGCTACAATCTCCTTGCTCTTCTGGTGAAGGAAGGAAaaGTTGAAAAACACATAAGATGGCTACTCTGGAAAGAAACAACTTTCCCAACACGGAAACAGAATCAAGCACTACACAAAGAAATGGACGCAACCATGCCCAATCAGAAGACAGCTCCAGACGCTCTGGGACTGGCTATGAACAAACCTCCAATGGATCTGGACGAGGAGACACAGAGATTCCAGTGTTAATGAGGCCAGTGAAGGTGAAGTATACTCAAGAGATGTAG…
>TCONS_00118748
GGGAAGTAAACAGGTCTCTGGAGAAATCGAGGTGGAGATATGGGTGGATCAGAGTTTGGTTAGGAATGAATCAGACCATCCTACAGAAGATGGCTCCTCCCTAGATGGACCTGCTATAAAAAGGCGATGATCCCAGACTTCAGCACCCAGCAAGCTCCTCCGGGCTACAATCTCCTTGCTCTTCTGGTGAAGGAAGGAAaaGTTGAAAAACACATAAGATGGCTACTCTGGAAAGAAACAACTTTCCCAACACGGAAACAGAATCAAGCACTACACAAAGAAATGGACGCAACCATGCCCAATCAGAAGACAGCTCCAGACGCTCTGGGACTGGCTATGAACAAACCTCCAATGGATCTGGACGAGGAGACACAGAGATTCCAGTGTTAATGAGGCCAG…
>TCONS_00118749
GGGAAGTAAACAGGTCTCTGGAGAAATCGAGGTGGAGATATGGGTGGATCAGAGTTTGGTTAGGAATGAATCAGACCATCCTACAGAAGATGGCTCCTCCCTAGATGGACCTGCTATAAAAAGGCGATGATCCCAGACTTCAGCACCCAGCAAGCTCCTCCGGGCTACAATCTCCTTGCTCTTCTGGTGAAGGAAGGAAaaGTTGAAAAACACATAAGATGGCTACTCTGGAAAGAAACAACTTTCCCAACACGGAAACAGAATCAAGCACTACACAAAGAAATGGACGCAACCATGCCCAATCAGAAGACAGCTCCAGACGCTCTGGGACTGGCTATGAACAAACCTCCAATGGATCTGGACGAGGAGACACAGAGATTCCAGTGTTAATGAGGCCAG…
>TCONS_00119117
GTCAGCAATGTTTTTCGTGGACCTAGGGGAgacagagcctttgactgtgcggatcacaataatgtgtggaaaattattcttcatgagatgggaagaccagatcacctgacctgcctcttgagaaatctgtatgcaggtcaggaagcaacagttagaactggatatggaacaacagactggttccgaataggaaaaggtgtacgtcaaggctgtatattgtcaccctgcttatttaacttctatgcagaggacatcatgagaaaccctggactggaagaaacacaagctggaatcaagattgctgggagaaatatcaatcacctcagatatgcagatgacaccacccttatggcagaaagtgaagaggagctaaaaagcctcttgatgaaagtgaaagag…
>TCONS_00119283
CGAAGAAGAAGGCACAGATCTGCAAGGAGGAGGTAAGATATCTAgggtttgttttaaagaaggacACAAGGTTCCAGATCCTAGTTGGGTCCTATATACTGATGGCACTGGCCTGATAAAACAAGGACAACGGCTGTCAGGTTAGCCAAAGGGGAAGGGGccatcaagactgaaaagggatGGTGGGAATTGCCAAGTGGCAAATTATTGGTACCAGAGGAGCTGGCACACACTCTAGTAAGCCAAACACACCAAGCGACCCACCTAGGCCATGCCGCCTGCTCACAGGTTAATGCTGCCTCTCGGGTAATCAGACAAAAACCTCCGGGTATTCAGCTGAAAGGCAcgctgccctttgaacacctgggagtggacttcactgaaatgaaacctcaccgA…
>TCONS_00123183
aataacctcagatatgcagatgacaccacccctatggcagaaagtgaagaggaactaaaaaacctcttgatgaaagtgaaagaggagactgaaaaagttggcctaaagctcaacatccagaaaacgaagatcatggcatccggtcccatcacttcatgggaaacagatgggggaacagtggaaacagtgtcagactttattttttttggctccaaaatcactgcaggtggtgatcacagccatgaaattaaaagacgcttactccttggaaggaaagttatgaccaacctagataacatattcaaaagcagaaacattactttgccagcaaaggtccgtctagccaaggctatggtttttcccatagtcatgtatggatgtgagagttggactgtgaag…
>TCONS_00126015
TGTGGTTTTACCAGTCCCCGCCTGGTTGGATTGTACGGAGTACCCTCTGCGGGGTTGGATTGTGCTGCTCTCCACGCAGCTGCTGTCAAAGGAGGGTTGGAGTTGGGAGTTTATCCCACTCACAGGAGGAGACGACGCTGGCCTTCCTACTCCGCAGGCGAAACATGAGCTCCGGCCAGGagcagccgccgccgccaccgcggaGGGTCACCAACGTGGGTTCCTGCTACTCACCCTGCAGGAGAACGAGTCCCTCTTCACCTTCCTCGGCAAGAAATGTGTGGAGCTGCTTGATCGTAGTAACTGGGCTCCTGGACTGGCCCTCGCTTCTTCTCCTATGACCCCGATGTAGGGGACACCTTCcttcacctgggcttcccaggcggcgccttggtaaag…
ctctCAGTTTATGTTAGAgaatttacatatgtatacagaaaaaagaaatctgttctCCCAGAATGCTTCTGGCTTTTGCATTTATTCAAAACATCACTTTCCACTGATTATTGTCCCCTGCCTCATCACTGTCACACTAAGGTCTTCATTCATTTGCTACAAAGTTACCAAGTGGTTCTTGTCTCCTATCCTTTGTTCACTGTTCATGAACATTGTTCATCTTTTTATTCCAGTTAATGGGAGGTACACATTCCACGACAGTCGGCTGGCAGACCTCCTGATAAAATGTGTGGGTGGAAGCGAATACaggcaaaataaataaggaaaattcaCTGCCTGTGTCTTCTGTTCGCTGTTTGTCTTCCCACACAGGCAGGTCATGGCACTGGTGTCCTTCAG…
>TCONS_00126018
CAGTCCCCGCCTGGTTGGATTGTACGGAGTACCCTCTGCGGGGTTGGATTGTGCTGCTCTCCACGCAGCTGCTGTCAAAGGAGGGTTGGAGTTGGGAGTTTATCCCACTCACAGGAGGAGACGACGCTGGCCTTCCTACTCCGCAGGCGAAACATGAGCTCCGGCCAGGagcagccgccgccgccaccgcggaGGGTCACCAACGTGGGTTCCTGCTACTCACCCTGCAGGAGAACGAGTCCCTCTTCACCTTCCTCGGCAAGAAATGTGTGGTTCAAACTTTACTCTCAGGCCTCACGGGGATCTTCTTGCAGGAGCTGCTTGATCGTAGTAACTGGGCTCCTGGACTGGCCCTCGCTTCTTCTCCTATGACCCCGATGTAGGGGACACCTTCcttca…
CACTTTCCACTGATTATTGTCCCCTGCCTCATCACTGTCACACTAAGGTCTTCATTCATTTGCTACAAAGTTACCAAGTGGTTCTTGTCTCCTATCCTTTGTTCACTGTTCATGAACATTGTTCATCTTTTTATTCCAGTTAATGGGAGGTACACATTCCACGACAGTCGGCTGGCAGACCTCCTGATAAAATGTGTGGGTGGAAGCGAATACaggcaaaataaataaggaaaattcaCTGCCTGTGTCTTCTGTTCGCTGTTTGTCTTCCCACACAGGCAGGTCATGGCACTGGTGTCCTTCAGTCACTCTCCTAATAACCATGGTTTCCTGAGAGGAGACTCCCGCGTTGGGCGCCTCCAGACACTttgtcctcttccctcccctcgtTGTGCAGTC…
>TCONS_00126023
tactccattgtgtatatgtaccacagctttcttatccattcatctgctgatggacatctaggttgtttccatgtcctggctattataaacagtgctgcgatgaacattggggtacatgtgtctctttcaattctggtttcctcggtgtgtatgcccagcagtgggattgctgggtcataaggtagttctatttgcattttaaaaggcaGTAACTGGTCTCAATAATGACCTAAGACTTCTGCTTTCCAGACACAGAACAGAGTACCCTGTTCTAAGTCTGCACAATAAAAATGGAACTTGAAATGAAAAGTTGATGGCTCTTGGGCTCACAGAGAGGAACAAAGTGTCAAGTTCATAAATGAACATTCAGTAACATTAAACATTTTCCAAGTTCTTAAG…
>TCONS_00128487
CTCAGGTTGAAGTTGAAAAGGTGCTCCTGGACCTTTTCTCGGAACAGAAATCGTGCAGCCAGCTGGTTTTCACAAAGCCGAAAGACAGAGCAGCTGGCTGATGCCCATGAGCTTGCATGAGGTCGGGCCCGCGGGCTGGAGGATGGGACCAGTGTATCCAGTCAGTATAGCAACCGCTGTCCTGCTGAGGAAACAGCTTCTTCAAGagtacatcatgagaaacactgggctggaagaaccacaagctggaatcgagattgccgggagaaatatcaataacctcagatacgcagatgacaccacccttatggcagaaagtgaagaggaactaaaaagcctcttgatgaaagtgaaagaggagagtgaaaaagttggcttaaagctcaacattcagaaaat…
>TCONS_00130083
TTAAAACACTAGCTTCCTTTTGTTTGGTGAACTGTCTAGGCTGTGTGAGTGCTTGCAGGCCAGGGAAATGCCCAGGCAGCcttgttattaaaaaaagaattctatttgGAAGTCTGTCAGGTGGCCCAACTCTGCACATTTCCCTGGGAAATCTGTCTTATTCAGGAATAATGAGAGACCAATGGATGAGAAATCAAGTATGAATCAGGTATGAATCCTAGTCCTCTATTTTATAGTAACTGGCTGagtgatttgaaaaatattttctaaccaTTTGGGAGCAAGGATTGGCAATTTTTTTCTATAGGGACTAGAAAGTGAATAATTTAGGTTCTGCAAGTCAATAGGTAAAATTGAAGATAATGTACAGACTCTTACATAACTGTTTAAAATGTAACT…
GGTCAATGTAAAACAATTTGACACTATAAATATAAATCCATAAATATTTTCATGTCATACAACCACTCTTTTCTTGGATACCAGGGAAGTAATCCAAAACATGTAAAATACTTAATTCGCAAAAATGTTCATCATAGAAGTATTTATAGCAACAATAAATTGGAAATGTCCCACTGCTGAAAATTTAGTTAGATAACATTGAAGATGACCACTTGATGGGATGTTACGCAGTCATTTAAAAGTACAGAAGCTTAAAGGCTAAGTCCTTTAATATATCACTAGTGAAAAATATATGCTGAAAATTGAGGTACAATATAATTATACTATCTCACTAACAGAGATGCATAGAAAGATCCCAGcagaaaatatactaaaatactCAAGAAAGTGGAAAAATTC…
>TCONS_00131546
TCCTCAGCTCTGCTTTCATCAATGGATCCTATTCCAACCAGGGGAggatacaaacaaagctagtggaggtgatggaattccagttgagctatttcaaacactaaagatgatgctgtgaaagtgctgcactcaatatgccagcaaatttggaaaactcagcagtggccacagaactggaaaaggtcagttttcattccaatcccaaagaaaggaaatgccaaagaatgctcaaactaccgcacaattgcacttaactctcacactagtaaagtaatgctcaaaattctccaagccaggcttcaacaatatgtgaaccatgaacttccagatgttcaagctggatttagaaaaggcagaggaaccagagatcaaattgccaacatccactggatcatcaaa…
>TCONS_00133533
AAGATGCCAAAATACAGTGCAGAAATACTCTctgaactcaagaaaatccactTTGATATTCAATACATAATCTCTTTTTGATAAACTTGTAGAAGAAACAGTTTGCACATCAAATGGTAAAAGTGGCTTACTTTAATTAGGGGCATTATTTCAGAGTGTTTTGGCAAGCTGCCTGCTATGTATGTGTGTAGGCAGTTACAAGATCAGCAAAAGAAAGTCTTTTGATAGTATAAATCCAATGTTCCCTGCATAAGGTCACTTTTTGTGAGATCTAGGCTCTATCCCAAGCCAGTGGTCAGTTAACAATAATATGGAAACTGGCTTCTATCATCACTGCAGCTGAGTCCATTGAGTTTGCAATAATAACCTAGAACAGACTTTGGGTGATGGAGGCAAAGC…
>TCONS_00143600
GACTGGGCATGCGTTTGACATTAAACTCAAATTACACCCTGTTCTGTTCCCAGTCGGACTCCTGGAAATTAGCTATAAGCTTATTGCCAGGAGAGGTCTTCTGGAGCCTTCTTTCCCTCTGCATAGTGGCAAGTGGTGTTTCAGACAGTAGCTGACGGTCCACCAGTTTGGAGGAGCTTGGAGATTGTCAAGGCCGGGGAGAGAGCCCTCAAGAAGAACCAAGTGTGAGCAAGATTTGAGCCCTTGGCTGCAAGCCATGAGGCATCTGGAGCTTGATATGGTAGTTTGCCTAGTCTATCCTGAATGATATAATTTATTAGCCACCCAGATCTTTCCAAATGAAGCCAAATTCTTTTCTCCTCAAAGAGGGAAAGCTGTATGAATTCTGTTATTTCCCAT…
>TCONS_00146328
GCTGGCTGGTTGGAGGAAACCAGCGAGGGAATTGATGTCAGCTGCCAGATGGTAATAGCAGTGCAACACGACGCATTGTTTATGGGGCTTCTAAACACAGAGGGAGCAAGCACGTATTTTTTCCCGAAGGGCACATGGAATTTTAAGacagtaaagaatctgcctgcaatgtgggaaccccaggttcagtctctgggccaggaagactccctggagaaggaaatggcaacccgctccagtattcttgcctggggaattccatggacagaggagcctgAAATGCTGCTGAGATGAGTATCCTTGTACCTAAATctaatccacctgctgatgcagagaCACAAAagccacgggttcaatccctgggtctggaagatcccttggagaaggaaatagcaacac…
>TCONS_00147397
gtgatggacagggaggcctggcgtgctgcgattcacggggttgcaaagagtcggacacgactgagcgacagaactgaactgaactccctggtggctcaaatggtaaagagtctgcctacaatgcgggagacccgggttcaatccttgggtcaggaaaatcccctggagaaggaaatggcaacccactccagtacccttgcctgaaaaatcccatggatggaggagcctagtcggctacagtccatggggtcgcaaagagttggacatgactaggtgacttcacttcacttcttcacttcacttcacttgatactgatttaattattttaagattttttttaaagagttttttagTACAATATTATCAGACAGatgcattttagaaatattaactATATT…
tgtccttttccaaaaagatgtccttttccaaaaagatgtccttttcattataggggactggaatgcaaaagtaggaattgaagaaacccctggagtaacaggcaaatttggccttggatacagaatgaaacagggcaaaggctaatagagtttttccaagagaactcactggtcatagcaaacaccctcttccaacaacacaagagaagactctacacatggacatcaccagatggtcaacaccgaagtcagattgattatattctttgcagccaaagatggagaagctctatacagtcagcaaaacaagaccgggagctgactgtggctcagatcatgaactccttattgccaaattcagacttaaattgaagaaagtagggaaaaaccactagagca…
agttttctgaatgttgagttttaagccaactttttcattctcttctttcactttcatcaagaggctctttagttcttcttcactttctgccataaggatggtgtcatctgcatatttgaggttattgatatttctcccagcaatcttgattccaacttgtgcttcctccagcccagcgtttctcatgatgtactctgcatagaagttaaataagcagggtgatatacagccttgacactccttttcctatttggaaccagtctgttgttccatgtccagttctaactgttgcttcctgacctgcatatagatttctcaagaggcaggtcaggtggtctggtattcccatctctttcagaattttccagtttcttgtgatccacacagtcaaaggctttg…
>TCONS_00155745
CAGGTCAAAGAATCAAATAATAATATGGACTGGTCTTAACGACTTTAAGAAAGAAGGTCATCTCACATGGACAGATGGATCATCTTTTGAccttaaggaaaacaaaatactttCTTTTCCACTACTACCCAAGAATGAAACAGATTGCTACATTTTACAGCAAAATTCAACTGGATCAAACTATTTCTTTACAGGATTTTTCTGTTATGTTCCGTTGCCATATATTTGTGAATAtgaatcACCTTCTCTGCAGGAAAACCTTTTGTTCTATGTAAAGTATGTTGGAACAACTGAAGTTGTGTTTAGTTGGAATAATTTGAGTGCTTGGAATAATTTGAATAAGTGGCTGAAACTTGGGTATAAAATtatcattaaatattatttagatTGCACAGAAGA…
>TCONS_00155747
TGACCATACTGCTTCTGAGCCTCTGTCTGTTTTCAAAATGGCAGTACAATATATGCAATACAGCAGGCTCTTTAAGGAAATTATATTCTTCCATTCTACTTGATGGAATTGGAATGTACTGTTTTAAAATCTCTCTAGGATATCTGAAGGGAGCGGATCTTTTTAGTTTTCATCCATGCCAGTAGCTTGGCACTGTGCTTGATGCTGGGGATGGCGTCGTAATCACAGTATGGGCATAGTCTTAGTTTTCGTAGAACTCATGGTCTCTAGGAATTATATTTGATTTTGAGCCACCGTTCTGTACCTGGTCTTTGGCGTTCATACTCTAGACCTGTTGACTGCCATGCAGAGTGGTCCTGATTAGCTCCATTGCACTGGTGAGAATATTTCATTTCTAAG…
>TCONS_00160022
gttttctgctagtcttcaggtgACTTTCATGGATAATCTCTCTGTAAATAGCTGTAGCTTTGGCGTGCCTTTggaaggagCCTCCTTTCAGTTGAGAGCGAGAAAATACTAGTCCTGGCTAATGTGGTGTATCTCCTTCTGGGTTGAGACTGTGGGAATCCCACTGAATAAGGAGGGAGGCTATGTCTTCTAGATGATGAAGAATAAGATGGTGGAGCTGTGTGGAAAGAAGCCATTGCTGATTTCTGCTGGACATGTCACCTGTGGAGGAAAGAAACTCTTGTTGTATTAAGAGAACCTGGGAGagtacatcatgagaaactctgggctggaagaagcacaagctggaatcaagattgccgggacaaatatcaataaactcaggtatgcagatgatac…
>TCONS_00161012
aagaGCTTCCTACTCAACATAATTCTTAGTGTGTTTTCGCTAAGGCAATGTAAAGGAGTCTTAGCACATTCCCCAGTGGAGCAGCCAGAGGAAGCAAGGAGAATATGACCACCAGGAATGAGGATCAGTCTCCCAACTCACAAATGGAGACCAGCCACCTTCCTTACATTATATGTAATTCTGTGATATCAAACTCTTGATTTTAGCTATGTTCTATTTTTACAAACaagttatgaaatttaaaaaaacatgagGATTACATATAACATATTTAAAACAATAGGAGGTAGTCTGAGGAATATAGTAGTATATTTAGAAACTCCTTTAGGGATAGAGAGACTTTAAAAGGAAGAATTGATATATCCTGCATCATTCATCATATATTTTTAGTAGGGTATT…
gacaaagtaatgtctctgcttttgaatatgctatctaggttggtcataattttcttccaaggagtaagtgtcttttaatttcatggctacagttaccatctgcagtgattttggagccccccaaaataaagtctgacactgtttccactgtttccccatctatttgccatgaagtgatgggaccagatgccatgatcttcgttttctgaatgttgagctttaaggcaactttttcacactcctctttcacttttatcaagaggctctttagttcttcttcactttctgccgtaagggttgtgtcatctgcatatctgagtttattgatatttctcctggaaatctttatttccacttgtgcttcttccagcccagcgtttctcatgatgtactctgcac…
AACTTAAGATcttaggagaaaaaagaaaagtaagcacGGTTGTGTCAGGGGAGTGTAttctccttggttctgtctcgtctcaacaaaaatttgaagtgacagaCATTAAGCCCTCGGCAGGTCACAGCTCTTGGACAGTCCGTGTTATAGTTCTTGGATtgatcagttttatttagaaaataaaggaaaatacatgctTGAGGCGTGAGAGCATTTCGACCCAAAAGttgtggaaagagagagagacacagagagtgtGCACGCgctggagagagagggagagacccCTGGCCCTTTGCCTCCTCTTTTTACGtcttttcctccccctgggcctgccctaagTAAACTGGAGTAGCCAAGAGTGCTgattgttctacctgaggtcctcactccggtcct…
>TCONS_00161111
CGGAAAGCCGAGCCCGCGCTCCCCGGGGCCACCCGGCCGCCCCCCGCGCGCTCGCTGCCGCCAGGGTTCGGGACGCGCCGCCCGCGCCCCTCCGCCTGCGAGGTCTCGGCCACTGCCGACCTCCGGGTGCCTCTGGCCCACAGACCCGCCGGGAACCCCGCTGCCTGGGGCGCGAAAGTTGCGCTGGGGAGCAGTCAGGTTTCCAAACTCAGGGCTGCGCGGGAAACCCGCAGACACCTCCTCTGCCCGCAGGGAGACTAGGGTCAAGTACAGGGGCGGCTGCTCTCCAGAGAAGCGCCCTGGGCGCCCACCTAGAGGTCTCTGCGGTGGTGGCGGCGGCTCCCGGGTCTGCAGCGAGCAAGTGCCCACGACCGAGGCGGAAAGAGGGATTTTCCATTT…
ttaaagtttttaaacCATTAGTTATGGTTTtagtttggagaaagaaatggcaacccactccagtattcttgcctgggaaatcccatggacagaggaacctggtaggctacagtccatggggtcatgaagaactgCACgcaatttagcaaataaaaacaataacaaatggttttattttttatttattcaaatttttttgatgattttcttctgatgtggaccatttttaaagtttttattgaatttgttacaatgatactttaaaaaaacattttgcttttttggactTGAAGCATAGGGATCTTAGCTTCTAGATggggaattgaacctgcatcccctcccttggaaggtgaagtcttaaccactggaccaccagggaagtcctggttatGATTTTAA…
agtgactaaaccagcaccaccagttcaggagatatgggttcaatcactgggtcaggaagatccgctagagaaggaaataactcattcagtattcttgcttgggagatcccatggacaagggagactggtaggctacagtccatggggttgcaaaagaatttgacacaactgagtgactaaacaaacaaagaaaaaaaacaaaaaacccaaagaatCAGGATTTAAAATAAGGACTTCATAGGTACAGCCTGGTGTGTGCTTTACTAGTAGTGTGATGTGTTTTTTCTTAATAGTTTTATTCTGAACCTAATACCCCAGTCCAGACTTAACTAGAATATTTCTTTGTGTATCGTCTTCCATTGATTAAGACAAAAGTCAGATTATGAATATGGTTCTAAA…
>TCONS_00163519
gaacttcctgatgttcaagctggttttagaaaaggcagaggaaccagagatcatattgccaacatctgctggatcatggaaaaagcaagagagttctagaaaaacatctatttctgctttattgactatgccaaagcctttgactgtgtggatcacaataaactgtggaaaattctgaaagagatgggaataccagaccacctgacctgcctcttgagaaatctgtatgcaggtcaagaagcaacagttagaactggacatggaagaacagactggttccagataggaaaaggagtatgtcaaggctgtatattgtcaccctgcttatgcagactacatcatgagaaacactggactggaagaaacacaagctggaatcaagattgccagaagaaatat…
>TCONS_00163524
GTCCTCCTCTTTAGGGCACATTTGGCTAGGCTCTAAAGGGCTACCTGTCCTTCTTTTCCTGGAGCCTCTAGGGCTTACGAAGCTCGATGCGTTCCGCCCAGGGCCGGGAAGCTGGATCTGGCCGTCAAAGCAAGGCTACGGAACTGCGGAGTCAAATGATCTGCCATAAACACGTCCACCGGGCTCCGCCTCCGGCCCGTGACCCCGCCCCCACTTGGCTCTCTTGGGGCGGGGGCCAAAGACGTCCCGGTCTCGCCCCTTCCGAACAAGCCGGAAGTGACGTCATGCCCGGACCGACTCGTCTTTCGGTCTTCTTCCCCCTCCTTTACTCTTCCTCCCCactcccgcccctcccctcccttttcccctcctccGGTTCCAACCTTTGAGGCCGCGAGA…
>TCONS_00165606
GAGAACTCATATTTCTTTGAAACAGGGAAAACTAAGAGGCACTCTTTGAGACTTCACAGGAAATGGAGGGTAAATCAGATAATGGAGAAAATGGATTTAGGGCTGGACAGGGCTTGGAGAAAATTAATAGTTGCCACTGATTGGCAATGACCTAGGGGCTGGAAGATCTGATGATGCTGGTTAAAGTGGTAGTTAGGTGGGGCCAACAGAAGGTGGTACAATGTGTTTACTAGGTCAGGAGACAGATGGGTTTAGAGCACCATGCCTTCCCTCCTGCATTAGGCAACCTGTGTGTACACTgccgagcttcccaggtgatgctaataataaagaacccacctgccaatgcagcatacttaagagatgcgggttcaatccctggatcagaaagaacccctg…
>TCONS_00166065
gccaccctcttcccacccctctaggtcatcacagagcaccaaggtgAGCTCCTTGTGGTATGCAGCAGCTACCCACCATGTTTTACACATGATGGTATGTGTATGTCAATcgcagtctcccagttcatcccaacCCTCGGCCCCCTGCCATGTCCACAGGttctttgcatctgtgtctctcctcctgccctggaaataggttaaTCATTTTCTTAGTTATTTGTTCtctattctctgtttctccttCTGGAATGTAATCATCACAAGAGAACTGGCTCTTCTGGCCTGTCTTGCTTACTGCCACAGGTCCACAGTCTTAAATAGTACCTGGCATGTATGAAGTGCCTCAGgagtatttattaaatgaaggGCCAGGGAACAGTGTGGAGGAGCAAGAAC…
>TCONS_00171692
caacagttagaactggacatggaacaacagactaaataggaaaggagtatgtcaagtctgtatattgtcaccctgctcacttaacttatatgcagagtacatcatgagatacactgggctggaactggttccaaataggaaaaggagtacatcaaggctgtatattgtcaccctgcttatttaacttatatgcagagtacatcatgagaaatgctgggctggaagaagcacaagttggaatcaagattgccgggagaattatcaataacctcagatatgcagatgacaccacccttatggcagaaagtgaagaggaactaaaaagtctcttgatgaaaatgaaagaggagagcgaaaaagttggcataaagctcaacattcagaaaacgaagattatgg…
>TCONS_00175210
ctcagCCTTCAGGCGGCAGGATTTCGGCGGGGCGGGCGGGCTGGTGCTCCGCCCCAGCGCGGGAGAACAGGCATTCTAGatgaggacagcTGAAACTCACAGAGATAGAAGGCAACTagtaatcccttatgattatacagtgaaagtgagaaatagatttaagagactagatctgatggacaaAGTGCCtaataaactatggatggaggttcatgacattgtacaggagacagggatcaagaccatccccatggaaaagaaatgcaaaaaagcaaaatggctgtctgaggaggacttacaaatagctgtgaaaagaagagaggtgaaaaacaaaggagaaaaggaaagatattcccatttgaatgcagagttccaaagaatagcaaggagagataagaa…
>TCONS_00177030
agaacagaaaacacTAACATGGATATGGACATTTGATCAAAATCATTAGTAATCAAATACAAATTAAACCAACAATGAGGTATCAGTTCACATCTATCAAAAGAGCAAAAATCAGAAATCCATATAATTACTAATGTCAGGAATGTAGAAATGTAGAAACTTGCACTGCTGCAAGACTAATCTCATCACTTCTGGAAAGCTATCTGGTATAACTTGGATACATTAAATAGATTGATATGGCCCAGAAATTCCTCTCctaagaaatataaaacagattCCTTACAGGTTCAGTAGGAGACTAATAGGAAAATGTTCTTAGTAGGGTATATGTAGTAGAGTGGAGTTGGGGGCAACGTGGGTGTTGATCAGTGGAGGCATGGACAGATCCAACATTGTGAA…
>TCONS_00177031
agaacagaaaacacTAACATGGATATGGACATTTGATCAAAATCATTAGTAATCAAATACAAATTAAACCAACAATGAGGTATCAGTTCACATCTATCAAAAGAGCAAAAATCAGAAATCCATATAATTACTAATGTCAGGAATGTAGAAATGTAGAAACTTGCACTGCTGCAAGACTAATCTCATCACTTCTGGAAAGCTATCTGGTATAACTTGGATACATTAAATAGATTGATATGGCCCAGAAATTCCTCTCctaagaaatataaaacagattCCTTACAGGTTCAGTAGGAGACTAATAGGAAAATGTTCTTAGTAGGGTATATGTAGTAGAGTGGAGTTGGGGGCAACGTGGGTGTTGATCAGTGGAGGCATGGACAGATCCAACATTGTGAA…
>TCONS_00177032
agaacagaaaacacTAACATGGATATGGACATTTGATCAAAATCATTAGTAATCAAATACAAATTAAACCAACAATGAGGTATCAGTTCACATCTATCAAAAGAGCAAAAATCAGAAATCCATATAATTACTAATGTCAGGAATGTAGAAATGTAGAAACTTGCACTGCTGCAAGACTAATCTCATCACTTCTGGAAAGCTATCTGGTATAACTTGGATACATTAAATAGATTGATATGGCCCAGAAATTCCTCTCctaagaaatataaaacagattCCTTACAGGTTCAGTAGGAGACTAATAGGAAAATGTTCTTAGTAGGGTATATGTAGTAGAGTGGAGTTGGGGGCAACGTGGGTGTTGATCAGTGGAGGCATGGACAGATCCAACATTGTGAA…
>TCONS_00177033
agaacagaaaacacTAACATGGATATGGACATTTGATCAAAATCATTAGTAATCAAATACAAATTAAACCAACAATGAGGTATCAGTTCACATCTATCAAAAGAGCAAAAATCAGAAATCCATATAATTACTAATGTCAGGAATGTAGAAATGTAGAAACTTGCACTGCTGCAAGACTAATCTCATCACTTCTGGAAAGCTATCTGGTATAACTTGGATACATTAAATAGATTGATATGGCCCAGAAATTCCTCTCctaagaaatataaaacagattCCTTACAGGTTCAGTAGGAGACTAATAGGAAAATGTTCTTAGTAGGGTATATGTAGTAGAGTGGAGTTGGGGGCAACGTGGGTGTTGATCAGTGGAGGCATGGACAGATCCAACATTGTGAA…
>TCONS_00178954
attacactATGCAAGAGCTTTGCCCCTTGAGGTCTTCTATTGTCTAGCCTATGACCAATGTGGATTATTATTCAAGATTTGGGTCATTTGTGAGCTATTTCACTGCAAATAGTTAACTTCAATGCCATCGGTAAAGAAAGGACAGGAATACTTTCAGCCTTTCTGTCAGCGTGACTCCCAGGAGAGTGATGGGTATAAATAACACTTCgagggagaaggaaataatcTGCAATAAGGCCCTGTCAAATAGGAccaagaagtaaaagaaaattctTCCGATTTGAAGACGAGttggagagatgggagggaggcagagCAGGAGTGGGGAGAATGAGATGCCAAAGTCCTTGCTTCATTCTGCTTTCTTAGGGGTGAACCACAGTAAGGCTTGAGCTATAG…
TATTCCTCAATACATGTCAACTAGTTTTTActtctacatttttttctttggttgaGATGCATTATCATAAACCCTGAAATAAAACTGAGTTACATGGTTACAGCAAAATAATTATATGGTCAGTTATTGCCATTCATgattgagaaaaacaaatgttcatCAGTTTCAGCCATCTTATCAATATAAATCACGTCACATAATGTTAAGATCCAGTGAAGTTTATTTGGGACAAAGCTGAAGCAATGTaaccatggaaaatagatgaattagttaaaattgtttacagtttttatttctgttaaagtATTTTTAGTAGTCAAATGCCAGGTAAATGTATCAGTTTTGCAGATTGCTGGTGATACTGAAAATTCAGATATATTGGGAGTAGAAATGTTAGAC…
>TCONS_00181510
AGACGGTTCACACACACACCTGGTGATAGTCTTTCTTAGAACTCGGatgagaaaattaagattTAAAGACATGAAGTAACTTTCCCAATGTTACCTAGTCGGCacatggcagagctggaattcaaacgTAGGAAGTCTAACTCCACAGCACAAGCTCTCGTCTAATACTTTCACTATCTTCCTTTTCCATGGACTTGGGAGTTGGGGTTAAATACAAGCTTGAGAAGATTCTACAGGTGTAGCAACCAGTGAAAAAGGCTGTTCATATTTAGGGCATGTTCAGACAAAAATAGGGTCCAGTACAGATATTATCTGTGCTGTTCAGATTGTATCTGGAGTGATGTGTTGAAgtttagatgatttttttttttggatgatatatttttttaactaagaaag…
>TCONS_00183841
GTAGAATTTCTCCATGTTTGAAATATTTGTGAACTCTTCAATGGACCTTGTAAATTTTTATTGCTATGTAATATTGGTTACCTGGAATTTGACACATCCAGATAGAGAAGTTTTAATACAAAATTCATCGTATTATTCTCATCCTTCCAAAATCCCTAGGAATCTTGATGAtctaaaaaaaagtagaaaaaaaaagcaaaaattcttcTTGCACTGACTAAAAGCTTATATGACTCtaggacacctttttttttttttttttttttttttaagttgagctACATCTGAGCAGTTGAAAACTCAATGAATTAAGACGACATATTCCAAGTCAGGATGGTTTTAtccattttactttgttttttagtGACTTGGTAATTAGTGACTGAGAAATGTGTTCAT…
>TCONS_00185386
AGATTAAAGCACACGTAGGAAGAAGGTCAAGGAACCACAGCTGGGAACCACAGCTGACACAGTTGTCAAGAAGAGATGACCATCTGCGGATAGAACCAGCGAATATATAGTTGAAAAGCTGCTCTCAATCACAGAAGCTGGAAGAATGATAAGGCAAGAAAGTGGAGgaacaacagactggttccaaacaggaaaacgagtacatcaaggttgtatattgtcaccctgcttttttaacttatatgcagaggacatcatgagaaactctgggctggaagaagcacaagctggaatcaagattcccgggagaaatatcaataacctcagatatgcagatgacaccacccttatggcagaaagtgaagaggaattcaaaagcctcttgatgaaaatgaaagt…
>TCONS_00187313
tttaagtgtttcattgagtggaaatatcagaagtacataAGGTACTGAGAACTTCAGAGACAGAacgaaaaggaaaaacagaagaagGTTCGAGAAGGATAATGACGCGCCTGCCTCCCAGTGCTCCACCAGGACTGAGGCCGCCTTAATGCCCgatccagggccaggtgaagCTCCTGCAGCAGCCACTGCTCTTCCACCAGCTCTCCCAGAGATCGTAGAGCCGCCGTTTCAGCAGGCTCCAATCCCAGCAATGGAGACCTCTGGTCAACGCCCCCAGAATTCCACCTCAGCCGGACCTCCTAGATGGTATCCACTGCTCCTGGACAGAATCTCAGAACTGCGTTGCCTGCTCACAGGTCAATGCTGCCTCTTGGCACAGACAGAAACCTCTGGGGA…
>TCONS_00191713
CAACAATGGAATCATAATGCTTCTCTCTCAGGTCAACAATTTCTTCCTCAGTAAGAGGCCTACAcagaaaaataaggaagagaaacaaagtgaaaaaaaaagtgctgatGAGGTGAAatgtaaaaggaaagatatataagcatctgaatgcagagttccaaagaatagcaagaagagataagaaagccgccttcagcgatcaatgcaaagaaatagaggaaaacaacagaatgggaaagactagagacctcttcaagaaaattagagataccaagggaatatttcatgcaaagatgggctcgataaaggacagaaatggtatggacctaacagaagcagaagatattaagaagaggtggcaagaatacacagaagaactgtacaaaaagatcttcacga…
>TCONS_00207264
GGAAGATACAGGGGTCAGAGCCGCCGAGGCGGGGGAGGCCGAGCCAAGCAGCACCAGcacgtcctcctcctcctttaaCTCCAAGGTCTCGGATTTGACGAACATCCTGTAGAAGAgagcagagagggagaaggaaccAAATGGGGTGTGCATATAGCAGCAGAGaaaaactactTGAGtggatggtatggacctaacagaagcagaagatattaagaagaggtggcaagaatacacagaagaactgaccaaaaaagatcttcatgacccggataatcacaatggtgtgatcattcatctagagccagacatcttggaatgtgaagtcaagtgggccttagaaagcatcactatgaacaaagctagtggaggtgatggaattccagtggagctatttca…
>TCONS_00208350
AAGCAATGCTTGATAACACAGACCTCCCTCATGGATCAGGATGCTTACCGCATGATATGGAGCAGACAGGGAAGGCAGGATCCTTGCataaatgactccagaaagagagaaaacaaggaaaagCCTGAATAAACTTGCTGAATAAACTTCTCCCCTCCATCCACCAATTAGACCAATTAATTCTCCTCCCTTAAGGAGGGATAAGTCGGGATGGAACGCAAGGCTAACTGGTTTCTGCAATTATAGCTAAAGTCTCCCCAGCTGGAAACAAGAGGAATGGCGGACAGATCCGCCTGCTTCGCCAACACACTTAACTCGTCACATTTGTGTGATCTATTATGTTAATAGCAATTATCCTATGTGTTTCAAGGTGTTTGTGTTagtgggaggagggggaat…
>TCONS_00208351
TAAAAAGGATATGTCAGGATTTAAAATGTGACATTGAAAGAAGAAGTTTGGAATATGATAAAGATCTAGGTAATTACACAGAGAGTTGCAAATCCGGGACTCATACATTGTTGTCGTGCACAGTGCTGTGAAATAACGTTCATGAGTGGATGGCTCAGCCATggatgaaggagaaagaagaaaatgcagcTGTGCGTTCATTAATGAGTGGAGGTCAGAACGTTTGGATCCCCACGGCCTCTGCTGGAGGCAGCATTGCTGCCATCTGCTGGACTGTGCGTAGGAGAGCCCTATCAGATAGGAGAAGCCGGGAATTTAACAGGGGAGAGACACCTCGCTCAGGAGGCTGTGATAGTCTGACTCTAATGGGAGAGCCATGAGATGGTATCACCAGGCAAG…
>TCONS_00213742
GTTCTCACAGCCGACACTTCCCACTTCTAGCTCTCGTCACACTTCATTGTTGTCTATTTCCTTCTGGAGTCCCAGAGTTCTTTGAGAGCCCAGGTTACGCCTCTTCAACATGCAGCACAGTCAATCggacacagtaggtgttcaatcAATGTTTGCAGAATGAATGAACCTATAAAGGAAGGAATGAGACTTCAGTATCATTCATTTGGCTTTTAGAAagcagttcttgcctggagaatcccagggacagcagagcctggtaggctgctgtctatggggtcgcacggagtcggacacaactgaagcgacttagcagcagcagcagcagcagcatgcatttaACTGGGCCTCCTGAAAACACAGTGTCTTAATGAGAGAGGGCCAAGTTGTAGAGGTTTG…
>TCONS_00221013
ACTAAACTGAAAGATCTATTTTTCTATTGCAGTTTTCACTCTGCTCACTATGCCCTCAAGGGTGAACTCATTCATTTACAAAGGGAGAAATagcagtaatctcagatatgcagatgacaccacccttatggcagaaagcaaagaggaactaaagagtatcttgatgaaagtgagagaggagaatgaaaaagctggcttaaaactcagcattcaaaatactaggatcatggcatctggtcccatcactgcatggcaaatagatggggaaacaatgaaaacagggagagactttattttcttaggctccaaaatcactgcaggtggtgactgcagccatgaaattaaaagacacttgctccttggaagaaaagttatgaccaacctagacagcatattaaa…
>TCONS_00222161
ctcagctttcttcacagtccaactctcacatccatacatgaccactggaaaaaccatagccttgactagatggacctttgttggcaaagtaatatctctgcttttgaatatgctatctaggttggtcataactttccttccaagaagtaagcatcttttgatttcatggctgcagtcaccatctgcagtgattttggagccccccaaaataaagtctgacactatttccaatgtttccacatctatttcccatgaagtgatgggaccagatgccatgatcttcagtttctgaatgttgagctttaagccaagttcttcactctcctctttcactttcatcaaaaggttctttagttcctcttcactttctgccataagggtggtgtcatctgcatatct…
>TCONS_00222519
gaagaattgatgcttttgagctgtggtgttggagaagactcttgagagtcccttggagtgcagggagatccaaccagtccattctgaaggagatcagtcctgggtgttctttggaaggagtgatgctaaagctgaaactccagtactttggccaccttgtgcaaagagttgactcattggaaaagactctgatgctgggagagattgggggtaggaggagaaagggacgacagaggatgagatggctggatggcatcaccgactcgatggacgtgagtctgagtgaactccgggagttggtgatggacagggaggcctggcgtgctgcaattcacggggtcacaaagagtcggacacaactaagcaactgaactgaactgaacctgggactatgccaaa…
>TCONS_00226366
ggaaaatcccatgggtggaggagtctggtaggctacagtccatggggtcgctaagggtcagacacgactgagcgacttcactttcacttttcactttcatgcattggagaaggaaatggcaacccactccggtgttcttgccgagagaatcccagggacgggggagcctggtgggctgccatctatggggttgcacagaatcggacacgactgaagctatgCAGAagaagaaagcctttgactgtgtgtatcacaataacccgtggaaaattctgaaagagatgggaataccagaccacctaacctgcctcttgagaaacctgtatgaagggcaggaagcaacagttagaactggacatggaacaacagactggttccaaataggaaaaggagtacgtc…
>TCONS_00229760
CAGGTTAAGACGCTGCACTAGCCTGTGGTAATTTATCAATACAGAGGTTAAAGTGAatcctggaagaaacacaagctggaatcaagattgccaggagaaatatcaataacctcagatatgcagatgacaccacccttatggcagaaagtgaagaggaactaaaaagcttcttgatgaaagtggagagtaaaaaagttggcctaaagctcaacattcagaaaacgaagatcatggcatccggtcccatcacttcgtgggaaatagatggggaaacagtgtcagactttattttgaggggggctccaaaatcactgcagatggtgactgcagccatgaaattaaaagacgcttactccttggaagaaaattatgaccaacctagatagtatattcaaaagc…
>TCONS_00239116
agataatcatgatgatttgatcactaatctagagccagacatcttggaatgtgaaatcaagtgggccttagaaagcatcactacgaacaaagctagtggaggtgatggaattccaattgagctgtttcaaatcctgaaagatgatgctgtgaaagtgctgcactcaatatgccagcaagtttggaaaactcagcagtggccacaggactggaaaaggtcagttttcattccaatcccaaagaaaggcaatgcaaaagaatgctcaaactaccacacaattgcactcatctcacatgctagtaaagtaatgctcaaaattctccaagccagacttcagcagtacgtgaaccgtgaactccctgacgttcaagctggttttagaaaaggcagaggaaccag…
>TCONS_00239488
CTGGTACGGACGATGGAAACAGCGCTGACGCCCCCCGGCTGCGGACCCGCGAAGGGCGGAAGCCCGGAATCCCACTTGCGCATTCCCGTCTCTGCTCTTCAAactgggaggaggaaaaggaagtgtTTGCTAAAACTGCTTCCGGAGTGAACGCTCTAGGCGTCCCTGGCTCACAGCCCACAGCCGGCCAGAGAGAAACCGGCGAGGTACAGACAGCAAAGCCCGCGGTAGTCCCAGAGCAGTCAAGCGGAACCAAGAGTCTGCACTCGGAGTTCCTGCCGGAGCCTGAAACACGGCGAGCCAGGCCCTGCGCGCATGCTCGCTTCATGCGGCGGCCCGCACCCGGTACTGGAACGGCCTGTAGCGGCTTCGACCCAGCTTCGGGTACCCCAGGGCTTC…
>TCONS_00247303
TCTGGGTCCCtctccacccctctcccccaAATATTCTGATTCactaaaaatctgttttaaataagCACTTCCAGATGATTCTGTTTTCGGGAACTGCACTTTGAGTCAAATGAAGAATGTAGCTTCAGTGCCATGTTTTAAGATGGCATTAATAATAGCTACTATTTATTGGGACCTCATTATTTGACATGCTCTGTGCTATATTTTACAAGTAACCATCTCTGGGTTACACAGTTTGTAAATATTGGACTGTAATTTAAACTGTAGGTTTAAGTTATTTATGCATACCTACTGAATATACAGGAATATTTCTAGGCTTCTGCAGTTAACCTAATGTATGGGTAAAAAAGGCAGAGGGCTCAGTGAATAAGTCACTGAGGTGTCGGGCAGATTCATTCT…
>TCONS_00262520
gtaaGAATGGCTTAGTAGGTAGTATTGACAACTGACACATTAGTAGGTGCCAGGCCCTACTCTAAATGCTTTCCACATTGTTTTAATCCAATGAAGTAGTGCTATTCTTAtccacattttacaaatgagggaacAAACAGTAAAATTAAGTGCTTTGCTCAGTTCGTGGAGATAGTGAAAGTACTAGAATACTAGTCCTCAAATACTAACTCAGCTCAGGTGATCTAGCTCCAGAGACCATTCTCTTAACCACACTGCTGCAGTTGCTAAGTAACCTCCTTAAGGTGATGGGGGAGCCAAGATCACACCATCAAATTTACCAGTTAAGCAATACCTGTGGGCAGTCAGAATCTATAGCTTTAATATTAACCACcttcaaattatttcaaataagaCCAT…
>TCONS_00263015
CATGaaccagccacaggtatacatatgttcccacCCTTCTcaattgttacagagccccagtttgagttccctgagtcatacagcaaattcccatggttatctattttatacatgtgcgtgtgtgtgcgtgcttagttgctcagtcgtgtccgactcttgcgaccccatcagttcccttcagttcagtcgctcagtcatgtccgactctttgcgaccccatgaatcgcagcacaccaggcctccttgtccatcaccaactcccggagttcacccaaactcatgtccatcaagcaaccccatagactgtgacAAATTGAACAATTTTTATTGTcataaataagcatttttaaattgaacCGTCTTTGTTATCGTAGCAGTACTGTCACTTCTGAGAGAAGA…
attgatgcttttgaactgtggtgttggagaagactcttgagagtcacttggaatgcgaggatatccaaccagttcatcctaaaggagatcagtcctgggcgttcattggaagaactggtgttgaagctgaaactacaatattttggccacctaatgcaaagagctgactcattcgaaaagaccctgatgctgcgaaagattgagggcaggaggagaaggggacgacagaggatgagatggttggatggcatcaccgactcaatggacatgagtttgggtagactctgtgagttggtgatggacccagaggcctggcatgctacagttcatggggtcgcaaagagtcggatatgactgagcgactgaactgatagatgGGAAAATAACCCATTGATTAGT…
>TCONS_00263190
ggattaatgaaaaataaatatttgcctcATTTCTCTTACCTTCAGACTCTGTATCCTTATTTTCCCTTCTTCAATTTGAATCCCCTCACATGGGTGAAGCCTCTTGTCAGGTACAATTCAAAATCACTGAATTGATAGGAATAGTCTCTGTATTTAGGAATTTCAAAGAGTCTGGGAAAGAGCAAGGAAAAAGTCTGCCTCTAAAAATATTGCAGGCCCAGGGCAAGACCACAAACCATgtctaaataattaaaatatggaaCACAAGTTAAtgacttttaaattaaatgtgtTGTATCTTCaaatcttaatatatatataatgatctGGAAGACAAGGTACATGTGTACAAGTTTGAGATACCTTAGAGATACTGCAAGGAACACGGTGGCTTTCAGA…
>TCONS_00265856
TTTTTTTGTACTCTAgtacttacaaatatttttacacaTTTAGTCATTCATTCTATAATATTGAATACCTATCATATGCTATGGAAAGaaggggaagtgaaaagcaaaggggaaaaggaaagatatacccatttgaatgcagagttccacagaacagcaaagagagataagaaagccttcctcagagatcagtgcaaagaaatagaggaaaacaatagaatgggaaagactagagatctcttcaagaaaattagagacaccgagggaacatttcatgcaaagatgggctccataaaggacagaaatggtatggacctaacagaagcagaagatattaagaagagatggcaagaatacacagaagaactgtacaaaaaagatcttcatgatccagataat…
>TCONS_00270351
ATAAGATGTAGCCAAGAGGATGGTTTGGATGTGAATGATCAGGAAAAAATGTCAAGGATGACACCACTGTTTTTGTCCAGAACAACTGGAAAGATGGAATTGCTATTAACtgagtatggtgttggagaagactcttgagaatcccttggactgcaaggagatccaaccagtccattctgaaggagatcagccctgggatttctttggaaggaatgatgctaaaactgaaactctagtactttggccacctcatgcgaagagttgactcattggaaaagactctgatgctgggagggattgggggcaggaggagaaggggacaacagaggatgagatggctggatggcatcactgactcgatggacGTGTCATTCACTCCATGCAGCTGATAGGCAGTGG…
>TCONS_00273365
AATTGGAGCAGCAGGAAGTGCGGACTGTGGAAGCCGGCGTGTACCTCGGTGCTGGATGAAACTCTCTGTTGCATTTAAGGAAGAATTCTTTAGGTCACTCACACCAtgagagggaaaaaggaaaagctaATTTAACAAGGTTGTCACCTTCttgaaagcatattcaaaagcttgCTACTTGAAGACATTCGAAAGAAGGCAGGGtgCTGTATCTGCAATCATCCTGGCTGGGGCTGCTGCAGAATCATCAAGAAGTGGTGCTTTGAAAAAATTCAGGAAAGAGGTGCTGTGAACCTGGTGGGAAAGAAGAGACGTGGAGAGCAATTGTCACAGCGCAGTGCGTTCTGCGCCATCATCTTAAAGGGACCAGAGGCTGAGGGTAGTAACATACCCTGAAAG…
>TCONS_00274157
CCGGATCCGGGAGGAAAGCAAACACGGATGGGCGGGGCTGAGGGGGTGGTGGGGCTCAGGGAAGTGAGGAGGAAGGTAGCCAGATCCTGTGGAGAGCAAGGTAGGGAGAGTGAGAAATGGAGGAGGGGAAATGGGGTGGAAAGGGACcataaggagaaggaaaaagtctGGGGGTGTGGGGCACCTGCAAGAGGGAAattgagggagagggaaggagggggtcCAAAGAGGGGATACAGAATGGAGGAAGAAGGTGATAGCAGAGATGGATGGGGGAGAAGCGTGAGGACTGGAGggcagcaggaggaagaagagggcagGGAGTGAATAGAAGTGAGAAACAGGAGCTGGGGACTGGGCGAAAGGCAAGCCCAGCTGCTCAGATCCTTCTAGGGCCCA…
>TCONS_00276922
CGGAAGTGAAATCTCCTCTCCTTCCAGGGACTCAGTCTGGAAACAGTAAAAATCAAGGCATTCGAGACGGAAATGAAAAGGACCAGAAACtgtaggaagagaaaggaaaggggaagTAATTGTGCACAACATTCGAAGAGCTTTCAGAACTCTGCCTGAGTTACCAACAACCGAAGCTAAAGCTTGTTTGTCTCCACTTGGCTCGGTTTCTCCTCACGGTTTCTAGAGCGCAGTTCCCTAGCTCAGTATTTCCGCGGTTCTTCGCGTGGGAAGGGCACTTGCAAGCGcggctgctctccttcagggcTCTAGCCACCGGCGGTGGTACTGGAGGGGCACCACGCCCGCCGCCTCAGGGGAGATTCTGGGCTGCTCACCGTTCCCGAATAGTCGGACCAG…
TGGCTTGGCTGACTTGATGTGACTCCACATCACGGGAATAGAAGAACACGTGTGGCTTTGGGAATTCAGGTGAAGTGGAACTGGGAGCAGATTAAGGCAGCATAGAGACACTGAACCTTGGAGGACCATTTTAACAGGAGTGTTTTAATGTTAATACTTAGCTCCAGCTGGGAGGGGTTACAAGAATTATAGGCAAATGTCCAAGTTATCTTTATGAAATTGTTGGCAGGGTTCTCCCAAAATAATCCAAGGCAAAAAAATTCTGGCCTTTGGTGACTAGCAGTTTTTGTCAACAAATTCGGGCTTTTCCACCTTCCTCTCAGTCACGTGAACCCAAAAGGCAACAGCTGGCAGGTCAAGGGTCAACTGCTGTGCACCTGTGCTGGCTTGTCTCATGGG…
>TCONS_00280642
aagaatacagagaagaactatacaaaaaagatcttaatgacccagataaccacgacggtgtgatcactaacctagagtcagacatcttggaatgcaaagtcaagtgggccttagaaagcatcactatgaacaaagctagtggaggggatggaattccagttaagctgtttcaaatcctaaaagatgatgctgtgaaagtgctgcactcaatatgccaccaaatttggaaaactcagcagtggccataggactggaaaagctcagttttcattccaatcccaaagaaaggcaatgccaaagaataagcCAACTACTGcccaattgtactcatctcacatgctagcaaagaaatgctcaaaattctccaagccgggcttcaacaatacatgaactgtgaac…
>TCONS_00283534
gaggaatactcagcaggtaaaggaacaggagagttgcccaccaagccaaacaaaagaggaagaagtagggaatctaccggagaaggaattccgaatattgatagtgaaaatgatccaaaatcttgaaatcaaaatggaatcacagataaatagcctagagacaaggattgagaagatgcaagaaaggtttaacaaggacctagaagaaataaaaaagagtcaaaatataatgaataacgcaataaatgagatcagaaacactctggaggcaacaaatagtagaataacggaggcagaagataggattagtgaaatagaagatagaatggtagaaataaatgaatcagagaggaaacaagaacaacgaattaaaagaaatgaggacaatctcagagacct…
>TCONS_00284276
gaaacctgtatgcaggtcaggaaacaacagttagaaccagacatggaacaacagactggtttcaaataggaaaaggagtacatcaaggctgtatattgtcaccctgcttatttaacttatatgcagagtacatcatgagaaacgtggggctggaggaaggacaagctggaatcaagattgctgggagaaatatcaataacctcagatatgcagatgataccacccttatggcaggaagtgaagaagaaccaaagggcctcctgatgaaagtgaaagaggagaatgaaaaagttggcttaaagctcaacattcagaaaactaagatcgtggcatctgttcccatcacttcatggcaaatagatggggaaacagtagaaacagtgggtgactttatttttc…
>TCONS_00285881
GGGGAGCCAGGCCCAGCCTCCTGGGAGATATCTCAGCCTTGGGTCCTTTGTGGTGAGGAAAACCCTGGGCATTGGTGTGGCAGAGTCCTTGCCTACGAAGGGGCAAAGTTTGTAGCGGAAAGTGCATTGGACTTGGAGCCTGAGCAGCTGGGTGTAGTCTCAGTTCACAGATGACTGTGTGAGCTTGGACAAGTCATTTAGTCTCTCACaaacctcatttttctcatctgtggaGGCACTGATGTGCAGTGGTTACATAGTCCCACATATGAAGACTTGGATTATTTGTACAGAGAAAGGACTCCATAAATGTTAGCCATTATCTGTAAGTGGGATGAAAGTTCCCATGTGGCCACTGTCATGGGAAAGATTGGATATCACAGGAAAGATTGGATATCA…
>TCONS_00290241
cttactaATAAACGGATCCTTCGCCCTCTCTACACTAATTATTACACAGGAACAAGTATGACTAATCTTCCCAGCATGACCTCTAGCAATAATGTGATTCATCTCAACACTAGCAGAAACAAACCGAGCACCATTTGACCTGACCGAAGGAGAATCCGAACTAGTATCAGGCTTCAACGTAGAATATGCCGCAGGGCCATTTGCCCTATTTTTCATAGCAGAATATgcaaatattattataataaatatcttCACAACAACTCTCTTCCTAGGAGCATTTCACAGCCCCTATATACCAGAACTCTACACAATTAACTTTATTATCAAATCACTCCTACTTACAATCACTTTCCTATGAATCCGAGCATCCTACCCCCGATTCCGTTACGACCAACTAAT…
>TCONS_00305293
CCCAGCAGCCCTCTCCTGACTCACTCCTTTCTCCTCTGAGTCCTTTTCGTTCCTCAACCTTCCTCCCTATTCCCGCCTGCAGTCTTCCTGCGGTGGTggtttacttgctcagtcgtgtccgactcttgtgatcccgaGGACTGCAggccccaggttcctctgaccatggggattctccaggcgagagtacttcAGTgctcgccatgccctcctccttgggattttcctgaccctgggatcgaagccggatctcctacgttgcaggccaAGGCTTTACAAACTGAGAATTTGCTTCAACTGTGCCCTAAGCGCAGGTGGCTGCGACCGGCACCCTAAGCATggccgagaggagataccccatgtccgaggtcaggggcagaagccaggaggaccccatgc…
>TCONS_00305294
CctgtcctcctcccagcccccatgTGTCTCTTGTCCCCAAATTGATACACACCAGGctcttggcctccttaatcagTAGAAATCAATCAGAGGCCAGACAATAGAAATAAATCGAATTTCTTAATGAAAAGAAATTGAGGCAAGGCTTTATTGTGGCCACTACTGCAGCAGAGGGGAGTGAGAACAAATGACAGTTTCCTTGCGTGCTCACTCCCCGAGGTGGTGGGGCGAGCTGGTTCCTTCTATGGGGTGATGAGAGAGGTGTGTCCAGGGGTCAGTCAGAGGGGTGGCTAGGTGACTGGCTGAACCCTTAAGTGTTGTTGTGTTCCAGGGGCATGTGAGGCATCTTGCTTTTGCTCTGGGCTCTTAaaaagtggcagttgggttttacatctcttt…
>TCONS_00305303
GCCCTCTCCTGACTCACTCCTTTCTCCTCTGAGTCCTTTTCGCTCCTCAACCTTCCTCCCCATTCCCGCCTGCAGTCTTCCTGCGGTGGTggtttacttgctcagtcgtgtccgactcttgcgaccccaaggactgcaggccccaggttcctctgaccatggggattctccaggcgagagtacttcAGTgctcgccatgccctcctccttgggattttcctgaccctgggatcgaagccggatctcctacgttgcaggccaAGGCTTTACAAACTGAGAATTTGCATCAACTGTGCCCTAAGCGCAGGTGGCTGCGACCGGCACCCtaagcgtggccgagaggagataccccatgtccgaggtcaggggcagaagccaggaggaccccatgcctgaagg…
>TCONS_00309667
CTGAAACTCCGGCAAATTCTCGGCGCTCTCAGGCTAGCTCCGCGACGGCTCCCAAGGCTGGAGACTCCAAATCGAATCCTCTTCTGACTGCCACGCTGCAAAAGACGTCCTGGGATTGTATCCGAATTACGCGACGTGTAAATATCTATACCTGGAAAATGTTAAAATTGTTAAAATCCCACTTCACTTTATACGAAATCGAACGTTTGATTGCCGCGAGCGGAGAGCGTTTCCCGGTATAGAGCTCGGTGCGACCCTGCACACGACCTTGGCATAGAGCACATGCGGGGTAAACGTGGACAGTGAAGGGCTCCGTGGCCTTTTAGGACGCGACTGTTTTATTTACTGGGGAGTCAGATTAACGAAGCTAGGACGGCTGCGGATGTCTTGCTTAGTGAA…
>TCONS_00312016
gaacacccaggactgatctcctttaggatggactggttggatctccttgcagtacaaaggactctcaagagtcttctccaacaccacagttcaaaagcatcaattctttggtgctcagctttcttcacagtccaactctcacatccatacatgactactggaaaaaccatagccttgatagacagacctttgtcggcaaagtaacatctctgcttttgaatatgctgtctaggttggtcataactttccttccaaggagtaagtgtcttttaatttcatggctgcaatcaccatctgcagtgattttggagccccccaaaatacagtctgacactgtttccactgtttccccatctatttcccatgaagtgatgggaccagatgccatggtcttagttt…
>TCONS_00316272
TGAGGACACAGTGATCTTTAAGATGTGGGCGGCCCATCAAGCTGCCGTTGATGTGGCAAAACCGAAGTTCAGGGATGTCTCATTCTATTCTTCTGAAACTGAACGAGACTTCACCATGGACTTTCTACTGACCATAGAATTAGTTGAGGCAGTGTTATATCGCCCATACTTTGAAAGTTCAGCAGAATTGCTAGTGGGATTCCCACACAGACTACTCACAGATCAGGATCGCAATGTTCTCACGAGTAACTTCAGCAGACGGGAAAAAGCGCTGATGACTGTAGCAAAActcattacaaaaataaataaaagcacagGAGGTTTATTATTAACAATTTGGAAGAAGCTCATGACTTCAAAATTTGCTCGGGCTATGGGACGTTTCTTCATTAAAAGGCT…
>TCONS_00316275
AGGATGTGGTCTTCTTTGGTGATCCCCACTTTCCTCTTCCTGAGCTTTTCTTCTGTGGGATTGGCCCCAGATCCAGGGTCAACCACCCATGAAAATGACAACTACCCACCTTTTTGGGACCAAACTGATGGAGACATAGCAGAATTTCCAGTGCAGAATAACAAGATAATTGTTGATCCCTGGAAATATATGGATCGACTAAGAATATATAAGATCCTTATAACAGAATCAAACAAATATTTTGCTTCATTTGGGAAAAACGATACAGGCAATGTGCTTTGGGCATTGACTTTATTTTATGGAAGGCTATTTAAATCAGATTTTCAGAGCCTCCCAATAGTTCACAGTGTGCTTATGAGTCTGGAGTCTCTAACTGCATATCTATCAACAGTGGCTGGG…
>TCONS_00318427
CCCTGCCCTGTGTTTTGGAAATGATAGAACAGCctggaaaatgtttatttttgctttgattcaATTTAGCCAATCTGTGGGATAAGTCAAATGCTCTGTATAGCTGTGAGAATATTCTCTAATAAGCCTTAGACCATTTTTGTGCCACTTGAAATTTGAGGTCGAATTTGGATGGTTATCCGCACTAGGTTCAGAGATTAGGGAATCCAGCTAACATCCTCTTCAATACAGATCTttactcttttcctttcattcctGAACATCATCATGAGCCCAGCATCATGGATAGCTCCGTGGGGTTggttattgtttttcagtcactcatgtgcgactctttgcgatcccacggacttcagcacgccaggcttccctgtgcttcactgactcctggagtttgct…
>TCONS_00321727
agaaaaacatctatttctgctttattgactatgccaaagcctttgactgtgtggatcacaataaactgtggaaaattcggaaagagatgggaataccagaccacctgacctgcctcttgagaaatctgtatgcagatcaggaagcaacacttagaactggacatggaacaacagactggctccaaataggaaaaggagtacgtcaaggctgtatattgtcaccctgcttatttaacttctatgcagagtacatcatgagaaacactggactggaagaaacacaagctggaatcaagattgccaggagaaatatcaataacctcagatatgcagataacaccacccttatggcagaaagtgaagaggaactaaaaagcctcttgatgaaagtgaaagtgg…
>TCONS_00326010
tcaccctgcttatttaacttctatgcagagtacatcatgagaaatgctgggatggaagaaacacaagctggaatcaagattgccaggagaaatatcaataacctcagatatgcagatgacaccacccttatggcagaaagtgaagaggagctaaaaagcctcttgatgaaagtgaaagaggagagtgaaaaagttggcttaaagctcaacattcagaaaactaagatcatggcatctggtcctatcagttcatgggaaatagatggggaaacagtggaaacagtgtcagactttactttggggggctccaaaatcactgcagatggtgactgtagccatgaaattaaaagacacttactccttggaagaaaattatgagcaacctagatagcatattca…
>TCONS_00326827
CTCTAGGTTGCCGATATGGAATCTGCCTAAGATTtcttcagaaaaagagaaagggaaatgttAGAGGCGATCTGTCAAGCAGTGAGAACAGAATCCTCCCCCTctgtgttttgttctgttttaggAACTATGTAGTCTCCCAGGTGGGTGATCTGTGCCTTTCAGGTTAGATTACCGTGGAGAGGGCCCCTGTGCAAAGTGGATGGGGATATCGAGAGTGATGACTGAAACAGCAAGAGCAGCTCAGACAAATGCTGAGGCACTGTTGCCGTGGGCACCCTTCTCTTTTTCACCTGCAGGAAGAggccagccagcagcagcagacaggcaGGGAAATGGAAGGAGTCCTGAATAGGGTGTGTGCTTCCATGTCAGTCCTTGCACCTCCCCAGATAACAG…
>TCONS_00326828
CTCTAGGTTGCCGATATGGAATCTGCCTAAGATTtcttcagaaaaagagaaagggaaatgttAGAGGCGATCTGTCAAGCAGTGAGAACAGAATCCTCCCCCTctgtgttttgttctgttttaggAACTATGTAGTCTCCCAGGTGGGTGATCTGTGCCTTTCAGGTTAGATTACCGTGGAGAGGGCCCCTGTGCAAAGTGGATGGGGATATCGAGAGTGATGACTGAAACAGCAAGAGCAGCTCAGACAAATGCTGAGGCACTGTTGCCGTGGGCACCCTTCTCTTTTTCACCTGCAGGAAGAggccagccagcagcagcagacaggcaGGGAAATGGAAGGAGTCCTGAATAGGGTGTGTGCTTCCATGTCAGTCCTTGCACCTCCCCAGATAACAG…
>TCONS_00339619
TGTTCTGTTTATTGCTAGCATTCATAAATGCTATTAATGGGTGGAATCGATAGCATTCCATCCCATTCTCTTTTATAGCCGTAGAATGTTTTATGTCTTTATCATAATGTAGCTCACCAGGTCTCTGTTGATGGATAGTTAAGCTGTCTTTTGCTGTTATAAATTGTGACTTGTATGCACTGTTACCATTACACCACTCCTGTACTTGCCTGACTTCTAGCAATGAAGGAGCATTAGTTACGGCATCAGTTACATAGGCATCCTTGAGGGTGACAGGCGCTTAAGAGCCAGCACAGCACATCACAGCGATGAACTGTCAAGGGAAGTGACAGTAAcgaaatgaaaaaggcaaatcCTGTTTCCTGGAAAATCCTGCAGTACAGAATTCTGACAGAGTAA…
>TCONS_00345146
aagatacttTATATTAACccgaatctagaaagatgatactgacaAACCTAATTGCAGGGCAACAAAGGAGATGCAGATACAAAGAACAgttatggacacagtgggggaaggagaggatgggatgaattgagagagtaaccGTGAAAcatatgttaccatatgtaaaatagatagccagtgggaatttgctatatgacacagGGAGATCAAATCCAGTCCTTTGTgacacctagaggggtgggatgggtgggaAGTAGGAGGGAATTTTAAGACGGAGAGCATATAATGTAtccctatggctaattcatgttgatgtatggcagaaaccaacacaatattgtgaaacaattatcttccaattgaaaataatttaaaaaaattagcccAAAACTTAGCTAG…
>TCONS_00345147
aagatacttTATATTAACccgaatctagaaagatgatactgacaAACCTAATTGCAGGGCAACAAAGGAGATGCAGATACAAAGAACAgttatggacacagtgggggaaggagaggatgggatgaattgagagagtaaccGTGAAAcatatgttaccatatgtaaaatagatagccagtgggaatttgctatatgacacagGGAGATCAAATCCAGTCCTTTGTgacacctagaggggtgggatgggtgggaAGTAGGAGGGAATTTTAAGACGGAGAGCATATAATGTAtccctatggctaattcatgttgatgtatggcagaaaccaacacaatattgtgaaacaattatcttccaattgaaaataatttaaaaaaattagcccAAAACTTAGCTAG…
>TCONS_00345148
aagatacttTATATTAACccgaatctagaaagatgatactgacaAACCTAATTGCAGGGCAACAAAGGAGATGCAGATACAAAGAACAgttatggacacagtgggggaaggagaggatgggatgaattgagagagtaaccGTGAAAcatatgttaccatatgtaaaatagatagccagtgggaatttgctatatgacacagGGAGATCAAATCCAGTCCTTTGTgacacctagaggggtgggatgggtgggaAGTAGGAGGGAATTTTAAGACGGAGAGCATATAATGTAtccctatggctaattcatgttgatgtatggcagaaaccaacacaatattgtgaaacaattatcttccaattgaaaataatttaaaaaaattagcccAAAACTTAGCTAG…
>TCONS_00345452
gtaatttcGGAGTTCTCACAGGAGGACATGAGCACACGTCCTTCTGCTCtgccaaactcaggtctccttgcTTCCATATCTTCCTTTCATAGCACAAAACGAAGCagatcaaaggctaacagagttttgccaagagaatgcactggtcatagcaaacacataGAGAAgattctatacatggacatcatcagatggtcaacactgaaatcagattttttttttttcagccaaagatggagaagctctatacagtcagcaaaaacaagaccaggagctgactgtggctcagatcatgaactccttattgcaaaattcagacttaaattgaagaaagtagggaaaaccactagaccattcaggaatgacctaaatcaaatcccttataattatacagtggaa…
>TCONS_00345453
GGACAAATCACATTCTTTTGCAGCTGTTTGTTTACCCACCTGCCTATGTGTCCCTCAGGGCTGTGGGCCATCAGGGTGATGATGACGATCCAGGAAGCAGTTTACACTATAGCTGATGACCCAGCACCAAAATGACCCAGACTGAAGGGCCAAATCTGCTCTTCTTCTCATCTTCCCATGAGCAAGCCAGGGCTGAGGACCTCAGTTCTACAAAGAGGCCACAATTTAGGAGAAGGTTAGTTTTCAGAGAACACAGTTGTGTGCTTTCCTTGGGAGAGAGCTTTGCTTAGATTCTCAGAGACATTTCCTAGCAGGGGAGCTGCAAGGCGTGGCCTGCACCTGGAAGGTTGGAACCCTCACCAGCTCTACCTCCAGCTGGAGAGTCACCACAGGAGCTCT…
>TCONS_00345457
GTTTGTTTACCCACCTGCCTATGTGTCCCTCAGGGCTGTGGGCCATCAGGGTGATGATGACGATCCAGGAAGCAGTTTACACTATAGCTGATGACCCAGCACCAAAATGACCCAGACTGAAGGGCCAAATCTGCTCTTCTTCTCATCTTCCCATGAGCAAGCCAGGGCTGAGGACCTCAGTTCTACAAAGAGGCCACAATTTAGGAGAAGGTTAGTTTTCAGAGAACACAGTTGTGTGCTTTCCTTGGGAGAGAGCTTTGCTTAGATTCTCAGAGACATTTCCTAGCAGGGGAGCTGCAAGGCGTGGCCTGCACCTGGAAGGTTGGAACCCTCACCAGCTCTACCTCCAGCTGGAGAGTCACCACAGGAGCTCTGGAGCCTCTGGACCCAAGAAGCAGC…
>TCONS_00345458
GTTTGTTTACCCACCTGCCTATGTGTCCCTCAGGGCTGTGGGCCATCAGGGTGATGATGACGATCCAGGAAGCAGTTTACACTATAGCTGATGACCCAGCACCAAAATGACCCAGACTGAAGGGCCAAATCTGCTCTTCTTCTCATCTTCCCATGAGCAAGCCAGGGCTGAGGACCTCAGTTCTACAAAGAGGCCACAATTTAGGAGAAGGTTAGTTTTCAGAGAACACAGTTGTGTGCTTTCCTTGGGAGAGAGCTTTGCTTAGATTCTCAGAGACATTTCCTAGCAGGGGAGCTGCAAGGCGTGGCCTGCACCTGGAAGGTTGGAACCCTCACCAGCTCTACCTCCAGCTGGAGAGTCACCACAGGAGCTCTGGAGCCTCTGGACCCAAGAAGCAGC…
>TCONS_00351027
tgaaaactgaccttttccagtcctgtggccactgctgagttttccaaatttgctgacatattgagtgcagcactttcacagcatcatctttcaggatttgaaatagctcaactggaattccatcacctccactagctttgttcatagtgatgcttcctaaggtccacctgacttcactttccagggtgtctggctctaggagactgtgtggatcacaacaaactgtggaacattcttaaagagatgggaaaagcggaccaccttacctgcctcctgagaaatctgtatgcaggtcaagaagcaacagttagaactggacatggaacaacagactggttccaaataggaaaaggagtacatcaaggttgtatattgtcaccctgcttctttaacttatat…
>TCONS_00352439
atttcccatgaagtgatgggaccagatgccatgatcttcattttctgaatgttgagctttaagccaatgttttcactctccactttcactttcatcaagaggctttttagttcctcttcactgtctgccataaaggtggtgtcatctgcatatctgaggtcattgagatttcacccagcaatcttgattccagcttgtgcttcctccagcccagcatttctcatgatgtactctgcatataagttaaataaacagggtgacaatatgtagccttgacatacttcttttcctatttagaaccagtctattgtttcatgtccagttcgaactgttgcttcctgacctgcatataggtttctcaagaggcaggtcaggtggtctggtattcccatctctttc…
>TCONS_00352701
CAAAACCCGGAGCGGTGGAATCCCTCGCCCGGAGCGCCCCGGCGACCACTGGGCATGCTCCGTCGTCAGTCAGGCTGGGGCCGGGAGCGGCCAGCGCCGTGCGCGCCGGCGGGTTCCTCCCGCGGCCGCGCGGCCTCCGCCTCCCGAGCCGGGGGCGGGCGCGtgatggcggcggcggcggcggggagcgCCAGCGGCggaagcagcagcagtggcacgtCGAGCACCGGCGAGGAGGAGAGGACGCGGCGCCTCTTCCAGACCTGCGACGGCGACGGCGACGGCTACATCAGCAGAAATGACTTGTTGATGGTCTGTCGCCAATTGAATATGGAAGAGTCTGTGGCAGAGATCATGAACCAACTGGGCGCTGATGAAAATGGGAAGATTTCCTTTCAG…
>TCONS_00352704
CAAAACCCGGAGCGGTGGAATCCCTCGCCCGGAGCGCCCCGGCGACCACTGGGCATGCTCCGTCGTCAGTCAGGCTGGGGCCGGGAGCGGCCAGCGCCGTGCGCGCCGGCGGGTTCCTCCCGCGGCCGCGCGGCCTCCGCCTCCCGAGCCGGGGGCGGGCGCGtgatggcggcggcggcggcggggagcgCCAGCGGCggaagcagcagcagtggcacgtCGAGCACCGGCGAGGAGGAGAGGACGCGGCGCCTCTTCCAGACCTGCGACGGCGACGGCGACGGCTACATCAGCAGAAATGACTTGTTGATGGTCTGTCGCCAATTGAATATGGAAGAGTCTGTGGCAGAGATCATGAACCAACTGGGCGCTGATGAAAATGGGAAGATTTCCTTTCAG…
>TCONS_00352705
GTCAGGCTGGGGCCGGGAGCGGCCAGCGCCGTGCGCGCCGGCGGGTTCCTCCCGCGGCCGCGCGGCCTCCGCCTCCCGAGCCGGGGGCGGGCGCGtgatggcggcggcggcggcggggagcgCCAGCGGCggaagcagcagcagtggcacgtCGAGCACCGGCGAGGAGGAGAGGACGCGGCGCCTCTTCCAGACCTGCGACGGCGACGGCGACGGCTACATCAGCAGAAATGACTTGTTGATGGTCTGTCGCCAATTGAATATGGAAGAGTCTGTGGCAGAGATCATGAACCAACTGGGCGCTGATGAAAATGGGAAGATTTCCTTTCAGGATTTTACACGGTGCCATATACAGCTCATCAGAGAAATCAGGAAGGAGGAAATAGGCCTTTCTGAGAA…
>TCONS_00364521
ATTCCTTTTCGGTTCAGGGCTCTATGGAAATTTTTAGAAACATGATGGTGTTGGCTTGAGAAGACTATTCCTCCCTTGTTTCTGTGGATCCTGCATGCTCCTCTTGATTGAAGAGATCTGTGTTAATAAACACCCTCAATCCTCCTGAGCCAGAGACTTCCTGGATAAAAAGACCTTATCTATAAGAAGACTCCAGGACCAAATGGGCATCTGGGTTAATCTTAGTGTCCTGGTTTCTCCACCTCGTAAGAGACATGGTTTAGATGAGTTGGCAAAAGATGGGTTTAGATGAATTCTCTATGAAAAAGTGTGTAACGTAGGAGCCACATGGACAAGATCACCCAACAGATCAAGCCTAACCTTCACAGGAAACACAAtccttgttttcttgggctctaa…
>TCONS_00364730
cccagagagatgttatggggagggaggtgggaggggggttcatgtttgggaacgcatgtaagaattaaagattttaaaattaaaaaacaaaaaataaaataaaataaagaaaaaaaaatgatttaaaaaacaccaaaaaaataaaaataaaaataaagcacgtATGTGGAAAAGGATAGGGACAAGTGTACAGAATACAGATGGCTTGGCTTCAACATAGGGTctgtgaaggaaaataaaagagttaGACGGGAGAAGTTATCTGAGGTCAGATAGGCAAGGGTCTTGAAGTTTGAGGGTCTGGAGCTTTGTTCAGTAATCAGTGGGGACCTACTGAAGATTTGTGAGCAGAATTATGCCCCAGGAAGATGTATTCAGTAATGATATTCAGGATGGATT…
>TCONS_00399297
aaaattttgaaagagatgggaataccagaccacctgacctgcctcttgagaaacctctatgcaggtcaggaagcaacagttagaactggacatggaacaacagactggttccaaataggaaaaggagtatgtcaaggctgtatattgtcaccctgcttatttaacttctatgcagagtacatcatgagaaacgctgggctggaagaagcacaagctggaatcaagattactgggagaaatatcaataacctcagatatgcagatgacaccacccttatggcagaaagtgaagaggaactaaaaagcctcttgatgaaagtgaaagaggagagtgaaaaagttggcttaaagctcgacattcagaaaacgaagatcatggcatctggtcccatcacttca…
>TCONS_00400785
GAAGATAGAGTCTGGAGGATGTCAGAGGTCTGGGTAATTACAGCATAAATGGAAGCCAGCCTGCACTGCCACCCCAGCCTGAGAGCCCCGGTACTCACTTGCACATTCCAGGCCTTTGACATTTCCTGATGTATTTAGGAaatagagctgaagcaggaagaaaaTGATGCCAAGGAGAGCCAGGGGTATCGCAGTCCAAGGAATCATAGCCACCATCACGATCACCATGCCAATAACAATTAGAAATGTCTGAAATAGTGAAGAAAGACATGGAGGCCTCCTTATGAAGGATTCTTTTCAAAGATAAACTTTAATAGATTTTCCTGTTAGGATTAAACTCCTTTTCTCAAAAGATGTGTTAGAATGACAGGAAATCTTTCctatccaaaggaaaaaaat…
>TCONS_00406410
GACAGGCGATCAGCGGAACAGACAGGCGTCTTCCACAGGACTTTCTAGGAGCCTGCACGTTTCTGGAAGAGGCCAACAATGAACAAGTAAACAAACACGTAAGAAAGAGCACTTTGGATGCTGCTCAGGATATGCTGATAAAGTGACAAGACTCACATTCTCCTTTGGCCACACTCCTAAAACGAAAACCTGTCTTATTTAGACAGCACCATTGCCAGTacctttttatatctttttttgtttgtttttttgaccgCGCGTCTTGCaagattttagttccccgaccaaggatcgaACGCATGGCGGGAGTGAGAGCGCCGGGTCctactaaccactggacttccaggggaTTCCCGCAAGTTCAGTCCTTTAAGAAGGACGCCTAAAAGGAAATTTAAA…
>TCONS_00406971
aaaagcatctgaatgcagagtttcaaagaacagcaagaagagataagaaagccttcttcagcgatcaatgcaaagaaatagaggacaagaacagaatgggaaagcctagagatctcttcaagaaaattagagataccaagggaacatttcatgcaaagatgggctcgataaaggacagaaatggtatggacctaacagaagcagaagatgttaagaagaggtggcaagaatacacagaagaactgtacaaaaaagatcttcatgacccagataatcacgatggtgtgatcacttacactcacttagagccagacatcctggaatgtgaagtcaagtggcccttaggaagcatcactacaaacaaagctagtggaggtgatggaattccagttgagctac…
>TCONS_00416492
GCCGTCTTCCCTCGCGCAAGCGCAGAGGAAGAGAGCACGAATTCGGTTTCACGCACTTCTCGAGTATTTCTCCTGCCTCAAGTTAACGTAACCGtcctttcctggtgtttggaCGAGGTGTGAGTTAGGGGCGTATAGTGCTCCTTTATTTCAGTAGCTGCTCAGAACAGCTGCACTGCAGTGGGAAGTCTTGTGCGTGAAGGCATGATTATCTTAATTTTAGTTCCAACCACCGTgtatgctgtgtgcttagtcgctcagtcgtgtccgactctttgcgaccccatggactgtagccccccaggctcctctgaccgtggagattctccaggcaagaatactacagtgggttgtcatgccctcctccctcCGGCGGATCTTCCtcacccggggatcgaa…
>TCONS_00425963
GTGGTCCCCGGGGTTCACCTAGTCTTTCTCCTCAAAGTGAAACCAGTGCGGGCGGTAGTCTCCGCGCGTGCGTTCGCTGCGGCCCGCGGGTCGCGTGGTCTGCCGGGAACCTCAGGGTTGGGTCGGGGGAAGGTCGGGGCGTCTGAGGAAGGGTCCTGACAGGCAGGGTGGAGGAGGACCTCGGAGGCGGGGCCCGGAGGAGGGTCGCGGGGCGTTCCCGCCGGACCCGAGACCGTGGCCTTGACCGCGCTCCGGGTTCCGCGGCGGCTGTGCTGGTTGGTGCTGGATGAGAGGAGCTGCACCCGGCTGGGCGCGCCGACTGCGCGGGGCCTGCCGGAGATACGCTCCTGCACACGCTACGCGCCACAGCCGCTGGGACATCTTGGCCTATCTGGTTGA…
TGATCGTGTGTGGCAGCAGCCAGTCTAGAATGGTAGGATTCCACTTCTGTTTCCAgtctttgtttgctttgttttgcattttccagCTCAGGGTTTAGCATTGTATTTTCAGCTATCGGAACATTAAGCTGACCAGAATGCTGGAATATGGCCTTTGTCAATGTTTCCTTGCtcaatttttttgccttttgaggATAATCATTCTCTCCTTTTACAATGTCAATATCCTCAGaacatttcttttcttgttcctggttctgatttttcactgtgtCTGTTTCCAGTCTTAGGCTGGTAATTTCATCCTGCATGAGGTTTTTGCGCAATTGACGTTTTGCTTTTCTACCACTGTCAGAAACCTAAGTGAGACAAAGGAGACTTTTAGTTAGTACTCAATAA…
>TCONS_00436893
gctcactgaagcttggtcaccccgtgtcgttctttccttatctctttctctatctttcttcattcgccgacgtcgtccatcctgaggatatccctggaccctgctgaggctggacctcggcagctaatgACGTTGGAGGCTACATGAGCCCCCTGGAGATAAACAAGACCAGGCAACAGAGTTGGAGAGAAGGCTAACTCAGCAGTTCCCTGAGGTCTGGGCTGAAGATAACGCCCCTGGACTGGCCAACCACCAAGCCCCTGTAATAACAGAACTCACACCTGGTGCCACCCCAGGGAGAAAGCGTCAATACCCAATGCCCGTAGGCGCCCGAACTGGGATTCTGCCTCCCATCAGCAGGCCTAAACAGGCAGGCATCCTGGCGGAATGTCAGTCAGC…
>TCONS_00438275
AAAGCAGGAATGAGGGCGATGTGGAAGAGAGAGCGGAGGCTGTAGGCTGGGATTGAGGTTCTAGGACAGACGTCACGAGACAGGCTCTCAACTCTGACTGTGGCAGCAGGAACACGGAAGAGGGGTCAGATGGTGTTTTAGGCTAAAATGTGTATCTTcccaaattcctatgttgaagttCCAAACTCTGGTGTCtcaaaatgtgactgtatttggagataggctGTTTAGAGAGGTGATGAAGATACATGAGTAGGGCTGACACGTATATactccatgtgtaaaatagacggCCAGTGGGACCTGCCGAACAGCACGAGGAGCTCAGCTCGGGGCTCTGTGATGAGCTGGCTGGGGCGCGGGGAGGGAGATTCCTGACAGCGGGGGTTTCTGGACCCG…
>TCONS_00439835
GCCCTCTGTATCACGAATAAGGAACATGGAGGGGAAAAAGGCCACGTGCCCTCAAAGCGGTGAGGGGAGAGCAGAACTGAACAAAGAAACACCTTGGCTTCACCACCCCACAGAGAAAGCCAGGTCCCCTGAACCCGGCCCCAGGGAGAGTCGCCAGGGCGTGGCTCCCTCTAGGAACAGAAGCCAACGAGGAAGGGAGATTTCGAGTGTTGTCGCTGCCATCAGAGATGCGTGTTTGCAAGTTTCAGCTACTAGGGGGCAGAGTTAGAGCAGCAGCAATGGCTGACCGTTTCCAGAAATGGAGAGGCTGGAGGACGAACTAGGCATCTCGCCAGCgtaaaagcaagagaaaggaGAGGCCAGAAAACGCACAGGAAATATGGGTTCAGCAGAGCTGag…
>TCONS_00442840
cttacaaatagctgtgagaagaagagaagcgaaaagcaaaggagaaaaggaaagatataagcatctgaatgcagagttccagagaatagcaagaagagataagaaagccttcttcagcaatcagtgcaaagaaatagaggaaaagaacagaatgggaaagattagagatctcttcaagaaaattagatataccaagggaatatttcatgcaaagatgggctcgataaaggacagaaatggtatgaacctaacagaagcagaagatattaagaagaggtggcaagaatacacagaagaactgtacaaaaaagatcttcatgacccagataatcatgatggtgtgatcactaatctagagccagatatcctggaatgtgaagtcaggtgggccttggaaag…
>TCONS_00451111
GtaaacttttaacttttttattaagAATCtacaaatagaaatattttctaaatttttctgttttgtttgctaCAATTATCTTGGTTTTAAAGCAAAACTGTGTTAATGGTATGCATCCATACACTTTGAAGATATATAAGGAAATATGTGTGGGAAATTTTTAAAGCTCCTTGTAGGATTGCTTAGATTTCATTGTGCCATAAAGCAGTGGATTTATCTTGGATTATTTCAGAATTTCTTTGGTCTTTTGGGATATTTGGTTCAATAAAAGGCCAACATCTTTTCTAATGATAGCAAagtggaaacattaaaaaattttttttttgtaaactagTGAAACCTATTGTGACTTTAAGCTGTTCACAGACTGCTTCAGCTTTTTGATATAAACTAAAAAGG…
>TCONS_00454415
CAGAGAGGGAGCCGAGGCCGGACCTTGAAAGGAATTGATTCCGGGGGCTTGGAGCAGAGCTTGACAGCTACGAAGTactccacaaatatttgttgaaagattttAGCGAGTAACAACACCCACCCGTTTTTGCAGCTGTTTGTCTCCTGAGCCTGGGCACAGTCCACGACTGCAACGGTGAGATTATGAAAAGGGGAGTTTATAGGTAATTCAAGTCTCAAGTGTTTTTTGAAAGAGTAGGCTAATTATTCACAAACAAATCTGTTGAAATCAAtatattgtaaaagaaaaaaaattaaactcgtGAAATGCAGGAACGCTGAGCAAACTATGTGATACAAAAACGATGAGTTCTGAATACAAAGATCTTTTATTGTCCATCCCACCATTTACAAATGA…
>TCONS_00454416
CAGAGAGGGAGCCGAGGCCGGACCTTGAAAGGGTGAGGCGTCGAGGGCGCGGAGGGACGGGTCGCCCGTGTGGAAGGACCCGAGAGGTTGAGGGGGTGGGGGCGAGGGGGgtgtgctgggagaaatgtcGGCTGTGGGGAACGAAGCCGCAGGTTCTAAAGGGTCAAGCTCAAAGGCCTGGCGCGGGGAGCTGAAAGCAGGACAGAGAATTGATTCCGGGGGCTTGGAGCAGAGCTTGACAGCTACGAAGTactccacaaatatttgttgaaagattttAGCGAGTAACAACACCCACCCGTTTTTGCAGCTGTTTGTCTCCTGAGCCTGGGCACAGTCCACGACTGCAACGGTGAGATTATGAAAAGGGGAGTTTATAGGTAATTCAAGTCTCAAGTG…
>TCONS_00454417
GAGGCGGCGGCCACCCAGAGAGGGAGCCGAGGCCGGACCTTGAAAGGGTGAGGCGTCGAGGGCGCGGAGGGACGGGTCGCCCGTGTGGAAGGACCCGAGAGGTTGAGGGGGTGGGGGCGAGGGGGgtgtgctgggagaaatgtcGGCTGTGGGGAACGAAGCCGCAGGTTCTAAAGGGTCAAGCTCAAAGGCCTGGCGCGGGGAGCTGAAAGCAGGACAGAGAATTGATTCCGGGGGCTTGGAGCAGAGCTTGACAGCTACGAAGTactccacaaatatttgttgaaagattttAGCGAGTAACAACACCCACCCGTTTTTGCAGCTGTTTGTCTCCTGAGCCTGGGCACAGTCCACGACTGCAACGATCTCCAGGGGAGAGGAAATAACGTAAAGTGT…
>TCONS_00454418
GCGGGGAAGAGGCGGCGGCCACCCAGAGAGGGAGCCGAGGCCGGACCTTGAAAGGAATTGATTCCGGGGGCTTGGAGCAGAGCTTGACAGCTACGAAGTactccacaaatatttgttgaaagattttAGCGAGTAACAACACCCACCCGTTTTTGCAGCTGTTTGTCTCCTGAGCCTGGGCACAGTCCACGACTGCAACGATCTCCAGGGGAGAGGAAATAACGTAAAGTGTcttctttaaagaagaaaaacttgaGAACCAAGAAGTTTACTACAAAATTGGAACCTTCCCTTGAGGaggggtctttcctggtggctcagacagtaaagaatctgcctgcaatgcaggtccctgcattgggaagatcccctggagaagggaatggctacccactccgg…
>TCONS_00454421
ccctgttaagATGCTCTAGACTTAAGCAAAGATGCCAGTTTCTGAAGTAAATGTGGCTAATAGGTAtatagaaggcttccctggtgtctcggtggtaaagaattcgcctgctaatGCATGAGACGCagattggattcctgggtcaggaagatccccaggagaaggaaatgacaacccatggacagaggggcctggtgggctacagtccatggggtcgcaaagagtcggacacgacttagagaccaGTCAACAAAAATGGGTACATAGAACTCTGTTAAACGTAGTATCATGTTTCCTGTAACACACCCCAGCAATGGTTAACTTTCCCCTGTAATTAGCAACTCTTGTTCTAGGGCAGAAGCCGGGAGTACGCAGGACACTCACCAGCGCACAGGTGTT…
>TCONS_00468399
caataaactgtggaaaattctgaaagagatgggaatatcagaccacctgacctgcctcttgagaaatctgtatgcaggtcaggaagcaacagttagaactggacatggaacaacagatttgttccaaatggggaaaggggtacgtcaaggctgtatattgtcaccctgcttatttaacttgtatgcagagtccatcatgagaaaggctggactggaagaaacacaaggtggaatcaagattgccaggagaaatatcaataacctcagatatgcagatgacaccacccttatggcagaaagtgaagaggaactaaaaagcctcttgaggaaagtgaaagaggagagtgaaaaagttggtttaaagctcaacattcagaaaacgaagatcatggcatctgg…
>TCONS_00469183
TAGATAAGATGCTAGCACTAAGTGCTCAAGAAGAGGTAGCCATTATTATGTCATCAGAAACTGAAGCTCTTGGCATTTGCTAATCTCTGGTTCTCTGTTACCCTCAAGGCATTTCTGATTTTCCCTGTGTATTTCCACTTAGCCATTTGTCTGGTGTCTCATCATTTTCAAATTGACATTACTCCTCCCAGTCTCAATTCTACCTCCTAAATCCTTCCATTGCCAGCTCCCATCATCAATTGTACCAATTCTCACCTTGCTCCTTTGTTGGAATTTCTGAGAAAATCTCCTGGGTTAAGGAAGGGCATTTAGATTTCAGCATAGCAAGCACTGTGGATCTGTTATCTATGCTTGGTCCAATTGGCTGGGTCGTGGGTTACTGTCCTAGTCCATTTGGGA…
>TCONS_00470414
cacaagctggaatcaagattgccaggagaaatatcaataacctcagatatgcagatgacaccacccttatggcagaaagtgaagaggagctaaaaagcctcttaatgaaagggaaggaggagagtgaaaaagttttaaagctcaacattcagaaaacgaagatcatggcatccagtcccatcacttcatgggaaacagatagggaaaccgtggaaacagtgtcagactttatttttgggggctccaaaatcactgcagatggtgattgcagccatgaaattaaaagacgcttactccttggaagaaaagttatgaccaacctagatagtacattcaaaagcagagacattactttgccgactaaggtccgtctagtcaaggctgtggtttttcctgtgg…
>TCONS_00478404
catctttgcatgaaaatttcccttgttatctctaattttcttaaagagatctctagtctttcccatcctgttgttttcctctatttttttttgcatgatccctggtggagaggtctgacaaaatgtggtccactggagaagggaatggcaaaccacttcagtgttcttgccttgagaaccctatgaacagtatgaaaaggcaaaatgataggatactgaaagaggaactccccaggtcagtaggtgcccaatatgctactggagatcagtggaaaataactccagaaagaatgaaggggtggagccaaagcaaaaacaatacccagttttggatgtgactgatgatagaagcaaggtccgatgctataaagacaatattgcataggaacctggaatgtc…
>TCONS_00478465
TGAAATTTAAAGAGCAAATGATACTGAATAATTTTATTGCTTCCCTAGCACCTTGGATATTTTGGAGACTGGGTTATTCAGTGTTGGTATGGCTCTTATTTAAGATGTCAGGATGGTTTTGAAgcgatttctccaaagaaaatgtcCTCCTTTACTTTTAATGAACATAATGGTAAAATTGTTATATTGTTAATGATGTTATCAGTCTTTCTgggtaaattattttatattcatcaTCAGGGATACATGTGGATGAGTCATAATATTGGAAATTGTTGAGTAATTCAAGCTGATAGCTCCACTTTTATAAGTTTTATAGCTTTATAAAATATGGATGCTATGATAGTTAGAAGAACtgcacagaaaagatcttcacgacccaggtaatcatgatgatgt…
>TCONS_00479690
CCTTTGTCTCCTTGCTCACCCGCcccccgggagttctgcccgagagcgaccgcccaataaaGGCCTTCACCAGCGGTCCATAGAGGGGGCTCTTTCTTCCCGCGGCGTTTCTTAcatctggcgcccaacgtggggctcgaggtGAGGGCTTCCGGCACTCGCCGTTGAGGCCCCCTCGAGCTCCACCGCCGCGGTAGCCCCCCGGACCCAGGCGGCTGACCAACCCCCCGGACGGCAGGATACGGGGTAAGTCCCTTCGGCTTTGGAGCCCGCCCTCCCTGGCGACCATTTCCTAGGACCCGGTAACCAGTGGCCACGTACTGGGTCCTCCCGGTCACCAGCTCGTGAGGGAGACATCCCGAGCGGCTGTATGGACCCTCCGGCTTCGGCCTTCCTCGG…
>TCONS_00495903
GTTGCCACAAAGTCTTGGTAGCTCTAGTTCTGATATTTTCTTAATGTGGAAttcctttactttttttgttaattaattaactaatttggctgcaccaggtcttagttgtggcactcaggatccctggttgcagcatgtgggatctggttccctgaccagggattggacctgggccccctgctttgggagctcagagtcttagcctctgagccaccggggaagtccctggaatTCCTTTAAATAGGAAGCTCCCTTAGTGCCTTTCAAGTGCCGTACCATTTACAAGACATGAAATGCACACAGGTTTCCAGGAACATAGTTATTATGTTAAGTGAGATAGAACTACAAAGAGGTTGAAAGGAAGCTAAATTACTCCGTTTGTTAGCAGAGAGTGGTAAT…
>TCONS_00497841
CTTGAGCTGGTTTTGGGAACTCCTTCCCTGGAGCTTTATAGGCAGGCCTTCACTTAGGCCTTGGGATTTGGCAGAAGGTGTCTGGACCCTCCTCCCTCCACACAGCTTCTTGGCTCATTGTGTCTTACTCATAGGACGTGACAAAGTACTTCTTGACTTCGGCGTCAGGAAAGCCTGTGCCATGTGCTCCGGGGAGGCTCTCCACCTTCCACTGGTCCCCTCCGTTGGAGTCGATTTTCCAGAATCTCATATCCTCTAGGAAAAACAGAAGCCCCAGTGAGATCCCTTGTGTGAATGCTCAGCCTGGCCCTCTCCACTTGGTCTTAGGAGGCggggcaggggttggggaggCTCAGATCTCAAGGCATGCCCCCCACACCACTTTGAAGCCACCCTGCA…
>TCONS_00512790
cctggaatgccaggtccatgaatcaaggcaaattggaagtgggcaaacaggagatggcaagagtgaacatcaacattctaggaatcagcaaactaaaatggactgcaatgggtgaatttaactcagatgaccattacatctactactgtgggcaggaatccctcagaagaaatggagtagccatcatggtcaataaaagagtccaaaatgcagtacttggatgcaatctcaaaaatgacagaatgatctctgttcgtttccaaggcaaaccattcagtatcacagtaatccaagtctatgccccaaccagtaacactgaagaagctgaagttgaacagttctatgaagacctacaagaccttttagaactaacatccccaaaagatgtccttttcattc…
>TCONS_00515780
CTAGGGTCCAGAGGCGGAAGTTCGCCGTAGTGAGGGAGTGTGAGGAGCGAGGCAGACGGCGCAGACGTCCACGCTCTGCGCGTTGAACATTCTTTATTCATCGGTTACTTTTCCTAACAGAGCGTTGTAAACAAAGGTCGGGATGTCCTCCTGAGGGGTCTGGCTGGGGCCTGTGCGGCCTCGGGCCTCCTGTCAGCGCCAGCCTCCGCCCTACTCCTGCTCCCTCAGCTTGGCCAGACCATCTCCCCAGGCTGGCCCAGGGCCTGGGTTTCTGAGGGGAAGGAATGCCCCGGGCAGTGAGGGCCCGGGCAGGGAGCCTTCCCCTGCTCTGTgcagcccagggcctggccttCGTTTGGAAGACGTGGGACTGCGTTAAGGGTCGTGATTGCCCGCAGA…
>TCONS_00517445
GGAAGTCGACGTGCAGTGagcggcagcagcaggagcagtttGGGACAGAGGAGATAGTGCATTGCCAAAAAGGGACTCAGGACTCTAAGGAGAGATGGAGACCAAGGAGGAACATTCTTCAGGGAGGCGGCATCCGGTGGAGTTGACGTGCTCAAGACGAAGCCTCAGACACACCTGGAGCTATTCCCAGCCCGGCCATTTTCAAGTCCTGGGACCCGGGGCTTTGTTGTGGCGCACCCGCTTAGCATCCTGTgtcaggtgggatcttagttcctggaccagggatcgaacctccatcCTGTGccatggaaggtggattcttaatcactggaccaccagggaagtcccttgcttGACCCTTGTCATTGAAAGAGCGATCCCAAAGTTAATTCTGATGGA…
>TCONS_00517448
AAAAATTAAAGGCCCACTGTGAATCTGTGGATATGATCCTGGTTCTTGAGCAATATCCAGATAATAAGAATGCCTGTGGATGCTTGAGAGTCTTCTAGAGAAGCAGTATTGCATCATGCTTTAGAGCATAGGCTGGGGCACCAGGCCTAcctgcctcggtttcctcatctgtaaaatggggataacaatcgTTCCTGCCTCCTAAGGTGACTCTAAACCTAAAAGGGACAGTTACTGCATAAAGACATTGAACGCAGGCACTTAGAAAGTAGCACTGAAGCGTTACGCGCGGCTGCATGCTAGACATTTTATAAACGTCACCTGTATTCCCCCAGGAGCTCTTAGAAACTGGCTCAAAATGCTAAACGAAACCAAATTTAACGTGTGTGACTTTGAAAG…
>TCONS_00523751
gaaaaagggaaaagagtCAGGAAGCTGCTCCCAGACGGGTGCAGACTTGGGTTGTGAGTCTGGGAATGAGAGCCGGGGGTCCTCGGAGTGCAGACCCCGGGTTTTTCCGGATTCAGCCCGGGAGCGGTGGGAACAGCTCGCGCCCTTTCTCTCTGCCCGTCTTCACCCTcgtcctgctcctcctccccttcccctgctgccGCGAGTTTCTATCTCCATTGTTCCCTGAAGCCCGGCAGCCAGTGTGCAGCCGGGCCCAGCACAGGATCCGCAGCCAGCAACTTCCTCTGAAGCTGCGATGCATAATTACAACCAGCTGCTCCTACTCCGGGCGGCTGGCCGGCCGGCTCTGCAAACAAGCGTCCTGATACCCGGAGTTCCCCGGGGGCCACAGGCGGC…
>TCONS_00523753
gaaaaagggaaaagagtCAGGAAGCTGCTCCCAGACGGGTGCAGACTTGGGTTGTGAGTCTGGGAATGAGAGCCGGGGGTCCTCGGAGTGCAGACCCCGGGTTTTTCCGGATTCAGCCCGGGAGCGGTGGGAACAGCTCGCGCCCTTTCTCTCTGCCCGTCTTCACCCTcgtcctgctcctcctccccttcccctgctgccGCGAGTTTCTATCTCCATTGTTCCCTGAAGCCCGGCAGCCAGTGTGCAGCCGGGCCCAGCACAGGATCCGCAGCCAGCAACTTCCTCTGAAGCTGCGATGCATAATTACAACCAGCTGCTCCTACTCCGGGCGGCTGGCCGGCCGGCTCTGCAAACAAGCGTCCTGATACCCGGAGTTCCCCGGGGGCCACAGGCGGC…
>TCONS_00523754
gaaaaagggaaaagagtCAGGAAGCTGCTCCCAGACGGGTGCAGACTTGGGTTGTGAGTCTGGGAATGAGAGCCGGGGGTCCTCGGAGTGCAGACCCCGGGTTTTTCCGGATTCAGCCCGGGAGCGGTGGGAACAGCTCGCGCCCTTTCTCTCTGCCCGTCTTCACCCTcgtcctgctcctcctccccttcccctgctgccGCGAGTTTCTATCTCCATTGTTCCCTGAAGCCCGGCAGCCAGTGTGCAGCCGGGCCCAGCACAGGATCCGCAGCCAGCAACTTCCTCTGAAGCTGCGATGCATAATTACAACCAGCTGCTCCTACTCCGGGCGGCTGGCCGGCCGGCTCTGCAAACAAGCGTCCTGATACCCGGAGTTCCCCGGGGGCCACAGGCGGC…
>TCONS_00523755
gaaaaagggaaaagagtCAGGAAGCTGCTCCCAGACGGGTGCAGACTTGGGTTGTGAGTCTGGGAATGAGAGCCGGGGGTCCTCGGAGTGCAGACCCCGGGTTTTTCCGGATTCAGCCCGGGAGCGGTGGGAACAGCTCGCGCCCTTTCTCTCTGCCCGTCTTCACCCTcgtcctgctcctcctccccttcccctgctgccGCGAGTTTCTATCTCCATTGTTCCCTGAAGCCCGGCAGCCAGTGTGCAGCCGGGCCCAGCACAGGATCCGCAGCCAGCAACTTCCTCTGAAGCTGCGATGCATAATTACAACCAGCTGCTCCTACTCCGGGCGGCTGGCCGGCCGGCTCTGCAAACAAGCGTCCTGATACCCGGAGTTCCCCGGGGGCCACAGGCGGC…
>TCONS_00523756
gaaaaagggaaaagagtCAGGAAGCTGCTCCCAGACGGGTGCAGACTTGGGTTGTGAGTCTGGGAATGAGAGCCGGGGGTCCTCGGAGTGCAGACCCCGGGTTTTTCCGGATTCAGCCCGGGAGCGGTGGGAACAGCTCGCGCCCTTTCTCTCTGCCCGTCTTCACCCTcgtcctgctcctcctccccttcccctgctgccGCGAGTTTCTATCTCCATTGTTCCCTGAAGCCCGGCAGCCAGTGTGCAGCCGGGCCCAGCACAGGATCCGCAGCCAGCAACTTCCTCTGAAGCTGCGATGCATAATTACAACCAGCTGCTCCTACTCCGGGCGGCTGGCCGGCCGGCTCTGCAAACAAGCGTCCTGATACCCGGAGTTCCCCGGGGGCCACAGGCGGC…
>TCONS_00523757
gaaaaagggaaaagagtCAGGAAGCTGCTCCCAGACGGGTGCAGACTTGGGTTGTGAGTCTGGGAATGAGAGCCGGGGGTCCTCGGAGTGCAGACCCCGGGTTTTTCCGGATTCAGCCCGGGAGCGGTGGGAACAGCTCGCGCCCTTTCTCTCTGCCCGTCTTCACCCTcgtcctgctcctcctccccttcccctgctgccGCGAGTTTCTATCTCCATTGTTCCCTGAAGCCCGGCAGCCAGTGTGCAGCCGGGCCCAGCACAGGATCCGCAGCCAGCAACTTCCTCTGAAGCTGCGATGCATAATTACAACCAGCTGCTCCTACTCCGGGCGGCTGGCCGGCCGGCTCTGCAAACAAGCGTCCTGATACCCGGAGTTCCCCGGGGGCCACAGGCGGC…
>TCONS_00523758
gaaaaagggaaaagagtCAGGAAGCTGCTCCCAGACGGGTGCAGACTTGGGTTGTGAGTCTGGGAATGAGAGCCGGGGGTCCTCGGAGTGCAGACCCCGGGTTTTTCCGGATTCAGCCCGGGAGCGGTGGGAACAGCTCGCGCCCTTTCTCTCTGCCCGTCTTCACCCTcgtcctgctcctcctccccttcccctgctgccGCGAGTTTCTATCTCCATTGTTCCCTGAAGCCCGGCAGCCAGTGTGCAGCCGGGCCCAGCACAGGATCCGCAGCCAGCAACTTCCTCTGAAGCTGCGATGCATAATTACAACCAGCTGCTCCTACTCCGGGCGGCTGGCCGGCCGGCTCTGCAAACAAGCGTCCTGATACCCGGAGTTCCCCGGGGGCCACAGGCGGC…
>TCONS_00525764
agtgcatcgccgctgagcaccctgtctcatgcatcgaacctggactggcgatctatttcacatatggtaatatacatatttcaatgctattctctcaaatcgttccactctcaccttctcccaccacgtccaaaactctgttctttacatctgtgtctcttttgctgtcttgcatataggatcatcttTACtttccttctaaattccataaatatgcgttaatatactgtgttggtgtttttctttctgacttactttgctcagtataataggttccagttttatccacctcattagaactgattcaaatgcattctttttaataggtgagtaatattccattgtgtatatgtaccacagctttcttatccatttgtctgccgatggacatctaggttg…
>TCONS_00526041
tactccttggaaggaaagttatgaccaacctagatagcatattaaaaagcagagacattactttgccaacaaaggtccgtctagtcaaggctatggtttttccagtggtcatgtatggatgtgaaaattggactgtgaagaaagcttagtgcccaaaacttgatgcttttgaactgtggttttggagaagactcttgagagtccctttgtactgtaaggagatccacccagtctatcctaaatgagatcagtcctgggtgttcattggaaggaatgatgctgacgctgaaactccaatactttggccacctcatgcgaagagttgattcattggaaaagactctgatgctgggagggattgagggcaggaggagaaggggacgacagaggatgagatgg…
>TCONS_00528965
GTTAAGGATTGAAAGGTACAGTTCAGACAGTTGAGACCTATTCCAGCTCTGACATTCTATTTAGGGAGAcacactggatcatggaaaaagcaagagttccacaaaaacatctatttctgctttattgacggtgccaaagcctatgactgtgtggatcacaacaaactgtggaaaattctgaaagagatgggaataccagaccacctgacctgcctcttgaggaacctgtatgcaggtcaggaagcaacagttagaactggacatggaactacagactggttccagataggaaaaggagtatgtcaaggctgtatattgtcaccctgcttatttaacatatatgcagaatacatcatgaaaaacgctgggctggaagaaggacaagctgaaatcaagatt…
>TCONS_00531888
GGGACTGATCATATCTGAGAATTTGGAATCCTGAAACCTTAGAACACTGCGTAGCAAAATgtcaccacagagcactgaatagagtcCCTGTGCTATgcttcagcaatatgtgaaccatgaacttccagatgttcaagctgattttagaaaaggcagaggaaccagagatcaaattgccatcatctgctggatcatggaaaaagcaagagagttccaaagaaacatctatttctgctttaccaactatgctaaagcctttgactgtgtggatcacaataaactgtggaaaattctgaaagagatgggaataccagaccacctgacctgcctcttgagaaacctgtatgtaggtgaggaagcaacagttagagctggacatggaagaacagactggttcca…
>TCONS_00533761
ACTAAACCAGAAATCTAGTAGAGGATTTGGTGAATGGACTCTTCAGGTCCAGCTGAAATATAGCTTCCTTGTGAAGACTGACCTCATTCACTCAGagtacatcatgcgaaatgccaggctggatgaatcacaagctgaagttaagactgctgggagatatatcaacaacctcagatttgcagatgataccactgtaatggcagaaagtgaagaggaactaaagagcctcttgatgagggtgaaagaggagagtgaaaaagctggcttaaagctcaacattcaaaaaactaaggtcatgacacctggttccatcacttcatggcaaatagaaggagaaaaagtgagtgacatattttcttttcttggggtccaaaatcacatcagatggtgactgcagac…
>TCONS_00542939
GTAATGTTTCATGAAATAATGGGATGGAATTGCAACTGAGCTTAGCAGGGAAGGGTCTGGAAACAAGAACTGGAAGCCATAAGTAAACCTAAAAATTGACTCTCTCCCCTTCACTGTTCCTACTTCTCGCCATGTACTTGATTTATTGTTCTGTTTCCTTACAGCCCTTCTCTGCTCCAGATTCCCAGGGTAGACTGTGTGGCCCCAAGGATCCTGGCTTCACCTGTGAGAGGACCAGCCAGCAGCCAAGACCATCAGTCTGCTCCTGGTCCCATTTCAGACTCCTAGAAGATAGAATCTGATCCCTTCAGCTTGAGTCTGCCTTCTACTCATCAGCTCTGAGTGatgagaaaacaccTTCATCAGTCAGAACTCAACTCCTTTTCCAAAAGGAGGTCA…
>TCONS_00543495
gtgaccccatggactgcagccttccaggctcctccgtccatgggattttccaggcaagagtactagagtggggtgccattgccttctccgggcccTGAGAGCTAGTTTCGGGTTATTTAGATCCATGCAaacccttagttgtggcatgtgaaatctagttccctgaccagggatggaaccttggCCCCCTGCATTAAGGGAAAAGAGCgttaaccactggacagtcaggGAAGTCCAACGgaagtttatttctaaatattcaaCTAATGTTGCTTTCATGGCACACACAGGTTCTATCAAAATTcagcaaaaaatatttaaaatatcaagacATTAGAGCATCACCCAGACTTCTAGCAGTCCTGCCAACTGCTTGAAGGAAGTGGTCTAGGAAAAGAA…
>TCONS_00543496
gtgaccccatggactgcagccttccaggctcctccgtccatgggattttccaggcaagagtactagagtggggtgccattgccttctccgggcccTGAGAGCTAGTTTCGGGTTATTTAGATCCATGCAaacccttagttgtggcatgtgaaatctagttccctgaccagggatggaaccttggCCCCCTGCATTAAGGGAAAAGAGCgttaaccactggacagtcaggGAAGTCCAACGgaagtttatttctaaatattcaaCTAATGTTGCTTTCATGGCACACACAGGTTCTATCAAAATTcagcaaaaaatatttaaaatatcaagacATTAGAGCATCACCCAGACTTCTAGCAGTCCTGCCAACTGCTTGAAGGAAGTGGTCTAGGAAAAGAA…
>TCONS_00543498
CGCAAGGCTGGAAGTGCGCAGAAGTAGGGGCGCCCCAGAGGGACCCCTGGGGTAGGGAGGCCCCCCCCCTTTGTGGAGTGGGAAATGAGTGGCTTTGGGTCGGAAGGCAGAGAAATGGAAGGGGGCGAACGGGACGGAGCAGGAGAAACCGGGAAAGAGTGGCCAAGCGCGGGCGGAGGACGGAGAAAGGGGCGGCGCGGGCCAGAACCTCGAGaaggGAAAAAACGCAACTGAAACACAAAAGAAGATTTGTAcagtgtatggagaaggtgctgtgactgatcGAACGTGTCAAAAGTGGTTTGCGAAGTTTCGTGCTGGAGATTTCTCGCTGGACCATGCCCCGCGGTTGGgtagaccagttgaagttgaCAGCAGTCAAATCGagacattaattga…
>TCONS_00543681
aggagtatgtcaaggctgtatattgtcaccctgcttatttaacttatatgcagagaacatcatgagaaacgctggactggaagaaacacaagctggaatcaagattgctgggagaaatatcaataccctcagatatgcagatgacaccacccttatggcagaaagtgaagaggagctaaaaagcctcttgatgaaagtgaaagaggagagtgaaaacgttggcttaaagctcaacattcagaaaacgaagatcatggcatccggtcccatcacttcatgggaaatagatggggaaacagtagaaacagtgtcagactttatttttttgggctccaaaatcactgcagatggtgattgcagccatgaaattaaaagacgcttactccttggaagaaaagt…
>TCONS_00546344
tttcactctcctctttcactttcatcaagaggctttttagttcctcttcactttctgccataagggtggtgtcatctgcatatctgaggttattgatatttctcccggcaatcttgattccagcttgtgtttcttccagtccagggtttctcatgatgtactctgcatagaagttaaataagcagggtgacaatatacagccttgacggactccttttcctatttggaaccagtctgttgttccatgtccagttctaactgttgcttcctgacctgcatacagatttctcaagaggcaggttaggtggtctggcattcccatctctttcagaattttccacagtttactgtgatccacacagtcaaaggctttggcatagtcaataaagcagaaataga…
>TCONS_00547889
CAGAGTTGTATAAAAATCctaatcatttcaaaataaccTTCATCATGAAAAATTAAGAGCTTCTCTCAAACACATCAGTGGTCTCTTTGGAGATACTCACAGGAGACACACCATTGGCTTTGGTAATTAGCAACTCAAAAAAAGTTTTTCAGAAAGATCATTAGCTTCTCAAGCTGGCCCTGTCATTGCCACTTCAAGTGAAATGATAATTGCAGTTCTGAAGGAGGATGAGATCACAGCTCCTAAACCTATATCTCAGGGTCAGactgcctccctcccactcacGTACTGGCTGCCATGACCTTCACCCCGAACCCAGCATCCTTCTCATGAGAAGGAATGAGAAGGAGTCAAGTTCTTTGTATTTCAGTCTGAGAAGGGACAGAGTCTGTAAGGAAG…
>TCONS_00547892
CCATGACCTTCACCCCGAACCCAGCATCCTTCTCATGAGAAGGAATGAGAAGGAGTCAAGTTCTTTGTATTTCAGTCTGAGAAGGGACAGAGTCTGTAAGGAAGGAGATCTGGGTTACCACCACTTCATCCTTCCTGCTgactttttcataaaatatactGATTCTCTCATCGTTTCCTGTCTTGAGAAGCCTTGGCAACTTCACAAAAGCATACAAGGAAAGTTGGCTCTTGATGTCACAAATTTATATGAGCCATTCTGCTCTGAGAAATCACTGTTGCCATCATTTAAAGGGTATTATCTTGAATGACACAATAGCCTCCAGCCAACTGGCCATAGGAATAATTTTCTTCTTACAGACTGTGCTTGGAATCTGGGGCAATTTCTCCCTTCTGTACC…
>TCONS_00549230
tcaggaagcagcagttagaactggacttggaacaacagactggctccaaaaagggaaaggagcacatcaaggctgtacattgtcaccctgcttatttaccttctatgcagagtacatcatgagaaacgccaagctggatgaagcacaagttggaatcaagatttccagaagaaataacaataacctcaaatatgcagatgacaacacccttatggcagaaagcgaagaagaattaaagagcctcttgatgaaagtgaaagaggagagggaaaaagctggcttaaaactcaacatttagaaaatgaagatcatggcatctggtcccatcacttcttggcaaatagatggggaaacagtggaaacgggggcagactttattttgggggctccaaaatcact…
>TCONS_00550898
GCAacacaggagaaggaaaaaaagctagCACCTCAGCCAACCGGCAGCCAGCCGCCTTCTGGACACCTTGCCAAATTGATCCAAATAAGAAACATTAGCAGTCCCAAGACAGATCTGAAAACAAAGGTTCGGATGAGACACAAGGTTCTTGACAGCAGTTGGGGAAAATCACAACTTTTTCCAGCCCAGTGGAAGGAAATAGGTTTATCCAGGAGATAGAGCAGCATGGTGGAATAAGCATGGAGTGGAGTGGGATTTGGAGCCTGAAGCCTTGGCTTTTAACCCCAGCTCTGCCAATTACtagttctgtgaccttggAGGCTGCAGGTTTCCATGGAACCAGACTTGTGATGAGGAGGAAAAGATGGGCCTCCCCAGGACACCTTTGAATAAGGATGT…
>TCONS_00550899
CTTGTAGCAGGGGGAAAAAGCAacacaggagaaggaaaaaaagctagCACCTCAGCCAACCGGCAGCCAGCCGCCTTCTGGACACCTTGCCAAATTGATCCAAATAAGAAACATTAGCAGTCCCAAGACAGATCTGAAAACAAAGGTTCGGATGAGACACAAGGTTCTTGACAGCAGTTGGGGAAAATCACAACTTTTTCCAGCCCAGTGGAAGGAAATAGGTTTATCCAGGAGATAGAGCAGCATGGTGGAATAAGCATGGAGTGGAGTGGGATTTGGAGCCTGAAGCCTTGGCTTTTAACCCCAGCTCTGCCAATTACtagttctgtgaccttggcttcagggtcttttccaaggattcagttctttgcatcaggtggccaaaatactggagtttca…
>TCONS_00559326
ACTCCACTTGAGCAGAAGTAGACCTAAGGGAAAACAGACCACTTATAATCATAGGGGTGTGTGTTTTAAAAGGTAAGAAGAGAACTGATTATTCTGAAGCTTGAGGATCAGAgttcattacatttttttttttattggaatctagttgatttacaatgttgtgttagtttctgctgtacagattAGAGCCTGTTTGAAAAGTGAGGAGAGTCTCTGTCAAAAGGAAAACCAGGGCATTAACTCATGGCTTCTCTTCCTCATCCCCCTCACCTTGATTCTGATCTTACTGTTCCACAGGAAAAGATTAAGGAAATTGGAGACCGTCAGCCAGAAAAccACCCTGAGGGGGTTCCTGAGGTGCCCTTGACCCCTGAGACTGTGTCTGTGGAGTTGAGGCCA…
>TCONS_00564142
TATCATTCAAAAACATCATAGGAACATTCCACTAATAATTTAGCCCAAGAAGTGAAGGAGAGTCTCCTATCAGAGTGAAACTTCAGGAAGTATGATGGAAATGTCCAGTTGGAGAATTTAGCAAGAAAAACAGGTTCTTGCCCTCCCTAAAGAATGACATTTTATCCTATAGATCAGGAGTTGGTTTTCTACCCCCAGGAATTTGAGAATTCCTCATTTCCCATTGCGTCTCCAAACGTTGCCACTCGTGTGTTCtgcatcctttttaaaaataacagtaaaattgAGATACAGTTCACATTCCACAAAATTCACCCCTTCAAAATGTACTGATGGATTTTAGTATGTTACTTGTGCAGTCAGCACTACTGTGTAACTTTGGAACATTGACATCACCCT…
>TCONS_00564891
CCGGCGTCCTGCGCGCAGTCGGGACGCGGGGCCGCCCTCAGCTCTACTGGACCGCGCCGCCCGCTTCTCGCATCCGTGCGGCGCCGTCCGCCTGGCTGTCCGTCTGTCCCGCGCCGTCGGTCCGCGCGGGCCCGGACTGTGCCCTGTGGGCGTTCAGCGACCTTCCTTCACTCGGGCGCCAGCACCCAGGGTCCTCTCCGGCCGCTCCAGGCGGGACGCGCCTCCGGGGCCGGGACATGGCAGTACTCATTTCTAGGGCGGGCTGCGAACCACATCGGGCCGGCTTAGCCAGCGTTTGTAGAAGAAAGGAATGATAAAAGGCCGGAGGGGTGGTGCCCACAGATTCATTAACGTGCGCAACCttgctttctttcattcattcactgttgATTGCGTCCT…
>TCONS_00570600
AAGAAACTCAAAGCTTGTCTGGACGGGCAGAGGGCACCAGCCTGCCTGTGCCCAGAGCTTTGAGAGTCAGCTGGCACCTGGGCATGCTTCCCAGTTTGTGAGTCAGCAGGGAGAAGAACCCGGAGGTGGGACCATGTGGCTGCCCTCAGCTCTGCTTCTTCTCATTCTCCCAGGCTGTTTGTCCCTCCGAGGCCCAGTGTCCGTTTGGGGCCGGGAGTGGGAGTCGGTGAGCGTGCAGTGTCACTACGACCCTGGATGGGAGACCCATAAGAAGTGGTGGTGCCGGGGAGCGCAGTGGGCCTCATGCCGGATCCTCGTgcaaacccagggatcagagcGAGAAGAGAGTGGAGCCCGCGTGTCCATCATGGACGATCAGAGAAACCACTCGTTCACAGT…
>TCONS_00571805
cgcccgGGTGGGGCCCGGCGGTCACGTGGCCCGCTCCTCGGCTGCGCCTCCTGCTTCCCTGGAGGGAGCCGCACCCACCTCGGGGCGCGCGGCTACTTCCGGAGATCCAGGGGGCCGGAGCGCggcccccagctctgccctttGGGCTCCCCGCGGCTCCCGCCGCTCCCAGTGCCCGCCACCGGCCGCCGAAGCCCTTGGCTCCAAAGTTGTTCAAACGGAGAGCGGGCGTTTGCGGTTTCGGTGCATTTTCTTCCAGTGGGTCCCTTGACACCCCGCCCTCCCGAGCCCGGGATCGGAACCGGagtgacacccccccccccccagccccaccccagatcCTGCCAAGACGCTGCTTGGGGAGGAGGGGCCGGGGAGGCACCGAGACGGGCTGTGGAT…
>TCONS_00573317
CCGGGTCCCAGGAGATGCTGATTCTGCTAGGCCAGGAGTCTCATTCAAGCAGCAAGAGCGTAGACCTCTCTTCAGTGACGATTCCTGTCCACACTTTGGAGGTAACAGTCTCTCTGATAAGAATTATTTCTGGAATCCTGTCAgtcttttgccaacaaaggctcaGGCATCTCCAACTCCTTTTCCTCTAGCCTGAGCATGGACAAATCATAAATCATGCCCTTATCCTTTAGGCACAGGCCAGATCAGCTGGGATGTCCAAAAGCGGCTTGTGgccaggcttcaccaatacgtgaaccgtgaacttccagatgttcaagctggttttagaaaagggagaggaaccagagatcaaattgccaacatccgctggatcactgaaaaagcaagaaagttcca…
>TCONS_00585456
atcatgagaaatgctggactggaagaaacacaagctggaatcaagattgccgggaaaaatatcaataacctcagatatgcagatgacaccacccttatggcagaaagtgaagaggaactaaaaagcctcttgatgaaagtgaaagaggagagtggaaaagttggcttcaagctcaacattcagaaaatgaagatcatggcatctggtcccatcacttcatgggaaatagatggggaaacagtggaaacagtgtcaagactttatttttgggggctccaaaatcactgcagatggtgactgcagccatgacatgaaaagacgcttactccttgaaagaaaagttatgaccaacctagatagcatattgaaaaacagagacattactttgccgactaaggt…
>TCONS_00588019
CCACACTCCAGGTGTGAACACTTCCGAGCCGGACCTCAGAATAAACTCGCAACCGGTTCCGGGGTCAGAATGGACATGGGTGAAGGACTTTATACCTAAGAAGTATCAATGTTTATAGGCTTGGCAGTAAAGAAAAAACCTGAAAAGACAGTATGGcagctggagaaagaaaaagcagaggagtATGACAtcaagttgaacggttctatgaagacctacaagaccttttagaactaacacccaaaaaagatgtccttttcattatagggaactggaatgcaaaagtaggaagtcaagaaacacctgagtaacaggcaaatttggccttggaatacggaataaagcagggcaaagactaatagagttttaccaagaaaatgcactggtcatagcaaacac…
>TCONS_00599060
AATAAATCATCAGTTTTCCTTAAGAATTACTCTGGTTTCTTATTTGATTTAAGTTTCTTAATTTTCCTTAAAACTTAAGTGTTTGGATGAAATTCTTATCTGATATTACCTTTTTTATATAAACCAAAATGTTATATATTACTCCAATGACATAATTCTAAAATtgagttaattaattaaaaaactgtAATAGATATCTTCctttagctcagatggtaaagaatctgcctgcaatacgggagacctgggtttgatccctgggtgaggaaaatcctctggagaagggaatggcaacccactccaggtttcttgcctggagaattccatggatggaggaccctggcaggcttcagtctatggggctgcaaagagtcagactcgactaagtgactaacacta…
>TCONS_00599067
GGGGGAGAGCAGGGGAGCCGGGAGAAGCGAGCGTGATGCCTTTGCCCGGAGCTTGGGGGCTGCGGGACCCTGCCCGGCCCCCGGGGCCGCCGCAGCCTGCAGCCTCCGCCAGCGCCTCCAGCTCGGGCTAATTGCAGCGAAAGCGTCCCTGTGCTCGGCGCGCGGGCGACCGGTGTGAGCTGTGTCCTCGCGCTTTCCGAATGTTGCTGCCTTCCAGTCTGAAccagtctcctctggggagccccTTTCTCACTTGTTTTCCACcgtacgatttttttttttttttcttttggcagtgAAGTACTTGAGAGccacctggagcctggtgcttggctgacttttttttttcccctcgctcccaggaggggaggggtgagggagAAAGCAGAAGATGCTGAG…
acattactttaccaacagaggtctgtctagtcaaagctatggtttttccagtagtcatgtatggatgtaagagttggactataaagaaagctgagcgccgaagaattgatgctgttgaatggtggtgttggagaagactcttgagagtcccttgaactacaaggagatctaacaagtccatcctaaaggaaacctgccctgaatattcattggaaggactgatgctaaagctgaaactctaatactttggccacctgatatgaagaaccatctcattggaaaagaccttgatgctaggaaagattgaagggaggagaagaggacaacagagaatgaggtggttggatggcatcactgacacgatggacataagtttgagtaggctttgggagttggtga…
>TCONS_00608607
gCTGTACCCCCACCAAGGACACTGAGTGTCAGTGCAAACCTGGCACTTTCCGTGGAGAAGATGCACCTGAATTCTGTCAAAAATGCAGCACCAGGTGCCCTGATGGGAAGGTCATGGTCACGCACTGTAACCCCTGGAGCAACATGAAGTGTGTGGACCAGGAATCAGGTACCCTGGCCCATGGGGAGGCCCCAGTTCCTGGAGAGCTAGgaactccctccccctcctcaggCACTTCAAGGCTGGTGATTAGAATTGTATCTGGAATCACCATTGTCCTAGTCGGATGTGTGGTATGGTGCTTCTTTAACGgaagagaagctgaCAGGATAACGCCCAGTCCCGAGATGCAGCAGGCAGGCTGTCTGTTGGAACCAGCAGCACCTGAAGGATCTCAGC…
>TCONS_00616008
CTCAGAGAGCAGTCTGGAGAGCGGGGGTCTCTGCACGTGGAGGCTCTAGATCGGGTCTTGGGGATCCCTTGGGAGCCTGAGCGTCACTTGCCGTGGCCGCCGAGGTAGGGGTGCTTGGGCAGGTGGGCGGCAGGACGGGACCCTCTGAGGCCGTGTCCTGGCACCGCTGCCCACCCAGACCCCACCGGCCTAGCGTGGCCCCTGCGGGTACAGCCTGGGCCCATTGGACGTTGCAGTCCGGCCCCTGGGCTTCCGGCTTCGGTGGGAATTGGCTCACAGCTGTTCCTGCTGGCGCTGGGTATTTTGGGCTCCAGGATACGGAGGGCGGTGAGTGCGTGAGCCGCTGGCTCCTCCCAGCACCTGTGCCTGGTGCCCGACAGTGGCCGAGAGCCGCCCCAG…
>TCONS_00616011
ggggttgcggaAGAGTCAGGCacactcagcgactgaacagcagcaggagCCTCTTCTCCTGGGCGTGTTCATCAGCCACATGTCTGTTGCGGTGAAGAGTCTGTTAAAACCTTTTGCCCATTTTCACTGGACTCTTTTCACATTATTGAGATCTGAGAATCCTTTACATATTCCAGATAAAACCCTTTGTCGAAAATGTGATTTGCAAGTATCTTCTGCGACTCTTAGCTTGTCGTCTTGTCCCCTTGAGAGGCTTTTTCACAGGGCAGAGGTTTGCGTGCTGACGCCGCCCTGTTCACGGGACTCTCTGTCGCTCCGCACACCTGCCCTTGGCCAGCAGCACGTCGTCTTGATGGCCGTCGGTTTGGAGCAAGTCTCCGTGTCGGGGTTGTGTAGCCT…
>TCONS_00616012
CAGGTTGTGTAGCCTGACCTTGAAGAAGCTGGTGGTCTTCAAGGAGCTGGAGAAGGAGCTCATCTCCGTGGTGATTGCCGTCAAGATGCAGGGCTCCAAGCGGATCCTGCGGTCCCACGAGATCGTGCTGCCCCCTAGCGGACAAGTGGAGACGGACCTGGCGCTGACCTTCTCTCTGCAGTACCCCCACTTCCTGAAGAGAGAAGGCAACAAGCTTCAGGTCATGCTGCAGCGGAGAAAGAGATACAAGCACCGGACCATCCTGGGCTACAAGACGCTGGCGGCCGGCTCCGTCAACATGGCTGAGGTGCTGCAGCAGCCGGCGGAGGGTGGGCAGGTGCTGAGCCTCTGCAGCAACGTCAAGGAGGCCACGGTCAAGGTGGCCGAGATCTGGATCTT…
>TCONS_00616014
GCCAGGGTGGGCGGGGTGTGCCCGCTGGGCACGGGCCATGCAGACAAGCAGAGCAGCCCTCGCGCAGCGCACCGTCCAGCGCAGGGCCTCTGCGGGGCAGGGGCAGCTGGCCGGGGTCCCACGTGGCAGACGCTCGACGCATTGCTCCCCGATTTTCGTCCTGCGGTCAGCCTGCACCGCCTCTCTGTACCTGCCTTCTCCCGGAAATGAGAAGGGAGGCGATGTGCACACAGCCTTTGGGACCGAACCTCCTGACCCAGGCTGCGCCCAATGGGAGCCACCAGACAGGCGTGTCAGCCACTGGCCTCCGTGAGGCCTTGGCTTTGTGTTTCTGAGATGGGAGTCTTCCAGGAGCAGGGCTCTGGTGCTGGCACTACCTGGGGGGGCACAGGGGCCTGT…
>TCONS_00616016
GGAAGACTGTGTACGACCAGTTAAACCACATTTCTCATCTCTGATGACCAGCTCCCGGAAAACATCATTCTCGTGAACACCTCGGACTGgcaggggcagTTCCTCTCGGATGTGCTGCAGCGGCACACGCTCCCAGTGGTCTGCACCTGCTCCGCGGCGGGACGTCCAGGCGGCCTTCAGCACCATCGTGTCTCGGATTCAGAGATACTGCAACTGCAATCCGCAGCCACCGACGCCCGTGAAGATCGCGGTGGCGGGCGCGCAGCACTACCTCAGCGCCGTGCTGCGGCTCTTCGTGGAGCAGCTGTCGCACAAGACCCCCGACTGGGCTGGGCTACATGCGCTTCCTCGTCATCCCGCTGGGCTCCCACCCCGTGGCCCGGTACCTGGGCTCCGTGG…
>TCONS_00616019
TTCTCATCTCTGATGACCAGCTCCCGGAAAACATCATTCTCGTGAACACCTCGGACTGgcaggggcaggtggggaggggccGGGCAGCCCGGGCAGggcagggcggggtggggtggggagcgggCAGTGTGTCCTCTCGGGGGCCCTGGCCAGCCCTCCCGCCATGGGCGCGAGCGGGGCGCGGCTGAGGGTCCCCTGCCCCCCCAGTTCCTCTCGGATGTGCTGCAGCGGCACACGCTCCCAGTGGTCTGCACCTGCTCCGCGGCGGGACGTCCAGGCGGCCTTCAGCACCATCGTGTCTCGGATTCAGAGATACTGCAACTGCAATCCGCAGCCACCGACGCCCGTGAAGATCGCGGTGGCGGGCGCGCAGCACTACCTCAGCGCCGTGCTGCGGCT…
>TCONS_00616021
AGCGGCACACGCTCCCAGTGGTCTGCACCTGCTCCGCGGCGGGACGTCCAGGCGGCCTTCAGCACCATCGTGTCTCGGATTCAGAGATACTGCAACTGCAATCCGCAGCCACCGACGCCCGTGAAGATCGCGGTGGCGGGCGCGCAGCACTACCTCAGCGCCGTGCTGCGGCTCTTCGTGGAGCAGCTGTCGCACAAGACCCCCGACTGGGCTGGGCTACATGCGCTTCCTCGTCATCCCGCTGGGCTCCCACCCCGTGGCCCGGTACCTGGGCTCCGTGGACTACAGTACAACACCTTCTTCCAGGACCTGGCCTGGAGGGACCTGTTCAGCAAGCTGGAGGCGCGGAGCGCCGtgcaggacacgCCGGACATTGTGTCGAGAATCACCCAGTACATT…
>TCONS_00616363
GCAGAGTCTCAGTCTTTTACTTCTTTACTGTTCATATCCAGTAGTTGGCATTTGTTAACCAATTGCAGGACGATTTTGGTGCAGATATGCCCCTGTGAGAAATGCTGCTTAAAACTTTTGCTATGCCACTGAAATAGCTCTCCTGAAAGATTCTTAGAGCCTTCTCTGTTGCCAGTGAGAATTCTAACCTTGGCAGCACCCTGAACTTGGTTCAGCTGCTACCCTGTTTCTTTTTCAGTAGGGTGGATACTACTGTAATTCTAAAATTCTGACCTGTACTTGCCCAGTTCTGTCTGGTAAACCTCAACCACTCAAAAAGGTGGTTCTCCAAATCCGTGTCTTCTGCTCAGACTCTACCCCCAGAATACCTCTGGTATCTTAAAATCAATACACTTCAAA…
>TCONS_00629954
gggggtggggggcagaaagGCGGAGCGAGCCAAAGGCGGGGAGGGGGAAGggccagggaaggagggagggccgGCACTACAGTGTTGGCGGACTGGCGGGACTGGGGCTGCGTGAGTCTCTGAGCGCAGGCGGGCGGCGGCCGCCCCtcccccggcggcggcggcggcggcggtagcAGCTCACTCAGCCCGCTGCCCGAGCGGAAACGCCACTGACCGCACGGGGATTCCCAGCGCCGGCGCCAGGGGCACCCGGGACACGCCCCCTCCCGCCGCGCCATTGGCCCCTCCGCCCACCGCCCCGCACCCATTGGCCAACTCGCTGCCAATCAGCGGAAGCCGCCGGGGCCACCTAGAGAAGAGGCTGTGCTCTGGGGCTCCGGCTCCTCAGAGAGCCTC…
>TCONS_00629962
CGCCGGGGCCACCTAGAGAAGAGGCTGTGCTCTGGGGCTCCGGCTCCTCAGAGAGCCTCGGCTAGGTAGGGGAGCGGAACTCTGGTGGGAGGGGGTCCGGCGGATTGGTGGGGGGATGGGTGGCTGAGGTCGTCTGGCCGGTATCTGGGGGTCGCCTTCCCTAGTGGGAAGACGGGAGCATAGCGTTTGTTACGCTGAAAGGGAAAGAGGTGGTCAGAGGCAGGCGAGAGTGCGGCCCCCCCTTGCGGCAAccgaagagggagggagaagggagcggAAAAGGCTCGAATCCGGACGGAGCCATTGCTCCTGCAGAGGGAGGAGCGCTTCCGGCTCCTATCTTGTCACTGATTGGTTGCTGCTCCTCCCGCCGTGTGTGAAAACACAAATGGCGGGTTT…
>TCONS_00629964
CACCTAGAGAAGAGGCTGTGCTCTGGGGCTCCGGCTCCTCAGAGAGCCTCGGCTAGCCCACCTGGGATGACTGCCAACAGCTGCTCCAGATTCTCTACCACAGAAGAGAGAGAATACAAAATGAGGCCTGAAAAAGGGTCCCAGGGGCAAATGGAGAACCCACCACTAATATAGATGAAATTAATGCCTCTTTTCCTTTATCACGACCTGACTGGGATTACAATACAGCGCAAGGTGGCCCCTGATATTAGAAAAAAGCTACAAAAACTAGACCACCTGGGTGAAAATAGTATCCAAGATTTAATGACTGTAGCAGAAAGAGTCTACAAcacccgagagacccccgaggaAAAACAAGCCAAAGCAGCAGACCGCCAGACCCGTAACATGGCACGCATC…
>TCONS_00629965
CTAGAGAAGAGGCTGTGCTCTGGGGCTCCGGCTCCTCAGAGAGCCTCGGCTAGGTAGGGGAGCGGAACTCTGGTGGGAGGGGGTCCGGCGGATTGGTGGGGGGATGGGTGGCTGAGGTCGTCTGGCCGGTATCTGGGGGTCGCCTTCCCTAGTGGGAAGACGGGAGCATAGCGTTTGTTACGCTGAAAGGGAAAGAGGTGGTCAGAGGCAGGCGAGAGTGCGGCCCCCCCTTGCGGCAAccgaagagggagggagaagggagcggAAAAGGCTCGAATCCGGACGGAGCCATTGCTCCTGCAGAGGGAGGAGCGCTTCCGGCTCCTATCTTGTCACTGATTGGTTGCTGCTCCTCCCGCCGTGTGTGAAAACACAAATGGCGGGTTTTGGTTGGAGTAA…
>TCONS_00629966
TAGAGAAGAGGCTGTGCTCTGGGGCTCCGGCTCCTCAGAGAGCCTCGGCTAGGTAGGGGAGCGGAACTCTGGTGGGAGGGGGTCCGGCGGATTGGTGGGGGGATGGGTGGCTGAGGTCGTCTGGCCGGTATCTGGGGGTCGCCTTCCCTAGTGGGAAGACGGGAGCATAGCGTTTGTTACGCTGAAAGGGAAAGAGGTGGTCAGAGGCAGGCGAGAGTGCGGCCCCCCCTTGCGGCAAccgaagagggagggagaagggagcggAAAAGGCTCGAATCCGGACGGAGCCATTGCTCCTGCAGAGGGAGGAGCGCTTCCGGCTCCTATCTTGTCACTGATTGGTTGCTGCTCCTCCCGCCGTGTGTGAAAACACAAATGGCGGGTTTTGGTTGGAGTAAA…
>TCONS_00633913
AATTTATCCTGCATCTAACTAGTTTTTAGTAAGATGAGCTTAAGGTTAATGGTTGATTAAAGGAAATAAgtttatgacttttattttgcAGTTATAATACTGCCTGTCTCATGAGGCACaaatgttgaggggaaaaaaaaaatggcagtagAATTCTGCTATATCCTAGTCTTTAGCATTATTTCTGGACTTTTGAACACCAGCCTTTCTCTTACCCATTAGTTGAATACCATGCTATGCCTTTCTTCAAATTAAGATTAATGTTGTCTAATTATCTTAGGTCTCAATCCATTTTGCTAGTGTCATCACTAGGCTTgggttcttttgtttatttttttttaattaatttttattgaagtgtagttgatttacaatattgtgttagtttctgctgtacag…
>TCONS_00643666
TGCTCCGGAGGGAAGAAGTGACGTAGCCGTTCTGGATGGGAGATGGGCTGTGCTCGGCCGCCCTCAGGTGGGAGAGCGGACCAGGCAGGTGGCACCGCGACGGGATGTGGCTCAGAGAAGACCTCGGAGAGGACAGAATGGGCGTTTCAGGGTGGCAGCCAGGCAGTGAGCGGGGCCGCCGGAGTCGCCCGACTCGCTCTATTTTTGGTCTAGGGTAGTGCCTGGCACTTCGTTGCTGCCCAGTATTTGTCTTTCGGAGGGACGCGGGGGACAGAGAACTTGTGTCTTATTCGGTTTTGGTGGGACTGAAGTAATTCTACACCAGgggatgttgctgacccagggatcaaacccgtgtctcctgaaccACTGAGTACACTGACCCActgagtacaggct…
>TCONS_00643667
TGCTCCGGAGGGAAGAAGTGACGTAGCCGTTCTGGATGGGAGATGGGCTGTGCTCGGCCGCCCTCAGGTGGGAGAGCGGACCAGGCAGGTGGCACCGCGACGGGATGTGGCTCAGAGAAGACCTCGGAGAGGACAGAATGGGCGTTTCAGGGTGGCAGCCAGGCAGTGAGCGGGGCCGCCGGAGTCGCCCGACTCGCTCTATTTTTGGTCTAGGGTAGTGCCTGGCACTTCGTTGCTGCCCAGTATTTGTCTTTCGGAGGGACGCGGGGGACAGAGAACTTGTGTCTTATTCGGTTTTGGTGGGACTGAAGTAATTCTACACCAGgggatgttgctgacccagggatcaaacccgtgtctcctgaaccACTGAGTACACTGACCCActgagtacaggct…
>TCONS_00647572
GGATCTTCTGGGGTGGACCCCTTTACCCGTCTCATCTGGTCTCTCTGGGGATGAGGGGAAACTGACAGAAACTCGATGCTAAAGTGGATTGCTCACATTGATTGGCAGGGAAAGTGCAAACAAAGAGGTGCATCTCCCGGAAACAATGATTTTGGagattcctctctctctctctcccccctcccgGTAGACTTGAGCGCGTTAGACTGGGAGGCAGTAAAAGGGAGGTGGGTGTGGAGGGGCCCAGACGGGCATCTCCCGGGGAAAGTTTCGAGCGAGGTGGTGGGTGGAGAGGGTCGGGGCAGAGTTGCCACGAGCTGGGGCCGGAGCCGCCCCGGCTCGCCTCCTAGGTTTCCGAGCCGGGCGGGAGAtgcggggagagggagggggcggggaggg…
TTTTAAATTCCTGTAATCTGAAGTAGGTTATGATTTTCCTGTACTGTTGGACTCttccaatatttattttctctcaaatAGAAAGGTTTATTTCACTCTTAAAAAACTTCTAAGGCAGTTTTACatcctgaattttatttatttatttttttatagtcaGATCTTTACTGAATTTTAATGTAAGATattagtatctttaaaaaaatgtgcttgtaagtggctcagcagtaaagaatctgcctgcagtgcaggaaccgtgggagatgtgggttcaatccctggctcagaaagatcctctggaggaggaaacgacaacctactccagtattcttgcctgggaaatcccatgggcagaggggcccgacgggctacagtccatggggtcgcatggagtcagac…
ATATCTGCCATTCCCTTCCTACCATTTCCTTGCAGGAACAgcccagagagggaggagggactgAGGGGAAAGTGAattccagacctccctgttcacAGGCCAGGTCACAGCTTTGCCTGGGGTCAGAGTGGGGGCTGGTGTGAAACCACAGATGAACTTAAGAACAAAAATTCAACTTGGCCTTGAGTTTGAATAACCAAAAGTTACCCCAGATGGTGAGATCTGCCTGAGACACTATTAAAAATGGGAAAGAGGTTTAAATAATAACCATTGGTAGCCCTTATGTGAGTAAAGCCATTTCCTGTTAATTACCCAGTGAGATGGTAACACTCAATAAATCCAGTTTTGCAAACTCTCCCTCTCTATGTTGTTATGATATGAAATACTCACTGGAATATC…
TTAACAGTTTCACAGAGTGCAGGTCAGTCTTTTGTAGAATGATCCTCATTTggaatttgtctgatgttttttgCATAATTAGACTGCCTATGGGTTTTTGAAAGACTGCAGAGGTGGACCATGGTTTGGGGTTgcacagttagacatgactgagcgactaacacagccACTATCAACATGGCTTGTCACTGTTGACCTTTACCTTGATCCCTTGGTGGAGGTAATGTTGGCCAGATTTTTCCATCGTCTAgttcctcttttttcccccttttctatatttttagaagCACATCCCTAGGCATAGATCATAGCGTTGtttgaaggttaaatgagatgataaagCTCTTAGCACAGAGCACGGTGCTTAGAAAACCCTCATTAAATGTGACTGACATTGTT…
CTCTTACAATTCATAGGACCTCTAGAAATTGTGGTGTTTCAACTAGAACCTTGAAGTTTCAGTTGAGTTTAGAGATTTAGTCATGATAGCCAGTTAACGCTGGTCAATCTAGAAGGCGTTCTGCCTGGCAGAAACACTGGAAACATTTCTCCCTTACGCTTCTCAatccttgactgtgtggataagaTTGTGCGGTCAGGTCCATTTCCGCAATATCCATCTTATTCTAAATATTCACTCCTTCCAATAATACAAATATAGTacatgtgttatttttaaaaatgcatcactTTTTTTACTCCAAACCCAAGATGAATTTATATCTATAACTAAATACTAACACATATTAATGAAAAAGTAAAGTTTTCATTTGGAAATTGAATTGACATTGGGAACTTT…
GCCGGAGCTGGCGTGGTCGGAGCCGGTTTTAATGTACCTCTTCGCTTTCGTCAAGGAGCGGAACCTGCCGGCTCAGAATGGCGTGTTCTGTGCACCCAACAGGGTGGAAGACATGATTTTGTTTGTGTTAGTTCAAACAGCTGGTCATTAATGCAGTCCCCATTTCGCCACTGAAGTGCGGGTGGACGTGAATGGTTGCCTGATTAATGCTGTCCCCTCCGAGGGTCCTTCACCCAGCAGTCAGGCTCGGAGCAGAATAATGTAGCATGATGTGATTGCTCTCTAACAGGGTAGTATGTCATTGTGTCACCAAGCAATTGAGGTTATTACGGGGCAGGGCAGACAGACGGGACAGTGGGGTTACTAGACCGTAGCATTTTTAGAAATACAGGCCTGACC…
gcctggtaggccacagtccatggggtcgcaaagagtcggacacgactgagcgacttcacttttcactttcactttggcttACATTATGTCTTGTCTTATCcctttggccaaagcaagtcatgtGGCCAGGTCTTTCAAGCGAATGAGGAAATATAGCCCACTTTTACAGGGCACAGTCACATGGTGATGAGTGGGGATATATTATACTTTTATAATGGAGAGAGGAGCAGATGGTAGACAGTAATCTACCAAAGACCCCAAGACCAATTGTGTCTAAGAAGATTTCTTACTTTGGTGGAATGACTTACTTATTGCACTGGGGTGCTCATATATATTACCACACAGATGATTTAGGAAAACTAGTTATCCAAGTTACAATGGGAAGAGATATATCGTAag…
tttctgttttggcccACTTTGTACCGTATGAATGCAGATTAATGATACTTAGGAAATGTTTGCATCTCTCAAGCTAATCCATAAATAAcaccaataataataaatactgaaATTCATCCTAGTGTTTATTATGTACTAAGTGCTCTATCAGggtctttaatcctcacaactctgTGAGGTATTAACTTTGTTTGACAGATGAAGAAGCTAAGAGAGAAATTAACTGCCTTTGTCCTTATGTCACATTTCTACAGAGTGAGGGGGGTCTGTGTTCTTTCCACCCTTTTCTTCTACCTTCCCATCTAAGGAGAGCAAAAACAAGAATGAATATTTTCTCCCGCTTATTATGCCTAAACAGCATCCATGCAGATTCTCAGCCCCCGGAATAACAGGGGGAAA…
>TCONS_00647588
GGATCTTCTGGGGTGGACCCCTTTACCCGTCTCATCTGGTCTCTCTGGGGATGAGGGGAAACTGACAGAAACTCGATGCTAAAGTGGATTGCTCACATTGATTGGCAGGGAAAGTGCAAACAAAGAGGTGCATCTCCCGGAAACAATGATTTTGGagattcctctctctctctctcccccctcccgGTAGACTTGAGCGCGTTAGACTGGGAGGCAGTAAAAGGGAGGTGGGTGTGGAGGGGCCCAGACGGGCATCTCCCGGGGAAAGTTTCGAGCGAGGTGGTGGGTGGAGAGGGTCGGGGCAGAGTTGCCACGAGCTGGGGCCGGAGCCGCCCCGGCTCGCCTCCTAGGTTTCCGAGCCGGGCGGGAGAtgcggggagagggagggggcggggaggg…
ATAATTTCTATTGATTTATCTACAAGTCTGCTGACATTCATTTGCCATCTCCAGGCTGCTTTTGAGTCCATCCTGTGAATTATTAATTTTGATTATTGTCACTTCCAGTTCTAGGATTTCcatttgttctttatattttctgttcctttactgagactttaattttaatgtttctttcaaGAATGTTCATGATTGGTCATTCAAACATTTATATAGTAGCTGCCTTAAAGTCTTTGTCACTTAATTCCACCATCTGTATCATGTCGGCATTGGCATCTGTTGACTATCTTTTCCTGTGAAGTTGAAATTCTCATGGTTCTTGGTATGTTGAGTAATTTTGGAATCTATCCTGGATATTTTGAAGATTACATTATGAGACTCTGGATTGTGTTTAAATTt…
TTCTGACtatagtattttgaatgttgggtCCCATTTGTCTCTTTTGAGAAACACTAGCAACTGAATGGGAATGAACTACCTGGAATTCCTCATACTACCTAGGCTTTAGAAGTCTTTCGTGGAGTCGAGTGAATGGATGTCCAAGCAGTTTAGGTGGTGATGGCATACTTAGAACCTAGAGCTGGAATCCATGCGTTCCAACCTCGGCTCTGCTTTTTACTAGCTGCTCATCTTCACAATCTGTAAACCATGTTGGGATACGAAACAAATGAAGTCTTATGTGAAAAGAGCTTGCAATAGAGGAAGTGTTCCAAAAATATTTCACCAGTATATACTTGTTTAGTGCATAGAAATTGGAAACATTTTGTGTCTTAACTAGTTTGCTTTATGATGgaagct…
TCACTTAGAACAAGGATTCATTTTGATGTTCTCATGATCAACTGAAGAACTTCCGGGTATTCATATCCTGCAGTACTTTCTTTAAAGGAGACAGCCTGATCTCTGGGTTTTATAGCACTGGCTTATTGGTTGGTAAACGAGATTCAAATGAGGGCTTCCATGATGGctaagatgttaaagaatctgcctgcaatgcaggagacttgggtttgatccctgggtcaggaagatcccctggaggagacaatggcaacctcctccagtattcttgcctgagaattccatgaatagaggagcctggcgggccccagtccatgggatcgcaaagagttgcccatagctgagtgactaacacacacattagaACAAGGATTGATTTCGATGCTCTCAGGATCAACT…
aatgtgcaatctaaaaaatagtTGAGCAGATAGAAGCAGAGAATAGCATGTTGATTACCTGGAGTGGGGTGGTGGGGAAAATGGGGAGATAGACGTTGGTCAGAGTGTACAAAGTTGGAGTTTTGTAGGATGGATGTATTGAGATGTATCGTATAAtgaatattacatatttttaGTGACTTTAGTAAtcatttcactgtgtatatgtatatcaaatcattatcttacacactttaaatgatacagttttcacttaaaattttattaaattttttcctcTACTTTTGGTTGTCCAGTTATATATGTTAAGTTTTTGGACTTTGTTTCATAGGTCTGTGAGACTTTTcaactatttcatccttttttcatCCTTGAGATTGGATAATTTCTATCCACCTA…
AgttcatcactgagccacagtTCACTTAAAGTCACACAGAATCTCATGTTCCAGAAATTTTTAAGAaagcccagggacttccctggtggtcttctggttaagacttcaccttctagtgTAGagagtatgggtttgatccctggtcagggagctaagttcacacatgcctcaaggccaaaaaaaacccccataaaacagaagcattatTATAAcaaattaagactttaaaaagtggtccacattttaaaaaaatctaaaacaaaagaaAGCCCGTGTTTCTGACCTTACCCATTGAATCTATAAACTGTGCGTTTGGAAACTGCATTCCCAGCACTCTTACCTCCTTCCATATCCACACATTCCTGTAGGCACCGTAACACAACAGTACTGATCTTGGGG…
CTCTGCCAAGAACATTATGTGTATTTTCCTCACATCAGCAAATGGGCATCATTTTGAtgcctttcactttatttttgcaAGTGCGTGTATTTTGTCTTCTAAGGAAGGACACAAAAGTAAGCAGTACTTACTTTTTATCCCCAAAATCCACTTACATTAAAGAAAGATGTTAGTGaagttctcttctcttcctttatcTCTGAAATTTGTCCTTCAGGCTGTGTTTTGGGGCAGGGCAAGATAGGTGTCTGCAGCACAGAGGAAGGGGCGCCATGATGCCTTAGAGCAGGATGTCAGACCTAAGGGGGTGAGTAGGCATAGAcaggagggaagcctggcagggatGCTGGATCCTGGTCAGGGTGATGAGGATGCTTGTGTTCAGAGAGAGCCTGTTAC…
GTCTCAGAGTTAATCTTATAATATTATTGCAACAGAACCATGAAAAATTCTTGAATAACTTGATCTATTGAAAGAGAGCATAGGCAACCTGGGGCCAAGGcaattgtaattttttaaaaaccccatAGTTGACTCTGATACACTTTCAATGCTGAGAAACACTAGTATTAGAAACACTAGAAACACTAGTATAGGTTGGTAGAATTCTAGTATATGTTAAaatctagttgttgttgttcagttgcccagttgtatctgactctttgagacctcatggactgcagtacaccaggcctccctgtcccttaccgtctccccaagtttgcccaagttcatgtccattgcactggtgaagccatctagccatctcatcctctgatgccttctccttctgccctc…
>TCONS_00648036
TGGAGACAAGTAATATTCTCAGGGGGCAAACGTCCCCTGGACACAGCTCCTGGCAGGAGCACCTGAGGCCGGGTTGCGAGCCCCGGGGCGGGAGTGCGGAAGGACCCCCACTACACACCCATGAGAGGCCAAGGCGGCCAGGAGGCACGCTTCCCAAGGGTGGGAGCGCCGCAGGCAAGGCCTGCCCCACCCCTACCCCGCTGGCTCACCGAGACTGTGGCGCCTGGGCCTGGAGTCTGCCTCCGCCCAGCAACCCGATCAGCTGGAAACAAGAAGCCATTCTCGACCACCCCCAGGGATGTCACCAGGCCAGGGGCCTTCTCGGGTGTGAACACCCTCGGCCAGGATTGAAAGGACCCACGAGGGTACAGTGCCCCTCCTGCGTGCACCTTCAGGGCG…
>TCONS_00648042
ATCAAGAGTGTGAATGTCTGACTACAAGGTGCTTCTCCAGATGGTCTAAAACATGCTTACTTTATCATCACCAAAGAAAACTTGCAAAACTTACATATTCCCGTGAAGGTCTCTCGAATGACACAGAATAGACCTGCTCACCTCCCGGGGCCTGGCACGCCGACGAAGAAATGCTAGTACAATGAATTCCACATTTTCGAAAGTCTGCCACATTTTCAAAACTACAGAAAAACTTCCTCAAGAAATTTTGAATATTAgttgcttttcctttaaaaacagaattaatgaTGGCTGCACAGTATTTCCAGACAACACCAGTGgcaaggaacccacctgccaatgcaggtaattTAAGAGACACAGCTtggatcgctgggtcaggaagatcccctggaggag…
>TCONS_00648804
ATCTGCACTTCCGAGCTCAGCCCCTAGACTCTGAGGTAAGGATGGGGTTTTTCTAGCCTCTTCTGAGGAGGTCCTTCGGCGTCTTCGGCCCCACCGCGGCGAAGACAGGACCGGCAAGACCCGGGAAGATGCGGAGGTCGCGGGGCAGGTCTGTTAGGCCCTTTCCGGGATTCTGGCGGGAGCCTCTTTCTGGCCTCCTGGGGCTGGGTCTGCGATCTGAGGTGGGATGGGATGTAGGAGGTCCTGCCTGCTGAAGCCTATTTTATCTTTACCTCTTCTAGTCATGtttccacccctccaccccccttGCTCGCCCTTCTTTAGGCTTTCTTTAatattacaattaaaatttttttatttggcaaACCGGTTAATATAGTATTTATTTTGAGTCAGGCC…
>TCONS_00656330
GGTCGCTGGGGTCGGCGCCCGCGCCCACGCCGCCGACGGGCGAGGACGACGCGCCCAGGCCGCCGAACAGatgaggaaactgaggaatgGCACAGAAGTGACTTGGCCGAAGCTGATCCTGAGTCTTCTCTTAAGCAGCCTGCTCTGTTATCCATGGCACTCCATCATCTCTCGCTGTGATCCTGTTCATAAAAGGTACTGCACAAATGTCTATTGAATGAAccataaaagaaaggaaagtaaTAGTGTTATAAATAAGGTTAAAGtcatgcagaaaatgaagaggcttCCCATTCAAATGGTCTTTCAGTGGAATAAATAGCATAGGAGGTAAGCTAcattagtggttaagaacctgcctgccaatgcaggagatgtaagagatgtgggttcgatccc…
CACCACCATGCGATAGCTGGCCCACTCACAACAATAATAATGTGTTAATGACTTTGATAAGGGGGATACATATCATTATCACCTCTTAATTACATTTTGAGCAATGGGAAGGCAGCTGTGGAATACACAAATACAGGAGCCAGGGGAGGAAGTGCCCCTAAAGTGGTCTCTGTGATTGTTAATGTTGTTTTATTCtgcttctattatttttttttttaaggtcaccTGCCATTACTTAAGAAGCAAAGTATAGGCTTGTGGTTGATCTGTTTCTGATGACAAACATGGTGTTTACTTATGGGAAGACCGTTTCCTTTGGGCTTATGGCTTAGAATTCAGGTCCCCTGTTGATTTCTCTCACCATCTTCACATTCACAGGACATGGTTCTACACATTGAC…
>TCONS_00656332
TTGACACATGGTTTCAGGGTTAGTGCCTGCCCAATCAGAGTAAGAGGAATTTAGGAGGATTTATTCCTCAATTAGATGGCAAATAACAGGCCTGAGAACTCACTTGTTTCAAAGCTAGGGCAGATGGTGTAGTTTCTACAAGCCATAGGGCCCTTCCAATCTTAGGCTTTGGGCATAATAATGACAAAAGTCAAGATTTAGGGTTCAGTTCCagctgattttatttccttctcaaaaaAAGTTATTTACAGAAGGTATATATCAACAATCTGACAGGCAGTGAACTTGACATGATTAGCtggcatgatttttttctttttcttttttcccccaaacattGTTTTTTTGTGGCCTTGAATTTTCAGACAAATATTCTACACGGCATATTGCACAGGATGG…
GGCTTTAGGCCAACAGAAATTATTTTGACTTTCTTTCCTTCATGCCTGTCTCTTGAGGCCTCGGGACACTTGAAAACCTGCctctgggattcttgcccatgggCATGTGGAGATGATTTGGCTCCATCAACGAAATGGAAATCAGCTGCCTGCTTTCCTCTGCTGTACTCTGAACTTTCCATTCAGAAGCTCTGATTGATACCCACTGGTTATCTTTCTTGGTTTTTAGATCGGTGAGGCAGGCGGGATCCCCTCTTGACCACAGTTGCATTTACGCTCGAGAAGAACGAATGCTCTTCAGAATTTCATGCCCCAGATACCAGTAACAAGGGAGCTGTGACAGACAACGTTTAATTTTATTATCCCTCCTTGGAGGCTTATAATTAAATGATGCTTTAT…
AGCTTCTGCAAACTTGTTTGTCCTAAAGCAAAGTAGGGCACGTGTGCAAAGTAACAGGAGACTGAACAAGCCCAGGGCACGTCGACACCGGCAGAGAGACATGTGGTCTGGGAGAGGCCTCATGGCCTCAGGAGCAGCCACGTGGAGCTCACTGCTGGGGATTTATTTATAACTCGACGACCACTGTCCTTCACCGTTCAGAGGTGGGCACCAACCTTCGGTCGCTTCAGACAATAACATCTACTAGTCCCACTGCTGACATTTAATAGGCATCTTTTAGCTACAGCCAGatcacccactccagcactcttgcctagagaattacatggacggaggagcctggtcggctgcaatccatggggtcgctaagagtcagacacaactgagcgactttacttt…
ACCTGACTGCTATTGCCAGCTGTCAGAGGCCACACATAACATGACTGCCAACCATATAGACAGGGACTGGGTGGCCACTGCCTGGTTGGATCTAAGAATGGGGAGAGGTGCCAACTCCCTCCCAGGCCACCTGAGCCCCGCTGCCTGAAACTCCACCAGAGTGAATCATTTCTTTACAGCAAGCAGTGccttttggaaaacatttttcaaaaaggtATAGTGTTTAAGTCAATTGGTGGTTAAGCGGGTGGGAGGAGGGTCATTACAAAAAGGCAAAGCGGAAGAGAGGTGAAATGAAGGTGGTAATGTACAACTTTCTGTGTGAAGTCTTGTTAAGTACTGTATTGCAACACTGGTATAAACAGAGCAGGTAACAATTATGAGAGAATGACTCCAGTA…
>TCONS_00656334
TTGACACATGGTTTCAGGGTTAGTGCCTGCCCAATCAGAGTAAGAGGAATTTAGGAGGATTTATTCCTCAATTAGATGGCAAATAACAGGCCTGAGAACTCACTTGTTTCAAAGCTAGGGCAGATGGTGTAGTTTCTACAAGCCATAGGGCCCTTCCAATCTTAGGCTTTGGGCATAATAATGACAAAAGTCAAGATTTAGGGTTCAGTTCCagctgattttatttccttctcaaaaaAAGTTATTTACAGAAGGTATATATCAACAATCTGACAGGCAGTGAACTTGACATGATTAGCtggcatgatttttttctttttcttttttcccccaaacattGTTTTTTTGTGGCCTTGAATTTTCAGACAAATATTCTACACGGCATATTGCACAGGATGG…
ACAGAAGACTATGGAAGACCTTGAAGCATCAGAGAGCTGGGGTTTAATCAGAGAGGTGAAGGCTGACCTGGAAGGAGAGGCATTGATCTGCTAAGGGCTTCTCCTACGAGCTTGCGAGAACCAATTGTTAAATATTCGGGAATCTTGGGAACAGGTCGTTACTGTTGGAGTCTTGAAATCAGCCATGGTCGGGGTATTTATACCATGAAAACTGGCAAACGCTACAAGCCAGGGCTTCCAGTCCCCACCCACGCCAATTTACCAGGATCTCTCTGAGTTAAAATATCATTAAAGGAACACTATAATGAAAACTCAGTTTTCTAATAATTCTTATGGGATAGGGTCTCCCTACTCACTAACTTTTAGACTTTAACCCTtctcctgttgttgtttagttgc…
gtcccacttgtttatttttgtttttatttccattactcttggatgtgggtcaaagaggatcttgctgtgatttatgtcaaagaggtTTCTGCCGATGTTTTCCCCTAAGACTTTTAGTGTCCAGCCTTATATTTATCTCCTTAAAccatttttggtttatttttgtgtatggtgttagggaatgttctaaattcattcttttacatgtagctattcagttttcccagcacgacttattggtcacctaatctatgacaaaggaggcaagaatacacaagggAGAAAAGAGAGCCTTTTTGAtacgtgatgctgggaaaactggaaagctacatgtaaaagaatgaaatgaaaacccTCCCAGTGTCCTGGTCCAtggatctgtatttctgtttttgtgcc…
agtcggacatgactgaagtgactcagcagcttAGCAAGGGTGATAcagcaaatatttaaaagcagTACGCTACAGGCACCAACAAATCCGAATGCACACCACCCGTAAATTGAGTGGCATGCTTGAGTTGGTATGTTCTATCATTTATGAAATTATAGAACCAATGAATTAACTATTTAGACAACAGTCCTATTACAGTAGTTAGAAGAGTAGGAGCTAGACAGCTTGGGTTTAAATTCTGGATCTTACACCTAATATCTGTGCAAACTTTAATAATAAACTTTCCATACCTGAGTTGCCTCATCTCAAGTTCGGGATACATCATGAGCTTTATACAAGGGAATAAGTGACTTAATATAAGTTGAGAGCATAGAATAATATCTGGGACTTAGTCCTTTA…
TTTTATCTGTCTCCTGCACAAAAGCAGATCCAGAGcagctgccaggcccctctggctCACCAACCTCTGCTTTCTGGCTGTCCTTATCTCACCCTGCTGGGCAAGGGCAGAGTCTATGACATCAGAACAGATAAAggtgaggggtggagggagaAGAGCGAGAGAGAAGCAAAATACTCTTCTCTCTTCCACCCCACCTGCCTCCTCAGCTTCACCTAACCGCTCATCTTACACTCTACCTCCCAGAAGCCCCTgagtttcttttcctctgttctgGCCACCAAGTCCTCAATGGTACCCTGAAGCTGGGGTTTTACTAAAACAAAAGAGTACAGTTGCTCCCTTGTATCTGTGGGTTCTGCATCCCCATCCCAACATTCAACCAACCTTGGAcagaaa…
>TCONS_00660594
ATGGAATACTCCCCTATTACCTGTGAAAAAGCCCCGGGGGAACAGACTTTAGACCAGTCTAAGATCTTcgtgaagtcaacaaacgggtgagtgaCATTCATCCCACTGTCCCTAACCCATATACCCTCCTGAGCAGCTTGTCACCAGACTATGTTTGGTATACAATCTTAGACttgaaagatgcctttttcagtttgcctcggGCTCCCCAGAGTCAGGAGATCTTCGTATTTGAATGGACTGACGAGGACAGCCAAAGTGTGGGGCAGCTGACCTGGACTTGCCTTCCACAAGGATTCAAAAACTCACCGACGTTGTTCAATGAGGCTCTGGGCAAAGATCTCTGTGAGTACCGAACCAGCCACCCCGATGTTGTTCTGTTACAGTATGTAGATGACC…
>TCONS_00670806
GTCAACAACCCTCAGCCTCATTCAGAACCTGGAGCCCAATCTCTGCAAACAGCAATTCCCGTGGTGCCAAAGGCTGTTGATCcaaaatttcagtttctttatcattTACCTAAATCCaagGTGTTTGAGTACCCTGGTGGCACAATCCAGTGGGCCCGGTACAGGAACAATGCCAACGACTACCTCAGCATTGAAGAGGAGGCCTTTGGCAGCAGCTTGAATAGCCAGAGATCACAGATAAGCCTGGGGACCCTGAGAATAAAAAGCAGTGGCCTCCGGGCCCCTCACTGGCACTTCAATGCCAACGAACATGGCTATCTTGTACAGGGGACGGCATGGGTTGGGGTGGTTGACGATGGTGCTGTCGTTACCACGTACAATGTTACAGCTGGCCAAGTG…
>TCONS_00675265
GGGACCGATGCCTCCCGCCCAGTGTGTCGGGGTTGGGGAAGCCGGCGAACCAGAGGGAACTTGGATTAAAAAACGTCGAGAAGGAAGAAGGATAGTGAGAGAAAAAAGCTGGGAGAGAAGGGCAGACACCTACAAGGACAGGACCGGAGAGGAGACGGAAGGTAGATGGAAAGGGTCGGTGGGCAAAAACACTGCGCCTTAATAACGATCGGAGTGTGTGTTTCACCAGCCTGTCCGCTGTCCCCACGCGGCTGTCCAAGGAGGTCACAGCGTCCAGCTACTTTATTCCCATGTGTAATTGTCAAGGTTTCCTCTTCCAAAGGGGAGGGGGCGAATACCGCCTTCGGAGACGATTATACAGAAAATCTGGAGAGGAGATTTACGGAGTTAACTTTACGC…
>TCONS_00675266
GGCTGCCTTGGGCTGCGCCAGCTTCAGAATCCTGCTGCCATCTAGGGATGAGATGCAGTCTCAGCGTGTGCGGGCGCGGGACCCAGCGCGCAGCCTGGCCAGGGCGCACTCCGCGCCTCCAGGGACCGATGCCTCCCGCCCAGTGTGTCGGGGTTGGGGAAGCCGGCGAACCAGAGGGAACTTGGATTAAAAAACGTCGAGAAGGAAGAAGGATAGTGAGAGAAAAAAGCTGGGAGAGAAGGGCAGACACCTACAAGGACAGGACCGGAGAGGAGACGGAAGCTTTCTGGAGACACGGTTtcatcatctgcaaaatggagtgCACATCTGCCTCCTAAAGTCACCAGCAAAGATTATGTGAGGTGCCACTTGGATGGAACCAGCACATATGGGTTCCta…
>TCONS_00689441
TCTCGCTCTGGGCTCTGGCAGGATTTGGACAAGGATGACCTGCCCTTCCCCCATACTGGATGATGATGTGCCCGCCTCCCAGTGCTCCACCAGGACCCGAGGCCACCTTAATGCCCgatccagggccaggtgaagttcctgcagcagccactgctcctccgCCAGCTCTCTCGGAGGTCATAGAGCCACCACCTCGGCAGGCTCCGATCCCGGTAGCAGAAGCCTCTGGCCAACACTTCCAGGATCCGGCTCCAGCTGAACCGCCCAAGCTATACCCACCTCTCCCGCTGTTTACTCTTTACGTGACTGAAAAGGACAAGGTGGCTATGGGAGTGTTGTCCTAGACTGGGGACATGGGACAGGCCTGCGGCTCATCTCCTGTTGCCACTGGGTGGCCAG…
>TCONS_00689442
CAGGGAATTAGTTCCATTCTCAAATGACCAGGCCAGAGGCTTCTTGTGAGGCAGtaggaaaaaatggaagaaatggcTCCAATCTTCACATGAGTTTATTTTCAGGCCTGatctttccttctccaacctaaGCTGCTCCGGACACGCTCTCCCTGCTCCCTAGGCCGTGCTCCGACCCACGACTTCTGAACCTGCCCGAGGGGAAGGCGGCGAGGGGTACAGTCTCTGGGTCAAAGCAGGGCTGCCTACTTACCCGCCCGCACTCCCTCCTGGGCGGGGAGGTCCGGGTCTTCAGCAGGGAGGCGACAGGAAGAAGTAGgacggcgggggcggcggcggcagcggcggggACACACCTGATCAAGCCCACCAAGGCAGAACAGACattaagggagaaac…
>TCONS_00690701
agtctttctccacagCTCCGCTCGTTCGGGCACTCAGAGGgcttccttgcctggggtccttcgcTCTTGTTCGGCAGTTCAGGCACTTGAAGGGGCATCCTGGGTGGGGAGCGTCTCTGGAGCTTGGTGCCTCGGGCGTtggatgggccagcctctctattgttcagccgCCAGTGCTGGTGTGTGGAAGGAGAGGCtctggtgatggctccacccctacACGTGACTCaacagtatcgccttgcttccaggGCTgccggctttcctccacaggcatttcctgcCAGAATCTTcctcacatccccttgatccTTCTCtccgcagtcaacagcagccctcaccctgggattgctccacaatccctaaactccagttcccagctgctgcaccttccagggg…
>TCONS_00693933
CCTTCTGTAAATCCGTCCTGGCATTGACAAAAGCACGGCCTTTCTCTGTTCCAATAACAAACACGTCCGCTTCATACATTGCGATGCAGGCCACTTCCGCCTTGGACTTGGCCAGCTCTTTACActgaggtccccgccgGCGGGCAGCGCCCGGCCGGCCGCGGGGTCTGAGGTCTGGGCCACCTGGGAGTGCCTGGCGCCGAGTGCGGCCTGCCGCGACCGTCTGGAGGCGAGGGCTCGGCGTTGTGGGCGGCGGCCGGAGCCCTGCTCTCCACTatccctcctttttctttctttcttttccttttttttttttttttggcttcctgGAAGGCAGCCTGGACTCGTGTGTCCGCAGCGCCCCAAGTGGGAGTTGCCGTTTCCGGTGCCGTGGAATCC…
>TCONS_00701101
CATGGCTGCCATCAGTGAGGGAATCGCGGTGGAGATCAAGTCAAGAGTTGCTCGCAAAGAAAGCGCTCAGAGTTTGGGACTTCAAGGAAGTCAGTCAAAGAACAAAAGATGAGGTCGCTGGGCAGCAGGATGTCCTAAACAGTCCTAAAAACTGCGCCTCTGCGATTCCCATTAACTTGCCGCCAAGTTTttctagcttcccaggtggtagcaGTAAAAAACCCGGCTGCCAAAGCAGATTTAAGAAGagagccgggtttgatccctggctggggaagatcctctggagaaaggcatggcaacccactccaacattcttgcctggagaatcctatggacagaggagcctaggtggctatagtctgtgggggtcccaaagagtcccaTAGGACTGAAGAG…
>TCONS_00701102
CATGGCTGCCATCAGTGAGGGAATCGCGGTGGAGATCAAGTCAAGAGTTGCTCGCAAAGAAAGCGCTCAGAGTTTGGGACTTCAAGGAAGTCAGTCAAAGAACAAAAGATGAGGTCGCTGGGCAGCAGGATGTCCTAAACAGTCCTAAAAACTGCGCCTCTGCGATTCCCATTAACTTGCCGCCAAGTTTttctagcttcccaggtggtagcaGTAAAAAACCCGGCTGCCAAAGCAGATTTAAGAAGagagccgggtttgatccctggctggggaagatcctctggagaaaggcatggcaacccactccaacattcttgcctggagaatcctatggacagaggagcctaggtggctatagtctgtgggggtcccaaagagtcccaTAGGACTGAAGAG…
>TCONS_00707238
ACAGACTCTTCCGCCATACATCCTCATGCACCTCTCCTTTACATTTGTTTCTTAAGGAGAAATATCTCATTCTCCGGTTTATTTCTTAGATCAGATTCCTGGAGGAAAAGATTCTGGTTGGTTCTACCATGATTTTAAGCCAGACTATTTCATAGATCAGGGACTTGCCAGGttgcacagtagtaaagaatctgcctgctaatgccggagaaggcaacggcagcccacttcagtactcttgcctggagaataccagggactgcagagcctggtaggctgccgtctatggggtcacacagtgctggacacgactgatgtgacttagcagcagcagcagcctgccagtgcaagagacacaggtttgatctctgggttgggatgttccgctggagaagaaaa…
CTTAGTAACCTTTCATGGCTTGAAGGACATTGTTGGCCCGCATTTGCATTTCCAGAGCCTCTTCAGGGCCTGAGCACAGATGGAAACCCTTGGCTTCTATGGGTAAAGTGAGTAGCACCTGCCTATCCTGGGCATTACTGACTGTAACAGAAACACGAAGCACTGAGGATCTTACTGGTTTGGCCTATTGATCTGGCTCTTGCTTGTGCTCTTCTGCAGTCTTATCCCACTGAGATTATgtgcatttctgttcttttattaTGTATACGTGGTCTCTCTTATTTGGACTTTCTACCCTTCTTGGTTTAGACTGCACTGGAAAATACCAGTGTTTGGGATACAGTGGAAATCATGTATATGCTTGCTGCATTCATTATGTGTTTGCCACATCCAtgccta…
>TCONS_00718672
GCCACACAGGGATGCCTTTTTTATTAATTGAGTGTCTTTATTTCCTGTTGGAGTGTCGTTGAGTGACAGTGGCCGTGTTACAGTTCATGCCACACAGGGATGCCTTTTTTATTAATTGAGTGTCTTTATTTCCTGTTGGAGTGTCGTTGAGTAACAGTAACCGTGTTACAGTTCATGCCACACAGGGATGCCTTTTTTTATTAATTGAGTGTCTTTATTTCCTGTTGGAGTGTCGTTGAGTGACAGTAACCGTGTTACAGTTCATGCCACACAGGGATGCCTTTTTTATTAATTGAGTGTCTTTATTTCCTGTTGGAGTGTCGTTGAGTGACAGTAACCGTGTTACAGTTCATGCCACACAGGGATGCCTTTTTTATTAATTGAGTGTCTTTATTTCCT…
>TCONS_00718673
ATTAGGATTTCTTGGAACAAAATATGAGGATCTTAAATTTTCATAGAATTTCAGGGGTAGTTTATCTTGTAAAGAATGACTAAACATATGATAGAGACGCTTTTTCACTTGCTAAAACTTACTTGATTAttagactgcaaggatatcaaaccagtcaatcctacaagaaatcattcattggaaggactgatgctgaagctgaagctccaatactttggccatctgatgcaaagaactgactcattagaaaaggctctgatgctggcaaagattgaaggcaggaggagaaggcgatacagaggatgagacggttggatggcatcaccgactcgatggacaagagtttgagtaagctccaggagatggtgaaggacagggaggcctggcatgctgcagtcc…
>TCONS_00730070
AAGACTTTTAGAACCGGGTGATACATGTATGGAGTATGGtctcttgaaatattttcttggggAGAAAAACAGTAGAGGATAGATGTACTATCTCGAATTTTCCTTGAGTTGATGTTACTGAACAAGTAGTATAATTAAATGGAGTAAAATTTTCTTAatgaagatattttatattttaaatatctttgtcACAGATTATTGATTAACTatcaatatgtatatattaatttcaACAAGTCAAAAGGGATTAATTGGTTTTTGCCAGTGTAAATTATTTTATAGGCCTTTGGGCCTCTATCTTGGTTATTTAAAGAATTTCCAAAATGTGTACACAAGTTACAATTTGTAGAGATAACgaggagtttgtgtgtgtgtgctttctttTTCACAGTTTCCTTC…
cctgtatgcaggtcaagaagcaacagttagaatcagacatgaaactatagactggttgaaaattggaaaaggaatatgtcaaggctgtatgttgtcaccctgcttatttaacttagatgcagagtacatcatgagaaacgctgggctggatgaagcacaagctggaatcaagaatgctgggagaaatatcaataacctcagatacatagatgataccacccttatggcagaaagcgaagaggaactaaacagccgcttgatgaaggtgaaagaggagagtgaaaaaacttacttaaaactcaacattcaaaaaactaagatcatggcattcagtcccatcacttcatggcaagtagatggggaaactatggaaacagcgacagactttattttcttggg…
>TCONS_00730097
ctttcctggagaacttcatgaacagaggagcctagagagctacagtccatttggttgcaaagagtcagacacaactgatcgactgcgCACACAAGGATACTCTGTTTTCAGGGATCTTCTCTGTAGAGAACATTAAGAAAATTTGAacttgatttctttaaaataatcttcAACATTTGTGTCTTTTGTTAAGGAGTGAATTTGTTTACATGGTGCATGTTCAGCATAAAACATTGTGTAGTATAAAACACAGAACACATAAGATACCAATGCTTTTCTTCAAATTATAGGACAACTTTGATGGATCAATTCCAACTGACCAGAGCTTTAATTTACTTAAATTGCTGCCCTGTTTTATTTGTATGAGGAAGAGTTAGATAATGTGGCAACAACTTTATT…
>TCONS_00732617
AAGGGGCACCGCGGTCACTCCCCGGGGCCTCTCAGCCCCGCCCTGAAATCCTGCCTGCTCTTCGACTCCAAGCTCAGGACTGGGTGGGCTCCTGAGGCCCTCTCGACTATGGCAGTCCTGGTGGACCCTCCGCCCTTAGGGAGGAGATCTTCCCTGCTCCCTGCTAGCAGCACCAGGGCCAGGGGCCTTTGTGtgtcctctgtcctctgcctgccAGCGTGGGCCACCATGTCACCATGTGTCAGAGGGAGAGGTGGTGTTTGGGCCGCGCGGAGAAAAGCATCCTGGAGCGGacTACAGAAATGATGCTAGACAAAAAGtaaattcaagttcaaaatgggtcatgaaACAAtggagacaacttgcaacatcaacaaagcatttggcccaggaactgct…
>TCONS_00732630
CTGGGCACACAAGCCAGCCATGCAGCCACTCAGCGGACACTCGGCATCTTTGAGGCCCTTCAGTCTTCCACGGGTGAAGTGCTTCTGTTCCAGACCACAGTCCTGGGCACTTTGCAAGTTGCCTGAATTTGTGTAGAATGCCAAGGGGCAAGGATTTTGGCAGTTAGAATCAATCAATTCTGCTGGCCACTCTTCAAATGAACTCCGCAGTCAAGTCcacctttgtttctttgttttaggaTCTGAGAAGCCAGATTGGGACCTTCAGCCACCATCAGTGAGATGGTACAGAGTCGCCCTCCTGGCCACAATGCCCAAAAAGGACCAGACTGAAAGGAGCATCAGATCAGAAAGCAGAGATTCTGGTTCCAGCTTCtcaaaaagaaagacagacagaaa…
>TCONS_00735298
ttccagatattcaaggtggttttagaaaaggcagaggaaccagagatcaaattgccaacatcagctggatcatcgaaaaagcaagagagtttcagaaaaatatctatttctgcttgattgactatgccaaagcctttgactgtgtggatcacaataaactgtggaaaattctgaaagagatgggaatactagacaacctgacctgcatcttgagaaacctgtgtgcaggtcacgaagcaacagttagaactggacatagaacaacagactggttccaaataggaaaaggagtatgtcaaggctgtatattgtcaccatgcttatttaatgtatatgcagagtacttcatgagaaaaactgggctggatgaagcacaagctggaatcaagactgccagga…
>TCONS_00738260
agtcaataaagcagaaatatgttctggaactctcttgctttttcgatgatccaacggatgttggcaagttgatctctggttcctaagtcttttctaaaaccatcttgaacatctgaaagttctcagttcatgtattgttgaagcttcgcttggataattttgagcattactttgctagtgtgtgagatgagtgcaattgtgcagtagtttgagcattctttggcattgcctttccttcggaattggaatgaaacctgaacttttccagtcctgtggccactgctgagttttccaaatttgctggcatattgagtgcagcactttcacagcatcgtctttcaggatttgaaatagctcaactggaattccatcaccttcactagctttgttcatagtgat…
>TCONS_00747337
caaattgccagtgtatgttcgatacaggatgcttggggctggtgcacagggatgatctagagagatgatatggggtgggaggtgggaggggggttcaggattgggaactcatgtacacctgtggctgattcatgtcgatgtaaggcaaaaccaatacagtattgtaaagcaaaataaagtaaaaattaaaaaaaaaaaaaagatgggccccattaaggacagaaatggtatggacatagcagaagcagaagatattaagaagaggtggcaagaatacacagaagaactgtacaaaaaagatcttcacgaccaagataatcacgatggcatgctcactcacctagagtcagacatcctggaatgtgaagtcaagtgggccttagaaagcatcactacgaa…
>TCONS_00747814
aaattctccaggcaagaactctgcagtgggtagccattcccttctctggggaatcttctcGACGCAGTGATTAAATCtcggtcttctgtattgcaggcagactctttactttcTGAGTCAACAGGTTCACTACATGTATAGCGTTGACgttatatacattcagttcagttcagttcagtctctcagttgtgtctgactctttgcgatcccatggactggatcatgccaggcctccctgtccatcgccaactccaggagtttactcaaactcatgtcagtcaagtcagtgatgccatccagccatctcatcctctgtcgtccccttatcctcctgccttcaatctttcccagcatcagggtcctttcaaatgagtcagctctttgcatcaggtggccaaa…
>TCONS_00752842
gaaactccagtactttggccaccttaggcgaagagttgactcattggaaaagaccctgatgctgggagggattgggggcaggaggaaaagtggagggcagaggatgagatggctggatggcatcaccgactcgatggacatgagtttgagtgaactctgggagatggtgatggacagggaggcctggggtgctgcaattcatggggtcacaaagagtcggatatgactgagtgactgaactgactgactgactgttaGGAGTAAATCCCTGAGGCCTTATGCCTAATGCTGTCTGGTAAATGGACGTAACTCATACCCCAGCCTTTGGGAAAGTGTCTTTTGTGCATGTTACCATGAATACCTTTTCCCATGCTATTGTAGCCTCTGCTAAATCAGGTG…
>TCONS_00752843
CCTGAATATTGCTTTCCTGCTGCTACATGGAGGTAGGTCTGCTGATAAAATCGGAACCAGACTTGAGGGGCAAAGGGGAAGAAACTTCCACTCTGGTGCTTGAAGACATCTTAGAGCTACCCAGCAGTGGATGCAATTGATCTTTCTCTCAGCTTTCCCTTTTTGGAAGTCTCCTAGCCTGAGAACCAGAGTTCCTGGGTCccaagttttcatttatttacctaCAGCCTAAAGACTGATTCGACATGTTCCGTCCCATGAGCTCTCCGAGATCACAGAGACCCCCGAGGTCACTGGCATCCCTGGGGTCCTGGAGCCCTGGACTGAGGAAAGATGGGGAGACCAGAAGCTCGTCAAGTTCAGACCTGAGGGAGCCAAGGAAAAGCCAAAGGGTGAGTG…
>TCONS_00758053
tttttttttttttttaaatttcagtcttGCTGGCACACATAATTTCATGTAGATTATATACTATTCTTCTCCTCAAGTTCTTCACAGTAGGGAAGTGTGTTTCATGTATCAtttaatttaattctcacaataacctTGTGAGGTCAGCAATATTATCATTTACATTTTACAGAATAGGAAACTGTGGCACAGGAATGTAAAGTGCCTTACCAAAGGACACAGAGCTAGTAAGTTAAAGAGGATTCATTCTCTCCCATACCTTCTGAAAAGTTGTTCCATCAGCTTCTTCTTCTtcaattcctttttctttggttCTTCCACCCATCCAACCATTCCCACCTTATATagataacatttattaaatacctgaaagtgaaaagtgaaagtgaaagttgctca…
GTGCCTtagccatgaacagtatgaaaagacaaaatgataggacactgaaagagaaactccccaggtcagtaggtgcccaacatgctactggagatcagtggtgaaataacttcagaaagaaagaagggatggagccaaagcaaaaacaatacccagctgtggatgtgactggtgatagaaacaaagtccgatgctgtaaaaagcaatattgcataggaacctggaatgtcaggtccatgaatcaaggcaaattggaagtggtcaaacaagagatggcaagggtgaacatcaacattctaggaatcagcgaacttaaatggactggaatgggtgattttaactcagaagaccattatatctactactgtgggcagaaatccctcagaagaaatggagtag…
>TCONS_00759801
ggaggagGCAGTCGGCGTGAAAATACACACTGAAAGAAGGGTGGGTAGCTTTGGTGAAATCTCCTAAGAAATATGATTATGCTCAGCCTCTATTTCCTATTTCTGGTCAGTGCTTTTGAGTCAGGATACCACTGTAGGGTACACACGTGTGAGTGACCCAGATAGCAAAAGCCAAAGACCCTTCTCCTCAGTGTACTCATCTTATAAGTGGCGATACTAAATCATTCATGACCTCATGTGCTGCTTTTGGCAAGCGGCTCCCTAATTGCTCCTGTTTTTGCAGCGATTCTGCGCAGCGTGGAAAAGCGAGTCTCCAACTTGCCTGTGGATTTATTGACCACCGGGTCCCTTCTCAGCTTTCACCTTCCAGGCCTCGCCCACTCTATTTGGGGGGGTAGG…
tatatatttttgttaatcatatctcaataaggaaggagaaaaaattgaattaatattaaaaaaaaccctcacatTTAATAGGCATTTGTTGAAATTGACAAGTTATGTCTAAAGTTTATCAAAATAAGTTTGCAAGAGTAAcaaaagtgagtgaatgaatgaaagaatacatGTTGGGactaaagaagaaacagagactGTAGTGATAATTGGGCTACCTACCAGATTATAGAAAGAGGACATGAAATTAGTATATTGATGATAATATGATATTTGTGTGGCATAGACAAATAAATGTGATAGTATTAGGAATCTAGAAAAGTAGAGAGGCATAAGTGTGCATAAGGGTTATATGATAAATACACCATGGTGCTAAAGGGTAGAATATTTCATAAATAC…
>TCONS_00759820
tccgtccatgggatttgccaggcaagagtactggagtgagttgccattgccttctccatctaccttgtatattttatattattcattGATTTTTGTTTACCTTTGTAATTGGAAagcaaacaattttttaaattttattttttactggagtataattgttttactatgttgtgttagtttctattgtacagcaaaacAAATCagtcatgcatatacatatatgccctctctcagcagtggccacaggactggaaaaggtcagttttcattccaattccaaagaaaggcaatgccaaagaatgctcaaactaccacacaattgcattcatctcacacgctagtaaaataaggctcaaaattctccaagctaggcttcagcaatacatgaaccatgaactt…
>TCONS_00764582
TTTTATTCCAATTTTCAGagtatcttcttttatttttagatgaatCTACGTTCTGTATTTACTGTAGAGCAACAAAGGATTTTACAACGTTATTATGAAAATGGAATGACAAATCAAAGTAAAAATTGCTTTCAGCTCATATTACAGTGTGCACAGGAGACTAAGCTGGACTTCAGTGTAGTCAGGACGTGGGTTggcaataagagaagaaaaatgagtaGTAAGAATTCTGAATCAGGAGCAACAACAACAGGAACTGTTTCTGGTACTTCTTTGGCAGCTCCAGACATTACAGTCAGAAATGTGGTTAATATTGCTTCACCCTCAAGTCAACAGTCTTCTTGGACATCACCCAATAATGATGTCATCATAACTGGTATATACAGTCCAGCCAGTTCA…
>TCONS_00775123
CGGAGCCGCTCGGGGGCTGACGTCACCGCCGGGAGGAGGGGCGGCCCGTGCCGAGGCGACTGGAGAGCGGGATGCTCGGGCCTCGCTGGCGCAGGCGCTCCCTCGCCGCCGGGCCGGCGCAGCGCGGCGGCGACCGGATTCAGCCCGCGTGAGCTGAGCGCGGCAATTCTTAATTTAGCGGAGGGCGGAAGGTATCTTTAGACCTTAGCGCGTCCATCTCTGGGTTCATTCGTCAGAACCGCCCGCACGCCGTCCGCGCTTTCCTCTGATGAACCAGACAAAGGCAAGAAAGGGGGAAACAGgctTGAACAACTACGCACTTGCAGAGGACAAAACTGCAGCTGACTTTCTTTTATCGGAGCCTGGAAATTACAGCCTTATGTGTATAACCGAACTTTG…
>TCONS_00776677
CCGAATCGCAAGGGCCGGATGTGACGTATCGGAGGCCACGCGGGCAGCCGCGTTGGGTGCAAGAACCGGAAGTCGGCCGTGGCCACCAGGGGGCAGTGGGCGCCTGGTCTGTGTCTCCGGGGATGGGAGGAAAGCAACGACTGCTCCTGGCCTAAGTGCTGGCCACTTTCGTAAGCCTTTTGCGTGTAGGAGTTCATGGGACCTTCATAGTAAGGAGCTATCCTTCAAGATTCAGAagacgtgcaatttcctccaggaagcccttctCTGACCCTTGTAAGgggactggaatgcaacagtaggaagtcaagaaacacctggagtaacaggcaaatttggccttggagtacagaatgaagtagggcaaaagctaatagagttttgccaagagaacgcact…
>TCONS_00778225
CCCGGCTGCCAAGACGGAGAAAGGAGTTAACTGGAGAAGGGGGTGCTCTTCCGCCCCCACGCCGTCTCCGCGCCTCGGCGTGGCCGCTGCTTTAGCGGCTCCCCGAGTTGCACAGCGAGGTCGCGGGTCACCCTTGGGAGGGGGCCCCGGGTCCCCCCGTGTTCAACGGCAGGAGGATCCCGGGGCTCTCGCTGTCCCTAAGGCCGGCGGGGGCTGCGGGAGCACTCACCAATTTAGGTGGTAAACTACCCGAGGACAGCAGAGAAGAGGGGATACATGCTTCCAGACAGGGTGGGCAAGGAGGCCTAAGTGTCCTAGTTATTACTGCTTGGATCAGTAATGGTCCAAAGTCTTgactgaaggaagaaaataaagtcaaggGAGAAACTGAAGACAACC…
>TCONS_00778227
CCGCCGCCCGGGCGCGGAAAGCTGCTTCCTACTCCCGCTGCCGGGCGGCCCGGCTACTGAGCATGCCCGGCGCGGCGACGGCTGCCAAACGAGAGGACTTGAAGCTGAGGTGGTAAACTACCCGAGGACAGCAGAGAAGAGGGGATACATGCTTCCAGACAGGGTGGGCAAGGAGGCCTAAGTGTCCTAGTTATTACTGCTTGGATCAGTAATGGTCCAAAGTCTTgactgaaggaagaaaataaagtcaaggGAGAAACTGAAGACAACCTGGTATCTCCTTATCGCCACCCTTCcggaccttcaacgtgggatagctcctctaggccttcctgcgCCTGCACAGAAGAAAGTAgtggaaaccactagaccattcaggtatgacctaaatcaaatccc…
>TCONS_00778236
cgcatgtacacccgtggtggattcatgtcaatgtatggcaaaaccaatacagtattgtaaagtaaaataaagtaaaaataaaaattaaaaaaaaaacatgtttcttagtttagagaaggaaagaatggTTTCAATTAGGGGCTGGAGGAGGTAGCCTTGGAGCTGGACCCTGGTGTCTGAATAAGGGTTTAACAGGTAGAGGGGAAATAAATTTTCAAACAATAGGAAGGGCATTGGTAGAAAACTTTGAGCAAGGTAAGCAAGAGATGTGTTCAGGAAAAAAGGAATGGTAtgatttggacttccctggtggctcagacggtaaagcgtctcgctacaatgtgggagacccgggttcaatccctgggtcaggaagatccgctggagaaggaaatggca…
>TCONS_00778246
tggggttctcaaggcaagaatactgaagtggcttaccattcacttctccagtggaccacattctgtcagacctctccaccatgacccacccatcttgggttgccctgcaggcatggcttggtttcactgagttagacaaggctgtggtcctagtgtgattagattgatgagttttctgtgagtttggtttcagtgtgtctgccctctgatgccctcttgcaacacttaccatcttacttgggtttctcttaccttggaccagGGTATCTCCTTATCGCCACCCTTCcggaccttcaacgtgggatagctcctctaggccttcctgcgCCTGCACAGAAGAAAGTAgtggaaaccactagaccattcagaattgatgcttttgaactgtggtgttggaga…
>TCONS_00782203
GGGGAGGGCAGCGCTGAATTAGATTGTTGATAGCGTCCCTCCGAGGACTGCTATTAAGAGCATGCTATTCTGTACTCTGCTGCAGAAGACAGAGTGGTATTCGTGTTAGCACACAGCATGTTGTAATGTATGAGATTTTTGCTCATCCCGGCTTGGAATTCAGAATAGGGAAAagagagcaacttgcatgagaaGCTACTGGAAGAGCGTGCAGAGTTTTGCAGCAGTTGATATTtgttcttacatttttttccttcttcaaactGGAAAACTGAGAGACTGGCATTTTTTAAACGAGCTCTTCCCATAATGGCATTCTTGTATTGTGTGGCCAGAGCTTGCAGAGGAGGAAAGCAGGCTGCCGAATTTAGTCACTGATCTCTGTTAGCTGTGGCCTAA…
>TCONS_00782204
gAGAAAAGAAGGGGAGGGCAGCGCTGAATTAGATTGTTGATAGCGTCCCTCCGAGGACTGCTATTAAGAGCATGCTATTCTGTACTCTGCTGCAGAAGACAGAGTGGTATTCGTGTTAGCACACAGCATGTTGTAATGTATGAGATTTTTGCTCATCCCGGCTTGGAATTCAGAATAGGGAAAagagagcaacttgcatgagaaGCTACTGGAAGAGCGTGCAGAGTTTTGCAGCAGTTGATATTtgttcttacatttttttccttcttcaaactGGAAAACTGAGAGACTGGCATTTTTTAAACGAGCTCTTCCCATAATGGCATTCTTGTATTGTGTGGCCAGAGCTTGCAGAGGAGGAAAGCAGGCTGCCGAATTTAGTCACTGATCTCTGTTAGC…
>TCONS_00782209
caacTGGGCTCCCGCCCCCCTTCCCCCTGTCCCCCCCCCCACAATGAGGTCAGGCGGAGGCTCCGCCGCTGCGGCCGCAGCAGCGCTGCTCCTATTCCGGGGAACCCTGGGACGGAGCGTTTCAAATCAGCGGAGCGGCGTTCGGGGTAGGGTCCGTGCTCTCCGCCTACGGGAGAGCGAGGCGAAGTGACCGGGGCGAGCAAGGGGGTGCGGAGGACTGGGGGCCGCTGCCTCGCCGCAGGTCGGAGCCCCGGCTGCGCGCGACTTGCTCTTCGGCCCTCGGAGCGCAGCAGCAGGCGGACGGGCGGCGGGACGCCGGGACGCGGCAAACAAGGTCATTATCCAACTTTTAGAGGTGATGGATCATCTGCATAGAGGGGAATCAATTGCTGCAATACT…
>TCONS_00782210
TGGGCACCAGGGGCCGTGTGTGCTCTAAGCCGAGTGTCCTGGTTTCGGAGGCGTGGGGGCCACTGCGCGGCCAGCCCGCCTCCCGCCCCTCCTCGCCACGCAGCGGGCGGCCGCGGAGTTGCGCTCGGACCCTACACTAGGTCCTACCCCAGCTCCCCCGCCTCCCGCGCAGGCGCCGCCGGGGCCGCCCCCGCCGCCATGTTTCCCCCGCCCGCgcgctccctccccctcccctcctcaacTGGGCTCCCGCCCCCCTTCCCCCTGTCCCCCCCCCCACAATGAGGTCAGGCGGAGGCTCCGCCGCTGCGGCCGCAGCAGCGCTGCTCCTATTCCGGGGAACCCTGGGACGGAGCGTTTCAAATCAGCGGAGCGGCGTTCGGGGTAGGGTCCGTGCTC…
>TCONS_00782772
ccaccgtcGTGGGCGTCTCCTCGGAGACGCAACGGAGGTAGAGTGCTGAGGTGGGATGGGTTGATCCTCGCCCCTCGTCGTGGGCGTCTCCTTGGCGACGCACTGGAGGGTCCATGCCGCCAGCGACGAAAGTGAAGGAATGGTAAAAACGGAAATTTTACCGTTCGACAGTCGCAAAACTATTTAGAGGAAAAAAGTTTAAgtgCAGTTAAGAAAATCAAAGGGCTTGATCAACAGCTCATACATTGCCTTGGTTTGGACTCAGAGTGCAAGCACAGACGAAGAGCAGACACTGACTTCACACTTCTGATAGGTATGTAATACAGGCCTCAGTTGTGCTTCgattctgtttcccccttctctataGTAGGCTCCTGTCTTAAGGTAGGTCTCTAACCA…
TTGGCATTTTATAAAGTTCATACTGTTCTCCTCTCTTGTACTTGTGATCCTCCTGATTTTTCTATCTAAAATCTTTTCAAATATGACATGcctccaaaattaaaaatagcttgTTATAGCTTATAATAGTTTATTATATTAACTCTGCTTAGTATTATCCTGAAATAGCATCTTCTTGGAAAGCTTGGATACCTAAATGTCTTCATAGAAAGTACCAATGCAGAACGATAAATAGTTGGATATTTGGAGAGGCAGAATTGTAGTGTTGGTAAGAGTAATGGTATCAGAGTGGAGGATCTGGTCAAGTTACTAAACTCCCTGAAACTTAGTTACCTCACCCAttgaaaaaataatactaatCTTGTAAGAATACAGTGACATAGTGTATGTAAAGCACTT…
>TCONS_00782773
TATGACCccatccccccaccaccaccgtcGTGGGCGTCTCCTCGGAGACGCAACGGAGGTAGAGTGCTGAGGTGGGATGGGTTGATCCTCGCCCCTCGTCGTGGGCGTCTCCTTGGCGACGCACTGGAGGGTCCATGCCGCCAGCGACGAAAGTGAAGGAATGGTAAAAACGGAAATTTTACCGTTCGACAGTCGCAAAACTATTTAGAGGAAAAAAGTTTAAgtgCAGTTAAGAAAATCAAAGGGCTTGATCAACAGCTCATACATTGCCTTGGTTTGGACTCAGAGTGCAAGCACAGACGAAGAGCAGACACTGACTTCACACTTCTGATAGgcttccccgcccctgggattctccaggcaagaacactggaaggggttgccgtttccttctccaat…
>TCONS_00782776
aatcaatgtatttggaatatagaaaaggaaatatagtagtttttgatgttagcaatgctagactttttgagttaatggattttctcttttgtaatagatcactgtactttgttataaatcactgtgtccttgctatgtaaaaatgtaactttatcactatcttaagactaaatagatcttaattgggaacattggtgaaaggatttttatttgttgggctgatgtttgctgctaaatctccatgttccctgcccttataatgaatataacacataggagaaataagtattaacctttaaggatataggagaaataagtattaacctttaagattaatcatgttaaccttgggttaaatagatttctttcttgattgtaactcactaccccctcacccta…
>TCONS_00782781
TATGACCccatccccccaccaccaccgtcGTGGGCGTCTCCTCGGAGACGCAACGGAGGTAGAGTGCTGAGGTGGGATGGGTTGATCCTCGCCCCTCGTCGTGGGCGTCTCCTTGGCGACGCACTGGAGGGTCCATGCCGCCAGCGACGAAAGTGAAGGAATGGTAAAAACGGAAATTTTACCGTTCGACAGTCGCAAAACTATTTAGAGGAAAAAAGTTTAAgtgCAGTTAAGAAAATCAAAGGGCTTGATCAACAGCTCATACATTGCCTTGGTTTGGACTCAGAGTGCAAGCACAGACGAAGAGCAGACACTGACTTCACACTTCTGATAGGTATGTAATACAGGCCTCAGTTGTGCTTCgattctgtttcccccttctctataGTAGGCTCCTGT…
>TCONS_00783463
CTTTGAACCTCCCACCcaactctctccccatcccacccctctaggttgatccagagcccctgtttgactttcctgagccatacagccaattcccgttggctatctattttacagatggtaatgtaagtttccatgttactgtttccatacatctcaccctctcctcccctctccccatgtccataagtctattttgtatgtctgtttctccattgctaccctgtaaatgaattcttcagtaccattttactagattccatatatgtgcattagaatccgatatttatctttctcttattGAGCACATGCTCCATGAGAATACAGCCTTGCTGATAGCAGCCTGGGCAGGAACCACCTATCAGGGCACTTCCTTCCTCTGATGACAGAGCAACCCGTTTC…
>TCONS_00783464
CTTTGAACCTCCCACCcaactctctccccatcccacccctctaggttgatccagagcccctgtttgactttcctgagccatacagccaattcccgttggctatctattttacagatggtaatgtaagtttccatgttactgtttccatacatctcaccctctcctcccctctccccatgtccataagtctattttgtatgtctgtttctccattgctaccctgtaaatgaattcttcagtaccattttactagattccatatatgtgcattagaatccgatatttatctttctcttattGAGCACATGCTCCATGAGAATACAGCCTTGCTGATAGCAGCCTGGGCAGGAACCACCTATCAGGGCACTTCCTTCCTCTGATGACAGAGCAACCCGTTTC…
>TCONS_00784280
gctcagttgtgccctactcttagtgaccccatggactggagcctaccaggctcctctgtccatgggattttccaggcaagagtactggagtggggtgccattgccttctctggggcgCTACCCCTAGATCTTCTAATTTAATTAGTCTGGGATGTGGCCCAagcatcaggatttttaaaatattccctgAACGTGATTCTAATGTGAAGCCAGTGTTGCTtacttgcttgcttgctttctaagttacttcagttgtgtccaactctttgtgaccctacggactgtagcccaccaggatcctctgtccgtgggattctccaggcaagaatactggtatgggttgccatgctctcctccaggagatcttcttgacccagggatcgaacccatgtctcttac…
>TCONS_00784489
ACACAATTAGCTTTGTCGAGTGAGAATACAGGCACAATCTTTTCCCTTGTAAAGATAAACCTGTATTATTTATTAACCCAATTGTTTTCCTGATTATTGCTCAGAAATTGAATTTACAGACAATAAGCTGAATCATTATATGCAAAGTAATAAATGACTTTGAGAATCTGGctacatttaaatgtatttttgggGACAACTCTCTTAATGCTTGGTGTCTTTGGTGCACATTGCTGGGTCTCTGTCAGTGTTAATTAAATTGAGCTCTTTATGTTCCAGTTGCAGCACAGCTGCTTGTAGGTACACCTGAATCGAGAAGGATGCTGAATGCACTAACCTTTAAATTCCTTTGCAGTAATTGTTTAACCATCACTTGTCTCCTCGGCTGTTTTATAAAAG…
gtcactaagagctggacacgactgagcgacttcactttcacttttcagtatcatgcattggagaaggaaatggcaccccactccagtactcttgcctggacagtcccatggacggaggagcctggtgggctgcagtccatggggtcgctgaaagtcggacacaactgagcgacttccctttcacttttcactttcatgcattggagaaggaaatggcaacccactccagtgttcttgcctgg
>TCONS_00785332
ACAAAACTTTGATTGATATGATCTTATTTATTATCTACCTCTCTCCCTGAAAGCATAATAAGCTTAGGAGAGTAGACACTGTCTTCTTCACCACTGAATCCCCAGGGCCTGGCTCTGATTTTAGTAAGGATATTCTTGGTCAATGGCAAGTAACTGAAAATGCAGTTCAAATGATGGAAAAGGCCAGCGATGGGGCTAATCCACTGGCACAGTTTAATCAGGGTGCCTGCTCCATTTCTCTGTGATTCTCTATGCATATCCTTCTCAGTGCATTGGTGACATCCTCAGGTTTCCCTCCCTCATGAGGAAAAAATGATTGTAGCCATTTCTGGGCTTCACCAGCACACCGCTGACAGTCATCAAACCTGCGAACAACCGTCTGGGCTTTACTCTGGACTA…
>TCONS_00785444
CGCGCGGCGCTTTTGGGCGGGGCCCTGCAGTGAGGGGAGGGCTCCTCCCctttctgctcctcctcctcctccttcccctctcctccccgaCCTTCCCCCTCGGGCTCTCTCGCGCTCGCTGTGCTCTTCTGGGCCCCGTCCGCCGGCTCCCAGCCATGGTGGCCTGGCGCTGGGCGTGCCTCATCTGCCTCGCTTTCTCCTTGGCCACACTTGTCCAGAGAGCTCTTCTCTCCCACCAAGTCCTCACCATTTCCTCAGGATTTCCAGACTTCCTCACAATCCAGCAACCAAACGACCTGTGCCCTGCACAGCCATGTTAACTTATTTTAACATGATCCCTGCTCATTGGCATCACAGAAGACCCGGTGAGAGCCTAAGCTGCTGCTGGCTGCCTACAGA…
AGATCAGCGGGTCAGGCTCTTAAAGGGGCACCTTGTGatgggtcctactctgtagatatGCGGGTCAGTCtcttaaaggagcaccctgggtgggggccTTCTCTGTTGATGGGTGCTTTAGGCTCTTAAAGGGCCACCTTGTCAGGGTCCCTACTCCTTAGATGGGCATGTCAGGCACTTGAGGGGTCACCCTGGGTGTGGTTCTACTCTGTAGATGGGCGGGTCAGGCTCTTAAAGGGGCATCTTGGGAGGGGTCCTTCTCTGTAAATGGATAAGTCAGGCATGTAAAGGGGCACCATGGGTGGGGTCCTACTGTGTATTTCGGTAGGTCTGGCTCTTAAAGGGGCACCTGGGTGGGGACCTAGTCCTTTGATGGGCGTGTCAGGCACTTTTGGGGTC…
>TCONS_00785445
CGCGCGGCGCTTTTGGGCGGGGCCCTGCAGTGAGGGGAGGGCTCCTCCCctttctgctcctcctcctcctccttcccctctcctccccgaCCTTCCCCCTCGGGCTCTCTCGCGCTCGCTGTGCTCTTCTGGGCCCCGTCCGCCGGCTCCCAGCCATGGTGGCCTGGCGCTGGGCGTGCCTCATCTGCCTCGCTTTCTCCTTGGCCACACTTGTCCAGAGAGGTAAGGCGGGCCGGGGGCACGCGGGGTCCCCGCCCTGTAGGCCGGCGGGGCTGGGGGCCGGTGCCCCAAGGGCCCGGTGGTGCGCATGAGCGGCGCGGCCCCCGCGTGAGGGCCTTCTGCGGAGGCCGCCGGGGGGGGCAGGCGGGACCGTGCGGGACGTTGGGTTAGAACTGCGAG…
ATGGTGTTTCAGGCACTTCAAAGGGCACCCTGTGAGGCAGACTACTCTGTATGTATATCTGCATTTCTgacacttaaaggggcaccctgggtggggaccTACTCCTTAGATGGGCATGTCAGGCACTTAAGGGGTCactctgggtggggtcctactctgttggTTTGCGGTTAGGCTCTTAAAGGGGCACCTTTGTTGGGGTCCTTCTCTCAAGATGGCCCTCTCAGGCTCTGAAAAGGCCACCGTGGTTGAGCTCCTTAGATGGGCTGTCAGGCACTAAAGGGCTCACCCTAGGTGGGGTCCTCCTCTGCAGATGGGCATGTGAGGCTGTTAAAGGGGCACCTTGCgaggggtcctactctgtagatatGCAGATCAGTCTcaaaggagcaccctggg…
>TCONS_00786245
CCCCAACCGGCATTGCAAACCCAGGGAAGTTTGGGATGGCCATCGGAGCCGCAGTGCCAAGACCCCAcccctgggaggtggggaggaaggcagaggaggagacTGGCCCTGCTCCGCGAGGACTCTGGCTGCAGAACTCTGCTCCGCTGCACCATGTCCTGGGCCCCGGTCCTCCTGGGGCTCCTGCTCCATGGCACAGGCTGCAGCCCTCAGCCCGTGCTGAGTCAGCCGCCTTCCGTGACCTCGTTTCTGGGAGCCACCGTCCGCCTGGCCTGCACCCTGCGCGGTGACCACAACATCGGCCTTCACAACATCTACTGGTACCAGCAGAGGCCCGGCCACCCCCCAAGGTTCCTGCTGAGATATTTCTCCCCCTCCAACAAGAGGCAGGGCCACCAG…
>TCONS_00790598
CAGGGCCCCCTCTTTCTCCCGTCCCTCTCTCTCCTGCCTGAGGACTGTTTGCTCAGGCCACTTGGTCCTGACCCGGGAGGCCAGGGAGGGTGGGCAGTGCCACGTCTCCTGAGGGCCAGGACGGTCCCTGCACACTGCCCTCTTCCTGCAGCCGGTGGGGGCGGCTAGGAAAACATCTTTTGTTGGCTTTGCAGCCCCCACCACTGCTCGGGCAGGTGAGAGAGAGGCCAGAGCCAACTGGTCCTGATGCCCTGGGTTTGATGGAGCTCTTCCCAGGTCCAGTCCCTTTAACTCTGAGGCCGGTACTACAGTCCCGGGAGAGAAGCCAGGGATCCAGGGCTGCAGTGACTTTGACAAGGTCACGCAGTCAGACCCGGACACCGAGATCAGCCCCCTTCT…
>TCONS_00793466
CAGAAATGGAGGTGGTATGTCTGTAAGTTAGAGTCCTTGCCCAGACTCCAACTCGATCAAATTGCAGGAGACCCTTAGTGTGGTTAATTCTAGGACATAACAAGATTTTGATGTTGATGcccccttttaatttttttgattacataaactttgttttaattaaagtataattgctGTACGATATTATATTGTTGTAAACCTTTgatttttacaaatgaagaaaaatagaagccaccctaaaatgatttttttttttttttgaactgcaGCTACATCTCCAGCCTGCTTCCTGCACCTGGTCAGGGACACAGCGCTTCTCCGCCTTCAGGAAACAGCCCACTTGTCAGCAGCTGGGCTCCCAGGAACAAAGGCCTAGGTTCATTACCACAGTATCGACCC…
>TCONS_00798628
agaCCTACAAGAtcgtttagaactaacacccaaaaaagatgtccttttcattataggggactggaatgcaaaagtaggaagccaagaaacacctggagtaagaggcaaatttggccttggaatgtggaatgaagcagggcaaagactaatagagttttgccaagaaaatgcactggtcatagcaaacaccctcttccaacaacacaagagaagactctaacatggacattaccagatggtcaacaccgaaatcagattgattatattctttgtagccaaagatggagaaagctctatacagtcaacaaaaacaagaccgggagctgactgtggctcagatcatgaactccttattgacaaattcagactgaaattgaagaaagtagggaaaaccgctag…
>TCONS_00798629
aacaCTGTGAAGGGATACTGAATTTTTgcaaattctttttctgtttacatGGCTCTTTCTGTTTACATTGGATTTTTGCTAATTGTAAACCAACTTTACATTCCTGGGACAAACATTACTAgtttttaagagattttttttttcctagagttCCTACTTTCTACTGTTGATAGAAAATTTAGCtattaaatgttaatatatacATTATTCAAGTAGCAACATTTAATGAACATCTATTTACTACCACCCTGCTAGTGactgaaaaatacagtaaaatatatatgttgtcCCTACACTTAAAGAGTCACAGCCTACTTGTAAAGTCAGATACTTATATAACGGGCAAGTATAGTGATAAATATCCACCCAATGTAGTATCATAGTAAGAAAAATAGGCCT…
>TCONS_00799088
TTGACTTCCTAATTGAAGTTTTTCTCAATTTGTACTTTGAATAGGACTTGCCTGTGTTTGTTGTCAGCTCAAAAGAGctatagaaaataatttgatccctggtccctcCCTGTGCCCACTGGTGCTACCATAGAAATTTGGGCTGTGGTCACTAAGGGTCATCTCTCATGTCTGTCCCCTCAGGAGTAAGACTGCAGCTCTCACAGACGACAGGATCCAGTACCATGAGTGAAGTTATAAGTGgcatcaaaacaataaaaatgaatgcttGGGAAAAGTCATTTATAGATGTTATTTCCAGACTGAGAAGGAAGGAAATTTCCAAGATTCTGAAAAGTTCCTACCTTAGAGGAATGAATTTGGCATCATTTTTTGCTGTTAGCAAAATCATGATTTTTG…
>TCONS_00801581
aaagaaggcaCATGTCAAGTGTTAGCCCAACCAGGGgatatgaagaaaaagaagaagaatgtggTTATGAAAATAAAGGTAAAAGAAGTGCAAAATGTACAGGATCAGAGTATGATGATTCCTATCAAGTTTGTGAAGACAAAGTGACTACGAATTTTCAATCCAGTCACAGTAAAAAACTATGGGTCAAACATCACGAAGGGCAGAGACACGGAAGGACATTCACAGATACAGGTAGGAAATTCGTATTCACTCATGGAAGATCAGGTTCCAGTTCAAGGAATCAAAATGGTTCTGTCCAGACTCATGCAGGAGATAATTCTACCCACTCAGAATCCCAACAAGAGACACACAGTGAATCTGTCAACAGAAGGTCAAGAAACACTGGGCAAAGACAGG…
>TCONS_00801584
TACAGGTAGGAAATTCGTATTCACTCATGGAAGATCAGGTTCCAGTTCAAGGAATCAAAATGGTTCTGTCCAGACTCATGCAGGAGATAATTCTACCCACTCAGAATCCCAACAAGAGACACACAGTGAATCTGTCAACAGAAGGTCAAGAAACACTGGGCAAAGACAGGGGAGCCACCATGAGCAGTCAAGAGACAGCTCCAGACTctctggaactggacatggacaaacTTCAGCTGAATCTGGAAATGGCAGACATAGAGAATCCAGTGTTAGTCAAGCCAGTGACAGTGGTGGGACACGCCAGAGATTCAGATAGGCGTTCTGAGACAACTCACGGAAGACCTGGTTCCAGCTCAAGGAATCAACATGGTTCCTCCCATGGTCAGACAGGGGACA…
>TCONS_00803891
ggctggttggagtTTGTGGTCCGCGTGTACTGGTTGAAGGCTCGATTCCTGGCGCTGCAGGGAGACAGGGAGCAGGCCCTCGAGAACTACGCCATCTGCACGGAGATGCTGCAGAGCTCAGCCGCCGCGGGGGCCGAGCAGAGGGACGTGGCCATCCGCCTGCCCAACCTCCACAGCGACTCGGTGgtctccctggaggagATTGACAAGAACCTGCGGTCGCTGGAGCGCTGCCAGTCTCTGGAGGAGACGCAGCGGCTGTACGAGGCCGGCGACCACCGCGCTGTCGTGCGCCTGCTGCGCCCCACCTTGTGTACCAGCGGCTGTGACCGCGCCAGGCACCTGCAGTTCATGAGCTCCGTGCCCGAGAGGCcggcccagctgctgctgctgcagGAC…
>TCONS_00803965
GGGGCACAAGACTCTTATTGTAAAACTTGGGATTGTGGTACTTCTAATGATGGACCTCAGCGCTGGGAAGTAGGAAATCGAGATTTACTTAATTTCTCATTCGCCAAGCCCCTCCCTAGGGTCCTTGGAGATCCAACTTTTAGCTGTGAAAGTTGCAATTATGCACAAGTCAGAATAAGGTTCaatccagaaaaaagcaaaaaagaggggACCTGGATCTCTGGCCTATCTTGGGGACTACAGACGAGGGAATCAGGAGGGTTTGGGGTTGATGGGAAAGGGGTTATAGTAGTGAGCCAGGTCTTAGAGCCAATTCTTGTACACAGTATCGGGCCCAACAAAGTAGAAAAGCTGGCTGTAACCCCCCGCCTAACGACTTCCATGCCAACATCTTTGGCA…
