# Supplementary material for: Comprehensive Transcriptome Analysis of Hair Follicle Morphogenesis Reveals That lncRNA-H19 Promotes Dermal Papilla Cell Proliferation through the Chi-miR-214-3p/β-Catenin Axis in Cashmere Goats
Source: Int J Mol Sci. 2022 Sep 2;23(17):10006. doi: 10.3390/ijms231710006 (PMC9456307; doi:10.3390/ijms231710006)
Supplement: Supplementary file 1 [file ijms-23-10006-s001.zip › ijms-1812373-supplementary/Supplementary File S4 novel miRNA information.xlsx]

## Sheet: novel miRNA seq information
Supplementary file 4 novel miRNA mature sequence information
>novel_1
ugaaauguuuaggaccacuag
>novel_102
uguaacagcaacuccauguggaa
>novel_103
uauugcacucgucccggccucc
>novel_121
aaaggauucugcugucggucccacu
>novel_122
uaacagucuacagccauggucg
>novel_124
uugaacuguuaagaaccacugg
>novel_134
acgcacagcaccucacugagc
>novel_138
uagguaguuucauguuguuggga
>novel_148
uauggcuuuuuauuccuauguga
>novel_158
ucaaaaguucguucggguuuua
>novel_168
auagccaguuggggaagaaugc
>novel_169
aagaacccgagcgaacuuuugg
>novel_171
agcugguguugugaaucaggccgu
>novel_184
agaguugagucuggacgucccg
>novel_186
cgguuuaccgucccacauacaua
>novel_190
uaacagucuccagucacggcc
>novel_191
uugcucccuccacacuuccaga
>novel_194
ugucacucggcccacuaccca
>novel_196
agcugguguugugaaucaggccg
>novel_209
aggccaaagcaaacgacugugc
>novel_21
ugagguaguagguuguauaguu
>novel_219
cuuccucuuccggucggcaga
>novel_221
gaaaguguaaggcaaggucugg
>novel_224
uaugucugcugaccaucaccu
>novel_231
gaaaccuggaugaacuuuuugg
>novel_234
cuggacgugggcagcucgcgu
>novel_239
cugucagaggcacacacucauac
>novel_246
aaaaacccagugaacuuuuugg
>novel_248
ucagacucgcaacaaagaaugc
>novel_256
ugcgaggcucaagcaagugcug
>novel_260
ucuuguuuccccuccccgccagc
>novel_265
uguguguggaauauaauugaga
>novel_269
cucacacacacccuccccugcagu
>novel_271
ucuggcugcuauggcccccucc
>novel_279
aacucccgguaggcaacgcgcc
>novel_280
acagaccagucugcuucccuuuu
>novel_282
uccgucccuucuugcccaccagu
>novel_284
cggaccgcgcgcggggcgaagc
>novel_290
aaaaaucggaacgaacuuuuu
>novel_291
cggcuccgugacucguccguggac
>novel_295
aaugcccuggaugaacuuuuug
>novel_298
uuuccucauauucauucaggagugu
>novel_299
uguucccugcuccuuugccagu
>novel_300
ucgcaaaucaguggaccuggu
>novel_303
uaagccucugguaucuucacagg
>novel_309
uuugcaccauccaccccuccaga
>novel_314
ugcuccccuucccccaccucacagu
>novel_316
uacagcacauggaaucuuuag
>novel_323
uuaccucccaaaugucccccaga
>novel_326
ugaggauuuugcuuguuucaug
>novel_332
uucuuggaguaauggcuguagc
>novel_334
caaaaaguuguuugggucuuuc
>novel_337
ucagggagcugagcugaagagga
>novel_338
acagggguucucuguccagg
>novel_339
cugcuaggcuaggcuccucugu
>novel_340
acccuggcgugucugccacaga
>novel_342
ucuguccucucuucucuuccaga
>novel_347
ucccaggucgggacccaagagu
>novel_348
aaagcuugucuggguuuuucug
>novel_349
uaggacuacaacucccaucgcgc
>novel_352
aaaaccugaaugaacuuauag
>novel_355
cucggaagccucuccucaccu
>novel_356
ucugucauuggucccugcuccaga
>novel_358
cccgcggcauggugggagucgug
>novel_359
aggugcccgauggauuccagc
>novel_360
acggauccaaucaaccacagauu
>novel_362
cuggcuugugguugcuuccagu
>novel_363
acugucagcuggguacuguuugc
>novel_365
acucaaacugugggggcacuuc
>novel_370
cgccuuucccacccgacccccaa
>novel_372
ccucccccguuuccuccucggc
>novel_375
gcaguugguggaauucaagga
>novel_377
ccagcggcgcaccgagcugccagg
>novel_382
ucuccuccacccuaccccagau
>novel_384
caccccccgaccccccgccucu
>novel_387
ucgagcugggaagcugcugagg
>novel_393
auaacuggaaaacaaggaauucu
>novel_399
acuccgcuguccacccccucaga
>novel_400
cccucccuccgccccucg
>novel_410
cugaccccugcccucccugcagc
>novel_411
ucagggccgugugcagaca
>novel_412
ucgcgcucgcggugccagca
>novel_413
acgacucccaccaugccgcggg
>novel_421
cccccacguugggcgcca
>novel_423
augcggggggagggggaggcg
>novel_424
uuuguuuuugguuuggauuucc
>novel_425
cgggcuugugggugugcu
>novel_427
caccgcgcuucugugacguca
>novel_432
aacaauggccccacucuucuc
>novel_434
aacacccggacgaacuuuuugg
>novel_437
aacacccgaaugaacuuucugg
>novel_445
ugaccaccugucucuccgcacagu
>novel_447
aggcgccgccgcccccuccu
>novel_458
gcgugcagccgcagcccgaga
>novel_460
uggcaccagcacuggcggug
>novel_469
cccgaacgggcguugucuccucu
>novel_479
ugccaagcccacguucaaagg
>novel_481
uguggacacauggaugcacaug
>novel_482
uuccauccccugcccccgcaga
>novel_483
ucucccccuuguccaggugc
>novel_491
uucucugaccucuuccuccccagu
>novel_492
ucucuucccuugccccccaaga
>novel_496
ucccccaugugucuccucgcccagg
>novel_502
ugacuucccccuguccacucagg
>novel_504
uuuguucguucggcucgcguga
>novel_508
acagcugagaaguaggacaaug
>novel_515
uagaucugucuuucuguccagc
>novel_531
uggccucagaacuggaccccaca
>novel_537
ccuccucguagaguucagacga
>novel_540
aagggcgcgggcgggguggg
>novel_545
uuuugagaggugugaucuuguuu
>novel_546
gagcucucucucuguccccaga
>novel_547
guacguggaugcugaaggucaga
>novel_549
uuguagacucgcuccgcgcggcg
>novel_550
aaagcccaagggaacuuuuug
>novel_558
aagggacugggaggguggug
>novel_562
gaaaaccugagugaacauuugg
>novel_565
ucaagguccgcugugaacacgc
>novel_566
gucacgacggggucacca
>novel_57
uaugugggacgguaaaccgcuu
>novel_570
gugcuucucucggcuccuggcuc
>novel_574
uaaaaccugaaugaacuuucug
>novel_576
augcaaacgaacuuuuuggccaa
>novel_577
uuucucuuccucucuagugagc
>novel_58
cugugcgugugacagcggcuga
>novel_581
aaaccccaauggacuuuuuggc
>novel_583
uuguccuacuucucagcugucu
>novel_585
ucacucagucgugcccgaauuacu
>novel_590
cuggugccaggcucugggcaag
>novel_591
uccugugcucuuucuccugcaga
>novel_592
cccaauacacggucgaucucu
>novel_594
ucucugucuucaauccuguagu
>novel_598
aggaagucggagcugugcuuu
>novel_599
caguugguugaaucuguagaca
>novel_603
uaaucucagcuggcaacugug
>novel_612
uuuuucucucuucccaucucaga
>novel_623
cucugugguuacugcucuuugc
>novel_626
uggauggaggccugauuuccagc
>novel_636
uggccuuugacuguguuucaga
>novel_641
uacagcucucuggacuucaguu
>novel_642
ugcggaucggcgacugugcgga
>novel_645
ugagaaguuuguucggguuuuu
>novel_646
ugucccucugucuucccucuagu
>novel_657
aaucauacaaggacaauuucuuu
>novel_658
uggggcucggaagcagugcgag
>novel_659
ucugacuuuagccugcucuaga
>novel_664
uuuuuuccuugauucucacagc
>novel_668
ucagcaggacagagaagcaga
>novel_669
gaggguuuggguuuggucguggga
>novel_672
aucccacuccugucaccaaa
>novel_673
cccauguauggacuucccuagu
>novel_674
uuacccacggucugucugcagg
>novel_681
uaggucugugguuuaaacaaca
>novel_682
acucuagcugccaaaggcgcu
>novel_684
uuggcuggagccaaggacccugg
>novel_687
cacugauaggauuguagggagg
>novel_688
uaucuugucucuguuucugggc
>novel_691
ccggcggcggcggcgacucg
>novel_695
aucacuucagucuuuucuuucuagc
>novel_697
uuccucucugccacucugcagug
>novel_699
cucccucggaacccggcugggacc
>novel_707
uagaaucccacuccugacacca
>novel_712
auccugccgacuacacca
>novel_714
aaaaacucaaacgaacuuuugga
>novel_715
aagacuugaaugaacuuucugg
>novel_722
ucugugguuguuuggcuuuuc
>novel_727
aacucugccggggcuuccc
>novel_729
cacggcugcagacugggucaga
>novel_731
aaaggccugaaugaacuuuuugg
>novel_733
ucgggccggguggggcggg
>novel_734
augcugggauucguagucuucg
>novel_735
ucuccuucagaggcugcuggau
>novel_737
cccccgcucuuccuccgaggacu
>novel_739
uggcuggcgggcucugccuggu
>novel_740
uuccagggaguuguagucc
>novel_741
aaaaguucauuugugguuuuuca
>novel_748
uuggccucaucucggauuccuga
>novel_753
uuguaaacucauauuuucccagu
>novel_754
caggaacaaucggcggcg
>novel_757
uuuggacuugauauugcauguuu
>novel_766
ugugaacauccuacacucua
>novel_772
gaaugcucuguacaaacgauau
>novel_88
aggcaagaugcuggcauagcugu

## Sheet: novel miRNA precursors sequence
Supplementary File S4 novel miRNA precursors sequence information
>novel_1
agugguucuuaacaguucaacaguucuguagcgcaauugugaaauguuuaggaccacuag
>novel_102
uguaacagcaacuccauguggaaguaccacuaguuccaguggggcugcuguuaucug
>novel_103
agggacgggacgcggugcaguguuguucuuucccccgccaauauugcacucgucccggccucc
>novel_121
aaaggauucugcugucggucccacuccaaaguucgaaaaauggguggugggcacagaauccggc
>novel_122
accguggcuuucgauuguuacugugggaaccggagguaacagucuacagccauggucg
>novel_124
uagugguccuaaacauuucacaauugcgcuacagaacuguugaacuguuaagaaccacugg
>novel_134
cucggagaguggagcugugggugucagggucaggcacacgcacagcaccucacugagc
>novel_138
uagguaguuucauguuguugggauugaguuuugaacucggcaacaagaaacugccugagu
>novel_148
uauggcuuuuuauuccuaugugauaguaauaaagucucauguagggauggaagccaugaaa
>novel_158
ucaaaaguucguucggguuuuaaaaaucuuuggaaaacuggaacgaacuuuuuggc
>novel_167
cuuuuugcggucugggcuugcuguuccucucuacaguagucaggaagcccuuaccccaaaaagua
>novel_168
auagccaguuggggaagaaugcccgugucuuaaagugagaaggcuuguucuccaaccuggcucuuu
>novel_169
aaaaguucguucugguuuucccgugcacaguauggaagaacccgagcgaacuuuugg
>novel_171
agcugguguugugaaucaggccgucgccaaucagagaacggcuacuucacaacaccagggu
>novel_178
uuuaaauagugauugucuagcaccauuugaaaucag
>novel_184
ugauuguccaaacgcaauucucgagucuuuagcucuggccgagaguugagucuggacgucccg
>novel_186
cgguuuaccgucccacauacauauucagaauguaugugggacgguaaaccau
>novel_190
accuuggcucuagacugcuuacugcccgggccgcccucaguaacagucuccagucacggcc
>novel_191
aggaagugaggaaggagccagagcugcagcugaaaugagcugauggauccuugcucccuccacacuuccaga
>novel_194
guaagugcgucucgggugagcaugcaauggaugugcucgcaugucacucggcccacuaccca
>novel_196
agcugguguugugaaucaggccgacgagcagcgcauccucuuacccggcuauuucacgacaccagggu
>novel_209
acagucguuugcuuuggccucuaccacggaucuguuuagaggccaaagcaaacgacugugc
>novel_21
ugagguaguagguuguauaguuuuagggucacacccaccacugggagauaacuauacaaucuacugucuuucc
>novel_215
ucccagggauguagcuccuagugcugacccucccucugggggcccaucccugcagu
>novel_219
cugcugacuuugaagguggaagcacggugcuaacaucugcuuccucuuccggucggcaga
>novel_221
gaaaguguaaggcaaggucugguuccuuccuacuucaccagccuucccuuaaacuuucuuc
>novel_224
uggugggcggcggagcaugugcuuccuucgugucauaugucugcugaccaucaccu
>novel_231
aaaagcucauucggguuuuuccguaagaaguuaugaagaaaccuggaugaacuuuuugg
>novel_234
aaggaguugcccgcgguccaguggguuacaguucacuggacgugggcagcucgcgu
>novel_239
ucugugccuuugagaacaccacaacauggugcugucagaggcacacacucauac
>novel_246
aaagguucguuuggguuuuuccauaagaucuaacagaaaaacccagugaacuuuuugg
>novel_248
ucagacucgcaacaaagaaugcgguacuuagccaccagauuauuuguugugacucugaaa
>novel_256
ugcgaggcucaagcaagugcugauaaaugucgccgggugaaguggcguugaggcuugcuugauccucgggcc
>novel_260
ugggugugggccaggggagcaaggccggcagggucacuggauggucuuguuuccccuccccgccagc
>novel_265
uguguguggaauauaauugagaggcucuugcagaaaccucucaauuauauucuacacacac
>novel_269
cugcaggggcgggugugggggcagggguaccaagccugcucacacacacccuccccugcagu
>novel_271
aggugccauucugagggccaggagucugauuaugugccacucuggcugcuauggcccccucc
>novel_279
aacucccgguaggcaacgcgccggccgugcuucaaagcuaauggaaggaggcgcgcugcaugccgggaggau
>novel_280
aaugggagugcugguucagugggaaaguugcaccacagaccagucugcuucccuuuu
>novel_282
ucgugggacagaguggagggaggauccaugcucacuaggcccuccgucccuucuugcccaccagu
>novel_284
cgcgccccgccgcgggacccgcugaccggagccggaccgcgcgcggggcgaagc
>novel_290
aaagguucauucggauuuuucugugagauguaacaggaaaaaucggaacgaacuuuuu
>novel_291
cggcuccgugacucguccguggacgccgguucgagccccgucccgggcgccgcggagccuca
>novel_295
aaaaguucguuuggguuuugcuguuauauuguauggaaugcccuggaugaacuuuuug
>novel_297
ucugccccgcagagccgggcugcuugucuggccggcggaggcugagcgcg
>novel_298
ucccugaguauauguggugaaccugaauuugccugggguuuccucauauucauucaggagugu
>novel_299
augacaaagaagcggugaacuggcuacccgacucucacuccuguucccugcuccuuugccagu
>novel_300
cagguccacugauuugcgauaaaagcaugaucgcaaaucaguggaccuggu
>novel_303
augugaagaccagucuccaaggaucauuagcaccagcaugagaccuaagccucugguaucuucacagg
>novel_309
ggagggguggauggugcaaagucacuguggugacuuugcaccauccaccccuccaga
>novel_314
ucuggggugggagaggggagccugguauccuaacaguagugcuugcuccccuucccccaccucacagu
>novel_316
uaaagauuccuacauacuguacaagaaagugaaucagcuguacagcacauggaaucuuuag
>novel_323
ugggggcagaauuugaggggugugaaaaucugucccaguucuuaccucccaaaugucccccaga
>novel_325
uggugggaugucugcaggacagcugagaaccagccugucuguccugcuugucuccucccaga
>novel_326
ugaggauuuugcuuguuucaugucuuggauuuuuggcugugaaacaugugggauccuaucu
>novel_332
uucagccagguauuccgaguuccacucagguucuuggaguaauggcuguagc
>novel_334
caaaaaguuguuugggucuuucuagaacaucauacagaaaaaccugaaugaacuuuuua
>novel_337
ucagggagcugagcugaagaggaaguccacugaaaaugguuuggaauagucuucucuuccucuucaacucaacucccuua
>novel_338
uaugacagugacccccuuugacccacucuguccucacagggguucucuguccagg
>novel_339
agaggagccuagccuagcagguggugugaaagaaagucugcuaggcuaggcuccucugu
>novel_340
ugguggcgggcuagcuagggagugggcgcucaccacccuggcgugucugccacaga
>novel_342
aaggaagaagaagcagaguugcacauagcuaacauguuugucuguccucucuucucuuccaga
>novel_347
uuuggagccugacuuuggcaugagaauucuuggccuccgucccaggucgggacccaagagu
>novel_348
aaagcuugucuggguuuuucuguaucaucucauaucuugugaaaaacccuaacgagcuuuu
>novel_349
uaggacuacaacucccaucgcgccccgcuccaucagggucaugcugggagcuguagucccu
>novel_352
aaaaaguucauucaaguuuucuguaccaucuuaaaggaaaaccugaaugaacuuauag
>novel_355
gaagaggacaggagcuccgaccgcggcaagggcgcucggaagccucuccucaccu
>novel_356
agggcaggaacugcugacggggggccggacugcugacgucugucauuggucccugcuccaga
>novel_358
cccgcggcauggugggagucgugguuugugugcggccccgccuacccaccaugccgcggg
>novel_359
aggugcccgauggauuccagcaggcuugcugcccuggccauagggaucuguugggugcucu
>novel_360
acggauccaaucaaccacagauugugaauuauucuccaaccguguuugguuguauccaca
>novel_362
ugagaagucaccccaagcgcgugucugggugccacccccucacuggcuugugguugcuuccagu
>novel_363
gacaacacccaacuggcagugcauguagacauuauccacugucagcuggguacuguuugc
>novel_365
acucaaacugugggggcacuuccguuuuacgaagggaagugccgccauguuuugagugu
>novel_370
cggggcggggcggacgggaaggcagaggagagccgccuuucccacccgacccccaa
>novel_372
cgcugaggagcggggcgcggggaacucgagccgccccucccccguuuccuccucggc
>novel_375
aguggauucaacuaaccaaagauggaaauuuugaucugcaguugguggaauucaagga
>novel_377
uggcugcugggucccacaggccuggguuugaggccagcggcgcaccgagcugccagg
>novel_382
uuggagguagagggaggaagggccuggcucauguguucuccuccacccuaccccagau
>novel_384
caccccccgaccccccgccucuguaagaucagagagaggccggggugucggggacggggg
>novel_387
uccccgccgccgcggcggagccggaggaggcggagccggcgccuucccggcucucgagcugggaagcugcugagg
>novel_393
aauuccuuguuuuccaguuaucuaggcugcuuuagauagauaacuggaaaacaaggaauucu
>novel_399
ugggggggugggggcgacagagugggcggugugcucugacggcccacuccgcuguccacccccucaga
>novel_400
cccucccuccgccccucgccacucuucccuccaucuccagguggaggugggcgguugggggaugguggggguggg
>novel_410
uggaaguggagguggggggaucagggagggaaggggcccggggacacccugccucugcccugaccccugcccucccugcagc
>novel_411
ucagggccgugugcagacacacugcacacggccccggaga
>novel_412
cuggcuccgccgugcgccuagugcguuagucgacuucgcgcucgcggugccagca
>novel_413
cgcggcaugguggguaggcggggccgcacacaaaccacgacucccaccaugccgcggg
>novel_421
gagcucgagggggccucaacggcgagugcccccacguugggcgcca
>novel_423
augcggggggagggggaggcggaaucuguucagguugaugcugcccgcuccccgcccaccccagcuuc
>novel_424
uuuguuuuugguuuggauuuccacuggagaaggaaauggcaauacaaaccaaaaacaaagcagc
>novel_425
cgggcuugugggugugcuccagacccgggcccccu
>novel_427
caccgcgcuucugugacgucaaggucucgccacuugacgucacggccgggcggcuccgcggg
>novel_432
ggagagcggcgccaucguuggcaagacaacaauggccccaacaauggccccacucuucuc
>novel_434
aaaaaguucauuuggguuuuuuguaauauguuugaaaaacacccggacgaacuuuuugg
>novel_437
agaaaguucauuugggguuuuccguaugauuguaugaaacacccgaaugaacuuucugg
>novel_445
ggguggggggacagggggaucguggaaguuggcuccucugaccaccugucucuccgcacagu
>novel_447
agggaccagggcggauccgcuucccccuccccaggcgggcgggggaggcgccgccgcccccuccu
>novel_449
uugggcaggggugaugggacugggggacagcaccaucgucucugcccccagaucccaccuccugcuggc
>novel_458
gcgggcaggcgagugcagcggcgccuggcgaggcgcgugcagccgcagcccgaga
>novel_460
cgcuggcaguguugguggcacuugugugggggcgguggcaccagcacuggcggug
>novel_469
ggaggagagaaacccgcucgggcucugaaccagcccgaacgggcguugucuccucu
>novel_479
ugccaagcccacguucaaaggcuguuucuucaaaguuaauggugccgccuuugagcugggaggggaagc
>novel_481
uguggacacauggaugcacauguaucugugcgugcacgugugcacacaugugugcauguaugugugcccaucugugcccacaca
>novel_482
ugguggggacagcagggugguccugcagucccugaguuccauccccugcccccgcaga
>novel_483
acacggguguuagggggauggcguuuuucuuaacuucugcgucgucucccccuuguccaggugc
>novel_491
uuggggaaggugagggugauggcuagcaucccugaagcccuucucugaccucuuccuccccagu
>novel_492
ucggggggggaggcggggagaguggcuugucuacugaggcucucuucccuugccccccaaga
>novel_496
cugguugggagaccaggggaagacuccacuaacuagcucucccccaugugucuccucgcccagg
>novel_502
ugugggcacgggagaaggcaggggacucagugcuccugacuccucugacuucccccuguccacucagg
>novel_504
gcgacgagccccucgcacaaaccggaccugagcguuuuguucguucggcucgcguga
>novel_508
uccuccuacuccucugcuaucuuguuaaggagucaagacagcugagaaguaggacaaug
>novel_515
cagacagaaaacagaucugucugaacggauagaucugucuuucuguccagc
>novel_531
gcccagggacugaggcuucggagggaggcuccguggccucagaacuggaccccaca
>novel_537
gcuugaacucuacggggaaauggagccuugguacuagcagaguccucuugugcccacccaccuccucguagaguucagacga
>novel_540
aagggcgcgggcggggugggagucgcugacccgcccgcuugccugccc
>novel_545
uuuugagaggugugaucuuguuuuggagucucgguugaacaaaacaagaugucucucagaauu
>novel_546
ugguggguggagagaggggagucaggauguaacugagcucucucucuguccccaga
>novel_547
guacguggaugcugaaggucagagggaagugcuucugucuccacguguguucuccaggccucugaccuuccugcaucccguuc
>novel_549
augcgcagcgagucgcaagccuuguagacucgcuccgcgcggcg
>novel_550
aaaaguucauccaaguuuuuacauagcaucuuacggaaaagcccaagggaacuuuuug
>novel_558
aagggacugggaggguggugccugggcgacaaugcucaaggcugcagacuguuccgggcccugga
>novel_562
aagaaguucauucggguuuuucuguaagauguuguaggaaaaccugagugaacauuugg
>novel_565
gcauucaccgcgugccuuaauuguauagacauuaaaucaagguccgcugugaacacgc
>novel_566
gucacgacggggucaccacccugguucaggauuucauuuccaggcucugaucccacaugucacaaccu
>novel_57
ugguuuaccgucccacauacauucugaauauguaugugggacgguaaaccgcuu
>novel_570
gugcuucucucggcuccuggcucuuuaggagcagaguugggggucgggggaggcagcc
>novel_574
agaaguucauuugaguuuuuccauacggucucaagguaaaaccugaaugaacuuucug
>novel_576
uuggccaaaaaguucguucugauauuuccguaauaucuuaugggaaaaugcaaacgaacuuuuuggccaa
>novel_577
uuucucuuccucucuagugagcaccucaaauuugccgugcuggcugguggaagaguuugug
>novel_58
agccacugcccaccgcacacugcgcugcuccggacccacugugcgugugacagcggcuga
>novel_581
aaaaaguccauuugaguuuucccauaacauccuauggaaaccccaauggacuuuuuggc
>novel_583
uuguccuacuucucagcugucuugacuccuuaacaagauagcagaggaguaggaggaca
>novel_585
agagucggacacgacugagcgacuucacuaugugcuuagucacucagucgugcccgaauuacu
>novel_590
agcccaguccuggcguuccacggcgaggaccccuggugccaggcucugggcaag
>novel_591
ggcgggagggagacaaaaggauacggcugggcagaugguauccugugcucuuucuccugcaga
>novel_592
agguuguccguggugaguucgcauuuuuuacugaugcccaauacacggucgaucucu
>novel_594
ucaggaguuggggacgggguggcguggucugugaccucucucugucuucaauccuguagu
>novel_598
aacgugcagcuccggcagguucauacuccaaguauguggagcuagugggaggaagucggagcugugcuuu
>novel_599
uccuaggauucaaccaaccaugaauggaaauuuugauacacaguugguugaaucuguagaca
>novel_603
uaaucucagcuggcaacugugagauguucauacagcccuccacaguggucucugggauuaug
>novel_604
guuucauauggugguuuagauuuaaauagugauugucuagcaccauuugaaauca
>novel_612
ggggguggggauugaaaaccacaugcacaggaccuguguuuuucucucuucccaucucaga
>novel_623
agagagcaguuaccacugcauagaguuuaaguauuacucugugguuacugcucuuugc
>novel_626
uggauggaggccugauuuccagcaucagaggccuggaaagcagggcuuccuucagc
>novel_635
augggguaaggauggagaggaccuuugagcgcuacuagauaccucuccauucucauccccagag
>novel_636
ugaaacacagucaaguuuuccuucaugauauccuuugauggccuuugacuguguuucaga
>novel_641
uacagcucucuggacuucaguuuccuuuuuaaaaauaaggaaauuagggugcucggggcugaugc
>novel_642
ugcggaucggcgacugugcggagcgccucccuccgcgcccgcgccuuucccgcauu
>novel_645
ugagaaguuuguucggguuuuuccacaacauuuuuuuggaaaaaaacaaaugaaaugcuuggu
>novel_646
uuuggggcaagcgucagggacagaauucaguucauaaugugucccucugucuucccucuagu
>novel_657
ggagaaauuauccuugguguguucacuuuauuugggaugaaucauacaaggacaauuucuuu
>novel_658
auugcuuccgggcccccuccguccugcugucagauccagguggggcucggaagcagugcgag
>novel_659
ucugacuuuagccugcucuagaaacauuauuccagagugcucccagauc
>novel_664
uguugagaacucgaggaaauguucuuuggagaguuuuuuccuugauucucacagc
>novel_668
ucagcaggacagagaagcagaugaggcuagcacauuccugccacucugcccugcuguucca
>novel_669
gaggguuuggguuuggucgugggagcuuuagcgucccaugugugcugcccacuuccuccauaacg
>novel_672
agggggaggggggaggugcggaucaggaagcagaaauuugcaucccacuccugucaccaaa
>novel_673
cagggaagucccuccaugaagaauuuuuauuaaaacucccauguauggacuucccuagu
>novel_674
ugcugacaggcuguugggccaguauuuacauuuucccacuguuucuguuauuacccacggucugucugcagg
>novel_681
uaggucugugguuuaaacaacagacuuuugaacauuacaugucaugcugugguuuaaacaacagacuuuugaac
>novel_682
acucuagcugccaaaggcgcuucuccuucugaaccgagcgcuuugcucagccaguguag
>novel_684
uuggcuggagccaaggacccuggcucccucaggacccugggucccugugcccugccuugc
>novel_687
cacugauaggauuguagggaggagauggggagagcagagguucucuuaugacucccugggcucuagugaa
>novel_688
gcaagaaacaguaagaaggauaaaagaaauacgcuguuuaucuugucucuguuucugggc
>novel_691
acgcgccgagccuccaggcuuugucugcguccucgcggcuccggcuccggcggcggcggcgacucg
>novel_695
aucacuucagucuuuucuuucuagcuguacuaaaugagcagaugaaggaggcugaaggauca
>novel_697
gagcggggaggcagagggcugacucacaccuuccucucugccacucugcagug
>novel_699
ccccagccgggucgagggacagcccuggcgcgauggcucccucggaacccggcugggacc
>novel_707
uagaaucccacuccugacaccauagaugucacgcgaguguauauuccucg
>novel_712
guggccauuggcuuacuccauccaguggagccucaggcuccucugccuccuggguauccugccgacuacacca
>novel_714
aaaaguuuguuaggguuuucccauaaguuguuaaggaaaaacucaaacgaacuuuugga
>novel_715
agaaaguuuguaauagcuuacagaaagacuugaaugaacuuucugg
>novel_722
uaagagccaacgcagccaaagaaauaacaaaaguguauucugugguuguuuggcuuuuc
>novel_727
guacuguugaagggguugaaggauuuguuauacggauuaguuugaguaacucugccggggcuuccc
>novel_729
uggcaucagggugcagccugggagcuuaguucaccccacggcugcagacugggucaga
>novel_731
uuagaguuuacuugcauuuuucuguaaugguuuauggaaaggccugaaugaacuuuuugg
>novel_733
caccccgagagcccgggccgaggcgaccgcagucgggccggguggggcggg
>novel_734
uggacuacgugucccggcauacauugcgugcugcccuugggugcgaggcaugcugggauucguagucuucg
>novel_735
cuggcaggaucugagggaagcauuccucacgaaugucuccuucagaggcugcuggau
>novel_737
aucuucggagggagccagggacgugucagcuugauuuaggcccccgcucuuccuccgaggacu
>novel_739
ggggcgcagagcgcggcagccgcggacacgccguggcuggcgggcucugccuggu
>novel_740
acuacaauucccagaagccuuugguggagcucccugguaucuucgugcuccacuauccugaagcuuccagggaguuguagucc
>novel_741
aaaaguucauuugugguuuuucauaaucucucauggaaaaucccuaaugaacauuuug
>novel_748
agggucugcgugagugucaaggccacuccauuuccuuggccucaucucggauuccuga
>novel_753
uggggaaauaugcuagaaaacaucagugaguuguaacugauuguaaacucauauuuucccagu
>novel_754
ucgcacgcggcccgaggccuaagccaggaacaaucggcggcg
>novel_757
uuuggacuugauauugcauguuuauaaacauauuucauauguaaacacagaaagucaaguccaaauu
>novel_766
gguucuagacugggugucaggggaaccugugaacauccuacacucua
>novel_772
auuguuuguacagagcauuccaugugauaugacuacauggaaugcucuguacaaacgauau
>novel_88
aggcaagaugcuggcauagcuguugaacugugaaccugcuaugccaacauauugccauc
