# Supplementary material for: Comprehensive Transcriptome Analysis of Hair Follicle Morphogenesis Reveals That lncRNA-H19 Promotes Dermal Papilla Cell Proliferation through the Chi-miR-214-3p/β-Catenin Axis in Cashmere Goats
Source: Int J Mol Sci. 2022 Sep 2;23(17):10006. doi: 10.3390/ijms231710006 (PMC9456307; doi:10.3390/ijms231710006)
Supplement: Supplementary file 1 [file ijms-23-10006-s001.zip › ijms-1812373-supplementary/Supplementary File S5 mapped miRNAs information.xlsx]

## Sheet: annotated mature miRNA
Supplementary File S5 mapped annotated miRNA mature sequence information
>chi-let-7a-5p
UGAGGUAGUAGGUUGUAUAGUU
>chi-let-7a-3p
CUAUACAAUCUACUGUCUUUCC
>chi-let-7b-5p
UGAGGUAGUAGGUUGUGUGGUU
>chi-let-7b-3p
CUAUACAACCUACUGCCUUCCU
>chi-let-7c-5p
UGAGGUAGUAGGUUGUAUGGUU
>chi-let-7c-3p
CUGUACAACCUUCUAGCUUUCC
>chi-let-7d-5p
AGAGGUAGUAGGUUGCAUAGUU
>chi-let-7d-3p
CUAUACGACCUGCUGCCUUUC
>chi-let-7e-5p
UGAGGUAGGAGGUUGUAUAGUU
>chi-let-7e-3p
CUAUACGGCCUCCUAGCUUUCC
>chi-let-7f-5p
UGAGGUAGUAGAUUGUAUAGUU
>chi-let-7f-3p
CUAUACAAUCUAUUGCCUUCCC
>chi-let-7g-5p
UGAGGUAGUAGUUUGUACAGUU
>chi-let-7g-3p
CUGUACAGGCCACUGCCUUGCC
>chi-let-7i-5p
UGAGGUAGUAGUUUGUGCUGUU
>chi-let-7i-3p
CUGCGCAAGCUACUGCCUUGCU
>chi-miR-1
UGGAAUGUAAAGAAGUAUGUAU
>chi-miR-100-5p
AACCCGUAGAUCCGAACUUGU
>chi-miR-100-3p
CAAGCUUGUGUCUAUAGGUAU
>chi-miR-101-5p
UCAGUUAUCACAGUGCUGAUGC
>chi-miR-101-3p
UACAGUACUGUGAUAACUGA
>chi-miR-103-5p
AGCUUCUUUACAGUGCUGCCUUGUAGCAUU
>chi-miR-103-3p
AGCAGCAUUGUACAGGGCUAUGA
>chi-miR-105a
UCAAAUGCUCAGACUCCUGUGG
>chi-miR-105b-5p
UCAAAUGCUCAGACUCCUUGGUG
>chi-miR-106a-5p
AAAAGUGCUUACAGUGCAGGUAGC
>chi-miR-106b-5p
UAAAGUGCUGACAGUGCAGAU
>chi-miR-106b-3p
CCGCACUGUGGGUACUUGCU
>chi-miR-107-3p
AGCAGCAUUGUACAGGGCUAU
>chi-miR-10a-5p
UACCCUGUAGAUCCGAAUUUGU
>chi-miR-10a-3p
CAAAUUCGUAUCUAGGGGAAU
>chi-miR-10b-5p
UACCCUGUAGAACCGAAUUUGU
>chi-miR-10b-3p
ACAGAUUCGAUUCUAGGGGAAU
>chi-miR-1185-5p
AGAGGAUACCCUUUGUAUGU
>chi-miR-1185-3p
AUAUACAGAGGGAGACUCUUAU
>chi-miR-1197-3p
UAGGACACAUGGUCUACUUCU
>chi-miR-122
UGGAGUGUGACAAUGGUGUUUG
>chi-miR-1224
GUGAGGACUCGGGAGGUGGAGG
>chi-miR-1248-5p
ACCUUCUUGUAUAAGCACUG
>chi-miR-124a
UAAGGCACGCGGUGAAUGCC
>chi-miR-125a-5p
UCCCUGAGACCCUUUAACCUGU
>chi-miR-125a-3p
ACAGGUGAGGUUCUUGGGAGC
>chi-miR-125b-5p
UCCCUGAGACCCUAACUUGU
>chi-miR-125b-3p
ACAAGUCAGGCUCUUGGGACC
>chi-miR-126-5p
CAUUAUUACUUUUGGUACGCGC
>chi-miR-126-3p
UCGUACCGUGAGUAAUAAUGC
>chi-miR-127-5p
GAAGCUCAGAGGGCUCUGAUUC
>chi-miR-127-3p
UCGGAUCCGUCUGAGCUUGG
>chi-miR-1271-5p
CUUGGCACCUAGUAAGUACU
>chi-miR-1271-3p
AGUGCCUGCUAUGUGCCAGG
>chi-miR-128-5p
CGGGGCCGUAGCACUGUCUGAGA
>chi-miR-128-3p
UCACAGUGAACCGGUCUCUUU
>chi-miR-129-5p
CUUUUUGCGGUCUGGGCUUGC
>chi-miR-129-3p
AAGCCCUUACCCCAAAAAGCAU
>chi-miR-1291
GAGGCCCAGAGCACUGUC
>chi-miR-1296
UUAGGGCCCUGGCUCCAUCUCC
>chi-miR-1306-5p
CCACCUCCCCUGCAAACGUCC
>chi-miR-1306-3p
ACGUUGGCUCUGGUGGUGAUGG
>chi-miR-1307-5p
UCGACCGGACCUCGACC
>chi-miR-1307-3p
ACUCGGCGUGGCGUCGGUCGUGG
>chi-miR-130a-5p
GCUCUUUUCACAUUGUGCUACU
>chi-miR-130a-3p
CAGUGCAAUGUUAAAAGGGCA
>chi-miR-130b-5p
ACUCUUUCCCUGUUGCACUACU
>chi-miR-130b-3p
CAGUGCAAUGAUGAAAGGGCAU
>chi-miR-133a-5p
AGCUGGUAAAAUGGAACCAAAU
>chi-miR-133a-3p
UUUGGUCCCCUUCAACCAGCUGU
>chi-miR-133b
UUUGGUCCCCUUCAACCAGCU
>chi-miR-134
UGUGACUGGUUGACCAGAGGGG
>chi-miR-1343
CUCCUGGGGCCCGCACUCUCGC
>chi-miR-135a
UAUGGCUUUUUAUUCCUAUGUGA
>chi-miR-135b-5p
UAUGGCUUUUCAUUCCUAUGUGA
>chi-miR-135b-3p
AUGUAGGGCUAAAAGCCAUGG
>chi-miR-136-5p
ACUCCAUUUGUUUUGAUGAUGG
>chi-miR-136-3p
AUCAUCGUCUCAAAUGAGUCU
>chi-miR-137
AUUGCUUAAGAAUACGCGUAGU
>chi-miR-1388-5p
AGGACUGUCCAACCUGAGAAU
>chi-miR-1388-3p
AUCUCAGGUUCGUCAGCCCGCA
>chi-miR-140-5p
CAGUGGUUUUACCCUAUGGUAG
>chi-miR-140-3p
ACCACAGGGUAGAACCACGGAC
>chi-miR-141
UAACACUGUCUGGUAAAGAUGG
>chi-miR-143-5p
GGUGCAGUGCUGCAUCUCUGG
>chi-miR-143-3p
UGAGAUGAAGCACUGUAGCUCG
>chi-miR-144-5p
UGGGAUAUCAUCAUAUACUGU
>chi-miR-144-3p
UACAGUAUAGAUGAUGUAC
>chi-miR-145-5p
GUCCAGUUUUCCCAGGAAUCCCU
>chi-miR-145-3p
AUUCCUGGAAAUACUGUUCUU
>chi-miR-1468-5p
CUCCGUUUGCCUGUUUUGCUGA
>chi-miR-1468-3p
AGCAAAAUAAGCAAAUGGAAAA
>chi-miR-146a
UGAGAACUGAAUUCCAUAGGUU
>chi-miR-146b-5p
UGAGAACUGAAUUCCAUAGGCUGU
>chi-miR-146b-3p
UGCCCUAGGGACUCAGUUCUGGU
>chi-miR-147-5p
UGGAAACACUUCUGCACAAACU
>chi-miR-147-3p
GUGUGCGGAAAUGCUUCU
>chi-miR-148a-5p
AAAGUUCUGAGACACUCCGACU
>chi-miR-148a-3p
UCAGUGCACUACAGAACUUUGU
>chi-miR-148b-5p
GAAGUUCUGUUAUACACUCAGGC
>chi-miR-148b-3p
UCAGUGCAUCACAGAACUUUGU
>chi-miR-150
UCUCCCAACCCUUGUACCAGUG
>chi-miR-151-5p
UCGAGGAGCUCACAGUCUAGU
>chi-miR-151-3p
CUAGACUGAAGCUCCUUGAGG
>chi-miR-153
UUGCAUAGUCACAAAAGUGAUC
>chi-miR-154a-5p
UAGGUUAUCCGUGUAGCCU
>chi-miR-154a-3p
AAUCAUACACGGUUCACCUACU
>chi-miR-154b-5p
AGAGGUCUUCCAUGGUGCAUUC
>chi-miR-154b-3p
AUCAUACAUGGUUGACCUUUUUU
>chi-miR-155-5p
UUAAUGCUAAUCGUGAUAGGGGU
>chi-miR-155-3p
CUCCUACAUGUUAGCAUUAACA
>chi-miR-15a-5p
UAGCAGCACAUAAUGGUUUGUGG
>chi-miR-15a-3p
CAGGCCAUAUUGUGCUGCCUCA
>chi-miR-15b-5p
UAGCAGCACAUCAUGGUUUACA
>chi-miR-15b-3p
CGAAUCAUUAUUUGCUGCUCU
>chi-miR-16a-5p
UAGCAGCACGUAAAUAUUGGAG
>chi-miR-16a-3p
AAAUUAUCUCCAGUAUUAACUGUGCUGC
>chi-miR-16b-5p
UAGCAGCACGUAAAUAUUGGGG
>chi-miR-16b-3p
ACCAAUAUUAUUGUGCUGCUUU
>chi-miR-17-5p
CAAAGUGCUUACAGUGCAGGUAGU
>chi-miR-17-3p
ACUGCAGUGAAGGCACUUGUAGCA
>chi-miR-1814
GUUUUGUUUGGGUUUGUU
>chi-miR-181b-5p
AACAUUCAUUGCUGUCGGUGGGU
>chi-miR-181b-3p
CUCACUGAUCAAUGAAUGCAA
>chi-miR-181c-5p
AACAUUCAACCUGUCGGUGAG
>chi-miR-181c-3p
ACCAUCGACCGUUGAGUGGACC
>chi-miR-181d
AACAUUCAUUGUUGUCGGUGGGU
>chi-miR-182
UUUGGCAAUGGUAGAACUCAC
>chi-miR-183
UAUGGCACUGGUAGAAUUCACU
>chi-miR-1839
AAGGUAGACAGAACAGGUCUUG
>chi-miR-184
UGGACGGAGAACUGAUAAGGGU
>chi-miR-186-5p
CAAAGAAUUCUCCUUUUGGGCU
>chi-miR-186-3p
CCCAAAGGUGAAUUUUUUGG
>chi-miR-187
UCGUGUCUUGUGUUGCAGCC
>chi-miR-188-5p
CAUCCCUUGCAUGGUGGAGGG
>chi-miR-18a-5p
UAAGGUGCAUCUAGUGCAGAUAG
>chi-miR-18a-3p
ACUGCCCUAAGUGCUCCUUCUGG
>chi-miR-18b-5p
UAAGGUGCAUCUAGUGCAG
>chi-miR-18b-3p
UACUGCCCUAAAUGCUCCUUCU
>chi-miR-190a-5p
UGAUAUGUUUGAUAUAUUAGGUU
>chi-miR-190a-3p
CUAUAUAUCAAACAUAUUCCU
>chi-miR-190b
UGAUAUGUUUGAUAUUGGGUUG
>chi-miR-191-5p
CAACGGAAUCCCAAAAGCAGCU
>chi-miR-191-3p
CUGCGCUUGGAUUUCGUUCCC
>chi-miR-192-5p
CUGACCUAUGAAUUGACAGCC
>chi-miR-192-3p
CUGCCAAUUCCAUAGGUCACAGG
>chi-miR-193a
AACUGGCCCACAAAGUCCC
>chi-miR-193b-5p
CGGGGUUUUGAGGGCGAGAUGA
>chi-miR-193b-3p
AACUGGCCCACAAAGUCCCGCU
>chi-miR-194
UGUAACAGCAACUCCAUGUGGA
>chi-miR-195-5p
UAGCAGCACAGAAAUGUUGG
>chi-miR-195-3p
CCAAUAUUGGCUGUGCUGCUC
>chi-miR-196a
UAGGUAGUUUCAUGUUGUUGG
>chi-miR-196b
UAGGUAGUUUCCUGUUGUUGG
>chi-miR-197-5p
UCUGUGCUCCGGGGGCUGUGC
>chi-miR-197-3p
UUCACCACCUUCUCCACCCAGC
>chi-miR-199a-5p
CCCAGUGUUCAGACUACCUGUUC
>chi-miR-199a-3p
ACAGUAGUCUGCACAUUGGUU
>chi-miR-199b-5p
CCCAGUGUUUAGACUAUCUGUUC
>chi-miR-19a
UGUGCAAAUCUAUGCAAAACUGA
>chi-miR-19b-5p
AGUUUUGCAGGUUUGCAUCCAGC
>chi-miR-19b-3p
UGUGCAAAUCCAUGCAAAACUGA
>chi-miR-200a
UAACACUGUCUGGUAACGAUG
>chi-miR-200b
UAAUACUGCCUGGUAAUGAUGA
>chi-miR-200c
UAAUACUGCCGGGUAAUGAUGGA
>chi-miR-202-5p
UUCCUAUGCAUAUACUUCUUU
>chi-miR-202-3p
AGAGGUGUAGGGCAUGGGAA
>chi-miR-204-5p
UUCCCUUUGUCAUCCUAUGCCU
>chi-miR-204-3p
GCUGGGAAGGCAAAGGGAC
>chi-miR-206
UGGAAUGUAAGGAAGUGUGUGGU
>chi-miR-208b
UAUAAGACGAACAAAAGGUUUG
>chi-miR-20a-5p
UAAAGUGCUUAUAGUGCAGGUAG
>chi-miR-20a-3p
ACUGCAUUAUGAGCACUUAAA
>chi-miR-20b
CAAAGUGCUCACAGUGCAGGUAG
>chi-miR-21-5p
UAGCUUAUCAGACUGAUGUUGAC
>chi-miR-21-3p
CAACAGCAGUCGAUGGGCUGU
>chi-miR-211
UUCCCUUUGUCAUCCUUUGCCC
>chi-miR-214-5p
UGCCUGUCUACACUUGCUGUGC
>chi-miR-214-3p
UACAGCAGGCACAGACAGGC
>chi-miR-215-5p
AUGACCUAUGAAUUGACAGAC
>chi-miR-216b
AAAUCUCUGCAGGCAAAUGUGAU
>chi-miR-217-5p
UACUGCAUCAGGAACUGAUUGGA
>chi-miR-217-3p
CAUCAGUUCCUCAUGCAUUGC
>chi-miR-218
UUGUGCUUGAUCUAACCAUGU
>chi-miR-219
UGAUUGUCCAAACGCAAUUCU
>chi-miR-22-5p
AGUUCUUCAGUGGCAAGCUUU
>chi-miR-22-3p
AAGCUGCCAGUUGAAGAAC
>chi-miR-221-5p
ACCUGGCAUACAAUGUAGAUU
>chi-miR-221-3p
AGCUACAUUGUCUGCUGGGUUU
>chi-miR-222-3p
AGCUACAUCUGGCUACUGGGUCUC
>chi-miR-223-5p
UGUGUAUUUGACAAGCUGAGUUG
>chi-miR-223-3p
UGUCAGUUUGUCAAAUACCCCA
>chi-miR-224-5p
CAAGUCACUAGUGGUUCCGUUU
>chi-miR-224-3p
AAAUGGUACCCUAGUGACUACA
>chi-miR-2284b
UGAAAAGUUUGUUCGGGUUA
>chi-miR-2284d
GAAACCUGAACAAACUUUUUGG
>chi-miR-2284e
AAAACUUGAAUGAACUCUUUGG
>chi-miR-2290
CUGCCUCUGGUGGUCGGUUUGU
>chi-miR-2318
CGUGUAUGAUGAAUUAUCUGACC
>chi-miR-2320
UCGAUGAUGGUCCCUGUGUUUU
>chi-miR-2331
ACCCUGCAGCCAAAGAAGCU
>chi-miR-2332
CGGUUUAAGGUCUUGGAGACAAAG
>chi-miR-2335
GAUAAUGAUGACUAACUGAAU
>chi-miR-23a
AUCACAUUGCCAGGGAUUUCC
>chi-miR-23b-5p
UGGGUUCCUGGCAUGCUGAUUU
>chi-miR-23b-3p
AUCACAUUGCCAGGGAUUACC
>chi-miR-24-5p
GUGCCUACUGAGCUGAUAUC
>chi-miR-24-3p
UGGCUCAGUUCAGCAGGAAC
>chi-miR-2404
UUGCACUGCAUGGUAUCUG
>chi-miR-2411-5p
GUGGAGUGACUGUCAGAUGCAGCCAGC
>chi-miR-2411-3p
CUGAACUGUCUUACUCCCACAUC
>chi-miR-2432
AGGAUUCUAGGCUUAGAGGU
>chi-miR-2483-5p
CGUCAACCAUCCAGCUGUUUGA
>chi-miR-2483-3p
AAACAUCUGGUUGGUUGAGAGA
>chi-miR-25-5p
AGGCGGAGACUUGGGCAAUUGCU
>chi-miR-25-3p
CAUUGCACUUGUCUCGGUCUGA
>chi-miR-26a-5p
UUCAAGUAAUCCAGGAUAGGCU
>chi-miR-26a-3p
CCUAUUCUCGGUUACUUGCACG
>chi-miR-26b-5p
UUCAAGUAAUUCAGGAUAGGUU
>chi-miR-26b-3p
CCUGUUCUCCAUUACUUGGCUC
>chi-miR-27a-5p
AGGGCUUAGCUGCUUGUGAGCA
>chi-miR-27a-3p
UUCACAGUGGCUAAGUUCCG
>chi-miR-27b-5p
AGAGCUUAGCUGAUUGGUGAAC
>chi-miR-27b-3p
UUCACAGUGGCUAAGUUCUGC
>chi-miR-28-5p
AAGGAGCUCACAGUCUAUUGA
>chi-miR-28-3p
CACUAGAUUGAGAGCUCCUGGA
>chi-miR-296-3p
AGGGUUGGGCGGAGGCUUUCCU
>chi-miR-29a-5p
ACUGAUUUCUUUUGGUGUUCA
>chi-miR-29a-3p
UAGCACCAUCUGAAAUCGGUU
>chi-miR-29b-5p
CUGGUUUCACAUGGUGGCUUAGA
>chi-miR-29b-3p
UAGCACCAUUUGAAAUCAGU
>chi-miR-29c-5p
UGACCGAUUUCUCCUGGUGUUCA
>chi-miR-29c-3p
UAGCACCAUUUGAAAUUGGUU
>chi-miR-301a-5p
GCUCUGACUUUAUUGCACUAC
>chi-miR-301a-3p
CAGUGCAAUAGUAUUGUCAAAGC
>chi-miR-301b
CAGUGCAAUGAUAUUGUCAAAGC
>chi-miR-30a-5p
UGUAAACAUCCUCGACUGGAAGCU
>chi-miR-30a-3p
CUUUCAGUCGGAUGUUUGCAG
>chi-miR-30b-5p
UGUAAACAUCCUACACUCAGCU
>chi-miR-30b-3p
CUGGGAGGUGGAUGUUUACUUC
>chi-miR-30c-5p
UGUAAACAUCCUACACUCUCAGC
>chi-miR-30c-3p
CUGGGAGAGGGUUGUUUACUC
>chi-miR-30d-3p
UUUCAGUCAGAUGUUUGCUGC
>chi-miR-30e-5p
UGUAAACAUCCUUGACUGGAAGCU
>chi-miR-30e-3p
CUUUCAGUCGGAUGUUUACAG
>chi-miR-30f-5p
UGUAAACACCCUACACUCUCAGC
>chi-miR-30f-3p
CUGGGAGGAGGCUGUUUACUCU
>chi-miR-320-3p
AAAAGCUGGGUUGAGAGGGCGA
>chi-miR-323a-3p
CACAUUACACGGUCGACCUCU
>chi-miR-323b
CACAAUACACGGUCGGCCUCU
>chi-miR-324-5p
CGCAUCCCCUAGGGCAUUGGUGU
>chi-miR-324-3p
ACUGCCCCAGGUGCUGCUGGG
>chi-miR-326-5p
CCUCGUCUGUCUGUUGGGCU
>chi-miR-326-3p
CCUCUGGGCCCUUCCUCCAGC
>chi-miR-328-3p
CUGGCCCUCUCUGCCCUUCCGU
>chi-miR-329a-5p
AAUUGGUGGUACUUGAGGA
>chi-miR-329a-3p
AACACACCUGGUUAACCUUU
>chi-miR-329b-3p
AACACACCUGGUUAACCUCU
>chi-miR-330-5p
UCUCUGGGCCUGUGUCUUAG
>chi-miR-330-3p
CAAAGCACACGGCCUGCAGAGA
>chi-miR-331-5p
UCUAGGUAUGGUCCCAGGGAU
>chi-miR-331-3p
CCCCUGGGCCUAUCCUAGAAC
>chi-miR-335-5p
UCAAGAGCAAUAACGAAAAAU
>chi-miR-335-3p
UUUUUCAUUAUUGCUCCUGACC
>chi-miR-338-5p
AACAAUAUCCUGGUGCUGAGU
>chi-miR-338-3p
UCCAGCAUCAGUGAUUUUGUU
>chi-miR-33a-5p
GUGCAUUGUAGUUGCAUUGC
>chi-miR-33a-3p
CAAUGUUUCCACAGUGCAUCA
>chi-miR-33b-5p
GUGCAUUGCUGUUGCAUUG
>chi-miR-33b-3p
CAGUGCCUCGGCAGUGCAGCC
>chi-miR-340-5p
UUAUAAAGCAAUGAGACUGAUU
>chi-miR-340-3p
UCCGUCUCAGUUACUUUAUAGC
>chi-miR-342-5p
AGGGGUGCUAUCUGUGGUUGAGG
>chi-miR-342-3p
UCUCACACAGAAAUCGCACCCA
>chi-miR-3431-5p
CCUCAGUCAGCCUUGUGGAUGU
>chi-miR-3431-3p
AUCUAGAGGACUGACUGAAAUU
>chi-miR-3432-5p
UGCGGGAUCUUUAGUUGUGGCG
>chi-miR-3432-3p
CAGCAACUAAAGAUCCCUCAGG
>chi-miR-345-5p
GCUGACUCCUAGUCCAGUGCU
>chi-miR-345-3p
CCCUGAACUAGGGGUCUGGAGG
>chi-miR-346-5p
UGUCUGCCCGCAUGCCUGCCUCU
>chi-miR-34a
UGGCAGUGUCUUAGCUGGUUGU
>chi-miR-34b-5p
AGGCAGUGUAAUUAGCUGAUUGU
>chi-miR-34b-3p
AAUCACUAGUUCCACUGCCAUC
>chi-miR-34c-5p
AGGCAGUGUAGUUAGCUGAUUGC
>chi-miR-34c-3p
AAUCACUAACCACACGGCCAGG
>chi-miR-361-5p
UUAUCAGAAUCUCCAGGGGUAC
>chi-miR-361-3p
UCCCCCAGGUGUGAUUCUGAUU
>chi-miR-362-5p
AAUCCUUGGAACCUAGGUGUGAGU
>chi-miR-362-3p
AACACACCUAUUCAAGGAUUC
>chi-miR-363-3p
AAUUGCACGGUAUCCAUCUGCG
>chi-miR-365-3p
UAAUGCCCCUAAAAAUCCUUAU
>chi-miR-369-5p
AGAUCGACCGUGUUAUAUUCG
>chi-miR-369-3p
AAUAAUACAUGGUUGAUCUUU
>chi-miR-374a-5p
UUAUAAUACAACCUGAUAAGU
>chi-miR-374a-3p
CUUAUCAGGUUGUAUUGUAAUU
>chi-miR-374b-5p
AUAUAAUACAACCUGCUAAGUG
>chi-miR-374b-3p
CUUAUCAGGUUGUAUUAUCAUU
>chi-miR-376a
GUAGAUUCUCCUUCUAUGAGU
>chi-miR-376b-5p
GGUGGAUAUUCCUUCUAUGUUU
>chi-miR-376b-3p
AUCAUAGAGGAAAAUCCAU
>chi-miR-376c-3p
AACAUAGAGGAAAUUCCACGU
>chi-miR-376d
AUCAUAGAGGAAAAUCCACAU
>chi-miR-376e-3p
AACAUAGAGGAAAAUCCACAUU
>chi-miR-377
AAUCACACAAAGGCAACUUUUG
>chi-miR-378-5p
CUCCUGACUCCAGGUCCUGUGU
>chi-miR-378-3p
ACUGGACUUGGAGUCAGAAGGC
>chi-miR-379-5p
UGGUAGACUAUGGAACGUAGG
>chi-miR-379-3p
UAUGUAACAUGGUCCACUAAC
>chi-miR-380-5p
AUGGUUGACCACAGAACAUGCGC
>chi-miR-380-3p
UAUGUAAUGUGGUCCACGUCU
>chi-miR-381
UAUACAAGGGCAAGCUCUCUGU
>chi-miR-382-5p
GAAGUUGUUCGUGGUGGAUUCG
>chi-miR-382-3p
AAUCAUUCACGGACAACACUU
>chi-miR-383
AGAUCAGAAGGUGAUUGUGGCUU
>chi-miR-3955-5p
UUUGAUGGCUGAUCCUCUCACU
>chi-miR-3955-3p
UGGGAUUUUAGUCCAUCAUAGAG
>chi-miR-3958-5p
GGUCUGAGAUGUUCGAAAGG
>chi-miR-3958-3p
AGAUAUUGCACGGUUGAUCUCU
>chi-miR-3959-5p
GGUUGAUCAGAGAACAUACAUU
>chi-miR-3959-3p
UGUAUGUCAACUGAUCCACAGU
>chi-miR-409-5p
AGGUUACCCGAGCAACUUUGCAU
>chi-miR-409-3p
GAAUGUUGCUCGGUGAACCCC
>chi-miR-410-5p
CGCCACUUUGGGUACUUGAGGAG
>chi-miR-410-3p
AAUAUAACACAGAUGGCCUGU
>chi-miR-411a-5p
AUAGUAGACCGUAUAGCGUAC
>chi-miR-411a-3p
UAUGUAACACGGUCCACUAAC
>chi-miR-411b-5p
UGGUCGACCAUAAAACGUACGU
>chi-miR-411b-3p
UAUGUCACAUGGUCCACUAAU
>chi-miR-412-5p
UGGUCGACCAGUUGGAAAGUAAU
>chi-miR-412-3p
ACUUCACCUGGUCCACUAGCU
>chi-miR-421-3p
AUCAACAGACAUUAAUUGGGCGC
>chi-miR-423-5p
UGAGGGGCAGAGAGCGAGACUUU
>chi-miR-423-3p
AGCUCGGUCUGAGGCCCCUCAGU
>chi-miR-424-5p
CAGCAGCAAUUCAUGUUUUGA
>chi-miR-424-3p
CAAAACGUGAGGCGCUGCUAU
>chi-miR-425-5p
AAUGACACGAUCACUCCCGUUGA
>chi-miR-425-3p
CAUCGGGAAUGUCGUGUCCGCC
>chi-miR-429
UAAUACUGUCUGGUAAUGCCG
>chi-miR-432-5p
UCUUGGAGUAGGUCAUUGGGUGG
>chi-miR-432-3p
ACUGGAUGGCUCCUCCAUGUCU
>chi-miR-433
AUCAUGAUGGGCUCCUCGGUGU
>chi-miR-449a-5p
UGGCAGUGUAUUGUUAGCUGG
>chi-miR-449a-3p
UCAGCUAACAUGCAACUGCUAUC
>chi-miR-449b-5p
AGGCAGUGUAUUGUUAGCUGGC
>chi-miR-449b-3p
AGCCACAACUGCCCUGCCACUU
>chi-miR-449c
AGGCAGUGCAUCUCUAGCU
>chi-miR-450-5p
UUUUGCGAUGUGUUCCUAAU
>chi-miR-450-3p
AUUGGGAACAUUUUGCAU
>chi-miR-451-5p
AAACCGUUACCAUUACUGA
>chi-miR-451-3p
UUUAGUAAUGGUAACGGUUCU
>chi-miR-454-5p
ACCCUAUCGAUAUUGUCUCUG
>chi-miR-454-3p
UAGUGCAAUAUUGCUUAUAGGGU
>chi-miR-455-5p
UAUGUGCCUUUGGACUACAUCG
>chi-miR-455-3p
GCAGUCCAUGGGCAUAUACACU
>chi-miR-483
CACUCCUCUCCUCCCGUCUUCU
>chi-miR-485-5p
AGAGGCUGGCCGUGAUGAAUUC
>chi-miR-485-3p
AGUCAUACACGGCUCUCCUCUCU
>chi-miR-487a-5p
AGCCUUUGGUACUUGAAGA
>chi-miR-487a-3p
AAUCAUACAGGGACAUCCAGUU
>chi-miR-487b-5p
CUAACCUUUGGUACUUGGAGA
>chi-miR-487b-3p
AAUCGUACAGGGUCAUCCACUU
>chi-miR-490
CAACCUGGAGGACUCCAUGCUGU
>chi-miR-491-5p
AGUGGGGAACCCUUCCAUGAGG
>chi-miR-491-3p
CUUAUGCAAGAUUCCCUUCUAC
>chi-miR-493-5p
UUGUACAUGGUAGGCUUUCAUU
>chi-miR-493-3p
UGAAGGUCUACUGUGUGCCAGG
>chi-miR-494
UGAAACAUACACGGGAAACCUCU
>chi-miR-495-3p
AAACAAACAUGGUGCACUUCUU
>chi-miR-496-5p
GAGUCGGGUACUCGAAUGGA
>chi-miR-496-3p
UGAGUAUUACAUGGCCAAUCU
>chi-miR-497-5p
AGCAGCACACUGUGGUUUGUAC
>chi-miR-497-3p
UCCAAACCACACUGUGAUGUU
>chi-miR-499-5p
UUAAGACUUGCAGUGAUGUUU
>chi-miR-499-3p
GAACAUCACAGCAAGUCUGUGC
>chi-miR-500-5p
UAAUCCUUGCUACCUGGGUGAGA
>chi-miR-500-3p
AUGCACCUGGGCAAGGAUUCU
>chi-miR-502b-5p
UAAUUCUUGCUCCCCAGGUGAG
>chi-miR-502b-3p
AUCCACCUGGGCAAGGAUUCUGAA
>chi-miR-504
AGACCCUGGUCUGCACUCUGU
>chi-miR-505-3p
UCAACACUUGCUGGUUUCCUCU
>chi-miR-532-5p
CAUGCCUUGAGUGUAGGACCGU
>chi-miR-532-3p
CCUCCCACACCCAAGGCUUGC
>chi-miR-542-5p
UCGGGGAUCAUCAUGUCACGAGA
>chi-miR-542-3p
UGUGACAGAUUGAUAACUGA
>chi-miR-543-5p
ACCUGUGGUGCUUAAGGAG
>chi-miR-543-3p
AAACAUUCGCGGUGCACUUCU
>chi-miR-544-5p
UCUUGUUAAAAGGCAGAUUCU
>chi-miR-545-5p
CUCAGUAAAUGUUUAUUGGAU
>chi-miR-545-3p
UCAACAAACAUUUAUUGUGUGC
>chi-miR-582-5p
UACAGUUGUUCAACCAGUUACU
>chi-miR-592
UUGUGUCAAUAUGCGAUGAUGU
>chi-miR-628-5p
AUGCUGACAUAUUUACUAGAGGG
>chi-miR-655
AUAAUACAUGGUUAACCUCUCU
>chi-miR-656
AAUAUUAUACAGUCAACCUCU
>chi-miR-660
UACCCAUUGCAUAUCGGAGCUGU
>chi-miR-665
ACCAGUAGGCCGAGGCCCCU
>chi-miR-671-5p
AGGAAGCCCUGGAGGGGCUGGAGG
>chi-miR-671-3p
UCCGGUUCUCAGGGCUCCACC
>chi-miR-7-5p
UGGAAGACUAGUGAUUUUGUUGUU
>chi-miR-7-3p
AACAAAUCACAGUCUGCCAUA
>chi-miR-708-5p
AAGGAGCUUACAAUCUAGCUGGG
>chi-miR-708-3p
CAUCUAGACUGUGAGCUUCUAGA
>chi-miR-758
UUUGUGACCUGGUCCACUAACC
>chi-miR-767
UGCACCAUGGUUGUCUGAGCAU
>chi-miR-873-5p
UGCAGGAACUUGUGAGUCU
>chi-miR-873-3p
GAGGCUGAUGAGUUCCCGGGAA
>chi-miR-874-5p
CGGCCCCACGCACCAGGGUAAGA
>chi-miR-874-3p
CUGCCCUGGCCCGAGGGACCGAC
>chi-miR-876-5p
UGGAUUUCUUUGUGAAUCACC
>chi-miR-876-3p
UGGUGGUUUACAAAGUAAUUC
>chi-miR-877-5p
GUAGAGGAGAUGGCGCAGGGG
>chi-miR-877-3p
UCCUCUUCUCCCUCCUCCCAGG
>chi-miR-9-5p
UCUUUGGUUAUCUAGCUGUAUGA
>chi-miR-9-3p
AUAAAGCUAGAUAACCGAAA
>chi-miR-92a-5p
AGGUUGGGAUCAGUUGCAAUGCU
>chi-miR-92a-3p
UAUUGCACUUGUCCCGGCCUGU
>chi-miR-93-5p
CAAAGUGCUGUUCGUGCAGGUAG
>chi-miR-93-3p
ACUGCUGAGCCAGCACUUCCCGA
>chi-miR-96
UUUGGCACUAGCACAUUUUUG
>chi-miR-98-5p
UGAGGUAGUAAGUUGUAUUGUU
>chi-miR-98-3p
CUAUACAACUUACUACUUUCCC
>chi-miR-99a-5p
AACCCGUAGAUCCGAUCUUGU
>chi-miR-99a-3p
CAAGCUCGCUUCUAUGGGUCUGU
>chi-miR-99b-5p
CACCCGUAGAACCGACCUUGCG
>chi-miR-99b-3p
CAAGCUCGUGUCUGUGGGUC

## Sheet: annotated miRNA precursors seq
Supplementary file 5 mapped annotated miRNA precursors sequence information
>chi-let-7a
AGACUGACGGCCCUUUGGGGUGAGGUAGUAGGUUGUAUAGUUUGGGGCUCUGCCCUGCUAUGGGAUAACUAUACAAUCUACUGUCUUUCCUGAAGUGGCUGUAAUA
>chi-let-7b
GGCGGGGUGAGGUAGUAGGUUGUGUGGUUUCAGGGUAGUGAUGUUGCCCCCUCGGAAGAUAACUAUACAACCUACUGCCUUCCUUGAGGGGCCCAGU
>chi-let-7c
GAAGCUGUGUGCAUCCGGGUUGAGGUAGUAGGUUGUAUGGUUUAGAGUUACACCCUGGGAGUUAACUGUACAACCUUCUAGCUUUCCUUGGAGCACACUUGAGCCAUC
>chi-let-7d
AAUGGGUUCCUAGGAAGAGGUAGUAGGUUGCAUAGUUUUAGGGCAGGGAUUUUGCCCACAAGGAGGUAACUAUACGACCUGCUGCCUUUCUUAGGGCCUUAUUAU
>chi-let-7e
ACCUGCCGCGCCCCCCGGGCUGAGGUAGGAGGUUGUAUAGUUGAGGAGGACACCCAAGGAGAUCACUAUACGGCCUCCUAGCUUUCCCCAGGCUGCGCCCUGCACGGGA
>chi-let-7f
AAAAGAUUGCUCUAUCAGAGUGAGGUAGUAGAUUGUAUAGUUGUGGGGUAGUGAUUUUACCCUGUUCAGGAGAUAACUAUACAAUCUAUUGCCUUCCCUGAGGAGUAGAC
>chi-let-7g
CCUUUUGCCUGAUUCCAGGCUGAGGUAGUAGUUUGUACAGUUUGAGGGUCUAUGAUACCACCCGGUACAGGAGAUAACUGUACAGGCCACUGCCUUGCCGGGAACAG
>chi-let-7i
CCCGACACCAUGGCCCUGGCUGAGGUAGUAGUUUGUGCUGUUGGUCGGGUUGUGACAUUGCCCGCUGUGGAGAUAACUGCGCAAGCUACUGCCUUGCUAGUGCUGGUG
>chi-mir-1
UACCUGCUUGGGAAACAUACUUCUUUAUGUGCCCAUAUGGACCUGCUAAGCUAUGGAAUGUAAAGAAGUAUGUAUUUCAGGUCGGGAACUCUC
>chi-mir-100
AGGCCUGUUGCCACAAACCCGUAGAUCCGAACUUGUGGUGAUAGUGCACACAAGCUUGUGUCUAUAGGUAUGUGUCUGUGGGC
>chi-mir-101
AGGCUGCCCUGGCUCAGUUAUCACAGUGCUGAUGCUGUCCAUUCUAAAGGUACAGUACUGUGAUAACUGAAGGAUGGCAGCCA
>chi-mir-103
GUCUUUGUGCUUUCAGCUUCUUUACAGUGCUGCCUUGUAGCAUUCAGGUCAAGCAGCAUUGUACAGGGCUAUGAAAGAACUAAGAA
>chi-mir-105a
UGUGCAUCGUAGUCAAAUGCUCAGACUCCUGUGGUGGCUGCUCAUGCACCACGGAUGUUUGAGCAUGUGCUACGGUGUCUA
>chi-mir-105b
UGUGCAUCGUGGUCAAAUGCUCAGACUCCUUGGUGGCUGCUUACGCACCACGGAUGUUUGAGCAUGUGCUAUGGUGUCUA
>chi-mir-106a
CCUUGGCCAUGUAAAAGUGCUUACAGUGCAGGUAGCUUUUUGAGAUCUACUGCAAUGCAAGCACUUCUUACAUUACCAUGG
>chi-mir-106b
CCUGCCGGGGCUAAAGUGCUGACAGUGCAGAUAGUGGUCCUGUGUGCUACCGCACUGUGGGUACUUGCUGCUCCAGCAGG
>chi-mir-107
UUCUCUCUGCUUUCAGCUUCUUUACAGUGUUGCCUUGUGGCAUGGAGUUCAAGCAGCAUUGUACAGGGCUAUCAAAGCACAGAGAGC
>chi-mir-10a
AAGAAGAUCUGUCUGUCUUCUGUAUAUACCCUGUAGAUCCGAAUUUGUGUAAGGAAUUUUGUGAUCACAAAUUCGUAUCUAGGGGAAUAUGUAGUUGACAUAAACACUCCGCUCAUUUUUU
>chi-mir-10b
CAGUAACGUUGUCUAUAUAUACCCUGUAGAACCGAAUUUGUGUGGUAUCCUCGUAGUCACAGAUUCGAUUCUAGGGGAAUAUAUGGUCGAUGCAAAAACUUCAC
>chi-mir-1185
AGCUGCCCUUUGGUACUUGAAGAGAGGAUACCCUUUGUAUGUUCACUUUAUUAACGGCGAAUAUACAGAGGGAGACUCUUAUUUGCGUAUCAAACUCUGACUGGGAAGGCGC
>chi-mir-1197
GAGGCGAGGUCGGCAUCCCUUCCUGGUAUUUGAAGACGCGGUUGACCAUGGUGUGUACGCUUUAUUUAUGACGUAGGACACAUGGUCUACUUCUUCUCGAUAUCACAUCUUCGCCUUGGAAGACCUUCC
>chi-mir-122
CCUUAGCAGAGCUGUGGAGUGUGACAAUGGUGUUUGUGUCCAAACUAUCAAACGCCAUUAUCACACUAAAUAGCUACUGUUAGGCAAUCCUUCCC
>chi-mir-1224
CCCUUGGUGAGGACUCGGGAGGUGGAGGGUGGUGCUGCCAGGGCCAGGGCGCCGCCUCAGCUCGCUUCUCCCCCCACCUCCUCUCUCCUCAGGUGCGCUUGCAG
>chi-mir-1248
UUUACCUUCUUGUAUAAGCACUGUGCUAAAAUUACAGAAACCAAGAUAACUUUGGUUUUUGUGAUAAUGCUAGCAGAGUAUUAAACAAGAAGAAGAGGAACUGCA
>chi-mir-1249
UCCUCAGAUUCUUGUUUGCAUGGGGAGGAGGGAGGAGAUGGGCCACGUUCCCUCUGCCUGGAACGCCCUUCCCCCCCUUCUUCACCUAGCGAACUCCUACUCGUCCUUCAAGAC
>chi-mir-124a
AUCAAGAUCAGACUCUGCCCUCCGUGUUCACAGCGGACCUUGAUUUAAUGUCAUACAAUUAAGGCACGCGGUGAAUGCCAAGAGCGGAGCCUACGGGCGGCUGCACUUGAA
>chi-mir-125a
CGUCCCUGAGACCCUUUAACCUGUGAGGACGUCCAGGGUCACAGGUGAGGUUCUUGGGAGCCUGGCGUCCGGCC
>chi-mir-125b
GACUUUUCCUAGUCCCUGAGACCCUAACUUGUGAGGUAUUUUAGUAACAUCACAAGUCAGGCUCUUGGGACCUAGGCGGAGGG
>chi-mir-126
GCUGGUGACGGGACAUUAUUACUUUUGGUACGCGCUGUGACACUUCAAACUCGUACCGUGAGUAAUAAUGCGCCGUCAGCAG
>chi-mir-127
CUCGCUUUGAUCACUGUCUCCAGCCUGCUGAAGCUCAGAGGGCUCUGAUUCAGAAAGAUCAUCGGAUCCGUCUGAGCUUGGCUGGUCGGAAGUCUCCUCAUCUGCUUCCUUCGGGUU
>chi-mir-1271
CAGCACCCAGAUCAGUGCUUGGCACCUAGUAAGUACUCAGUAUAUACUUGUUGAGUGCCUGCUAUGUGCCAGGCAUUGUGCUGAGGGCUUUGGGGGGAUCCAGAG
>chi-mir-128
UGUUUAAUAUUUUGCAAUAAUUGGCCUUGUUCCUGAGCUGUUGGAUUCGGGGCCGUAGCACUGUCUGAGAGGUUUACAUUUCUCACAGUGAACCGGUCUCUUUUUCAGCUGCUUCCUGGCUUCUUUUUACUC
>chi-mir-129
AAGCCGGCAGACUCUGCCCUUCGCGAAUCUUUUUGCGGUCUGGGCUUGCUGUACAUAACUCAAUAGCCGGAAGCCCUUACCCCAAAAAGCAUUCGCGGAGGGCGCACU
>chi-mir-1291
GGCCCUGACUGAAGACCUGCAGUUACACUAUAGCUGUUGGUUUCAAACAGAGGCCCAGAGCACUGUCUUCCUG
>chi-mir-1296
CCUACCUAACUGGGUUAGGGCCCUGGCUCCAUCUCCUUUAGGAAAACCUUCUGUGGGGAGUGGGGCUUUGACCCUAACCUAGCUGGGCUGUAACACUGCUGCAUUU
>chi-mir-1306
GCGCUGCCCCGUGGACAGUCUCCACCACCUCCCCUGCAAACGUCCAGUGAUGCAGACGUAAUGGACGUUGGCUCUGGUGGUGAUGGACAGGCCGAACCCCCUG
>chi-mir-1307
CAUCAAGAGUCGGCUGAGUCACUGCCACUGCCUACCAAUCUCGACCGGACCUCGACCGGCUCGUCUAUGUUGCCAAUCGACUCGGCGUGGCGUCGGUCGUGGUAGAUAGGUGGUCAUACAGACGAGUUUUCGAGUGUUGCUUUGGUGAC
>chi-mir-130a
UGCUGCGGGCCGGAGCUCUUUUCACAUUGUGCUACUGUCUGCGCCUGUCACUAGCAGUGCAAUGUUAAAAGGGCAUUGGCCGCGCAGCG
>chi-mir-130b
GGCCUGCCUGACACUCUUUCCCUGUUGCACUACUGUGCGCCCCUGGCAAGCAGUGCAAUGAUGAAAGGGCAUCGGUCGGGCC
>chi-mir-133a
CGGGACCGAAUGCUUUGCUAAAGCUGGUAAAAUGGAACCAAAUCAACUGUUCGAUGGAUUUGGUCCCCUUCAACCAGCUGUAGCUGUGCAUUGAU
>chi-mir-133b
UGCCCCCUGCUCUGGCUGGUCAAACGGAACCAAGUCCGUCUUCCUGAGAGGUUUGGUCCCCUUCAACCAGCUACAGCAGGGCUGGCAAAGCCCAGUCCUUGGAGA
>chi-mir-134
UGGUGUCAGCACCGUUCAGGGUGUGUGACUGGUUGACCAGAGGGGCAAGCACUCCGUUCACCCUCUGGGCUGCCUCGUCACCAACCCUCAGCACCAACCGCACCUGCC
>chi-mir-1343
UGCUGGCUUCGGUGCUGGGGAGCGGCCCCCGGGCGGGCCUCUGCUCUGGCCCCUCCUGGGGCCCGCACUCUCGCUCCGGGC
>chi-mir-135a
AGGCCUCGCUGUUCUCUAUGGCUUUUUAUUCCUAUGUGAUUCUACUGCUCACUCAUAUAGGGAUUGGAGCCGUGGCGCACGGCGGGGGCA
>chi-mir-135b
GCUCUGCUGUGGCCUAUGGCUUUUCAUUCCUAUGUGAUUACUGUUCCAAACUCAUGUAGGGCUAAAAGCCAUGGGUUACAGUGAGGGGCGCGCGCCUACUCCUGC
>chi-mir-136
UCGGAUGAGCCCUCGGAGGACUCCAUUUGUUUUGAUGAUGGAUUCUUACGCUCCAUCAUCGUCUCAAAUGAGUCUUCAGAGGGUUCUAUCAU
>chi-mir-137
GGUCCUCUGACUCUCUUCGGUGACGGGUAUUCUUGGGUGGAUAAUACGGAUUACGUUGUUAUUGCUUAAGAAUACGCGUAGUCGAGGAGAGUACCAGCGGCAGGC
>chi-mir-1388
CCUGGGCAGUGCCUUCAGGACUGUCCAACCUGAGAAUGGUGAGCAUCCAGGGACAAUCUCAGGUUCGUCAGCCCGCAAGGUGCCGUUCCCUC
>chi-mir-140
UGUGUGUCUGUCUCUCUGUGUCCUGCCAGUGGUUUUACCCUAUGGUAGGUUACGUCAUGCUGUUCUACCACAGGGUAGAACCACGGACAGGAUACCGGGGCACCCUCUGCAUCG
>chi-mir-141
GACCGGCUCUGGGUCCAUCUUCCAGCACAGUGUUGGAUGGUCUAAUGGUGAAGCUCCUAACACUGUCUGGUAAAGAUGGCCCCCGGCUGG
>chi-mir-143
GCGUCCUGUCUCCCAGCCUGAGGUGCAGUGCUGCAUCUCUGGUCAGUUGGGAGUCUGAGAUGAAGCACUGUAGCUCGGGAAGGGAGAAGUUGUUCUACAGC
>chi-mir-144
GGGCCCUGACUGGGAUAUCAUCAUAUACUGUAAGUUUGCGAUGAGAUACUACAGUAUAGAUGAUGUACUCGUCCGGGUGCUCCCAGCUCUGGAGCC
>chi-mir-145
CACCUUGUCCUCACGGUCCAGUUUUCCCAGGAAUCCCUUAGAUGCUAAGAUGGGGAUUCCUGGAAAUACUGUUCUUGAGGUCAUGGUU
>chi-mir-1468
GAAGAGGUGGGUGGUUUCUCCGUUUGCCUGUUUUGCUGAUGUUCAUUUGACUUAUUCUCAGCAAAAUAAGCAAAUGGAAAAUUCAUCCAUCAAC
>chi-mir-146a
CCUAUGUGUAUCCUCAGCUUUGAGAACUGAAUUCCAUAGGUUGUGUCAGUGUCAGACCUGUGAAGUUUAGUUCUUUAGCUGGGAUAUCUCUGUCAUCCU
>chi-mir-146b
UAAGAGAACUUUGGCCACCUGGCUCUGAGAACUGAAUUCCAUAGGCUGUGAGCUCUAGCAAAUGCCCUAGGGACUCAGUUCUGGUGCCCGGCUGCGCUACACCAUCAAU
>chi-mir-147
UACUCUAUGAAUCUAGUGGAAACACUUCUGCACAAACUAGAUUAUGGAUACCAGUGUGCGGAAAUGCUUCUGCUACAUUUUUAGGGC
>chi-mir-148a
CAGUUUGGUCUUUUGAGGCAAAGUUCUGAGACACUCCGACUCUGAAUAUGAUAGAAGUCAGUGCACUACAGAACUUUGUCUCUAG
>chi-mir-148b
AUCAUUUCCAGUCACCGUUAGCAUUUGAGGUGAAGUUCUGUUAUACACUCAGGCUGUGGCUCUCUGAAAGUCAGUGCAUCACAGAACUUUGUCUCGAAAGCUUUCUAGC
>chi-mir-150
UCUCUUCUCAUGGCCCUGUCUCCCAACCCUUGUACCAGUGUGUGUCUUGGUCCCUGGUACAGGUACGGGGAGGCAGGGACCUGGGGAUCCCAGCAGC
>chi-mir-151
ACACUUUUCCUGCCCUCGAGGAGCUCACAGUCUAGUACGUCUCAUCCCCUACUAGACUGAAGCUCCUUGAGGACAGGGAUCGUCAUACUCACCU
>chi-mir-153
UGUCUGUCUCCCCUCUCUGUCUCCUCCCUCUUCUCUCUCUCUCACGGCUGCCAGCGUCAUUUUUGUGAUCUGCAGCUAGUAUUCUCACUCCAGUUGCAUAGUCACAAAAGUGAUCACUGGCAGGUGUGGCCGCUGCA
>chi-mir-154a
UGCUAAUCUGCGGGACUUGAAGAUAGGUUAUCCGUGUAGCCUUCGCUUUACUUGUGACGAAUCAUACACGGUUCACCUACUUUUCAGUACCAAAUCCCGCCUUGG
>chi-mir-154b
AGAGAUACUUGGUGGUACUUGAAGAGAGGUCUUCCAUGGUGCAUUCGCUUUAUUCUUUGACGAAUCAUACAUGGUUGACCUUUUUUUAGGUAUCAAAUCUGGCCUUGAA
>chi-mir-155
UUGCUGUGGGCUGUGUGCUAUUAAUGCUAAUCGUGAUAGGGGUUUUUACCUCGGACUGACUCCUACAUGUUAGCAUUAACAGGGCAUGGCGCCUGUUAC
>chi-mir-15a
ACCUUGGAGUAAAGUAGCAGCACAUAAUGGUUUGUGGAUUUUGAAAAGGUGCAGGCCAUAUUGUGCUGCCUCAAAAAUACAAGGAUCUGAUCUUC
>chi-mir-15b
UUGAGGCCUUAAAGUACUGUAGCAGCACAUCAUGGUUUACAUACUACAGUCAAGAUGCGAAUCAUUAUUUGCUGCUCUAGAAAUUUAAGGAAAUUCAU
>chi-mir-16a
GUCAGCAGUGCCUUAGCAGCACGUAAAUAUUGGAGUUAAGAUUCUAAAAUUAUCUCCAGUAUUAACUGUGCUGCUGAAGUAAGGUUGAC
>chi-mir-16b
CUGACAUACUUGUUCCGCUCUAGCAGCACGUAAAUAUUGGGGUAGUAAAAUAAAUAUUAAACACCAAUAUUAUUGUGCUGCUUUAGCGUGACAGGGA
>chi-mir-17
GUCAGAAUAAUGUCAAAGUGCUUACAGUGCAGGUAGUGAUUUGUGCAUCUACUGCAGUGAAGGCACUUGUAGCAUUAUGGUGAC
>chi-mir-1814
AGGCCCUUGCGUUUUGUUUGGGUUUGUUUUCAACAGGCUUGGAAAGGUUGUUGAUGUGCCAAACCUGAACAG
>chi-mir-181b
CUGAUGGCUGCACUCAACAUUCAUUGCUGUCGGUGGGUUUGACUUUGAAUCAACUCACUGAUCAAUGAAUGCAAACUGCGGACCAAACA
>chi-mir-181c
CAAGGGUUUGGGGGAACAUUCAACCUGUCGGUGAGUUUGGGCAGCUCAGGCAAACCAUCGACCGUUGAGUGGACCCCGAGGCCUGGAACUGCC
>chi-mir-181d
UCCCCUCCCUUAGGCCACAGCAAAGGUCACAAUCAACAUUCAUUGUUGUCGGUGGGUUGUGACGGAGACCAGACCCACCGAGGGAUGAAUGUCACUGUGGCUGGGCCAGACACAGCCUCGGGGGAAUGGG
>chi-mir-182
GCCGCCGCCUGCCUCCCACCAUUUUUGGCAAUGGUAGAACUCACACUGGUGAGGUAAUGGGAUCCGGUGGUUCUAGACUUGCCAACUAUGGUGUGAGGGCUCAG
>chi-mir-183
CCAGAGAGCGUGACUCCUGUUCUGUGUAUGGCACUGGUAGAAUUCACUGUGAACAGUCUCGGUCAGUGAAUUACCGAAGGGCCAUAAACAGAGCAGAGACAGAUCCGCGA
>chi-mir-1839
AAUGAAAAGGUAGACAGAACAGGUCUUGUUUGCAAAAUGAAUUUAAGACUUAGUUAUCUACCAACAGCAAUG
>chi-mir-184
CCAGUCACAUCCCCUUAUCACUUUUCCAGCCAGCUUUGUGACUCUAACUGUUGGACGGAGAACUGAUAAGGGUAGGUGAUUGA
>chi-mir-186
UGCUUAUAACUUUCCAAAGAAUUCUCCUUUUGGGCUUUCUGAUUUUAUUUUAAGCCCAAAGGUGAAUUUUUUGGGAAGUUUGAGCU
>chi-mir-187
GGCCGGGCUCCCAACGACACGGUGUGAGACCUCGGGCUACAACACGGGACCCGGGCGCUGCUCCGACCCCUCGUGUCUUGUGUUGCAGCCGGAGGGACGCAGGUCCGCA
>chi-mir-188
UUCCCUGCUCCCUCUCUCACAUCCCUUGCAUGGUGGAGGGUGAGCUUUCUGAAAACCCCUCCCACAUGCAGGGUUUGCAGGAUGGUGAGCCUCGGCUUUUCUUGCUCUCU
>chi-mir-18a
GCUUUUUGUUCUAAGGUGCAUCUAGUGCAGAUAGUGAAGUAGAUUAGCAUCUACUGCCCUAAGUGCUCCUUCUGGCAUAAGAAGUUAUG
>chi-mir-18b
AUAAUGUGUCUCUUGUGUUAAGGUGCAUCUAGUGCAGUUAGUGAAGCAGCUUAUAAUCUACUGCCCUAAAUGCUCCUUCUGGCACAGGCUGCCU
>chi-mir-190a
ACCUGGAUGCCUUUCUGCAGGCCUCUGUGUGAUAUGUUUGAUAUAUUAGGUUGUUAUUUAAUCCAACUAUAUAUCAAACAUAUUCCUACAGUGUCUUGCCCUGUCUCCGGGGGUUCCUAAUAUAGCUCAUAAGGCAACAGG
>chi-mir-190b
UGCUUCUGUGUGAUAUGUUUGAUAUUGGGUUGUUUAAUUAGGAACCAACUAAAUGUCAAACAUAUUCUUACAGCAGUAGGCAA
>chi-mir-191
GGCUGGACAGCGGGCAACGGAAUCCCAAAAGCAGCUGUUGUCUCCAGAGCAUUCCAGCUGCGCUUGGAUUUCGUUCCCUGCUCUCCUGCCUGAGCAGCGUCCUG
>chi-mir-192
CGAGUGCACAGGGCUCUGACCUAUGAAUUGACAGCCAGUGCUCUCGUGUCCCCUCUGGCUGCCAAUUCCAUAGGUCACAGGUAUGUUCGCCUCAAUGCCAGCCACCA
>chi-mir-193a
GCUGUGGUCCCAGAAUCGGGGUUUUGAGGGCGAGAUGAGUUUAUGUUUUAUCCAACUGGCCCACAAAGUCCCGCUUUUGGGGUCAUUCU
>chi-mir-193b
GGAGGCUGUGGUCCCAGAAUCGGGGUUUUGAGGGCGAGAUGAGUUUAUGUUUUAUCCAACUGGCCCACAAAGUCCCGCUUUUGGGGUCAUUCUAGACGGCGAGGGAUUCAG
>chi-mir-194
UUCUUAAUGGCAUCAUCGAUUGUAACAGCAACUCCAUGUGGACUGUGCGUCAAUUUCCAGUGGAGAUGCUGUUACUUUUGAUGGCUGCCAACUCACU
>chi-mir-195
CCCAGCUCCCCUGGCUCUAGCAGCACAGAAAUGUUGGUACUGGGAAGAGAGCCUGCCAAUAUUGGCUGUGCUGCUCCAGGCAGGGUGGUGA
>chi-mir-196a
UGAACUGGAACUGCUGAGUGAAUUAGGUAGUUUCAUGUUGUUGGGCCUGGAUUUCUGAACACAACGACAUUAAACCACCCGACUCACGGCAGUUACUGCUCC
>chi-mir-196b
AACUGGUCGGUGAUUUAGGUAGUUUCCUGUUGUUGGGAUCCACCUUUCUCUCGACAGCACGACACUGCCUUCAUUACUUCAGUUG
>chi-mir-197
UGCUGGAAUCUGUGCUCCGGGGGCUGUGCCGGGUAGAGAGGGCAGUGGGAGGUAAGAGCUCUUCACCCUUCACCACCUUCUCCACCCAGCAGGGCCAGCACACUUUGG
>chi-mir-199a
UGGAAGCUUCUGGAGAUCCUGCUCCGUCGCCCCAGUGUUCAGACUACCUGUUCAGGACAAUGCCGUUGUACAGUAGUCUGCACAUUGGUUAGACUGGGCAAGGGAGAGCA
>chi-mir-199b
CCUCCACUCCGUCUACCCAGUGUUUAGACUAUCUGUUCAGGACUCCCAAAUUGUACAGUAGUCUGCACAUUGGUUAGGCUGGGCUGGGUGAGACCCU
>chi-mir-19a
GCAGUCCUCUGUUAGUUUUGCAUAGUUGCACUACAAGAAGAAUGUAGUUGUGCAAAUCUAUGCAAAACUGAUGGUGGCCUGC
>chi-mir-19b
CACUGUUCUAUGGUUAGUUUUGCAGGUUUGCAUCCAGCUGUGUGAUAUUCUGCUGUGCAAAUCCAUGCAAAACUGACUGUGGUAGUG
>chi-mir-200a
GGGCCUCUGUGGACAUCUUACCGGACAGUGCUGGAUUUCUCAGCUCAACUCUAACACUGUCUGGUAACGAUGUUCAAAGGUGACCCAC
>chi-mir-200b
GCCAUCGCCAUCUUACUGGGCAGCAUUGGAUGGUGUCUGGUCUCUAAUACUGCCUGGUAAUGAUGACGCUGGGGCCCUGC
>chi-mir-200c
GGGUGGGGGCCCUCGUCUUACCCAGCAGUGUUUGGGUGCUGGUUGGGAGUCUCUAAUACUGCCGGGUAAUGAUGGAGGCCCCUGUC
>chi-mir-202
GCCACUCGCUGUUCCUUUUUCCUAUGCAUAUACUUCUUUGAGGGUCUGGCCUAAAGAGGUGUAGGGCAUGGGAAAAUGGGGCCCCGAGGUUCCCCUGC
>chi-mir-204
GGCUACAGUCUUUCUUCAUGUGACUCGUGGACUUCCCUUUGUCAUCCUAUGCCUGAGAAUAUAUGAAGGAGGCUGGGAAGGCAAAGGGACGUUCAAUUGUCAUCAC
>chi-mir-206
UGCUUCCCAAGGCCACAUGCUUCUUUAUAUCCCCAUACGGAUUACUUUGCUAUGGAAUGUAAGGAAGUGUGUGGUUUCGGCGAGCG
>chi-mir-208b
CCCCACCUCCUUCUCCUCUCAGGGAAGCUUUUUGCUCGCGUUAUGUUUCUCAUCCGAAUAUAAGACGAACAAAAGGUUUGUCUGAGGGCAGAGUGCACCCACCUGGGG
>chi-mir-20a
GUGUGACGUGACAGCUUCUGUAGCACUAAAGUGCUUAUAGUGCAGGUAGUGUUUAGUUAUCUACUGCAUUAUGAGCACUUAAAGUACUGCUAGCUGUAGAACUCCAG
>chi-mir-20b
AGUACCAAAGUGCUCACAGUGCAGGUAGUUUUGGCAACAUUCUACUGUAGUGUGGGCACUUCCAGUACUCUUGGA
>chi-mir-21
UGUACCACCUUGUCGGGUAGCUUAUCAGACUGAUGUUGACUGUUGAAUCUCAUGGCAACAGCAGUCGAUGGGCUGUCUGACAUUUUGGUAUC
>chi-mir-211
UCCCCUGGCCGUGUGACCUGUGGGCUUCCCUUUGUCAUCCUUUGCCCAGGGUUCUGAGUGGGGCAGGGACAGCAAAGGGGUGCUCAGUCGUCACCUCCCACAGCACGGAG
>chi-mir-214
GGCCUGGCUGGACGGAGUUGUCAUGUGUCUGCCUGUCUACACUUGCUGUGCAGAACAUCCGCUCACCUGUACAGCAGGCACAGACAGGCAGUCACAUGACAACCCAGCCUGA
>chi-mir-215
AUUCAGAAAUGGUGUACAGGAAAAUGACCUAUGAAUUGACAGACAAUGGGACUAAGUCUGUCUGUCAUUUCUGUAGGCCAAUAUUCUGUAUAUCUCUGCGACUUCAA
>chi-mir-216b
GUGGCAGACUGGAAAAUCUCUGCAGGCAAAUGUGAUGUCACUAAAGAAAUCACACACUUACCCGUAGAGAUUCUACAGUCUGACAU
>chi-mir-217
AAUAUAAUUAACAGAGAUUUUGAUGUCGCAGAUACUGCAUCAGGAACUGAUUGGAUAAGAAUCGGUCACCAUCAGUUCCUCAUGCAUUGCCUUCAGCAUCUAAACAAGCAUCAGUAAAUA
>chi-mir-218
GACCAGUCGCCGCGGGGCUUUCCUUUGUGCUUGAUCUAACCAUGUGGUGGAACGAUGGAAACGGAACAUGGUUCUGUCAAGCACCGCGGAAAGCACCGCGCUCUCCUGCA
>chi-mir-219
ACUCAGGGGCUUCGCCACUGAUUGUCCAAACGCAAUUCUUGUACGAGUCUGCGGCCAACCGAGAAUUGUGGCUGGACAUCUGUGGCUGAGC
>chi-mir-22
CCUCACCUGGCUGAGCCGCAGUAGUUCUUCAGUGGCAAGCUUUAUGUCCUGACCCAGCUAAAGCUGCCAGUUGAAGAACUGUUGCCCUCUGCCCCUGGCUU
>chi-mir-221
CCAACAUCCAGGUCUAGGGCAUGAACCUGGCAUACAAUGUAGAUUUCUGUGUUUGUUGAGCAACAGCUACAUUGUCUGCUGGGUUUCAGGCUACCUGGAAACACGUUCUU
>chi-mir-222
CAGCUGCUGGAAUGUGUAGGUACCCUCAAUGGCUCAGUAGCCAGUGUAGAUCCUGUCUUUUGUAAUCAGUAGCUACAUCUGGCUACUGGGUCUCUGAUGGCAUCUUCUACCU
>chi-mir-223
CCAGCCUUCUGCAGUGCCAUGCUCUGUGUAUUUGACAAGCUGAGUUGGACACUCCAUGUAGUAGUGUCAGUUUGUCAAAUACCCCAAGUGCGGCAUAUGCCUAGCAG
>chi-mir-224
GGGCUUUCAAGUCACUAGUGGUUCCGUUUAGUAGAUGGUUGUACAUUGUUUCAAAAUGGUACCCUAGUGACUACAAAGCCC
>chi-mir-2284b
CUAGGUGUUGGCUGAAAAGUUUGUUCGGGUUAAUCUGUACCAUCUUAUAGAAAAAUCUGAACAAACUUUAUGGCUAACCCAGU
>chi-mir-2284d
AAAUGUUCACUGAAGUUUUUCCAUAGGGUGUCACAGAAGAAACCUGAACAAACUUUUUGGC
>chi-mir-2284e
GCUAUAUUGGGUUAGCCAAAAAGAUCAUUUGGGUUUUUCUGAUGAUGUUAUGGAAAACUUGAAUGAACUCUUUGGUCAACUCAGUAUUAU
>chi-mir-2290
CUCGCCGCUAUUCGGGGAAGUGGGGCACUGGAGAGCGCUUCAGCACUGCCUCUGGUGGUCGGUUUGUGGAUGGGGGCGGG
>chi-mir-2318
UGUCAGGAACCCCGUGUAUGAUGAAUUAUCUGACCCGGCUAUUGCCUCUCAUAUAAUGCUUCUCGUGGCUCUC
>chi-mir-2320
UGUCCCCACGGCACAGGGUCCAGCUGUCGGCCAUAUACCCGAUGGGUCGAUGAUGGUCCCUGUGUUUUGGGGC
>chi-mir-2331
GGGUGGCUUCCGUGCCUGCAGAUGUCUGUGAAUUCCUGAAGGCUGAGACCCUGCAGCCAAAGAAGCUACCC
>chi-mir-2332
CAUAGCAGCUCCAGCACCAUGUGACUGACUGCCUGGCCUGGAGGCCCUCGGUUUAAGGUCUUGGAGACAAAGUG
>chi-mir-2335
GUAGAUAAUGAUGACUAACUGAAUUGAUGACUUUGGGUGUGGUUUAGUGAUCAGUUUCAUGAUUUCUAU
>chi-mir-23a
UGGCCGGCUGGGGUUCCUGGGGAUGGGAUUUGCUGCCUGUCACAAAUCACAUUGCCAGGGAUUUCCAACCGACCC
>chi-mir-23b
GUGCUCUGGCUGCUUGGGUUCCUGGCAUGCUGAUUUGUGACUUAAGAUUAAAAUCACAUUGCCAGGGAUUACCACGCAACCACGACC
>chi-mir-24
GACCCGCCCUCCGGUGCCUACUGAGCUGAUAUCAGUUCUCAUUUUACACACUGGCUCAGUUCAGCAGGAACAGGAGUCGA
>chi-mir-2404
AUUGCACUGCAUGGUAUCUGCAUUCAGCAGUUUGUUCCUGCUGGCUGUUCAAAAGACAGUGCGAUA
>chi-mir-2411
AGAGGAAAUGUGGAGUGACUGUCAGAUGCAGCCAGCAGAAUAAGUGGUUUGGCUGAACUGUCUUACUCCCACAUC
>chi-mir-2432
GACCUCUAAGUCUAGAACCCCUCUGAUUCAGGAUUCUCUGAGUCAGGAUUCUAGGCUUAGAGGUCAUA
>chi-mir-2483
GAGUGAAAAGUUCCGUCAACCAUCCAGCUGUUUGAGGUGAUGCAAACAAACAUCUGGUUGGUUGAGAGAAUUUUUCACUU
>chi-mir-25
CGGGACUGGCCAGUGUUGAGAGGCGGAGACUUGGGCAAUUGCUGGACGCUGCCCCGGGCAUUGCACUUGUCUCGGUCUGACAGUGCCGGCCCCACACUG
>chi-mir-26a
AAGGCCGUGGCCUCGUUCAAGUAAUCCAGGAUAGGCUGUGCAGGUCCCAAGGGGCCUAUUCUCGGUUACUUGCACGCGGACGCGGGCCUG
>chi-mir-26b
ACCCUGCCCGGGACCCAGUUCAAGUAAUUCAGGAUAGGUUGUGUGCUGUCCAGCCUGUUCUCCAUUACUUGGCUCGGGGGCCGGUGCCCUGCAGCCUUGGGGUGAGGG
>chi-mir-27a
UGGCCUGGGGAGCAGGGCUUAGCUGCUUGUGAGCAGGUCCACAUCAAGUCGUGUUCACAGUGGCUAAGUUCCGCCCCCCCGGG
>chi-mir-27b
GCGACGACCUCUCUGACGAGGUGCAGAGCUUAGCUGAUUGGUGAACAGUGACUGGUUUCCGCUUUGUUCACAGUGGCUAAGUUCUGCACCUGAAGAGAAGGUGA
>chi-mir-28
GGUCCUUGCCCUCAAGGAGCUCACAGUCUAUUGAGUUGCCUUUCUGACUUUCCCACUAGAUUGAGAGCUCCUGGAGGGCAGGCACU
>chi-mir-296
AGGACCCUUCCGGAGGGCCCCCCCCAAUCCUGUUGUGCUUGGUUCAGAGGGUUGGGCGGAGGCUUUCCUGAAGGGUCUG
>chi-mir-29a
CCCCUUAGAGGAUGACUGAUUUCUUUUGGUGUUCAGAGUCAAUAUAAUUUUCUAGCACCAUCUGAAAUCGGUUAUAAUGAUUGGGGA
>chi-mir-29b
CUUCUGGAAGCUGGUUUCACAUGGUGGCUUAGAUUUUUCCAUCUUUGUAUCUAGCACCAUUUGAAAUCAGUGUUUUAGGAGUAA
>chi-mir-29c
GAGCAUCACCGGACCCAUCUCUUACACAGGCUGACCGAUUUCUCCUGGUGUUCAGAGUCUGUUUUUGUCUAGCACCAUUUGAAAUUGGUUAUGAUGUAGGGGGGAAAGCAGCAG
>chi-mir-301a
ACUGCUAACGAAUGCUCUGACUUUAUUGCACUACUGUACUUUACAGCUAGCAGUGCAAUAGUAUUGUCAAAGCAUCUGAAAGCAG
>chi-mir-301b
CCUCCUGCUGGCCGCAGGUGCUCUGACGAGGUUGCACUACUGUGCUUUGAGGAGCAGUGCAAUGAUAUUGUCAAAGCAUCCGGGACCAGCCUUGGAG
>chi-mir-30a
UCCCUGUGACAGUGAGCGGCUGUAAACAUCCUCGACUGGAAGCUGUGAGGCUGCAGAAAGGCUUUCAGUCGGAUGUUUGCAGCUGCUGACUGCCGCCCACGUCAGGA
>chi-mir-30b
ACCAAGUUUCCAGUUCAUGUAAACAUCCUACACUCAGCUGUAACACUUGAGUCGGCUGGGAGGUGGAUGUUUACUUCAGCUGACUUGGA
>chi-mir-30c
CAGACUGUAACCAUGCCGUAGUGUGUGUAAACAUCCUACACUCUCAGCUGUGAGCUCGAGGUGGCUGGGAGAGGGUUGUUUACUCCUUCUGCCAUGGAAAACGUC
>chi-mir-30d
AAGUCUGUUGUUGUAAACAUCCCCGACUGGAAGCUGUUCCACACAGCUAAGCUUUCAGUCAGAUGUUUGCUGCUACCGGCU
>chi-mir-30e
UUCUGGGCAGUCUUUGCUACUGUAAACAUCCUUGACUGGAAGCUGUAAGGCGUUGCAAGGAGCUUUCAGUCGGAUGUUUACAGCGGCAGGCUGCCACGGUCAUCCC
>chi-mir-30f
GAGGGCCAGAUACUGUAAACACCCUACACUCUCAGCUGUGCACAGUGAGAAAGCUGGGAGGAGGCUGUUUACUCUCUCUGCCUU
>chi-mir-320
GCGUCUCGCUCGCCUCCGCCUUCUCUUCCCGGUUCUUCCCGGAGUCGGGAAAAGCUGGGUUGAGAGGGCGAAAAAGGAAGAGGGGA
>chi-mir-323a
GGUGUCAGCACUGCUGCUGCUUGGUACUUGGAGAGAGGUGGUCCGUGGCGCGUUCGCUUUAUUUAUGGCGCACAUUACACGGUCGACCUCUUUGCGGUAUCUAAUCCCGCCUUG
>chi-mir-323b
GCGUGCUGCUGCACUUGAUGCUUGAGGAGAGGUUGCCCGUGGCCCGUUCGCAUUCUUCAUGUCGCACAAUACACGGUCGGCCUCUCUUCGGUAUCAAAUCCCACCUUGCA
>chi-mir-324
CUGAACUGGCUAUGCCUCCCCGCAUCCCCUAGGGCAUUGGUGUAAAGCUGGAGACCCACUGCCCCAGGUGCUGCUGGGGGUUGUAGUCUGACCC
>chi-mir-326
GGAGCCUCGUCUGUCUGUUGGGCUGGAGGCAGGGCCUUUGUGAAGGCGGGUUGUGCUCAGAUCGCCUCUGGGCCCUUCCUCCAGCCCAGAGGCGGAUUCACC
>chi-mir-328
CUGUUUCGGAGCCUGGAGCGGGGGGGCAGGAGGGGCUCAGGGAGAUAGUGUGUGCUGCCCCUGGCCCUCUCUGCCCUUCCGUCCCCCGUUCCUG
>chi-mir-329a
CAGUGUAAUUGGUGGUACUUGAGGAGAGGUUUUCUAGGUCUCCGUUUCUUUCAUGAGGAUGAAACACACCUGGUUAACCUUUUUUCCAGUAUCAGAUCCCACCUUGG
>chi-mir-329b
CACUGGUGUUCUGGUCAGUGUUCACCCAUGGUACCUGAAGAGAGGUUUUCUGGGUUUCUGUUUCUUUAAUGAGGAUGAAACACACCUGGUUAACCUCUUUUCCAGUAUCAAAUCCCAUCUUGAA
>chi-mir-330
UCGUGCUGUGUGAUCUUUGGCGAUCACUGCCUCUCUGGGCCUGUGUCUUAGGCUCUGCAAGAUCAACCGAGCAAAGCACACGGCCUGCAGAGAGGCAGCGCUCCGCUC
>chi-mir-331
CACUCCCAAGGAGUUUGGUUUUGUUUGGGUUUGUUCUAGGUAUGGUCCCAGGGAUCCCAGAUCAAACCAGGCCCCUGGGCCUAUCCUAGAACCAACCUAAACUCGCGCAUC
>chi-mir-335
CUUUUGGGCGGGGGUCAAGAGCAAUAACGAAAAAUGUUUGUCAUAAACCGUUUUUCAUUAUUGCUCCUGACCUCCUCUCAUUUGCUGUAUUC
>chi-mir-338
GCACGGGCCGUCCUCCCCAACAAUAUCCUGGUGCUGAGUGAUGACACACGCAACUCCAGCAUCAGUGAUUUUGUUGAAGAGGGCAGCUGCCA
>chi-mir-33a
UGCUGCGGUGCAUUGUAGUUGCAUUGCAUGUUCCGGCGGCACCGUGCAAUGUUUCCACAGUGCAUCACAGAGGCCUG
>chi-mir-33b
GCGGGCGGCCCCGCGGUGCAUUGCUGUUGCAUUGCAUGUGUGAGGCAGGUGCAGUGCCUCGGCAGUGCAGCCCGGAGCCGGCCCCUGGCACCGC
>chi-mir-340
GUUUGUACCUGGUGUGAUUAUAAAGCAAUGAGACUGAUUGUCAUGUGUCGUUUGUGGGAUCCGUCUCAGUUACUUUAUAGCCAUACCUGGUAUCUUAUACCACAGA
>chi-mir-342
CGAGGCGAGGGGUGCUAUCUGUGGUUGAGGACACGGCAAAUGGAACUGUCUCACACAGAAAUCGCACCCAUCUCCUCGGCCC
>chi-mir-3431
AUACCCAAUGAAUGCGAAAACCUCAGUCAGCCUUGUGGAUGUAUGUUCUGCAGACCUGACAUCUAGAGGACUGACUGAAAUUUUCACUUUCAGCUAA
>chi-mir-3432
CAGCCGACGUUGCGGCAUGCGGGAUCUUUAGUUGUGGCGUGUGCAUUCUUAGUUGCAGCAACUAAAGAUCCCUCAGGCUGCAGUGAAGAUCAGA
>chi-mir-345
GAGACCCAAACCCAGGUCUGCUGACUCCUAGUCCAGUGCUUGUGAUGGCUGGUGGGCCCUGAACUAGGGGUCUGGAGGCCUGGGUUUGAAUAUCACCAGCC
>chi-mir-346
GGUCUCUGUGUUGGGCGUCUGUCUGCCCGCAUGCCUGCCUCUCUGUUGCUCUGAAGGAGGCAGGGGCUGGGCUUGCAGCUGCCUGGGCAGAGCGGAUCCUGCGUGGGACA
>chi-mir-34a
GGCCAGCUGUGAGUGUUUCUUUGGCAGUGUCUUAGCUGGUUGUUGUGAGUAAUAAUGCAGGAAGCAAUCAGCAAGUAUACUGCCCUAGAAGUGCUGCACGUUGUGGG
>chi-mir-34b
GCCCGGUGCUCGGUUUGUAGGCAGUGUAAUUAGCUGAUUGUACUCUCAUGCUUACAAUCACUAGUUCCACUGCCAUCAAAACAAGGCACAGCAUCACCCGCCGCCC
>chi-mir-34c
UGAGUCUAGUUACUAGGCAGUGUAGUUAGCUGAUUGCUAAUAAUACCAAUCACUAACCACACGGCCAGGUAAAAAGAUUUGGGAAUUCAUCCAAAUGAGCUG
>chi-mir-361
CCUGGGAUUUGGGAGCUUAUCAGAAUCUCCAGGGGUACUUAUAAUUUGAAAAAGUCCCCCAGGUGUGAUUCUGAUUUGCUUCCUUCUCCUCCUCCU
>chi-mir-362
GAGCCUUCUUGUCUGCUCCCCCUCUCGAAUCCUUGGAACCUAGGUGUGAGUGCUGCUCUAGUGCAACACACCUAUUCAAGGAUUCAAAGAGGCUGAGC
>chi-mir-363
UUGUAAAAUGACCUGUUUUGCUGUUGUCGGGUGGAUCACGAUGCAAUUUUGAUUAGUAUAAUAGGAGAAAAAUUGCACGGUAUCCAUCUGCGAACCGCAGGACCCUUGUUG
>chi-mir-365
AGAGUGCUCGAGGACAGCAAGAAAAAUGAGGGACUUUCAGGGGCAGCUGUGUUUUCUGACUCAGUCAUAAUGCCCCUAAAAAUCCUUAUUGUUCUUGCAGUGUGCAUCAGG
>chi-mir-369
AGCAUCUCUCCUGGUACCUGAAGGGAGAUCGACCGUGUUAUAUUCGCUUUAUUGACUUCGAAUAAUACAUGGUUGAUCUUUUCUCAGUAUCAAAUCUCACCUUGGAG
>chi-mir-374a
CUGGAGCAGCGCCCCCUGGAAGUGAAUUUUACAUCGGCCAUUAUAAUACAACCUGAUAAGUGUUACAGCACUUAUCAGGUUGUAUUGUAAUUGUCUGUGUAUAUGCCUGUC
>chi-mir-374b
GAAGAAAUCCUACUCGGAUGGAUAUAAUACAACCUGCUAAGUGUCCUAGCACUUAUCAGGUUGUAUUAUCAUUGUCCGUGUCUAUGGCUCUCGUCUACCAGACUCUAAAUUCC
>chi-mir-376a
UCCUGGACAGAAUCCUUCUUUGGUAUUUAAAAGGUAGAUUCUCCUUCUAUGAGUACAUUAUUUACGAUUAAUCAUAGAGGAAAAUCCACGUUUUCAGUAUCAAAUGCUGCUUGGA
>chi-mir-376b
UCUUUCUUUGGUAUUUAAAAGGUGGAUAUUCCUUCUAUGUUUACGUGAUUCAUAGAUAAUCAUAGAGGAAAAUCCAUGUUUUCAGUAUCAAAUGCUACUCUGGA
>chi-mir-376c
GGACUAAAUCCUUCUUUGGUAUUUAAAAGGUGGAUAUUCCUUCUAUGUUUAUGUUAUUUAUGGUUAAACAUAGAGGAAAUUCCACGUUUUCAGUAUCAAAUGCUGCUUGGAA
>chi-mir-376d
GGGAUCCAUCCUCUUUGGUAUUUAAAAGGUAGAUUUUCCUUCUAUGGUUACGGGUUUGGUGAUUAAUCAUAGAGGAAAAUCCACAUUUUCAGUAUCAAAUGCUGCUUUGG
>chi-mir-376e
GCUCAAUGUUUGAUAUUCAAAAGGUGGAUAUUCCUUCUAUGUUUACAGGAUUGACAGCUAAACAUAGAGGAAAAUCCACAUUUUAAGUAUCUAAAUUUGCUUUUGA
>chi-mir-377
AAGAGGUAUCUUGGUGCUCAGGCCCUGCUGACAUUUGAUCCUUGAGCAGAGGUUGCCCUUGGUGAAUUCGCUUUAUUUAUGUUGAAUCACACAAAGGCAACUUUUGUUUGAGUAUCAAAUCCUGCUUGGGA
>chi-mir-378
GCAGCCAGUGGGUGACAGAGCCACCCAGGGCUCCUGACUCCAGGUCCUGUGUGUUACCUCGAAAUAGCACUGGACUUGGAGUCAGAAGGCCUGAGUGGAAUCGCCUUCCC
>chi-mir-379
CCUGAUUCUGGGGUCAGCACCACUCCACGGUUCCUGCAGAGAUGGUAGACUAUGGAACGUAGGCUGUGUGAUUUCUGACCUAUGUAACAUGGUCCACUAACUCUCAGUAUCCAAUCCGUCCUCGGAGGGC
>chi-mir-380
CCUUCCCACGGUACCUGAAAAGAUGGUUGACCACAGAACAUGCGCUGUCUCUAUGUCGUAUGUAAUGUGGUCCACGUCUUCUCAAUAUCAAAUUCAGUCGCAG
>chi-mir-381
AGCGAUGGACCUGCCCAAUGCUACUACUGUUUGGUACUUAAAGCGAGGUUGCCCUUUGUAUAUUCGGUUUUUUGACGUAGAAUAUACAAGGGCAAGCUCUCUGUGAGUAUCAAACCUUGGACCCAGUC
>chi-mir-382
CCCUGCUCUGUCUUGCCUCUGCCUUUCUGUGGUACUUGAAGAGAAGUUGUUCGUGGUGGAUUCGCUUUACUUAUGACGAAUCAUUCACGGACAACACUUUUUUCAGUACCAAAUACUACCUCUAAG
>chi-mir-383
CUCCACGUCACCUGCUCCUCAGAUCAGAAGGUGAUUGUGGCUUUGGGUGGAUAUUAAUCAGCCACAGCACUGCCUGGUCAGAAAGAGCAAGUGUCCUAGCCUUUUACCUCA
>chi-mir-3955
AUGGUUUGAAAGUGUGGGAUACAUUUGAUGGCUGAUCCUCUCACUACUUUAUACCUUGGGUAGUGGGAUUUUAGUCCAUCAUAGAGCAAGCAGAUUUGUUUUCACC
>chi-mir-3958
CUGGUCUGAGAUGUUCGAAAGGAGGUUGUCCGUGAUGUAUUUGCUUUAUUUGUGGCAGAUAUUGCACGGUUGAUCUCUUUUCUUCAUCAAAUGCCUUCUUGAAG
>chi-mir-3959
AUGGUCCGUGAUAGGGGAGUGGAUGGUUGAUCAGAGAACAUACAUUUUGUCAAUGAUGUAUGUCAACUGAUCCACAGUCCCUCCCUAUCCAGUCACUUCUC
>chi-mir-409
CCUCUCCAUGGUACGCGGGGAGAGGUUACCCGAGCAACUUUGCAUCUGGACGACGAAUGUUGCUCGGUGAACCCCUUUUCGGUAUCAAAAUCCAUCAGAGAGGCCAUCUGGGAG
>chi-mir-410
CACCUGCGGUCUGUGGAGUAGGCGCCACUUUGGGUACUUGAGGAGAGGUUGUCUGUGAUGAGUUCGCUUUAUUAAUGACGAAUAUAACACAGAUGGCCUGUUUUCAGUACCACCCACCCCUCGUG
>chi-mir-411a
CCCCAGCCUCUGUCCUCGGCGUCCCUGUGUGGUACUCGGAGAGAUAGUAGACCGUAUAGCGUACGCUUUAUCUGUGACGUAUGUAACACGGUCCACUAACCCUCAGUAUCAAAUCCGUCCUCGAGGC
>chi-mir-411b
CCAUUUCGCUGUAUGUGGAGAGAUGGUCGACCAUAAAACGUACGUGUGCUUUAUGACGUAUGUCACAUGGUCCACUAAUUCUCAGCAUCAGUCAGCCUGAGG
>chi-mir-412
AGGGAAGAACGUCAGUACCAGCAACCACUCGGGUACAGGACGGAUGGUCGACCAGUUGGAAAGUAAUUGUUUCUAAUGUACUUCACCUGGUCCACUAGCUGUCCGUACCCACUGCAGCCUGC
>chi-mir-421
GUAUUCGCAGUGCCUAAUUCGGUGCACAUUGUAGGCCUCAUUAAAUGUUUGUUGAAUGAAAAAAUGAAUCAUCAACAGACAUUAAUUGGGCGCCUGCUCUGUGAUCUCCAUG
>chi-mir-423
ACUUGUGAGGAAAUAAAGGAAGUUAGGCUGAGGGGCAGAGAGCGAGACUUUUCUAUUUUCCAAAAGCUCGGUCUGAGGCCCCUCAGUCUUGCUUCCUACCCCGCGCUUGAGUUUCUCCCC
>chi-mir-424
UCGUUGACUCCAAGGGGAUACAGCAGCAAUUCAUGUUUUGAAGUGCUUUAAACGGUUCAAAACGUGAGGCGCUGCUAUACCCCCUUGCGAGGAAGUAGGAAGGUGGGGU
>chi-mir-425
AAAGUGCUUUGGAAUGACACGAUCACUCCCGUUGAGUGGGCACCCAAGAAGCCAUCGGGAAUGUCGUGUCCGCCCAGUGCUCUUUC
>chi-mir-429
AGCCUGCCGAUGGGCGUCUUACCAGACACGGUUAGAUCUGGUCCUUCUGUCUAAUACUGUCUGGUAAUGCCGUCCAUCCCCGGC
>chi-mir-432
GCAUGACUCCUCCAAGUCUUGGAGUAGGUCAUUGGGUGGAUCCUUUAUUUCCCUAUGUGGGCCACUGGAUGGCUCCUCCAUGUCUUGGCG
>chi-mir-433
ACCCAGUGGCCGGGGAGAAGUACGGUGAGCCUGUCAUUGUUCAGAGAGGCUAGAUCCUCCUUGUUGAGAAGGAUCAUGAUGGGCUCCUCGGUGUUCUCCAGGUAGCGGCACCACACCAUGAAGGCAGCCC
>chi-mir-449a
UGUGUGAUGGGUUGGCAGUGUAUUGUUAGCUGGUUGAAUAUGUGAGUGCCAUCAGCUAACAUGCAACUGCUAUCUUAUUGCAUGUAUA
>chi-mir-449b
UGACCUGAAUCAGGUAGGCAGUGUAUUGUUAGCUGGCUGCUUUGGGUCAAUUCAGCAGCCACAACUGCCCUGCCACUUGCUUCUGGAUAAAUUCUUC
>chi-mir-449c
AAGCUUGAAUGUGUCAGGUAGGCAGUGCAUCUCUAGCUGGCUGUUAAUAUUUCAUUUUAACAGUUGCUAGUUGCACUCCCCGCUGUUGCAUUCAUAAUCUU
>chi-mir-450
CAAAGAAAGAUGCUAAACUAUUUUUGCGAUGUGUUCCUAAUAUGUAAUCUAAAUGUAUUGGGAACAUUUUGCAUUCAUAGUUUUGUAUCAAUA
>chi-mir-451
CUUGGGGUGGCGAGGAAACCGUUACCAUUACUGAGUUUAGUAAUGGUAACGGUUCUCUUGCUGCACCCAGA
>chi-mir-454
CUGUUUAUUACCAGAUCCUAGAACCCUAUCGAUAUUGUCUCUGCUGUGUAAAUAGCUCUGAGUAGUGCAAUAUUGCUUAUAGGGUUUUGGUGUUUGGGAAGAACAAUGGGCAGG
>chi-mir-455
GCGAGUGCCCGCGCCCUUCCCUGGCGUGAGGGUAUGUGCCUUUGGACUACAUCGUGGAAGCCAGCACCAUGCAGUCCAUGGGCAUAUACACUUGCCUCAAGGCCUAUGUCAUC
>chi-mir-483
GGGGAGGGCGGGAAGAAAGGAGGGCGUGGUCUGUGCAGCUCCUCACUCCUCUCCUCCCGUCUUCUCCU
>chi-mir-485
CAAGUGUCCACUUAUGGUACUUGAAGAGAGGCUGGCCGUGAUGAAUUCGAUUCAUCAAAGCGAGUCAUACACGGCUCUCCUCUCUUUUAGUGUCAAAUUCUGCCUCGGAGGGCUU
>chi-mir-487a
GUUAGCCUUUGGUACUUGAAGAGUGGUUAUCCCUGCUGUGUUCGCUGUAUUUAUGACGAAUCAUACAGGGACAUCCAGUUUUUCAGUAUCAAAUACUGCUCUG
>chi-mir-487b
UUUCUUUCCCGUGCUAACCUUUGGUACUUGGAGAGUGGUUAUCCCUGUCCUGUUCGUUUUACUCAUGUCGAAUCGUACAGGGUCAUCCACUUUUUCAGUAUCAAGAGCGCAGACCGUA
>chi-mir-490
UGGAGACCUUGCUGGUUUGGAAAGUUCAUUGUUCGACACCAUGGAUCUCCAGGUGGGUCACGUUUAGAGAUACACCAACCUGGAGGACUCCAUGCUGUUGAGCUGUUCACAAGCAGCGGACACUUCUA
>chi-mir-491
GGGAAUUGACUUAGCUGGGUAGUGGGGAACCCUUCCAUGAGGAGUAGAACACUCCUUAUGCAAGAUUCCCUUCUACCUGACUGGGUUGGAGUCAUAUCCUG
>chi-mir-493
GGGGCUCCCUCUGGCCCCCAGGGCCUUGUACAUGGUAGGCUUUCAUUCAUUCGUUUGCACAUUCGGUGAAGGUCUACUGUGUGCCAGGCCCUGUGCCAGGCAGCAAGUAAAUGGA
>chi-mir-494
UUUUUGACCAGGGCUUAUCUUCGAUACUUGAAGGAGAGGUUAUCCGUGUUGUCUUCUCUUUAUUUAUGAUGAAACAUACACGGGAAACCUCUUUUUUAGUAUCAAAUCCCACC
>chi-mir-495
GCACGUCCGUGCCCAUCAGGGCUGACCGCUGGUACCUGAAAAGAAGUCGCCCAUGUUCUUUUCGCUUGAUAUGUGACGAAACAAACAUGGUGCACUUCUUUUUCGGUGUCAAAUCUCAGCG
>chi-mir-496
GACACGUCAGAAGCCAGCAUCCGAGUCGGGUACUCGAAUGGAGGUUGUCCAUGGUGUGUUCAUUUUAUUUAUGAUGAGUAUUACAUGGCCAAUCUCCUUUCAGUACUAAAUUCUUCUUGGG
>chi-mir-497
CCACCCCAGUCCUGCUCCCGCCCCAGCAGCACACUGUGGUUUGUACGGCACUGUGGCCACGUCCAAACCACACUGUGAUGUUAGAGCGAGGGUGGGGGAGGCGCCGCUGAGGC
>chi-mir-499
UCUGUCCCCUGCACCCGGGGCGGGCGGCUGUUAAGACUUGCAGUGAUGUUUAACUCCUCUCCACGUGAACAUCACAGCAAGUCUGUGCUGCUUCCCGUCCCCACGCUGCCUGGGCAGGGU
>chi-mir-500
GCUCCCCCUCUCUAAUCCUUGCUACCUGGGUGAGAGUGCUUUCUGAAUGCAAUGCACCUGGGCAAGGAUUCUGAGAGAGGGAGC
>chi-mir-502b
GCUCCCCUCUCUAAUUCUUGCUCCCCAGGUGAGAGUGCUUUGUGAAUGCAAUCCACCUGGGCAAGGAUUCUGAAUGUGAGAGC
>chi-mir-504
GCUGCUGUUGGGAGACCCUGGUCUGCACUCUGUCUGUAUGCUUACUGAAGGGAGCGCAGGGCAGGGUUUCCCAUACAGAGGGCACAGGCAACCA
>chi-mir-505
UAAAUUGAUGCACCCAGUGGGGGAGCCAGGAAGUAUUGAUGUUUCUGCCAGUUUAGCGUCAACACUUGCUGGUUUCCUCUCUGGAGCAUCACUAAAUUCGUGGAUUUUCA
>chi-mir-532
GACUUGCUUUCUCUCUUACAUGCCUUGAGUGUAGGACCGUUGGCAUCUUAAUUACCCUCCCACACCCAAGGCUUGCAGGAGGGCCAGCCUUUUCCUCCCUC
>chi-mir-542
GUCAAGGAUGCACAGACCUCAGACAUCUCGGGGAUCAUCAUGUCACGAGAUACCACUGUGCACUUGUGACAGAUUGAUAACUGAAAGGUCUGGGAGCCGCUCAUCUUCA
>chi-mir-543
GCUGAGCUGCCGAAUGAUCCUGACCUGUGGUGCUUAAGGAGAAGUUGCCCGUGUCUUUUUCGCUUUAUAUGUGACGAAACAUUCGCGGUGCACUUCUUUUUCAGUAUCCAAUUCAGCCUCGAA
>chi-mir-544
UCAGAUUUUCAUCACCUAGGGAUCUUGUUAAAAGGCAGAUUCUGAUUCAGGGACCAAGAUUCUGCAUUUUUAGCAAGUUCCCAAGUGAUGCUAAUGCUUCU
>chi-mir-545
CCCAGCCUGGCACAUUCGUAGGCCUCAGUAAAUGUUUAUUGGAUGAAUAAAUGAAUGGCUCAUCAACAAACAUUUAUUGUGUGCCUGCAAACGUGAUCUCCACAGG
>chi-mir-582
CAAUCUGUACUCUUUGGUUACAGUUGUUCAACCAGUUACUAAUCUAACUAAUUGUAACCAGUUGAACAACUGAACCCAAAGGGUGCAAAGUGAAAACAUUUCAUUG
>chi-mir-592
UGAUAUUAUGCCAUGACAUUGUGUCAAUAUGCGAUGAUGUGUGUGAUGGCACAGCGUCAUCACGUGGUGACGCAACAUCAUGACGUAAGACGUCCCAACGGCCAAUUAA
>chi-mir-628
AUAGCUAUUGUGUCACUUCCUCAUGCUGACAUAUUUACUAGAGGGUAAAAUUAAUAACCUUCUAGUAAGAGUGGCAGUCGAAGGGAAGGGCUCAUCUGACUUCUGGAA
>chi-mir-655
UUCGUUUCAGAACUGUUCAGGGAUAUUUGAGGAGAGGUUAUCCGUGUUAUGUUCGCUUGGCUCAUCAUGAAUAAUACAUGGUUAACCUCUCUUUGAAUAUCAAACUCUGCCUCGAGG
>chi-mir-656
CUGAAAUAGGUUGCCUGUGAGGUGUUCACUUUUCUAAACGAUGAAUAUUAUACAGUCAACCUCUUUCCGAUAUCGAAUC
>chi-mir-660
CUGCUCCUUCUCCCGUACCCAUUGCAUAUCGGAGCUGUGAAUGCUCAAAGCACCUCCUAUGUGCAUGGAUUACAGGAG
>chi-mir-665
CCUGGAGGAGGGUCUCCUUGAGGGGUCUUGGCCUCUGCCCAGGACUCUUUCAUGACCAGUAGGCCGAGGCCCCUCACAGGCGGCUGCUUACUCUCC
>chi-mir-671
GCCGCCGACCUGGCAGGCCAGGAAGAGGAGGAAGCCCUGGAGGGGCUGGAGGUGAUGGAUGUUUUCCUCCGGUUCUCAGGGCUCCACCUUUUCCGGGCCGUGGAGCCAGGGCUGGUGCAGA
>chi-mir-7
UUAUACAGAGCCUGUAGAAAAUGUAGAAGAUUCAGUGGAUGUUGGUCUAGUUCUGUGUGGAAGACUAGUGAUUUUGUUGUUUUUAGAUAACUGAAUCGACAACAAAUCACAGUCUGCCAUAUGGCACAGGCCAUGCCUCUACAGGAC
>chi-mir-708
CUGUGUGUGAAGUGGUAACUGCCCUCAAGGAGCUUACAAUCUAGCUGGGGGUAAACGACUUGCACAUGAACGCAUCUAGACUGUGAGCUUCUAGAGGGCAGGGACCUUACCCUA
>chi-mir-758
CCACGUGCCUGGGUACAUGAGGUGGUUGACCAGAGAGCACACGCUUCAUUUGUGCCGUUUGUGACCUGGUCCACUAACCCUCAGUAUCUAAUCCCCUCUUG
>chi-mir-767
UUUGUAUUAUAGGUUUUUGCUCGUGCACCAUGGUUGUCUGAGCAUGCAGCCUGCUUGUCUGCUCAUACCCCAUGGUUCCCGAGCAGGAACCGUCACUGCUUACUG
>chi-mir-873
UAAGUUUGUGUGCAUUUGCAGGAACUUGUGAGUCUCCUAUUGAACAUGAACAGGAGGCUGAUGAGUUCCCGGGAACACCCACAAAUCUUCCUACUCAUU
>chi-mir-874
GCUCCUUCGGAUGAAUUUUUGGUGUUAGCCCUGCGGCCCCACGCACCAGGGUAAGAGAGACUCGCUUCCUGCCCUGGCCCGAGGGACCGACUGGCUGGGCCUGCCUUCUG
>chi-mir-876
UGAAGUGCUGUGGAUUUCUUUGUGAAUCACCAUAUCUAAGCUAAUGUGGUGGUGGUUUACAAAGUAAUUCAUAGUGCUUCA
>chi-mir-877
CUGCCGAGAGGCUCGAGAAGGUAGAGGAGAUGGCGCAGGGGACACGAGCUAAAAUGGGGGGCUCCUGGGACCCCCCAACAUGUGUCCUCUUCUCCCUCCUCCCAGGUGUACG
>chi-mir-9
UCUCUUUGGUUAUCUAGCUGUAUGAGUGCCACAGAGCCGUCAUAAAGCUAGAUAACCGAAAGUAGAAAUGACUCUCA
>chi-mir-92a
GGAAAAUCAAACCCCUUUCUACACAGGUUGGGAUCAGUUGCAAUGCUGUGUUUCUGUAUGGUAUUGCACUUGUCCCGGCCUGUUGAGUUUGGUGGGGAU
>chi-mir-93
CUGGGGGCUCCAAAGUGCUGUUCGUGCAGGUAGUGUGAUCACCUGACCUACUGCUGAGCCAGCACUUCCCGAGCCC
>chi-mir-96
CCACUACCAUCUGCUUGGCCGACUUUGGCACUAGCACAUUUUUGCUUGUGUCUCUCCGCUCUGAGCAAUCAUGUGCAGUGCCAAUAUGGGAAAAGCAGGAUGC
>chi-mir-98
AGGACUCUGCUCAUGCUGGGGUGAGGUAGUAAGUUGUAUUGUUGUGGGGUAGGGAUUUUAGGCCCCAAUUAGAAGAUAACUAUACAACUUACUACUUUCCCUGGUGUGUAGCACAUUCA
>chi-mir-99a
CCCAUUGGCAUAAACCCGUAGAUCCGAUCUUGUGGUGAAGUGGACCGCACAAGCUCGCUUCUAUGGGUCUGUGUCAGUGUG
>chi-mir-99b
GGCACCCACCCGUAGAACCGACCUUGCGGGGCCUUCGCCGCACACAAGCUCGUGUCUGUGGGUCCGUGUC
