# Supplementary material for: Comprehensive Transcriptome Analysis of Hair Follicle Morphogenesis Reveals That lncRNA-H19 Promotes Dermal Papilla Cell Proliferation through the Chi-miR-214-3p/β-Catenin Axis in Cashmere Goats
Source: Int J Mol Sci. 2022 Sep 2;23(17):10006. doi: 10.3390/ijms231710006 (PMC9456307; doi:10.3390/ijms231710006)
Supplement: Supplementary file 1 [file ijms-23-10006-s001.zip › ijms-1812373-supplementary/Supplementary File S6 differentially expressed genes.xlsx]

## Sheet: E90_vs_E65.mRNA.diffgene
E90_vs_E65.mRNA.diffgene
gene_id	gene_name	gene_locus	E90_FPKM	E65_FPKM	log2FoldChange	pvalue	padj
102176726	LOC102176726	NC_030826.1:41223038-41266754	0	1.61509	-14.9958	1.33524e-54	3.52517e-50
102186976	LOC102186976	NC_030821.1:58577954-58600450	11.3976	0.0937133	6.71128	1.64129e-41	2.16658e-37
106501763	LOC106501763	NC_030810.1:102110328-102163502	6.22789	0.049348	6.88164	5.26658e-37	4.63477e-33
102185710	MYL7	NC_030811.1:43018388-43020852	0	15.9652	-14.1347	3.65143e-35	2.41004e-31
102179183	LOC102179183	NC_030808.1:115805319-115924433	7.3105	0.0725063	6.33436	4.90355e-33	2.15764e-29
102179523	PCP4	NC_030808.1:139555525-139624061	0.462023	0	13.6879	5.46456e-30	1.80337e-26
102183470	SGPP2	NC_030809.1:25055251-25214585	1.73488	0.272733	4.35063	8.05361e-30	2.36248e-26
102173884	CCDC80	NC_030808.1:57122373-57157441	305.862	19.0212	3.84453	1.25018e-28	3.3006e-25
102179932	CPZ	NC_030813.1:114960640-114983093	16.2248	1.05156	3.80558	1.97228e-26	4.73365e-23
102185758	MATN4	NC_030820.1:73112518-73127481	96.0793	2.32658	5.13145	1.56823e-25	3.45024e-22
102171174	MMP27	NC_030822.1:76493415-76520935	8.14148	0.264897	4.68105	1.01078e-24	2.05274e-21
102185490	NOS1	NC_030824.1:13325539-13516698	1.13594	0.0765663	3.71938	2.57969e-24	4.86473e-21
100860828	COL1A1	NC_030826.1:36105883-36123687	3553.68	210.872	3.94934	5.72861e-24	1.00827e-20
102175968	APCDD1L	NC_030820.1:57172934-57222235	4.0542	0.275388	3.70972	6.82994e-24	1.12698e-20
102171556	LOC102171556	NC_030809.1:46623010-46690812	1.08832	0.0177303	5.83586	1.90148e-23	2.78895e-20
102183523	HMCN2	NC_030818.1:100056966-100230921	1.38244	0.0660347	4.31136	6.44118e-23	8.95019e-20
102182729	CDH6	NC_030827.1:42137216-42293369	6.04444	53.3353	-3.2761	7.62366e-23	1.00636e-19
102178848	VAT1L	NC_030825.1:6232132-6402103	7.78543	0.557607	3.62639	1.12275e-22	1.41151e-19
102173482	CDH4	NC_030820.1:54495442-54975252	3.01339	0.108688	4.64907	3.7545e-22	4.50557e-19
108637351	LOC108637351	NC_030820.1:37433312-37482822	9.42282	0.94441	3.36552	8.11938e-22	9.31999e-19
102173125	ADIPOQ	NC_030808.1:80092745-80105787	7.82142	0.0397283	7.62111	2.92395e-21	3.21647e-18
102190961	ATP6AP1L	NC_030814.1:28188871-28347785	0.307714	12.8194	-5.32026	4.35695e-21	4.42415e-18
102173866	LOC102173866	NC_030822.1:27787184-27799029	6.57946	0.0530803	6.396	5.32559e-21	5.20744e-18
102184693	LOC102184693	NC_030812.1:27262190-27280073	7.57586	0.2453	4.74516	8.17059e-21	7.70399e-18
102183327	NKAIN2	NC_030816.1:13605925-14790662	0.102494	1.25043	-3.74678	1.20935e-20	1.08517e-17
106503295	SOX9	NC_030826.1:58090620-58096193	14.3021	0.583471	4.46398	1.26134e-20	1.08517e-17
102178106	KRT14	NC_030826.1:41438790-41443162	109.737	5.62137	4.06329	1.2742e-20	1.08517e-17
102173556	S100A7A	NC_030810.1:103132467-103135380	21.998	0.120031	7.26761	7.08433e-20	5.66768e-17
102190011	RAB3B	NC_030810.1:26416255-26489571	2.37192	0.182626	3.54468	1.85775e-19	1.44254e-16
100860940	COL1A2	NC_030811.1:108819725-108857001	4215.1	473.969	3.00695	2.78894e-19	2.10374e-16
102175609	FA2H	NC_030825.1:3385413-3440314	3.31768	0.0227903	6.2365	1.00244e-18	7.35154e-16
XLOC_104314	XLOC_104314	NC_030810.1:102052489-102062529	17.9751	0.030723	7.94972	1.4354e-18	1.02422e-15
102169503	SFRP2	NC_030824.1:66977439-67243903	243.159	15.3327	3.68592	1.73141e-18	1.14278e-15
102182079	PI16	NC_030830.1:37878807-37892534	11.3921	0.871873	3.55708	1.81869e-18	1.14531e-15
102182820	NETO2	NC_030825.1:21734558-21802531	0.349222	6.66293	-4.31156	1.82202e-18	1.14531e-15
102179674	THBS2	NC_030816.1:90578865-90608205	75.7158	7.60766	3.166	1.97452e-18	1.21231e-15
102181831	UBE2U	NC_030810.1:39591365-39669695	0.27867	0	12.7217	2.38269e-18	1.42967e-15
102168434	SCUBE1	NC_030812.1:112949603-113076465	1.40737	0.144982	3.14457	9.61296e-18	5.51721e-15
108633223	LOC108633223	NC_030832.1:36417166-36420652	5.52709	0.003359	9.79535	1.00748e-17	5.65923e-15
102188151	CTHRC1	NC_030821.1:21035020-21051045	34.8949	4.14205	2.9069	1.06225e-17	5.84262e-15
102181437	ACSBG1	NC_030828.1:30150678-30219597	2.23334	0.0241853	5.82845	1.12157e-17	6.04296e-15
100861318	PRLR	NC_030827.1:38891738-39090307	3.03218	0.152551	4.60987	2.20911e-17	1.16645e-14
102175295	RGS17	NC_030816.1:77185448-77286554	0.418991	4.93863	-3.69637	3.77306e-17	1.95319e-14
102174491	LY6E	NC_030821.1:80615439-80619402	43.3846	4.6703	3.03827	5.26463e-17	2.67291e-14
102175263	LOC102175263	NC_030810.1:21056585-21081287	0.843572	0	12.9825	1.53614e-16	7.51028e-14
102179090	LOC102179090	NC_030822.1:27959020-27986537	3.55879	0.070904	5.48227	1.76887e-16	8.4909e-14
102189456	ELOVL3	NC_030833.1:28806183-28809505	12.6928	0.316009	5.17907	2.21792e-16	1.04563e-13
102172444	ELOVL4	NC_030816.1:6911732-6952835	5.39187	0.570996	3.07611	2.43172e-16	1.12631e-13
102187093	CRNN	NC_030810.1:102263305-102269716	28.0937	0.219651	6.70527	3.16555e-16	1.44093e-13
102171151	HR	NC_030815.1:69099179-69115184	8.31105	0.672827	3.44022	4.6893e-16	2.09834e-13
102189585	SCARA5	NC_030815.1:10651948-10792063	44.9138	6.33575	2.64969	5.89984e-16	2.59603e-13
102169447	ELN	NC_030832.1:33024230-33111413	90.9097	12.1318	2.73387	6.21651e-16	2.69053e-13
102189776	PLEKHA7	NC_030822.1:46663714-46884933	4.0613	0.48488	2.86501	8.15194e-16	3.41618e-13
102190819	EPHA3	NC_030808.1:35895720-36304841	1.66621	10.1666	-2.85524	8.41109e-16	3.4697e-13
102179093	ACER1	NC_030814.1:92364228-92388363	3.55355	0.226176	3.74745	2.42179e-15	9.40259e-13
102183004	MYOCD	NC_030826.1:30831913-30916052	1.06152	0.0569997	4.05579	3.20725e-15	1.22717e-12
102182393	EPHA5	NC_030813.1:81441793-81853316	0.354588	2.53838	-2.92049	4.70981e-15	1.77634e-12
102176619	KLHL1	NC_030819.1:41930010-42492298	0.0260313	0.494595	-4.38491	4.8324e-15	1.79412e-12
102187252	ZNF469	NC_030825.1:15069005-15115875	5.32997	0.586651	3.05861	4.89288e-15	1.79412e-12
102168692	FAM180A	NC_030811.1:20854646-20868410	4.57369	0.00969867	8.88224	7.87426e-15	2.84779e-12
102182102	KRT79	NC_030812.1:26826373-26837093	18.6017	0.497443	4.94248	1.34568e-14	4.80099e-12
102168748	KCNQ3	NC_030821.1:72944194-73242153	0.781881	0.092287	2.96423	1.39345e-14	4.90513e-12
102178144	THRSP	NC_030836.1:17430132-17435304	2.7593	0	12.5053	2.32198e-14	8.06612e-12
102182842	OLFML2B	NC_030810.1:112581363-112629906	21.1519	2.46201	3.0078	2.76787e-14	9.49022e-12
102191085	COL6A1	NC_030808.1:145623515-145652325	225.904	34.1534	2.67153	2.81869e-14	9.54053e-12
102188621	LTBP4	NC_030825.1:50792104-50819054	48.7346	6.46881	2.79464	3.58506e-14	1.19809e-11
102190363	FAM19A4	NC_030829.1:32561091-32809739	0.0704503	2.43824	-5.26221	3.85388e-14	1.27183e-11
102188911	RPTN	NC_030810.1:101971026-102002487	6.08841	0.0316077	7.43142	4.55726e-14	1.45104e-11
102184196	LRRC15	NC_030808.1:72899772-72912819	3.38066	0.134816	4.49285	4.56182e-14	1.45104e-11
102169825	SLIT1	NC_030833.1:33167727-33340533	0.755532	0.0883293	2.91095	4.65272e-14	1.46234e-11
102174059	TUSC5	NC_030826.1:21418546-21433472	1.01846	0	12.5865	7.34204e-14	2.25392e-11
102169276	NFIX	NC_030814.1:97852798-97950973	17.5176	2.8217	2.51986	1.39453e-13	4.23185e-11
102185525	LOC102185525	NC_030810.1:63747400-63827325	5.42881	0.372388	3.61531	1.59529e-13	4.73227e-11
102180465	LOC102180465	NC_030836.1:41043502-41046771	0	3.23454	-12.2877	1.64753e-13	4.83294e-11
102182639	KCNH7	NC_030809.1:102125217-102653772	0.118265	1.03899	-3.70916	1.76024e-13	5.10681e-11
102183893	CREB3L1	NC_030822.1:6660220-6698323	15.5924	1.92304	2.92044	1.97349e-13	5.66327e-11
102177164	PRSS35	NC_030816.1:10721218-10739116	2.31955	18.7109	-3.18557	2.03222e-13	5.7691e-11
100860890	HMGCS2	NC_030810.1:96993773-97024594	0.332394	0	12.0343	2.8495e-13	7.91892e-11
102186751	FAR2	NC_030812.1:78822551-78914677	10.2051	1.27999	2.78999	3.06963e-13	8.44179e-11
102190781	KCTD16	NC_030814.1:54894912-55203950	0.112184	1.52193	-3.80667	4.1948e-13	1.14172e-10
102190636	MFAP4	NC_030826.1:33748866-33751675	65.9241	10.9554	2.42959	5.29836e-13	1.41295e-10
102179086	HTRA3	NC_030813.1:114752856-114782586	18.1612	2.85909	2.54332	6.31018e-13	1.66595e-10
102184551	LOC102184551	NC_030825.1:52831821-52836140	4.83782	0.009683	8.58506	6.86804e-13	1.79528e-10
102180943	GPR137C	NC_030817.1:89658741-89715537	0.589149	3.93479	-2.79172	9.3423e-13	2.4181e-10
102184914	LAMC3	NC_030818.1:100696055-100764176	3.61876	0.493482	2.67132	1.27687e-12	3.27288e-10
102191205	WNT16	NC_030811.1:34318129-34330962	12.2643	0.890507	3.54783	1.31235e-12	3.29975e-10
102185420	COL24A1	NC_030810.1:62927675-63325016	4.49144	18.8019	-2.33791	1.85151e-12	4.56838e-10
102172418	LTBP3	NC_030836.1:44131694-44152416	23.6228	3.80309	2.51461	2.0788e-12	5.08169e-10
102191136	AQP3	NC_030815.1:74981478-74987380	6.25515	0.139906	5.23229	2.39638e-12	5.80429e-10
102179314	SSC5D	NC_030825.1:63749596-63774531	15.2795	1.96635	2.78988	2.88592e-12	6.92648e-10
102173692	CPA3	NC_030808.1:118878096-118962216	0.956526	0.023465	5.21627	2.98414e-12	7.04445e-10
102181829	AK5	NC_030810.1:53828783-54094984	0.668063	0.0906733	2.67958	2.98844e-12	7.04445e-10
102179994	KHDRBS2	NC_030830.1:47872253-48672920	0.0832547	0.445003	-2.56061	3.61955e-12	8.30954e-10
102189775	GPR83	NC_030822.1:81145424-81160962	1.69107	8.52551	-2.46839	4.94451e-12	1.12534e-09
102177282	DGKG	NC_030808.1:80614152-80780156	0.65738	4.47491	-2.86157	5.27686e-12	1.19072e-09
102178279	ACTG2	NC_030818.1:10599120-10623483	10.1645	1.4302	2.62124	5.92753e-12	1.32621e-09
102181695	ITGA8	NC_030820.1:29389711-29586203	5.44385	1.06623	2.21246	6.1414e-12	1.36251e-09
102171409	MYL6B	NC_030812.1:56540053-56544193	3.4775	33.945	-3.44927	6.32612e-12	1.38357e-09
102172169	RIMS4	NC_030820.1:72689840-72761056	0.477093	0.021841	4.26684	6.34113e-12	1.38357e-09
102177493	MYH11	NC_030832.1:13981844-14109280	2.86841	0.543361	2.25734	7.03076e-12	1.5091e-09
102175675	KRT77	NC_030812.1:26935456-26949628	4.14776	0.133687	4.7373	7.31396e-12	1.55722e-09
102190655	ST6GALNAC3	NC_030810.1:52444215-53079489	3.12868	12.8585	-2.18092	7.97746e-12	1.6849e-09
108634456	LOC108634456	NW_017189517.1:44841206-45066303	0.060137	0	11.8449	8.42385e-12	1.76246e-09
102187694	TRHR	NC_030821.1:26853520-26899637	0.194009	1.76721	-3.29701	8.4782e-12	1.76246e-09
102174929	GCSAML	NC_030814.1:69646048-69692285	0.207827	0	12.0163	1.25624e-11	2.59109e-09
102191200	TRABD2B	NC_030810.1:22324204-22545244	1.33577	0.219691	2.44862	1.29355e-11	2.64736e-09
102169472	LOX	NC_030814.1:78877397-78893270	190.796	31.8686	2.26052	1.42657e-11	2.89714e-09
102176366	PLOD2	NC_030808.1:121922039-122040897	6.78486	26.6929	-2.12129	1.52965e-11	3.08278e-09
102188541	KIF5C	NC_030809.1:88887043-89050929	2.20815	10.321	-2.33062	2.2718e-11	4.50961e-09
102191378	COL6A2	NC_030808.1:145768042-145799845	214.631	43.4086	2.18071	3.3168e-11	6.53484e-09
102179079	GALNT8	NC_030812.1:104320129-104356591	1.87434	0.213057	3.02753	4.08553e-11	7.98978e-09
102172718	EPB41L4B	NC_030815.1:98488788-98631603	10.3985	1.68463	2.21452	4.6362e-11	8.93433e-09
102178129	LOC102178129	NC_030832.1:917600-919832	9.83712	0.0229127	7.84537	4.94244e-11	9.45546e-09
100861194	LTF	NC_030829.1:52976995-53007415	0.207779	0	11.3608	5.67266e-11	1.07744e-08
102177072	PMEPA1	NC_030820.1:57779071-57835942	16.829	3.1224	2.31953	6.40075e-11	1.20704e-08
102178107	TIMP2	NC_030826.1:52668335-52723664	127.375	24.5028	2.25847	6.64825e-11	1.24483e-08
102170801	CXCR5	NC_030822.1:52824854-52866460	0.895709	0.0466187	4.17557	7.81156e-11	1.44219e-08
100861171	MMP14	NC_030817.1:79446180-79454624	283.337	58.5897	2.10265	8.53967e-11	1.56567e-08
102177594	VDR	NC_030812.1:31909162-32015754	3.21775	0.356108	3.01126	9.57538e-11	1.74345e-08
102183211	LOC102183211	NC_030812.1:27309405-27316333	0	0.769392	-11.2763	9.96068e-11	1.80118e-08
102169732	PDGFRL	NC_030834.1:25843770-25925839	20.8753	3.07208	2.65825	1.16838e-10	2.0984e-08
102176956	SPINK7	NC_030814.1:50694012-50697927	1.61041	0	11.3482	1.23594e-10	2.20473e-08
102184093	CFAP44	NC_030808.1:57706635-57912228	1.41677	0.252904	2.42687	1.33582e-10	2.3669e-08
102176826	NR1D1	NC_030826.1:40013868-40045436	3.04582	0.281194	3.28791	1.41986e-10	2.48249e-08
102189125	NT5E	NC_030816.1:51191506-51257425	5.08502	0.764792	2.52853	1.46068e-10	2.53706e-08
102176223	NFIC	NC_030814.1:90052700-90125061	13.129	2.21838	2.45941	1.69142e-10	2.91864e-08
102180322	C11H2orf40	NC_030818.1:45405924-45415888	20.6186	3.63784	2.30357	1.86396e-10	3.19549e-08
108637142	LOC108637142	NC_030818.1:36785835-36997847	8.07323	1.12693	2.64588	1.97939e-10	3.37148e-08
102174371	FGF13	NW_017189517.1:7997472-8465442	2.03094	8.75057	-2.06119	2.52975e-10	4.28128e-08
102170337	MMP16	NC_030821.1:7457318-7839869	14.6105	3.39285	1.96356	3.62499e-10	6.01337e-08
106501759	DNAH11	NC_030811.1:89875100-90230064	0.386745	1.71755	-2.25263	3.64433e-10	6.01337e-08
102187010	SCUBE3	NC_030830.1:39484757-39518277	1.97467	0.210895	3.11583	3.99595e-10	6.55262e-08
102183475	NUPR1	NC_030832.1:25990540-25992393	43.0757	4.05426	3.18556	4.31491e-10	7.00085e-08
102190289	LIPM	NC_030833.1:40852829-40887487	2.90012	0.061	5.23501	4.32233e-10	7.00085e-08
102178102	CAPN12	NC_030825.1:49298647-49383172	2.03073	0.161616	3.39665	6.20946e-10	9.88836e-08
102177826	ADAMTS18	NC_030825.1:5739392-5885321	11.8578	2.66349	1.97961	6.2549e-10	9.88836e-08
108637477	LOC108637477	NC_030821.1:30361755-30394342	0	0.166466	-11.3898	6.70289e-10	1.04712e-07
102172522	B4GALNT3	NC_030812.1:106269633-106367367	3.02404	0.488512	2.44151	6.79327e-10	1.05499e-07
102168323	BMPER	NC_030811.1:57298775-57558310	6.63908	1.05693	2.46361	8.62131e-10	1.33106e-07
108633906	HSPB1	NC_030832.1:35264989-35266715	127.146	26.4718	2.0897	8.72742e-10	1.33961e-07
102169423	KCNMB2	NC_030808.1:87771549-88115447	0.089242	1.40068	-4.12408	9.20578e-10	1.40487e-07
102185913	CASP14	NC_030814.1:100590356-100599057	3.26331	0.087264	5.05875	1.01609e-09	1.54171e-07
102189708	TNS4	NC_030826.1:40344568-40368385	2.8229	0.0270343	6.36144	1.04416e-09	1.57525e-07
102169897	LOC102169897	NC_030825.1:63006227-63064303	0	0.376376	-11.2067	1.1064e-09	1.65967e-07
102179074	FLRT1	NC_030836.1:42744496-42870693	2.28445	0.326412	2.6344	1.13546e-09	1.69363e-07
102174184	C26H10orf90	NC_030833.1:5863525-6107093	0	0.0203097	-11.1059	1.20046e-09	1.78053e-07
102183371	CIDEC	NC_030829.1:16688728-16698787	2.12828	0	11.948	1.22551e-09	1.80752e-07
106503137	SIGLEC11	NC_030825.1:57283150-57296728	0.232534	4.4317	-4.44081	1.35629e-09	1.9783e-07
102190641	MYLK	NC_030808.1:67744847-67938216	14.8492	3.68668	1.95478	1.36696e-09	1.98292e-07
108635597	LOR	NC_030810.1:102978703-102981242	8.00534	0.0200133	8.41493	1.44279e-09	2.08147e-07
102187233	LOC102187233	NC_030818.1:12226779-12246804	7.17452	1.20887	2.54824	1.45297e-09	2.08478e-07
102184230	DCX	NW_017189517.1:32724034-32771469	1.05112	3.96753	-2.15128	1.47247e-09	2.10133e-07
102169643	COL6A3	NC_030810.1:3863249-3955497	223.955	37.3224	2.49405	1.74269e-09	2.47358e-07
102177329	LOC102177329	NC_030825.1:51538951-51555270	0.290133	0	10.9405	2.00013e-09	2.82382e-07
108635997	LOC108635997	NC_030812.1:27131463-27136716	0.831366	10.1817	-3.86501	2.05684e-09	2.88844e-07
102187104	ZMIZ1	NC_030835.1:10707013-10856388	6.98341	1.33889	2.17194	2.39166e-09	3.34085e-07
102178789	CPXM2	NC_030833.1:8375371-8540659	2.93832	10.0595	-1.85525	2.62893e-09	3.65297e-07
102190637	IGF2BP1	NC_030826.1:37150509-37190735	0.297503	2.04177	-2.86707	3.15615e-09	4.33987e-07
102173173	FGFBP1	NC_030813.1:111397069-111400128	11.9602	0.774939	3.71715	3.36628e-09	4.58675e-07
102178475	SCARB1	NC_030824.1:20181993-20275515	7.20898	1.72798	1.90134	3.37044e-09	4.58675e-07
102181501	SYTL3	NC_030816.1:82361999-82501345	2.42042	0.337835	2.62408	3.54414e-09	4.7984e-07
102172338	LOC102172338	NW_017189663.1:285055-395583	0.497568	1.54338	-3.34889	3.59438e-09	4.84159e-07
102170844	TMEM114	NC_030832.1:7355922-7370970	2.17466	0.0873123	4.37276	3.82103e-09	5.12077e-07
102179849	TH	NC_030836.1:50363470-50441321	37.2633	5.50082	2.54377	4.03846e-09	5.38481e-07
102179198	TNC	NC_030815.1:103912121-104013697	7.2914	37.3741	-2.51742	4.54766e-09	6.00314e-07
102171863	PLIN4	NC_030814.1:90918821-90932467	1.45436	0.0236903	5.83088	4.61961e-09	6.06778e-07
102191185	CNTN6	NC_030829.1:24859824-25183999	0	0.0126697	-10.8478	4.75247e-09	6.21138e-07
102189773	ANGPT1	NC_030821.1:24886975-25192742	2.00451	6.61061	-1.87988	4.93805e-09	6.39314e-07
102173384	LOC102173384	NC_030818.1:104593215-104596872	0	1.74426	-10.8083	4.9569e-09	6.39314e-07
102182338	NCCRP1	NC_030825.1:49800973-49804830	1.25019	0	10.9699	4.96418e-09	6.39314e-07
102174320	CPA6	NC_030821.1:50290189-50589590	0	0.139387	-10.989	5.08979e-09	6.52309e-07
100860833	MB	NC_030812.1:72491603-72507985	0.724128	10.9659	-4.06066	5.13945e-09	6.55491e-07
102168373	ATP1B1	NC_030823.1:35288825-35317919	24.4047	4.76139	2.14972	5.19631e-09	6.59556e-07
102187567	ADAMTS8	NC_030836.1:35745325-35763539	1.69733	0.102056	3.91012	5.3281e-09	6.73048e-07
102188718	CNTN3	NC_030829.1:26962036-27365961	0.91686	2.6024	-2.06518	5.49e-09	6.90198e-07
102183766	LOC102183766	NC_030812.1:27325025-27330922	0	0.637896	-10.785	5.64741e-09	7.06622e-07
102174596	PLXDC1	NC_030826.1:39241137-39304224	7.37011	1.77448	1.92635	5.69929e-09	7.09141e-07
108633191	LOC108633191	NC_030814.1:30263388-31018426	7.10544	1.66829	2.05717	5.72126e-09	7.09141e-07
102184034	UNC5B	NC_030835.1:18178101-18266520	3.16854	0.679162	2.05956	6.00862e-09	7.37831e-07
108633261	LOC108633261	NC_030821.1:29908305-29991527	0	0.047923	-10.9191	6.53105e-09	7.94591e-07
102173999	CDH23	NC_030835.1:17658428-18090118	1.62281	0.408322	1.95996	6.76921e-09	8.19789e-07
108633262	LOC108633262	NC_030812.1:27151108-27156368	0.45384	7.12829	-4.22775	7.1813e-09	8.61789e-07
100860750	LPL	NC_030815.1:66597910-66623251	11.0337	1.24848	3.05846	7.55548e-09	9.02589e-07
102187620	TSHZ3	NC_030825.1:43019363-43087298	4.07354	0.698813	2.85918	7.67311e-09	9.12512e-07
102185689	NTRK3	NC_030828.1:18130006-18546325	2.61042	0.312292	2.95207	7.91364e-09	9.36897e-07
102171934	FBLN2	NC_030829.1:58262272-58285170	29.8838	7.28349	1.88631	9.08169e-09	1.07038e-06
108637092	LOC108637092	NC_030818.1:73679580-73779287	1.72867	0.276882	2.57348	9.13322e-09	1.07145e-06
100861223	CD34	NC_030823.1:74070942-74094168	42.8561	11.0166	1.8089	9.17187e-09	1.07145e-06
102186984	CRISPLD2	NC_030825.1:12373883-12443698	9.23495	2.06337	1.97952	9.50238e-09	1.10516e-06
102190892	RGS22	NC_030821.1:17778268-17939562	5.26613	1.53856	1.90935	9.61935e-09	1.11386e-06
102174409	DGAT2	NC_030822.1:27720879-27753736	11.5392	1.56338	2.76152	1.21022e-08	1.39524e-06
100860793	BMP6	NC_030830.1:2723454-2895937	2.41551	0.753054	1.83007	1.28988e-08	1.48061e-06
102185391	FSTL5	NC_030824.1:33900508-34764489	0.033989	0.207075	-2.85092	1.30727e-08	1.49408e-06
102169168	MEI1	NC_030812.1:111693222-111748937	0.126962	0.848532	-2.8471	1.31436e-08	1.49571e-06
100861381	LOC100861381	NC_030826.1:41263036-41266754	0	0.911832	-10.6578	1.37012e-08	1.55247e-06
102191086	COCH	NC_030828.1:40966834-40980533	5.60621	0.557517	3.08732	1.42699e-08	1.60315e-06
102191508	CXCL13	NC_030813.1:92769262-92775773	1.71009	9.54422	-2.61673	1.52779e-08	1.70912e-06
102178562	KLK7	NC_030825.1:58058183-58063422	5.6656	0.349645	3.78005	1.64259e-08	1.82979e-06
108636042	MGP	NC_030812.1:93623758-93627340	19.8407	2.68034	2.68819	1.72343e-08	1.91178e-06
102175332	SV2B	NC_030828.1:15120908-15376699	0.0643143	0.32868	-2.53324	1.88204e-08	2.07899e-06
102186352	EPHB2	NC_030809.1:5843727-6059977	18.1274	5.02382	1.79683	1.9179e-08	2.10977e-06
100861228	TGFB2	NC_030823.1:20330003-20439571	49.0925	11.5597	1.94306	1.94468e-08	2.13035e-06
102187595	PLA2G4E	NC_030817.1:65633019-65677730	0.624769	0.0334847	4.43189	2.03204e-08	2.20773e-06
102191262	MGAT4D	NC_030824.1:53732505-53778648	0	0.0820903	-10.7133	2.12539e-08	2.29969e-06
102188900	ACAN	NC_030828.1:19677141-19744901	0.341669	0.022461	3.7528	2.21842e-08	2.39055e-06
108635555	LOC108635555	NW_017218984.1:946-16723	219.806	36.6777	2.22684	2.36527e-08	2.53843e-06
102177032	AEBP1	NC_030811.1:42988005-42997363	36.2903	8.21488	2.0267	2.40194e-08	2.56735e-06
102178089	COL14A1	NC_030821.1:489696-717115	96.9153	25.0753	1.79118	2.56522e-08	2.73083e-06
102188073	LOC102188073	NC_030825.1:25320319-25348147	1.28578	0.064774	4.03926	2.67641e-08	2.83775e-06
100860773	RSPO4	NC_030820.1:59419545-59456637	0.108907	0	10.7041	2.69286e-08	2.84377e-06
102176668	TENM4	NC_030836.1:16029248-16885831	5.86867	1.17273	1.97743	2.75207e-08	2.87498e-06
102169156	PLPP4	NC_030833.1:11346975-11490960	1.19621	0.197083	2.38361	2.75509e-08	2.87498e-06
102172637	LECT1	NC_030819.1:75442396-75474434	1.76455	6.59905	-2.08713	2.81033e-08	2.92108e-06
XLOC_077212	XLOC_077212	NC_030810.1:16047567-16072083	0.979063	0.0621663	3.86278	2.96907e-08	3.06394e-06
106502413	FOXE1	NC_030815.1:62708347-62713251	1.08895	0.00489167	7.58399	3.03236e-08	3.11507e-06
102169225	EPHB1	NC_030808.1:133660117-134114039	1.16795	0.306495	1.78082	3.09149e-08	3.16351e-06
102191265	CLEC11A	NC_030825.1:57902162-57904705	15.5867	1.61105	3.05919	3.10463e-08	3.16469e-06
102190585	C28H10orf99	NC_030835.1:6553785-6562528	1.82231	10.9228	-2.78452	3.23017e-08	3.27999e-06
102184267	BCL9L	NC_030822.1:52825213-52854071	7.40948	1.71648	1.97137	3.31166e-08	3.34986e-06
102180710	CXCR6	NC_030829.1:53339689-53420391	0.939668	0.0947033	3.34724	3.54194e-08	3.56911e-06
102174905	EGR2	NC_030835.1:26653568-26660235	2.09318	0.075712	4.64976	3.68836e-08	3.6885e-06
102179397	LOC102179397	NC_030821.1:81229885-81287435	1.10233	0.057284	3.71454	4.36975e-08	4.33706e-06
102178245	HOXC13	NC_030812.1:25824182-25832010	2.82252	0.141863	4.08362	4.69989e-08	4.64725e-06
102179491	ITGBL1	NC_030819.1:8167683-8399093	1.40059	0.294666	2.06127	4.96782e-08	4.89385e-06
108633220	COL5A1	NC_030818.1:105087853-105150699	414.121	92.3772	2.05302	5.11496e-08	5.02007e-06
102168712	CLNK	NC_030813.1:105821920-106026543	0.482705	0.0632027	2.77583	5.19019e-08	5.07505e-06
102186435	ATP13A5	NC_030808.1:73775765-73891961	0.445263	0.028126	3.72023	5.33745e-08	5.19978e-06
102184100	TNFAIP6	NC_030809.1:91438209-91456033	13.0426	37.2608	-1.67749	5.37533e-08	5.21743e-06
102184319	FEZ1	NC_030836.1:28235926-28277637	3.0226	9.00704	-1.75179	5.60578e-08	5.42118e-06
102182700	ATP6V1C2	NC_030818.1:86482675-86543318	1.36535	0.170972	2.8638	6.32832e-08	6.09759e-06
102180223	NTRK2	NC_030815.1:77712775-78114798	24.1861	6.25999	1.77642	6.55547e-08	6.29349e-06
102190738	SLC24A4	NC_030828.1:56485141-56672923	1.17785	6.99535	-2.86122	7.10121e-08	6.76819e-06
102169737	NELL2	NC_030812.1:34981711-35388504	0.3276	2.11375	-2.87214	7.26271e-08	6.89722e-06
102177965	CXHXorf57	NW_017189517.1:36824124-36921128	0	0.0386023	-10.6595	7.32402e-08	6.93052e-06
102181953	ADAM28	NC_030815.1:71291647-71368762	0.03164	0.42259	-3.95415	7.46237e-08	7.03622e-06
102169304	ENG	NC_030818.1:98044940-98075548	8.85622	1.65974	2.34076	8.17249e-08	7.65113e-06
102175738	CRTAC1	NC_030833.1:32445841-32597728	0.745727	0.105278	2.61905	8.42908e-08	7.86346e-06
102173651	PLVAP	NC_030814.1:103001899-103018739	14.1736	3.83489	1.73599	8.58291e-08	7.97878e-06
102188595	TRIM36	NC_030817.1:97209190-97251816	1.70809	5.40107	-1.80292	8.64735e-08	8.01048e-06
102173760	LOC102173760	NC_030820.1:64365149-64404128	0.280466	0.008007	4.88078	8.91697e-08	8.23136e-06
102177855	LOC102177855	NC_030832.1:894112-913078	7.06268	0.0309043	4.77176	9.46579e-08	8.6773e-06
102185401	LOC102185401	NC_030828.1:58459066-58471068	3.48204	0.405299	2.93313	9.50505e-08	8.68314e-06
102169416	KRT23	NC_030826.1:40759725-40776569	1.99415	0.0896973	4.29321	9.98335e-08	9.08863e-06
102186862	RASGEF1C	NC_030814.1:107671198-107771561	0.579407	1.93771	-1.79522	1.06716e-07	9.68184e-06
102191074	AXL	NC_030825.1:51330311-51366310	15.5973	4.39893	1.68672	1.09244e-07	9.87721e-06
102179947	PAPPA	NC_030815.1:105068334-105327452	2.022	0.517192	1.85269	1.12398e-07	1.01277e-05
102182226	ADAM7	NC_030815.1:71443293-71499168	0	0.0530437	-10.4092	1.15115e-07	1.03372e-05
102175172	IGFBP2	NC_030809.1:31149536-31178739	4.85112	14.356	-1.74554	1.15972e-07	1.03789e-05
102175545	SHISA9	NC_030832.1:11495930-12030628	0.599869	0.128084	2.05351	1.30516e-07	1.16018e-05
102180609	FABP9	NC_030821.1:37386749-37389927	0	0.944854	-10.3955	1.40754e-07	1.24502e-05
106504021	CTSD	NC_030836.1:50723504-50732855	42.4597	11.7625	1.68151	1.41148e-07	1.24502e-05
102174393	FAM46A	NC_030816.1:8817980-8824992	20.8119	5.18503	1.86022	1.41474e-07	1.24502e-05
102168984	TNMD	NW_017189517.1:41716825-41736052	4.74592	17.1978	-2.07056	1.43142e-07	1.25551e-05
102184562	TDRD9	NC_030828.1:67768971-67858287	0.138307	0.676785	-2.41661	1.45561e-07	1.27251e-05
102178363	SMOC1	NC_030817.1:21379409-21524601	15.7377	3.59796	1.85308	1.46174e-07	1.27365e-05
102181872	IL36RN	NC_030818.1:46405195-46409813	5.11691	0.183023	4.58454	1.48091e-07	1.2861e-05
102189010	LRP1	NC_030812.1:55557516-55638052	57.5002	12.6538	2.0817	1.5752e-07	1.3635e-05
102168807	FABP2	NC_030813.1:6416169-6440253	0	0.164054	-10.9693	1.64963e-07	1.42326e-05
102184712	CTXN3	NC_030814.1:84335342-84346181	0.197122	5.68966	-4.95414	1.77921e-07	1.5251e-05
102178512	KCNC2	NC_030812.1:4290412-4531032	0.304969	1.46766	-2.26429	1.92073e-07	1.64108e-05
102177866	ACSL1	NC_030834.1:30312404-30377968	18.9445	4.6015	1.85035	1.96554e-07	1.67394e-05
102186087	BRF2	NC_030834.1:12563509-12609887	2.95617	2.96079	1.80949	1.97573e-07	1.67721e-05
106501825	EGR3	NC_030815.1:69641343-69646812	3.13104	0.164765	4.09762	2.28574e-07	1.92283e-05
102178593	XYLT1	NC_030832.1:15397210-15747514	11.0816	3.05268	1.74073	2.28692e-07	1.92283e-05
102183481	LOC102183481	NC_030833.1:42760053-42864155	1.04725	0.221121	2.02957	2.32061e-07	1.94497e-05
102173849	ARFGEF3	NC_030816.1:63071899-63250561	0.7445	2.13506	-1.77589	2.63332e-07	2.18623e-05
102177997	OSR2	NC_030821.1:16881475-16889328	22.026	5.41246	1.92215	2.70755e-07	2.24081e-05
102173184	SPINK1	NC_030814.1:51417391-51424124	0.533692	0	10.5478	2.7892e-07	2.30117e-05
102173739	C7H5orf46	NC_030814.1:51323029-51337828	0.695973	0	10.303	2.82732e-07	2.32536e-05
102183170	NPHS2	NC_030823.1:59359940-59378969	0.170997	0	10.3937	2.88567e-07	2.35865e-05
102186288	LOC102186288	NC_030813.1:84667577-84721849	0.383873	0.0234417	3.90436	2.96606e-07	2.41688e-05
102188646	GLIS2	NC_030832.1:3398758-3419028	6.27149	1.51689	1.91886	3.18723e-07	2.58117e-05
102171507	FCER2	NC_030814.1:93891943-93987203	56.1536	14.654	1.74759	3.22701e-07	2.60539e-05
106504013	PLEC	NC_030821.1:81034313-81102834	30.1619	8.95615	1.65876	3.46179e-07	2.78642e-05
102180587	LOC102180587	NC_030830.1:18950282-18950791	265.992	861.304	-1.88454	3.7778e-07	3.02236e-05
102169547	COL28A1	NC_030811.1:105049146-105233192	6.55988	1.00017	2.4529	3.87049e-07	3.08715e-05
102177849	AHDC1	NC_030809.1:10188087-10253189	6.34336	1.84105	1.66375	4.1449e-07	3.28617e-05
102191175	ITGB4	NC_030826.1:55062985-55095442	6.85976	1.59416	1.89811	4.4844e-07	3.53411e-05
102179218	FIBIN	NC_030822.1:25241630-25243742	10.9472	38.8167	-2.00089	4.64088e-07	3.63572e-05
102176908	NCOR2	NC_030824.1:19752088-19988305	11.4939	3.30434	1.67159	4.66689e-07	3.64528e-05
102169568	SYNPO2	NC_030813.1:6662905-6865001	4.30789	1.20441	1.70072	4.73001e-07	3.68368e-05
102174494	MRVI1	NC_030822.1:40273050-40391736	2.00974	0.49272	1.79801	4.99325e-07	3.87101e-05
108633439	LOC108633439	NC_030830.1:2225089-2349402	0.793797	0.17695	1.98667	4.99987e-07	3.87101e-05
108638048	TMEM238	NC_030825.1:63863196-63870748	8.65059	1.32408	2.63553	5.01643e-07	3.87248e-05
102175068	MYL3	NC_030829.1:52669542-52675373	1.70274	7.88873	-2.39373	5.25206e-07	4.04255e-05
102186791	SOAT1	NC_030823.1:59203692-59267761	17.3861	4.83133	1.66451	5.42057e-07	4.15599e-05
100860908	SREBF1	NC_030826.1:34288792-34401052	3.84718	1.84625	1.67469	5.43091e-07	4.15599e-05
102170047	LMOD1	NC_030823.1:79086673-79112942	4.05817	0.961965	1.9327	5.61592e-07	4.28514e-05
106503710	FAM25A	NC_030835.1:4097652-4130209	4.66463	0.204496	4.42483	5.65984e-07	4.30621e-05
102189543	EPHA10	NC_030810.1:12615370-12659007	0.126657	0.778213	-2.73888	5.8121e-07	4.40934e-05
102168760	TLCD1	NC_030826.1:19974898-19981216	10.4764	1.62045	2.64667	5.97964e-07	4.52345e-05
102173037	NTN1	NC_030826.1:28207945-28381902	17.4122	5.17645	1.61666	6.1349e-07	4.61637e-05
102179253	VTCN1	NC_030810.1:94469699-94544985	1.5476	0.076844	3.78541	6.13744e-07	4.61637e-05
102168518	TACR3	NC_030813.1:21663442-21735389	0.12924	0.764574	-2.65386	6.36731e-07	4.77566e-05
102172237	THRB	NC_030834.1:3763978-4201001	13.1413	4.56096	1.59453	6.48359e-07	4.8491e-05
102184371	PMP22	NC_030826.1:32435859-32463764	41.3918	12.5364	1.5589	6.78924e-07	5.06336e-05
102187842	ADAMTS15	NC_030836.1:35789571-35813977	9.76328	2.80822	1.66444	6.88683e-07	5.12166e-05
102181823	CHPF	NC_030809.1:28347081-28352478	21.8562	5.68841	1.79261	6.95032e-07	5.15437e-05
102190397	STK32B	NC_030813.1:104058080-104419753	0.154181	0.498589	-1.86535	7.00987e-07	5.18396e-05
102185989	MUM1L1	NW_017189517.1:39950252-39982979	3.90494	12.8209	-1.80975	7.10864e-07	5.22772e-05
102173097	KLHL29	NC_030818.1:74910816-75270624	3.54994	1.4013	1.7968	7.18104e-07	5.25171e-05
102191462	ATP10A	NC_030828.1:1943845-2127161	1.84679	0.542872	1.62127	7.40657e-07	5.3868e-05
XLOC_054962	XLOC_054962	NC_030809.1:115888675-116019603	0.00807833	0.642481	-5.79363	7.48142e-07	5.42629e-05
102183309	PHEX	NW_017189516.1:47865203-47936822	0.067361	0.533471	-3.1351	7.52256e-07	5.43426e-05
102189905	CSPG4	NC_030828.1:32626630-32672594	10.3097	3.18803	1.58747	7.53357e-07	5.43426e-05
102175186	C28H10orf54	NC_030835.1:17703221-17734426	8.95014	2.55401	1.64303	7.61097e-07	5.47513e-05
102173563	ADGRV1	NC_030814.1:19871832-20414675	0.240295	1.13108	-2.29049	7.70032e-07	5.52436e-05
102169863	EGFL6	NW_017189516.1:56641204-56675672	17.5481	4.73016	1.71583	7.73712e-07	5.53571e-05
102170301	BARX2	NC_030836.1:31929742-32010296	5.00909	1.53659	2.00974	7.94102e-07	5.65096e-05
102185052	ACSM3	NC_030832.1:18353141-18414542	1.13799	0.017581	5.80445	8.18633e-07	5.80987e-05
102185156	LOC102185156	NC_030836.1:46543100-46549844	1.17786	0.007044	7.22956	8.38433e-07	5.90279e-05
102179946	SLC28A3	NC_030815.1:77279655-77345734	0.421299	0.0281443	3.40727	8.46188e-07	5.94155e-05
106501996	KIF1A	NC_030810.1:990417-1045907	2.48677	0.605981	1.87475	8.59671e-07	6.02021e-05
100860800	SPARC	NC_030814.1:47508621-47530930	1648.07	520.265	1.51272	8.76521e-07	6.0997e-05
102177917	CIC	NC_030825.1:51873397-51901154	8.60044	2.31735	1.753	8.77954e-07	6.0997e-05
102188893	TEX14	NC_030826.1:9138890-9250952	39.9357	592.155	-4.31815	9.05718e-07	6.27608e-05
102182788	ADRA1A	NC_030815.1:73747397-73868978	1.76388	0.236214	2.81483	9.09486e-07	6.28569e-05
102176491	TNRC18	NC_030832.1:39742436-39823591	18.6661	7.45809	1.60628	1.00701e-06	6.88757e-05
102183880	LTBP2	NC_030817.1:17220134-17331609	3.92434	1.15804	1.64407	1.027e-06	7.00613e-05
102183905	SULT2B1	NC_030825.1:56239547-56275810	2.72186	0.322932	2.81795	1.05511e-06	7.1794e-05
102188149	TGM3	NC_030820.1:52142060-52186060	1.92535	0.277238	2.55072	1.05856e-06	7.18431e-05
102182596	CGNL1	NC_030817.1:50250053-50423027	10.1624	3.21075	1.49559	1.07888e-06	7.30344e-05
102172638	POSTN	NC_030819.1:62423932-62458253	642.605	1673.4	-1.54507	1.12682e-06	7.58909e-05
100861155	MAP2	NC_030809.1:38304673-38603165	11.227	3.37947	1.65939	1.18551e-06	7.96405e-05
102178513	RARG	NC_030812.1:26507576-26528193	15.0286	3.92546	1.77376	1.20897e-06	8.08584e-05
102185306	GSDMA	NC_030826.1:39940697-39952305	1.86746	0.106593	3.97941	1.20977e-06	8.08584e-05
108633164	LOC108633164	NW_017213926.1:19357-23010	108.506	7.82048	3.53496	1.26201e-06	8.40346e-05
100860927	B4GALT1	NC_030815.1:74661494-74711790	18.2842	5.40013	1.58363	1.26404e-06	8.40346e-05
102171079	COL4A1	NC_030819.1:1302093-1432028	112.384	34.1066	1.60169	1.26684e-06	8.40346e-05
102177872	C1QTNF6	NC_030812.1:74287089-74294369	24.5667	6.25516	1.77189	1.28001e-06	8.46954e-05
102180914	KIAA1324L	NC_030811.1:86875896-87088769	0.59107	1.62102	-1.65298	1.28769e-06	8.47787e-05
102177410	TUBA1A	NC_030812.1:30301909-30306334	145.965	388.011	-1.594	1.50412e-06	9.8293e-05
102168944	BNC1	NC_030828.1:24191923-24220410	4.37043	1.02222	1.89788	1.58901e-06	0.000103329
108638214	LOC108638214	NC_030826.1:27305577-27333832	3.78357	0.627387	2.45985	1.60752e-06	0.000104276
102173982	SDC3	NC_030809.1:13267524-13306164	14.0052	4.12841	1.6396	1.64204e-06	0.000106254
102185686	SOST	NC_030826.1:43286595-43291485	4.72267	0.0665893	5.85883	1.68869e-06	0.000108739
102176126	LOC102176126	NC_030817.1:76562162-76581061	87.9676	25.5325	1.59112	1.72311e-06	0.000110686
102180850	MCTP1	NC_030814.1:15969905-16527716	2.48194	0.529689	2.16921	1.75431e-06	0.000111985
102189933	TOB2	NC_030812.1:111473220-111483297	12.1421	3.23043	1.79677	1.75774e-06	0.000111985
102186985	SLC7A5	NC_030825.1:14698040-14726715	3.55934	0.899876	1.83363	1.76364e-06	0.000111985
102181164	LOC102181164	NC_030808.1:82377727-82379567	5.53164	0.159798	4.8189	1.76854e-06	0.000111985
102185090	ATP6V1B1	NC_030818.1:13329552-13357321	5.1557	0.769689	2.51485	1.76879e-06	0.000111985
102186785	POU2F3	NC_030822.1:51458734-51544885	5.80865	1.63821	1.62604	1.84159e-06	0.000116315
102171371	MRC2	NC_030826.1:46658396-46721707	49.9402	14.5377	1.6622	1.84864e-06	0.000116482
106502632	KCNK3	NC_030818.1:72563681-72602749	0.062961	0	9.99848	1.86524e-06	0.000117248
102189931	ALDH1L2	NC_030812.1:67236590-67300555	10.3742	3.2006	1.55291	1.88384e-06	0.000118136
102187402	LOC102187402	NC_030814.1:31225359-31313719	0.389296	1.3319	-2.32223	1.89168e-06	0.000118347
102171947	SLC5A9	NC_030810.1:22812038-22837231	0.0891687	0	9.87484	1.8983e-06	0.00011848
102178266	LOC102178266	NW_017189802.1:14901-24904	0.288519	0	9.83102	1.91095e-06	0.000118988
102186722	ZBBX	NC_030808.1:99577782-99690700	0	0.0214867	-10.1695	1.92746e-06	0.000119734
XLOC_028495	XLOC_028495	NC_030808.1:67908718-68041690	4.19296	1.22905	1.56566	1.96518e-06	0.000121527
106501844	VASN	NC_030832.1:3441233-3451973	8.80152	2.26804	1.80909	1.96553e-06	0.000121527
102176590	A2ML1	NC_030812.1:100189712-100240472	1.72566	9.23873	-2.66023	1.98062e-06	0.000122174
102169368	SNCA	NC_030813.1:35380577-35536571	1.05303	3.15165	-1.80664	1.98538e-06	0.000122182
102182277	TES	NC_030811.1:68071565-68135239	12.6675	32.5234	-1.54075	2.00202e-06	0.000122919
106502655	LMX1B	NC_030818.1:96936805-97023123	1.81744	0.535724	1.63546	2.08637e-06	0.000127801
102176966	ACTN1	NC_030817.1:22375852-22471926	12.8281	4.08437	1.51299	2.13356e-06	0.000130389
102172943	SERPINA12	NC_030828.1:58586955-58617525	4.36759	0.644666	2.51712	2.15055e-06	0.000131124
102172835	MTSS1L	NC_030825.1:2741350-2760998	13.0133	4.11477	1.50326	2.26019e-06	0.000137176
102186193	C29H11orf24	NC_030836.1:46800409-46809400	6.69678	1.16514	2.44518	2.2931e-06	0.000138536
102187332	DPYS	NC_030821.1:21931918-22031866	0.365752	1.31462	-2.01988	2.32851e-06	0.000140354
102181374	LOC102181374	NC_030813.1:25563849-25578978	0	0.185417	-10.2734	2.34026e-06	0.000140741
102169456	CHRM2	NC_030811.1:19655495-19821593	0.334515	1.31184	-2.07834	2.36642e-06	0.000141991
102176194	ADAM22	NC_030811.1:47899541-48134877	5.2677	14.3156	-1.56244	2.39854e-06	0.000143267
102185209	SLC6A2	NC_030825.1:25259242-25301565	2.30745	0.36642	2.36962	2.49919e-06	0.000148941
102172436	PRSS57	NC_030814.1:67156420-67201602	1.43237	0.163721	2.90649	2.52908e-06	0.000150171
102174074	SLC38A3	NC_030829.1:50212955-50227828	1.83348	0.23959	2.78582	2.5312e-06	0.000150171
102190615	ADARB2	NC_030820.1:45449061-45689233	0	0.00832733	-9.91194	2.65963e-06	0.000157246
106502953	CASZ1	NC_030823.1:41300131-41455846	6.15642	1.91208	1.66389	2.66237e-06	0.000157246
102189599	ZHX3	NC_030820.1:69402826-69515922	4.10905	1.27829	1.6565	2.70522e-06	0.000159421
102181279	SOX10	NC_030812.1:108687310-108698082	3.23333	0.507961	2.49984	2.76066e-06	0.000162326
102185926	TGFA	NC_030818.1:13737385-13849537	2.97327	0.697914	1.90952	2.91787e-06	0.000170902
102182474	LOC102182474	NC_030811.1:26088323-26113550	0.444621	2.01592	-2.27198	2.92307e-06	0.000170902
102171952	RARB	NC_030834.1:5262380-5444953	1.48543	4.00431	-1.54388	2.92594e-06	0.000170902
102178135	FOXK1	NC_030832.1:40060320-40114165	7.83531	2.47755	1.51649	2.94774e-06	0.000171795
102186231	NECTIN1	NC_030822.1:52071291-52152192	8.42483	3.0586	1.50246	3.1757e-06	0.000184317
102188951	LCN2	NC_030818.1:98324682-98329266	0.48021	0	9.81905	3.17656e-06	0.000184317
102176136	ASPRV1	NC_030818.1:68032881-68034496	8.47639	0.464295	3.99315	3.18391e-06	0.000184339
102180009	ASZ1	NC_030811.1:69233928-69303223	0.118936	0.678749	-2.67186	3.26561e-06	0.000188655
102178515	LOC102178515	NC_030812.1:25823957-25862044	0.180574	0.003106	5.31509	3.31003e-06	0.000190804
102176466	CERS6	NC_030809.1:108578187-108927025	0.695177	1.83165	-1.47901	3.36354e-06	0.000193466
102178020	RUNX1	NC_030808.1:146868287-146974054	3.9662	1.06659	1.80584	3.39058e-06	0.000194597
106503501	LOC106503501	NC_030830.1:18091686-18092171	170.777	542.713	-1.87977	3.40699e-06	0.000195103
102177384	GALNT13	NC_030809.1:93835123-94483930	3.46538	8.56129	-1.45737	3.41417e-06	0.000195103
102178994	PLAC8	NC_030813.1:98339603-98373345	0.997387	3.15837	-1.80612	3.47067e-06	0.000197903
102173343	FOXP4	NC_030830.1:33387554-33438857	2.222	0.595812	1.74791	3.48042e-06	0.000198031
102176574	MTCL1	NC_030831.1:41484249-41596722	3.75786	1.17731	1.51806	3.55363e-06	0.000201736
102179881	LOC102179881	NC_030826.1:41199074-41266754	0.0439797	1.37652	-5.10958	3.56082e-06	0.000201736
100860792	HMGA2	NC_030812.1:47157650-47483494	0.965656	2.47368	-1.52174	3.64885e-06	0.00020584
102182521	ALX4	NC_030822.1:8624044-8642246	4.22311	0.980818	1.9261	3.68376e-06	0.000206925
102186410	CPXM1	NC_030820.1:51721031-51727589	25.7447	7.85715	1.56083	3.69364e-06	0.00020704
102174076	ABCA12	NC_030809.1:32634377-32843452	1.27713	0.258894	2.10178	3.74041e-06	0.000208775
102188074	SPTBN4	NC_030825.1:50696137-50774812	1.79281	0.322889	2.27146	3.76693e-06	0.000209812
102188510	MTUS2	NC_030819.1:55325810-55710530	1.16291	3.25029	-1.61579	4.01545e-06	0.000223183
102171602	RASGRF2	NC_030814.1:29322227-29575256	0.633278	0.150493	1.70741	4.08081e-06	0.000226339
102173736	TCF7	NC_030814.1:64702888-64735552	1.33491	0.201554	2.56806	4.11644e-06	0.000227837
100860805	SPP1	NC_030813.1:37214501-37221482	179.232	499.757	-1.68805	4.16222e-06	0.000229889
102189873	ID2	NC_030818.1:88211640-88214136	36.9946	9.42207	1.795	4.18368e-06	0.000230592
102169567	PNPLA3	NC_030812.1:113580902-113601739	0.140589	0	10.208	4.40143e-06	0.000242088
102176576	IL23R	NC_030810.1:42777642-42839433	0	0.0337163	-10.0246	4.44176e-06	0.000243798
108634845	LOC108634845	NW_017190382.1:124-21853	1051.04	76.557	2.97374	4.52405e-06	0.0002478
102174913	KCNQ1	NC_030836.1:49785211-50163657	0.922496	0.407523	2.51742	4.57352e-06	0.000249991
102180635	SYNPR	NC_030829.1:37770306-38064554	0.623823	0.103324	2.3581	4.72908e-06	0.000257428
102174741	EYA4	NC_030816.1:58526657-58849760	0.537039	2.42958	-2.2225	4.78894e-06	0.00026015
102172392	B3GALNT1	NC_030808.1:105889211-105922236	4.08516	10.5338	-1.57546	4.80032e-06	0.000260233
102185669	COL19A1	NC_030821.1:90444741-90925295	1.69679	5.06529	-1.83957	4.9039e-06	0.000265303
102189202	NOTCH3	NC_030814.1:100759288-100797619	13.3402	4.42335	1.45004	4.94307e-06	0.000266875
102168228	LOC102168228	NC_030810.1:61470772-61504910	0	0.0506207	-9.73537	4.9539e-06	0.000266914
102172952	LOC102172952	NC_030830.1:15185202-15188366	11.708	34.7135	-1.72761	5.08109e-06	0.00027321
102171839	LRRC4	NC_030811.1:27820781-28241871	1.95885	0.387761	2.12263	5.09145e-06	0.00027321
102172102	CENPK	NC_030827.1:13995394-14032926	3.22094	8.11966	-1.53127	5.12039e-06	0.000273651
102174196	BCAT1	NC_030812.1:83627662-83796055	5.64928	15.4118	-1.60508	5.20802e-06	0.000277772
102180230	EPAS1	NC_030818.1:28318780-28411296	10.1579	3.42021	1.41223	5.29618e-06	0.000281904
102183602	CILP	NC_030817.1:89090100-89117515	55.1583	16.5976	1.53288	5.41053e-06	0.000286259
102169070	ACKR3	NC_030810.1:4718366-4730864	12.3229	3.71912	1.55015	5.43899e-06	0.000287189
102168872	MDGA1	NC_030830.1:37180691-37241619	1.46084	0.316379	2.06631	5.6115e-06	0.000295707
100861192	MAP28	NC_030829.1:51689272-51691169	4.8689	0.054048	6.04192	5.80116e-06	0.000305093
102184555	RAB3C	NC_030827.1:20490651-20793666	0.655923	1.74933	-1.52067	5.83999e-06	0.000306524
102184068	RXFP2	NC_030819.1:57445754-57506398	0.627064	0.0655783	3.10196	5.89803e-06	0.000308956
102172413	LGR5	NC_030812.1:829657-1029472	13.7519	4.67677	1.3902	5.91576e-06	0.000309271
102186926	LOC102186926	NW_017189735.1:6711-33190	3.03763	0.754557	1.8493	5.98535e-06	0.000312291
102190768	SLC16A2	NW_017189516.1:8198961-8333963	6.50659	2.13451	1.43932	6.0127e-06	0.000313099
102179682	VSTM2L	NC_030820.1:66368868-66407424	2.913	0.710766	1.82698	6.0664e-06	0.000315274
100861187	PAEP	NC_030818.1:102706476-102727131	0.801222	0	9.85829	6.19173e-06	0.000319898
102182127	LOC102182127	NC_030815.1:11018421-11036104	23.6767	6.78933	1.6051	6.30925e-06	0.000324699
102171059	GRIA1	NC_030814.1:45259914-45615155	0.148998	0.587786	-2.00497	6.34099e-06	0.000325397
102179551	GPC3	NW_017189517.1:11394897-11602965	166.053	52.7771	1.51987	6.34746e-06	0.000325397
102168994	LYL1	NC_030814.1:97848482-97951147	2.79967	1.18777	1.48731	6.48187e-06	0.000331643
102183447	HSD11B2	NC_030825.1:36306115-36311845	1.80029	0.0677873	4.5381	6.71764e-06	0.000342379
102186615	CR2	NC_030823.1:4811686-4861092	1.57715	0.240334	2.1559	6.75223e-06	0.000343479
102190361	LRP2	NC_030809.1:109253283-109434694	1.0799	0.131462	2.75646	6.896e-06	0.000350118
100860938	COL3A1	NC_030809.1:129111216-129151444	7862.58	2660.96	1.40025	7.27318e-06	0.000367025
102179319	LOC102179319	NC_030808.1:56506497-56543914	4.92118	13.5354	-1.71568	7.45343e-06	0.000374353
102174975	ZBTB20	NC_030808.1:58712718-59584875	20.9936	5.96529	1.84812	7.53312e-06	0.000376806
102182181	LOC102182181	NC_030830.1:18225052-18225525	214.009	587.748	-1.66179	7.53583e-06	0.000376806
106503361	KLF13	NC_030828.1:27256367-27313841	8.5947	2.88895	1.38279	7.79346e-06	0.000388217
102183168	DRAXIN	NC_030823.1:40450639-40462803	1.03409	0.0602167	3.87842	7.85403e-06	0.000390498
102183675	GABRG1	NC_030813.1:65127653-65214852	0.193398	1.35186	-2.87856	7.90564e-06	0.000391589
102186221	SLAIN1	NC_030819.1:33165618-33217921	2.51312	6.36602	-1.47845	7.95841e-06	0.000393464
102187819	WNT4	NC_030809.1:5244660-5273653	3.49657	0.842162	1.8615	7.97861e-06	0.000393726
108638461	LOC108638461	NC_030828.1:69303282-69305373	0.976488	0	9.77239	8.16623e-06	0.000402233
102176429	CCDC85A	NC_030818.1:38443506-38665182	6.48666	3.17971	1.52662	8.44749e-06	0.000414539
102175596	SLCO5A1	NC_030821.1:48491235-48646259	0.132802	0.471788	-1.93425	8.52204e-06	0.000417422
102182929	ZBTB7C	NC_030831.1:47891562-48275910	1.85191	0.62729	1.41682	8.53934e-06	0.000417495
102177024	MYL10	NC_030832.1:36010135-36101960	0.251261	0	9.68328	8.60689e-06	0.000420019
102170884	PRKCQ	NC_030820.1:11199836-11293360	0.255155	1.17821	-2.21123	8.66248e-06	0.000421175
102181543	CHN1	NC_030809.1:114258769-114467277	5.22824	12.877	-1.48252	8.8793e-06	0.000430133
102184915	FOXO1	NC_030819.1:64684286-64777913	11.7182	1.94217	2.08584	9.03785e-06	0.000436756
102187962	BPIFA2	NC_030820.1:61962034-61971570	0.487483	3.98118	-3.15535	9.04911e-06	0.000436756
102172636	NOTCH1	NC_030818.1:103349994-103395722	15.7319	5.24073	1.42265	9.18584e-06	0.000442546
102190869	CYTL1	NC_030813.1:104454474-104459758	0.0474493	1.82554	-5.41627	9.44188e-06	0.000453227
102190144	PFKP	NC_030820.1:44519987-44572772	15.0665	5.30179	1.36533	9.49008e-06	0.000454714
102185974	COL26A1	NC_030832.1:36124993-36369559	26.9658	9.34258	1.39288	9.5213e-06	0.000455384
102183479	DTX2	NC_030832.1:35380089-35414612	4.1614	1.31775	1.50342	9.98644e-06	0.000476767
102172528	PPEF1	NW_017189516.1:51190203-51381881	0.645569	1.66083	-1.50354	1.01309e-05	0.000481919
102169479	GCNT4	NC_030817.1:94707551-94743499	2.15279	7.54187	-1.96433	1.01727e-05	0.000483037
102191111	DUPD1	NC_030835.1:14785330-14818215	0.045879	0.727876	-3.71969	1.02256e-05	0.000484678
106502495	AFDN	NC_030816.1:89718013-89841260	10.5942	3.55257	1.3702	1.02577e-05	0.000485331
102174475	RPS6KA2	NC_030816.1:88846427-89071055	2.76529	0.935924	1.42443	1.04229e-05	0.000491385
102190055	TP53I11	NC_030822.1:7988178-8210877	2.68202	0.94192	1.44921	1.04801e-05	0.000492272
102172686	PPP1R3C	NC_030833.1:38161978-38166837	5.17719	15.423	-1.7494	1.04848e-05	0.000492272
102187990	FURIN	NC_030828.1:21067983-21086832	13.9408	5.02926	1.40493	1.05147e-05	0.000492272
102169930	DAB1	NC_030810.1:31651194-32115023	0.963491	3.93919	-2.01332	1.05163e-05	0.000492272
102187872	LOC102187872	NW_017189846.1:407-26488	391.305	104.569	1.81349	1.07005e-05	0.000500007
100860811	CD81	NC_030836.1:50219941-50237824	119.629	40.3702	1.42155	1.09689e-05	0.000510742
102184084	PRR12	NC_030825.1:57015968-57045389	4.56336	1.34921	1.6387	1.09911e-05	0.000510872
102183624	TMEM119	NC_030824.1:6764700-6771141	22.6337	7.24386	1.47139	1.11981e-05	0.000519582
102181506	TMEM178A	NC_030818.1:21826600-21885740	1.17188	3.99705	-1.83549	1.13147e-05	0.00052407
102178714	UCHL1	NC_030813.1:60715873-60727733	6.33446	16.0361	-1.52603	1.14586e-05	0.000529807
102189446	PNPLA1	NC_030830.1:38485371-38538192	1.73245	0.251304	2.38679	1.15653e-05	0.000532974
XLOC_413234	XLOC_413234	NC_030822.1:11200965-11280888	0.0406993	0.518658	-3.69675	1.17551e-05	0.000540674
102168209	SH3GL3	NC_030828.1:23947019-24054398	5.74641	17.7728	-1.65157	1.21029e-05	0.000555701
102171478	HFM1	NC_030810.1:68501524-68620178	0.938844	3.03025	-1.88672	1.26663e-05	0.000580561
108638219	LOC108638219	NC_030826.1:61428965-61745616	1.44477	0.361852	1.81339	1.29965e-05	0.000594665
100861286	FASN	NC_030826.1:50154013-50172781	26.922	7.6703	1.6637	1.30643e-05	0.000595824
102176023	CST6	NC_030836.1:44509695-44511164	38.2607	6.49025	2.32653	1.30993e-05	0.000596265
102179802	ACTN4	NC_030825.1:49298656-49370984	33.7628	11.7224	1.35898	1.35162e-05	0.000614183
102191356	MXRA8	NC_030823.1:49674760-49680176	20.7557	5.86387	1.66104	1.39505e-05	0.000632831
102178318	LOC102178318	NC_030830.1:18611512-18612021	302.828	825.039	-1.64942	1.40507e-05	0.000636284
102190234	WDR72	NC_030817.1:46414060-46635619	0.398198	0.83312	-1.66903	1.40991e-05	0.000637383
102185858	ADCY7	NC_030825.1:18597020-18644819	2.83268	0.926392	1.45913	1.42465e-05	0.000642435
102174784	PLCL1	NC_030809.1:49264011-49640328	2.6315	6.67523	-1.44979	1.42902e-05	0.000642716
106501971	LOC106501971	NC_030810.1:23457142-24571699	0.089097	0.279637	-1.75043	1.44894e-05	0.000650059
102179194	PGM5	NC_030815.1:44222746-44443422	13.0536	28.5662	-1.33247	1.45027e-05	0.000650059
102169079	CDC42BPG	NC_030836.1:43482879-43501453	6.98412	2.01298	1.61627	1.46947e-05	0.00065755
102171066	SH3GL2	NC_030815.1:26446215-26671841	2.22882	0.568782	1.74378	1.47992e-05	0.000661106
102188196	TMPRSS12	NC_030812.1:28704845-28734312	0	0.047942	-9.42369	1.48437e-05	0.000661973
102169149	LOC102169149	NC_030810.1:103073863-103075388	21.0371	1.40883	3.60732	1.50805e-05	0.000671398
102172716	PHYHIP	NC_030815.1:69198923-69212372	1.06125	0.0932243	3.3766	1.53755e-05	0.000683381
102170232	LOC102170232	NC_030815.1:57314143-57405760	7.67084	2.67155	1.36092	1.54034e-05	0.000683472
102189317	GARNL3	NC_030818.1:97524004-97818490	4.4859	1.8367	1.33615	1.54378e-05	0.000683705
102189060	SF3A1	NC_030824.1:1901658-1920297	14.3915	4.78429	1.47483	1.54605e-05	0.000683705
102181355	PCOLCE	NC_030832.1:36826635-36832054	87.4178	31.2593	1.33628	1.55878e-05	0.000687068
102174518	PPARD	NC_030830.1:39327124-39413393	1.88961	0.631322	1.45461	1.56959e-05	0.000690646
102184232	PDGFB	NC_030812.1:109589604-109609693	4.91746	1.48656	1.57086	1.62248e-05	0.000711548
102186689	GABBR2	NC_030815.1:63016043-63409324	1.22866	1.97502	-1.39239	1.63824e-05	0.000715832
102181213	PRDM1	NC_030816.1:31109823-31132643	6.81034	2.16118	1.52202	1.63961e-05	0.000715832
100861277	IGF2	NC_030836.1:50430375-50441333	126.009	41.8428	1.7243	1.6453e-05	0.000715832
102170917	RASGRF1	NC_030828.1:24819954-24923738	0.0111743	0.260829	-5.0153	1.64581e-05	0.000715832
102180293	TMEM184B	NC_030812.1:108899572-108950739	8.93438	2.94489	1.49274	1.67439e-05	0.000725873
102176036	SERPIND1	NW_017189530.1:484623-531619	1.3321	0.260654	2.75086	1.71354e-05	0.000741627
102169307	GPC6	NC_030819.1:17135449-18361227	2.31867	5.33815	-1.34873	1.74396e-05	0.000753557
102169933	MLPH	NC_030810.1:3733210-3779296	1.06644	0.131018	2.77062	1.81645e-05	0.000781043
102179863	RRBP1	NC_030820.1:37403783-37481144	60.1512	17.245	1.43236	1.83144e-05	0.000786207
106503264	FAM83G	NC_030826.1:33895436-33924274	2.72779	0.701872	1.76484	1.84339e-05	0.000790055
102175894	COL8A1	NC_030808.1:43701733-43869295	1.65178	0.435401	1.73065	1.8716e-05	0.000800845
102172084	LOC102172084	NC_030822.1:41724250-41964084	0.965924	0.330734	1.37973	1.94644e-05	0.000831519
102183894	PRELP	NC_030823.1:628887-642843	6.65734	1.38658	2.18	1.97351e-05	0.000840367
102174751	CDC42EP3	NC_030818.1:19946739-19973749	10.1877	22.8616	-1.30929	2.00582e-05	0.000850134
102169257	MGAT4C	NC_030812.1:15533616-15799303	0.363867	1.29986	-2.14312	2.00933e-05	0.000850134
102173882	METRNL	NC_030826.1:49192166-49207376	19.7879	7.0605	1.32504	2.01601e-05	0.000851596
102175800	C1H21orf62	NC_030808.1:1203761-1233956	0.609163	2.14567	-1.98087	2.02218e-05	0.000852837
102184949	MME	NC_030808.1:112101478-112210172	3.81552	1.29221	1.43079	2.12939e-05	0.00089662
102176830	SLC9A9	NC_030808.1:124629178-125280384	9.18171	21.5198	-1.34858	2.14247e-05	0.000898983
108633363	GP9	NC_030829.1:58963961-58984624	0.539109	0.0529733	3.66899	2.14522e-05	0.000898983
102178296	CNTNAP4	NC_030825.1:4638700-4922524	0.388086	0.965837	-1.42647	2.20331e-05	0.000921357
102175250	PLSCR5	NC_030808.1:121470816-121492074	0	0.060108	-9.21326	2.22018e-05	0.000925986
106503503	LOC106503503	NC_030830.1:18208666-18209477	146.194	443.696	-1.82298	2.24843e-05	0.000936292
102191583	SORCS3	NC_030833.1:25839934-26541837	0.400162	0.911381	-1.34937	2.25957e-05	0.000939449
102180825	LRRC18	NC_030835.1:2518800-2536516	0	0.082623	-9.33593	2.27177e-05	0.000943033
102173142	NES	NC_030810.1:105949559-105958675	27.9621	93.3221	-1.85805	2.32353e-05	0.000963005
102176825	C1QTNF1	NC_030826.1:52565630-52589842	9.04995	3.18514	1.35113	2.36506e-05	0.000978682
100860857	ABCG2	NC_030813.1:36987765-37119019	5.31184	15.4344	-1.73521	2.37546e-05	0.000981448
108638641	PLXND1	NC_030829.1:56116495-56164864	13.9343	5.09853	1.34551	2.40419e-05	0.000991766
102181017	LOC102181017	NW_017190140.1:80194-116932	2.01626	4.97669	-1.44956	2.41705e-05	0.000995515
102182559	ST6GALNAC5	NC_030810.1:53349170-53568970	0.253871	0.822711	-1.8788	2.4592e-05	0.0010113
100861250	INHBB	NC_030809.1:64024485-64030106	5.27341	0.740335	2.63654	2.5939e-05	0.00106338
106503088	VSTM2B	NC_030825.1:2558900-2588075	0.381412	1.89069	-2.3463	2.62817e-05	0.00107576
102191385	VWA5B1	NC_030809.1:3650781-3697803	0.154978	0.001347	6.40789	2.63526e-05	0.00107699
106503456	SNTN	NC_030829.1:37738819-37753896	0.149726	0	9.31034	2.72498e-05	0.00111194
102189768	JAG1	NC_030820.1:3735963-3771380	19.515	6.92862	1.32454	2.73377e-05	0.0011138
102170555	SLCO2A1	NC_030808.1:134894846-134988952	2.61671	0.895024	1.40259	2.7556e-05	0.00112096
102185317	TFPI	NC_030809.1:127548717-127633504	2.73461	6.38551	-1.40331	2.82407e-05	0.00114591
102190079	ARHGEF4	NC_030809.1:134407412-134941381	0.858681	0.10845	2.97168	2.82561e-05	0.00114591
106502965	LOC106502965	NC_030823.1:49444720-49455309	3.58278	10.2069	-1.66088	2.83945e-05	0.00114976
102174042	CDH26	NC_030820.1:55861202-55910085	0.030337	0	9.28244	2.93734e-05	0.00118758
102180270	PRRC2A	NC_030830.1:22292116-22307192	17.3493	5.88989	1.44276	2.96046e-05	0.00119509
102184848	GULP1	NC_030809.1:128363866-128694308	5.37205	11.7593	-1.27311	2.97079e-05	0.00119743
102181242	ABCG1	NC_030808.1:142067271-142132372	1.5667	0.436467	1.72157	2.9971e-05	0.0012062
102181113	ICAM1	NC_030814.1:94697566-94708291	8.61192	2.62279	1.57546	3.10449e-05	0.00124158
102183179	GRN	NC_030826.1:43786655-43793766	18.7268	6.39164	1.40147	3.10854e-05	0.00124158
102171093	ZC3H4	NC_030825.1:55149651-55187340	5.47838	1.98094	1.32624	3.11428e-05	0.001242
102184429	PCSK1	NC_030814.1:14805715-14858039	0.376043	0.0319037	3.42089	3.15308e-05	0.00125557
102181544	FANCD2	NC_030829.1:16565691-16614581	4.01516	8.83736	-1.29078	3.16061e-05	0.00125668
102169533	TRIM62	NC_030809.1:15187007-15224856	2.21913	0.615041	1.66783	3.17578e-05	0.00126081
102168596	PPL	NC_030832.1:3866597-3914301	17.6442	5.50648	1.4743	3.20072e-05	0.0012688
102179476	BMP1	NC_030815.1:69147770-69193502	35.4658	12.3262	1.3992	3.20846e-05	0.00126996
102179435	TPM3	NC_030810.1:103791568-103819730	27.9924	88.9274	-1.32108	3.27345e-05	0.00129354
102188640	HSPG2	NC_030809.1:4989002-5064285	17.5896	6.15324	1.39457	3.3543e-05	0.00132175
102175445	NCKAP5	NC_030809.1:71386201-72541292	6.57777	28.6189	-2.0746	3.39178e-05	0.00133452
102183250	PTPRT	NC_030820.1:70261033-71417055	0.740574	0.264322	1.33339	3.41105e-05	0.00134011
102173038	ERN1	NC_030826.1:47881794-47964983	1.85701	0.640495	1.39154	3.53194e-05	0.00138554
102181244	MAP1A	NC_030828.1:54767182-54787471	8.55196	2.26127	1.85292	3.55975e-05	0.00139438
102191152	LOC102191152	NC_030821.1:52641383-52816767	3.40775	7.55909	-1.29119	3.60251e-05	0.00140904
102177505	TMEM35A	NW_017189517.1:40404062-40419566	2.87964	9.22447	-1.79901	3.63423e-05	0.00141881
102187232	SRD5A2	NC_030818.1:14166235-14215772	0.037399	0	9.1697	3.67567e-05	0.00143129
106502091	RXRA	NC_030818.1:105353467-105362314	19.9639	6.92115	1.34786	3.72464e-05	0.00144822
102180707	SLC38A11	NC_030809.1:104910374-104975697	0.0207967	0	9.19178	3.82056e-05	0.00148333
102174490	SIRPA	NC_030820.1:52531896-52576700	14.7357	5.34562	1.32994	3.88154e-05	0.00150072
106502362	SYNPO	NC_030814.1:48386029-48448326	5.06352	1.75223	1.52725	3.88239e-05	0.00150072
102175267	ETV1	NC_030811.1:98341652-98439074	1.23036	3.22423	-1.55479	3.89096e-05	0.00150183
102178075	HIVEP2	NC_030816.1:67239081-67455737	15.245	4.51412	1.76412	3.9058e-05	0.00150536
102181832	LOC102181832	NC_030832.1:33973371-35136850	9.94292	3.63651	1.28176	3.91586e-05	0.00150704
102180513	MATN2	NC_030821.1:15872116-16051692	67.9824	106.399	-1.25525	3.92631e-05	0.00150886
102184098	SERINC4	NC_030828.1:54920970-54928600	10.2619	1.38526	2.62501	3.99594e-05	0.00153338
102175963	SUSD6	NC_030817.1:21665745-21763520	3.38694	1.22121	1.33452	4.00689e-05	0.00153526
106501714	LOC106501714	NC_030825.1:3172418-3295229	22.7133	8.84536	1.67525	4.02466e-05	0.0015377
108635661	LOC108635661	NC_030810.1:106813068-106843606	0	0.0484393	-9.35228	4.05674e-05	0.00154548
102188220	MUSK	NC_030815.1:99946893-100072125	0.430156	1.87368	-2.02159	4.10767e-05	0.00156263
102181821	LOC102181821	NC_030809.1:33419819-34507880	0.52948	0.940905	-1.26647	4.11637e-05	0.00156369
106502912	MDK	NC_030822.1:6601867-6604900	79.3845	27.3583	1.35421	4.12622e-05	0.00156518
102189516	LOC102189516	NC_030825.1:65497752-65506678	0.363933	3.33024	-3.28955	4.20938e-05	0.00159443
102185994	ERCC6L	NW_017189516.1:9758235-9789589	2.26232	4.92479	-1.34016	4.22482e-05	0.00159799
102172773	IQSEC1	NC_030829.1:58696229-58833109	14.1673	5.08226	1.38251	4.26189e-05	0.0016097
102171347	COL4A2	NC_030819.1:1145089-1301982	69.3387	23.1578	1.47821	4.32058e-05	0.00162954
102173830	LOC102173830	NC_030813.1:113211269-113253628	0.0342117	0	9.22937	4.3763e-05	0.0016482
102181895	KPNA2	NC_030826.1:48528082-48538223	21.231	47.4622	-1.33742	4.39224e-05	0.0016509
102178371	DACH1	NC_030819.1:39868313-40333750	5.58071	1.71024	1.58228	4.58621e-05	0.00171989
102173260	PODXL	NC_030811.1:24867700-24939426	4.30659	1.57696	1.31612	4.62047e-05	0.00173028
102175526	LOC102175526	NC_030808.1:121549307-121574875	1.11462	3.54316	-1.66322	4.79933e-05	0.00179472
102191072	CBFA2T3	NC_030825.1:15451405-15529169	4.92857	1.73936	1.39174	4.81115e-05	0.00179659
102169475	HAPLN1	NC_030814.1:26994304-27073123	1.56443	0.0473673	4.74724	4.88917e-05	0.00182315
102173216	ATP6V1G3	NC_030823.1:75974525-75995529	0	0.187616	-10.9859	4.92494e-05	0.0018339
102171827	PADI3	NC_030809.1:818627-848344	0.359086	0.0244213	3.62832	4.96296e-05	0.00184545
102178584	LOC102178584	NC_030830.1:18601770-18602219	96.7823	290.31	-1.79028	5.12727e-05	0.00190131
102179612	CPS1	NC_030809.1:37394563-37534852	0	0.00776867	-9.03878	5.12759e-05	0.00190131
102172091	NDUFA3	NC_030825.1:64858932-64862183	44.3496	13.9175	1.47746	5.25452e-05	0.00194292
102180427	SUB1	NC_030827.1:41015798-41033829	48.8762	107.023	-1.32154	5.33125e-05	0.00196579
100860827	AR	NW_017189516.1:13729623-13934065	1.79813	0.64829	1.3029	5.4442e-05	0.00200463
102170803	EHF	NC_030822.1:17702723-17759108	6.24473	1.78729	1.57755	5.63023e-05	0.00206163
102184259	NTSR1	NC_030820.1:53929718-53977830	0.0275833	0	9.11299	5.65223e-05	0.00206581
102180072	LGALS7	NC_030825.1:49396171-49398811	99.0488	19.9013	2.02904	5.65728e-05	0.00206581
102189723	ECE1	NC_030809.1:4512041-4636227	20.9888	7.88916	1.25765	5.76843e-05	0.00210348
102173207	LOC102173207	NC_030820.1:77685549-77711085	4.86262	1.70069	1.35994	5.78049e-05	0.00210497
102168258	ECM2	NC_030815.1:83875096-83915595	68.831	25.181	1.27314	5.79324e-05	0.00210671
102172848	NXPH2	NC_030809.1:77754451-77881931	0.920853	2.08166	-1.32894	5.84496e-05	0.0021226
102178661	ZNF750	NC_030826.1:49362516-49470436	4.39326	1.05192	1.76074	5.99439e-05	0.00216792
102173969	LOC102173969	NC_030826.1:56147090-56168373	0.0821583	0.839694	-3.59642	6.07073e-05	0.00218953
100861269	PDLIM3	NC_030834.1:29810876-29839762	3.81415	22.942	-2.5567	6.09967e-05	0.00219696
102188313	FBXO10	NC_030815.1:61291644-61334659	0.413591	1.3744	-1.85392	6.13331e-05	0.00220307
102168287	MMP15	NC_030825.1:27283795-27304473	18.2206	6.77759	1.25918	6.18451e-05	0.00221844
102187122	ANGPTL8	NC_030814.1:95510455-95532347	0.629407	0.0368063	3.8329	6.22601e-05	0.00222924
102185458	MEGF10	NC_030814.1:83928903-84113141	0.760041	2.29588	-1.70961	6.23151e-05	0.00222924
102185436	LOC102185436	NC_030812.1:27294925-27301778	0.036376	1.06194	-5.00729	6.27597e-05	0.00224211
102186145	GNAO1	NC_030825.1:25631732-25810789	0.87527	0.222097	1.93521	6.32319e-05	0.00225396
102172288	RNF34	NC_030824.1:17437988-17458301	4.80118	11.4261	-1.45053	6.45989e-05	0.00229539
102179530	NOL4	NC_030831.1:23153099-23621687	0.0854633	0.247227	-1.65497	6.46868e-05	0.00229543
102176596	ARSE	NW_017189516.1:65499150-65631319	2.70258	1.96898	1.51459	6.51967e-05	0.00230693
108633881	ATP6V0C	NC_030832.1:1909688-1915124	19.7965	4.51896	1.68557	6.52703e-05	0.00230693
102186139	SKI	NC_030823.1:49008425-49062624	17.2059	6.40277	1.30824	6.53149e-05	0.00230693
102185604	MINK1	NC_030826.1:26294499-26340958	9.06505	3.43564	1.23169	6.53924e-05	0.00230693
102182753	PRKG1	NC_030833.1:43129063-44506529	6.57115	17.8469	-1.44025	6.5448e-05	0.00230693
102180255	RNF112	NC_030826.1:33730579-33736411	5.57498	1.08307	2.14983	6.58693e-05	0.00231869
102169165	MED21	NC_030812.1:81361633-81371457	41.5535	91.7989	-1.33998	6.67179e-05	0.00234231
102173524	C25H16orf45	NC_030832.1:13735033-13881095	1.14267	2.68338	-1.35486	6.77361e-05	0.0023749
102181145	TRPV4	NC_030824.1:7676544-7715406	3.13529	1.00851	1.45473	6.93969e-05	0.0024299
102187913	ZAN	NC_030832.1:36685689-36740195	1.61294	0.236508	2.52397	7.10548e-05	0.00248137
102181398	PAPLN	NC_030817.1:18377836-18413785	15.081	5.04033	1.38549	7.12565e-05	0.00248412
102188176	LOC102188176	NC_030809.1:46529378-46631586	0.722737	0.283444	3.33087	7.14602e-05	0.00248412
102171734	CDH8	NC_030825.1:30658421-31055814	0.263221	1.15059	-2.30379	7.15803e-05	0.00248412
102176710	LOC102176710	NC_030822.1:34026334-34027911	342.383	998.103	-1.76581	7.16e-05	0.00248412
102184776	RIMS3	NC_030810.1:15250367-15295283	1.82286	0.571222	1.52431	7.1604e-05	0.00248412
102169675	SCG5	NC_030817.1:72983057-73038154	3.16979	7.45549	-1.43729	7.23686e-05	0.00250521
100861281	GNAL	NC_030831.1:43023031-43090321	0.348583	0.0274597	3.27958	7.24018e-05	0.00250521
102179745	GABRE	NW_017189518.1:929365-946675	7.85279	17.1539	-1.26268	7.33936e-05	0.00253621
102170581	ZNF800	NC_030811.1:28476257-28527695	4.25436	2.49568	-1.74039	7.36544e-05	0.0025419
102181879	LOC102181879	NW_017206906.1:1-16464	30.2834	11.3531	1.28218	7.41455e-05	0.0025555
102188901	SPSB4	NC_030808.1:127352012-127441764	0.620899	1.67388	-1.54028	7.48398e-05	0.00257607
102172993	PURA	NC_030814.1:59193011-59246036	7.43528	2.68611	1.57593	7.54124e-05	0.0025924
102188180	NFATC1	NC_030831.1:654004-742159	5.83844	1.59101	1.85447	7.56865e-05	0.00259844
102168885	MTUS1	NC_030834.1:25896356-26118656	5.31368	2.36607	1.28714	7.57938e-05	0.00259874
102178874	AGL	NC_030810.1:77094586-77177869	4.58743	17.1773	-1.9947	7.62375e-05	0.00261056
102179357	SPTBN2	NC_030836.1:45099488-45140461	8.5346	2.56819	1.50397	7.75867e-05	0.00265093
102175975	ADGRD1	NC_030824.1:24978190-25154527	7.87647	2.71873	1.49031	7.76171e-05	0.00265093
102185194	FAM49B	NC_030821.1:71221333-71364437	7.15566	15.8116	-1.21589	7.84409e-05	0.00267561
102180241	LGR4	NC_030822.1:24744296-24860789	32.8421	12.5178	1.24569	7.8848e-05	0.00268602
102182060	ASTN1	NC_030823.1:56599742-56960443	0.173338	0.467125	-1.58583	7.90767e-05	0.00269034
100861239	MC4R	NC_030831.1:59300530-59347443	0.528206	0	8.84652	7.93442e-05	0.0026925
108637801	LOC108637801	NC_030823.1:79013018-79037900	1.04805	0.110317	2.87389	7.96209e-05	0.00269735
108633413	LOC108633413	NC_030830.1:18949584-18950091	258.316	595.969	-1.40122	7.96914e-05	0.00269735
102184064	LRP10	NC_030817.1:79458629-79474359	12.2409	3.77567	1.55159	7.99942e-05	0.00270131
102178293	HHIP	NC_030824.1:57400026-57516475	3.64657	1.22126	1.3933	8.3741e-05	0.00281278
102168301	TPRG1	NC_030808.1:77714904-77887578	1.47096	0.289024	2.35127	8.39263e-05	0.00281542
102181317	MAFB	NC_030820.1:68957927-68961227	17.4227	4.62358	1.7336	8.42259e-05	0.00282189
102188960	OTOG	NC_030822.1:47374650-47458615	0	0.0120573	-8.81097	8.56728e-05	0.00286673
102180076	JUP	NC_030826.1:41606746-41632871	30.0957	10.7738	1.29922	8.62176e-05	0.00287766
108633532	ID4	NC_030830.1:12265076-12268481	22.1996	6.04364	1.66895	8.71045e-05	0.00289653
102188004	CDH2	NC_030831.1:28983264-29226875	2.81078	5.84154	-1.2281	8.74088e-05	0.00290274
102191806	LOC102191806	NC_030818.1:48825763-48830312	2.4623	0.0269187	6.00511	8.85975e-05	0.00293608
106502136	LOC106502136	NC_030812.1:97027842-97037193	0.179939	0	9.41273	8.8635e-05	0.00293608
102170783	GALNTL6	NC_030815.1:3848075-5433477	0.03807	0.205588	-2.58868	8.96428e-05	0.00296203
102176755	LOC102176755	NC_030832.1:2276544-2305560	1.20791	4.55988	-2.05817	9.20014e-05	0.00303616
102172710	PALM	NC_030814.1:67156420-67181263	12.9543	5.07641	1.21281	9.28162e-05	0.00305923
102189457	GFRA1	NC_030833.1:15295458-15530217	7.26668	2.8723	1.20891	9.41824e-05	0.00309989
102180284	DNAJC12	NC_030835.1:21326363-21369731	1.57184	3.83311	-1.49346	9.47195e-05	0.00311031
102172776	IGSF21	NC_030809.1:1511365-1787728	0.316793	0.0401927	2.75189	9.52133e-05	0.00312264
102174221	CCDC3	NC_030820.1:16764023-16864704	18.3525	39.4405	-1.31379	9.7154e-05	0.00318196
102175469	LOC102175469	NC_030836.1:42124371-42133914	0.133717	0	9.03557	9.72631e-05	0.00318196
102188404	TRPM3	NC_030815.1:46489962-47110701	0.387238	0.797844	-1.28505	9.86855e-05	0.00322257
102178100	ANKRD11	NC_030825.1:15690555-15847970	10.5969	4.35604	1.31267	9.88252e-05	0.00322257
108635517	LOC108635517	NW_017217873.1:6331-19920	6.99858	2.16241	1.59311	9.88705e-05	0.00322257
102187960	KIAA1462	NC_030820.1:34382895-34427170	9.3096	3.00501	1.53848	9.97469e-05	0.00323921
102185664	LHX2	NC_030818.1:94627472-94661299	4.20217	0.456195	2.21964	9.97491e-05	0.00323921
102187087	ADGRF2	NC_030830.1:28140224-28178495	0.662896	0.028449	4.16673	0.000100797	0.00326921
102179649	MTTP	NC_030813.1:25248624-25303477	0.00315933	0.189019	-5.92981	0.000101495	0.00328782
102187662	ARAP2	NC_030813.1:55966502-56308762	9.7103	2.91898	1.51322	0.000102087	0.00330294
102180845	LOC102180845	NC_030830.1:18994065-18994477	163.833	401.752	-1.4942	0.000103471	0.00334363
108637880	LOC108637880	NC_030824.1:50172073-50419101	0	0.10056	-13.6551	0.00010419	0.00335934
100860907	PTHLH	NC_030812.1:80443978-80458624	4.33454	0.823655	2.47971	0.000104212	0.00335934
108637775	LOC108637775	NC_030823.1:42703488-42904764	0.498375	0.104692	2.60257	0.000104438	0.00336251
102170152	TMEM229B	NC_030817.1:23786637-23809764	1.71961	0.203847	2.9951	0.000105302	0.00338621
102182930	TNFRSF11A	NC_030831.1:60896545-60963089	2.75961	0.892183	1.48348	0.000105673	0.0033913
102172596	TLL2	NC_030833.1:33769012-33912087	0.253629	0.988973	-2.07319	0.000105717	0.0033913
102185718	NAV2	NC_030836.1:24190238-24617420	4.23371	1.53995	1.25188	0.000106925	0.00342587
102180307	LOC102180307	NC_030830.1:18953188-18953896	51.1996	146.678	-1.72886	0.000107601	0.00343959
102188266	TNS1	NC_030809.1:29685474-29896787	20.5973	7.06942	1.47814	0.000107613	0.00343959
102173460	CNOT3	NC_030825.1:64820238-64836160	6.94026	2.42191	1.38451	0.000108413	0.00346097
102185330	CORO1A	NC_030832.1:26044222-26049696	1.5237	5.4332	-2.00005	0.000108834	0.00347019
102172872	CPM	NC_030812.1:44265511-44340613	3.16547	0.937986	1.54737	0.000110056	0.00350492
102175531	PDE11A	NC_030809.1:116973424-117495869	0.351188	0.703917	-1.85069	0.000112653	0.00358333
102183743	LOC102183743	NC_030830.1:18089906-18283584	391.959	1050.41	-1.44122	0.000114556	0.00363882
102174576	PROM2	NC_030818.1:1959707-1976421	1.61477	0.197083	2.67002	0.000114812	0.00363882
102181512	CFAP61	NC_030820.1:38981692-39232001	1.11602	0.351244	1.41664	0.000120098	0.0037927
102185397	AMACR	NC_030827.1:39726943-39742410	7.67883	2.51304	1.42278	0.000120636	0.00380515
102180639	LIN28A	NC_030813.1:19031162-19067290	0.211274	0.0109467	4.05731	0.000121185	0.00381792
102176857	ZNF385A	NC_030812.1:25427465-25448549	3.7286	0.694641	2.27062	0.000121483	0.00381841
102173210	MMP7	NC_030822.1:76313453-76321493	2.18756	0.0573883	4.89127	0.000121576	0.00381841
102169308	OTOR	NC_030820.1:10400618-10403260	12.2449	1.64672	2.66725	0.000121635	0.00381841
106503057	LOC106503057	NW_017190051.1:450-49357	3.97127	1.38644	1.31115	0.000122575	0.00384337
102177697	CD248	NC_030836.1:44771912-44774548	38.842	11.3013	1.67486	0.000123056	0.00385387
102181417	NECAB2	NC_030825.1:11690153-11731540	0.946466	2.68645	-1.70358	0.000124983	0.00390494
102175424	MAP1LC3C	NC_030823.1:33461574-33467259	23.03	6.73267	1.75399	0.00012589	0.00392401
102181232	TNNT1	NC_030825.1:64032808-64044713	2.97507	34.0219	-3.6196	0.00012672	0.00394089
102171391	IFFO2	NC_030809.1:2296748-2347457	8.80719	3.4001	1.20184	0.00012688	0.00394089
106502270	GDF1	NC_030814.1:104385356-104420943	2.23732	1.13844	1.7176	0.000127413	0.00395279
102185547	CCKAR	NC_030813.1:46338507-46353971	0.008503	0.493846	-5.88803	0.000128332	0.0039722
102168233	SH3BP4	NC_030810.1:6149599-6249297	9.33682	3.60191	1.26466	0.000128339	0.0039722
108634542	LOC108634542	NW_017189579.1:11533-28376	1.60491	0.154723	3.10821	0.000129754	0.00401128
102169774	ZHX2	NC_030821.1:65071985-65253400	3.64772	1.29512	1.39091	0.000130091	0.004017
102187031	WDR74	NC_030836.1:41469694-41478232	13.2131	28.2202	-1.69372	0.00013035	0.00402028
108634746	LOC108634746	NW_017189947.1:10594-12078	7.23432	0.010104	8.21624	0.00013165	0.00405565
102173159	NFE2L3	NC_030811.1:50434030-50467648	2.38892	0.680571	1.60929	0.000132892	0.00408439
108637252	LOC108637252	NC_030819.1:13926000-14000960	0.175925	0.688172	-2.33787	0.000133179	0.00408843
102190659	GRIK3	NC_030810.1:11735417-11978076	0.302069	0.0710207	1.92439	0.000134593	0.00412706
102182875	NEMF	NC_030817.1:60206530-60400558	28973.7	121791	-2.39494	0.000135709	0.00415162
102180096	PLPPR5	NC_030810.1:76152217-76287442	1.18615	2.50077	-1.2285	0.000136068	0.00415636
102177650	CES4A	NC_030825.1:35944950-35959868	0.582081	0.029507	3.96355	0.000136179	0.00415636
102181912	LOC102181912	NC_030830.1:18218877-18219354	101.088	253.306	-1.5283	0.000136877	0.00417285
108637430	CEBPB	NC_030820.1:77733877-77742254	13.3486	2.73832	2.12063	0.000137217	0.00417841
102190383	NCKAP5L	NC_030812.1:29713387-29744283	7.90366	2.94447	1.35238	0.000139528	0.004239
102188051	LOC102188051	NC_030817.1:16245317-16252970	1.87268	0.0272237	5.03937	0.00014211	0.00431247
102179409	KLK11	NC_030825.1:58093460-58098321	4.357	0.401014	3.07852	0.000142905	0.00433161
106502606	ZFP36L2	NC_030818.1:25386394-25390647	28.7358	10.2739	1.34894	0.00014307	0.00433165
102180400	CDKL4	NC_030818.1:21346125-21400766	0.962239	2.22996	-1.34802	0.000143414	0.00433708
102171366	ADGRG1	NC_030825.1:26945415-26990225	8.46938	1.98062	1.87062	0.000144246	0.00435725
102186958	LIX1	NC_030814.1:14008334-14064174	1.09628	2.40246	-1.30508	0.00014561	0.00438993
102171617	FREM2	NC_030819.1:63220511-63376328	8.46897	3.35751	1.16956	0.000145759	0.00438993
102177439	SNAP91	NC_030816.1:10750351-10921006	0.845358	3.6957	-2.07265	0.000145826	0.00438993
102175812	TKT	NC_030829.1:47621855-47644986	22.6059	7.92331	1.33156	0.0001478	0.00444427
102189373	LOC102189373	NC_030835.1:29456038-29788462	0.650198	0.169012	1.81354	0.000149422	0.00448792
102172553	TAF3	NC_030820.1:12221834-12341446	2.21145	0.838445	1.29512	0.000150118	0.00450219
100860849	HSP70.1	NC_030830.1:22440675-22442600	34.0003	9.46928	1.6701	0.000150556	0.00450219
102176332	HDC	NC_030817.1:43152035-43174053	0.430899	0.0325807	3.56716	0.000150579	0.00450219
102172960	LOC102172960	NC_030810.1:21416336-21436716	0.975701	0.0665803	3.64367	0.000155534	0.00463355
102168364	C14H8orf46	NC_030821.1:51341152-51367396	0.440522	0.036705	3.44724	0.000156911	0.00466509
102177375	RAPGEFL1	NC_030826.1:40104826-40117915	6.14679	1.72911	1.61826	0.00015815	0.00469663
102180041	SORBS3	NC_030815.1:69497385-69525587	6.60159	2.32085	1.50375	0.000159824	0.00473908
102186353	TRAM2	NC_030830.1:24205459-24274053	8.39109	2.82753	1.41834	0.000159938	0.00473908
102188682	FAM102A	NC_030818.1:98156741-98191995	6.9571	2.73781	1.19039	0.000161182	0.00476525
102180375	EPHB6	NC_030811.1:14442297-14459147	13.8773	5.40235	1.20045	0.000163111	0.00480574
102191252	PLTP	NC_030820.1:74164932-74175895	14.6365	4.96122	1.36198	0.00016328	0.00480574
102180719	PTPRF	NC_030810.1:18260300-18344672	19.8446	6.95794	1.35826	0.000165871	0.00486805
102182426	CD44	NC_030822.1:17197402-17286604	55.7264	21.8731	1.20131	0.000167833	0.00491784
102189068	DLX3	NC_030826.1:36306956-36312182	2.29211	0.266457	2.92235	0.000168119	0.00492075
102179469	LOC102179469	NC_030830.1:18978965-18979513	86.9631	223.692	-1.5761	0.000170493	0.00497918
102190069	GFAP	NC_030826.1:44249431-44258886	0.0638937	0.668072	-3.53466	0.000174016	0.00506017
102169290	FAM184A	NC_030816.1:19161450-19323440	1.37287	3.0025	-1.17734	0.000174033	0.00506017
102177189	MYO1D	NC_030826.1:16974893-17361982	2.47486	1.01887	1.19229	0.000175851	0.00510742
102186733	CELSR2	NC_030810.1:86379833-86405512	2.66352	0.753213	1.63131	0.000177891	0.005161
102179705	CHRNA7	NC_030828.1:29124656-29281050	0.046607	0.240875	-2.47366	0.000178758	0.00518044
102184017	LOC102184017	NC_030830.1:18279129-18279902	136.136	329.34	-1.48555	0.000181027	0.00524045
102176082	MGLL	NC_030829.1:59644864-59732736	8.16857	3.26619	1.16871	0.000183521	0.0052953
102187491	F2R	NC_030817.1:93265089-93284117	12.6945	4.96355	1.19083	0.000183523	0.0052953
102172784	RBM44	NC_030810.1:3470912-3491847	0	0.03903	-8.63805	0.000184267	0.00530502
102170507	KDM4B	NC_030814.1:91333042-91451712	8.52704	3.42042	1.18305	0.000184288	0.00530502
102191299	SPP2	NC_030810.1:7052998-7080042	0	0.0650887	-8.96705	0.000184463	0.00530502
108634032	LOC108634032	NC_030833.1:17100836-17229646	0.534385	0.231758	1.71576	0.000185464	0.00532295
106502301	DOCK6	NC_030814.1:95481813-95531651	5.51055	2.10717	1.2403	0.000186523	0.00534521
102170546	LOC102170546	NC_030826.1:40834963-40843156	0	0.152251	-8.58734	0.00018667	0.00534521
102179249	SLC9A1	NC_030809.1:9828074-9883473	2.34869	0.769078	1.53955	0.000188384	0.00538842
102184669	SLC4A10	NC_030809.1:101344484-101697349	0.0169817	0.202811	-3.64412	0.000189276	0.00540808
102184374	BAIAP2	NC_030826.1:50942540-51006581	13.1794	5.4403	1.1773	0.000192346	0.00547896
100860935	NUCB1	NC_030825.1:56502509-56552840	56.7474	22.8793	1.14134	0.000193658	0.00550945
102168709	CWH43	NC_030813.1:68165027-68218066	0.29582	0.00405433	5.82447	0.000195044	0.00554291
102189001	GLIS1	NC_030810.1:28063331-28317927	1.52839	0.700238	1.41481	0.000196174	0.00556901
102168459	LOC102168459	NC_030818.1:56261721-56264630	0	0.404467	-8.82858	0.000196451	0.00557088
106503282	HN1	NC_030826.1:55523668-55537930	17.1632	37.1958	-1.21697	0.000196981	0.00557994
102181199	LOC102181199	NW_017211629.1:51173-93303	4.77197	1.88885	1.19565	0.000198208	0.0056022
102171875	KLF4	NC_030815.1:96960670-96965429	12.9416	3.90805	1.54783	0.000198441	0.0056022
102173350	GMPR	NC_030830.1:9460492-9521824	1.61771	4.86304	-1.5816	0.000198442	0.0056022
102174078	GALNT1	NC_030831.1:21684612-21805807	17.0126	35.2217	-1.23805	0.000200583	0.00564563
102189363	NPC1	NC_030831.1:33374981-33418847	6.76787	2.46952	1.33245	0.000202007	0.00566757
102170433	CRAT	NC_030818.1:99028325-99041504	7.2952	2.48038	1.39941	0.00020281	0.00568406
102176958	LOC102176958	NC_030815.1:41183872-41485274	0.189186	0.590564	-1.94565	0.000204367	0.00571558
102171421	CLPTM1	NC_030825.1:53720470-53748506	11.2989	4.51837	1.16932	0.000205179	0.00573079
102187387	ASB9	NW_017189516.1:54999933-55027770	3.00484	6.58201	-1.278	0.000205345	0.00573079
102177020	NOTCH2	NC_030810.1:97171972-97351176	42.2887	15.9622	1.29182	0.000205843	0.00573257
102170482	FKBP9	NC_030811.1:56380322-56421889	85.897	33.8764	1.19732	0.000206186	0.00573605
102178573	SH3BGR	NC_030808.1:139129141-139217161	3.10346	14.6261	-2.36756	0.000209454	0.00582084
108634306	LOC108634306	NW_017189516.1:48017096-48075533	0.0356357	0.707069	-4.44778	0.000210353	0.00583967
102185449	LOC102185449	NC_030813.1:84458894-84563377	0.464306	0.0250223	4.5881	0.000211299	0.00585976
102177234	SPINK9	NC_030814.1:50670481-50677501	36.8245	5.29895	2.51121	0.000211992	0.00587283
102170135	PIK3R2	NC_030814.1:103723675-103736411	20.0515	7.75994	1.24475	0.000212447	0.00587926
102182190	DKK1	NC_030833.1:44554199-44557022	4.35392	13.2087	-1.78997	0.000212813	0.00588321
102190313	FAM184B	NC_030813.1:37705389-37826197	0.451724	1.68291	-2.0062	0.000222383	0.00612852
102187978	MYH14	NC_030825.1:57425132-57503481	6.26525	2.05714	1.39213	0.000222932	0.00613725
102171008	COPZ2	NC_030826.1:38072723-38083010	24.5277	8.93054	1.29789	0.00022527	0.00619516
102190477	LOC102190477	NW_017189694.1:3205-15343	0.0974417	0	9.02602	0.000226377	0.00621725
102172313	PEAR1	NC_030810.1:106152026-106172883	3.6582	1.12769	1.59165	0.000226544	0.00621725
102187786	CDH17	NC_030821.1:12031235-12095890	0.490511	0.016068	4.42905	0.000227027	0.00622299
102175981	PRKD2	NC_030825.1:54831839-54864207	6.08237	2.35182	1.19602	0.000227225	0.00622299
102184223	LOC102184223	NC_030812.1:27249609-27257296	2.2485	0.355777	2.50277	0.000228673	0.00625615
106503070	ZDHHC8	NW_017189851.1:637596-650956	3.04156	0.723736	2.03776	0.000234681	0.00641388
102173032	EHD2	NC_030825.1:55659354-55677990	31.4419	12.0886	1.27805	0.000236788	0.00646477
102183372	LOC102183372	NC_030829.1:50958107-50970278	22.8359	9.36081	1.15048	0.000237689	0.00648268
102189665	KHSRP	NC_030814.1:92446376-92457933	10.7165	4.28195	1.46692	0.000238008	0.00648466
102185444	MBNL3	NW_017189517.1:12519015-12689092	2.28627	4.85559	-1.30104	0.000239493	0.00651796
102168513	SORCS1	NC_030833.1:23928383-24508683	1.19626	0.429582	1.2901	0.000239723	0.00651796
102191332	PHF2	NC_030815.1:84665399-84753042	10.2749	4.16352	1.18105	0.000246098	0.00667752
102183945	NPTXR	NC_030812.1:109346354-109368576	2.34278	0.693522	1.61275	0.000247184	0.00670011
102180124	ABLIM3	NC_030814.1:49764417-49897901	2.13977	5.37512	-1.52868	0.000247754	0.00670867
102190777	ACSL6	NC_030814.1:88024364-88089819	0.199241	0.657647	-1.84343	0.000248209	0.00671411
102173944	BMP8B	NC_030810.1:14468753-14519264	1.156	0.113216	2.88866	0.00025106	0.00678427
102178870	LOC102178870	NC_030830.1:18602494-18602956	125.845	294.597	-1.43467	0.000251727	0.0067922
102173518	LOC102173518	NC_030810.1:99376384-99384696	119.446	280.186	-1.43831	0.000251868	0.0067922
106502530	LOC106502530	NC_030817.1:76562162-76576183	3.88351	0.973459	1.89238	0.000254126	0.00684611
102169421	HSPB3	NC_030827.1:24689781-24700033	2.23834	13.3033	-2.6723	0.000254735	0.00685408
108635379	LOC108635379	NW_017214815.1:1493-6645	0.5099	0	10.0968	0.000254941	0.00685408
102187837	SYTL2	NC_030836.1:9164004-9285768	2.63032	5.83473	-1.25398	0.000258466	0.00694178
102170463	TIAM1	NC_030808.1:2425188-2887657	17.3257	7.40735	1.12567	0.000260537	0.00699029
106503929	HCFC1	NW_017190133.1:127918-144365	7.37391	2.55942	1.41913	0.000261997	0.00702232
102187190	AKR1B1	NC_030811.1:22046175-22062875	24.5594	49.1983	-1.18604	0.0002627	0.00703403
108636262	LOC108636262	NC_030813.1:16322601-16606979	1.15494	4.67123	-1.50803	0.000265547	0.00709585
102186074	ADAMTSL4	NC_030810.1:100016525-100035675	4.8584	0.7864	1.99809	0.000267481	0.0071331
108634207	LOC108634207	NC_030836.1:45471545-45562984	0.682398	0.142184	2.11926	0.000268711	0.00715868
102187294	STAR	NC_030834.1:12351926-12359643	1.5381	0.200408	2.76384	0.000270667	0.0072035
102191532	ATP8A2	NC_030819.1:52884246-53350170	0.39326	0.120296	1.47893	0.000273398	0.00726676
102184956	STX12	NC_030809.1:10382557-10424054	11.7859	23.1203	-1.1497	0.000273594	0.00726676
102178885	STAB2	NC_030812.1:65957945-66137480	0.25029	0.482991	-1.7141	0.000275121	0.00729997
102180745	GPAT3	NC_030813.1:98745865-98810285	1.86082	3.92115	-1.24816	0.000280033	0.00742284
102191570	LOC102191570	NC_030810.1:103251573-103255228	81.9604	2.63135	4.65627	0.000283847	0.00751186
102176694	ZFP36L1	NC_030817.1:22520480-22529156	42.2677	13.9493	1.24989	0.000284003	0.00751186
102184044	SEL1L3	NC_030813.1:45659049-45769157	8.32687	3.38695	1.17948	0.000284245	0.00751186
102179520	SH3PXD2B	NC_030827.1:4151426-4273866	23.3418	8.76379	1.31442	0.000285	0.00752428
102178781	IMPA2	NC_030831.1:43116272-43140081	4.84718	1.63394	1.41198	0.000285673	0.00753451
108633197	LOC108633197	NW_017195391.1:168-16099	0.163629	0	10.1339	0.000286281	0.00754301
100860971	THBS1	NC_030817.1:67822176-67837900	63.0086	24.9691	1.18224	0.000286915	0.00755218
102183392	TSPAN12	NC_030811.1:34805790-34872373	3.13966	7.46973	-1.40395	0.000291688	0.00767017
102176738	STK39	NC_030809.1:108094744-108412781	3.44532	6.88408	-1.1673	0.000294547	0.00772996
102175436	LOC102175436	NC_030826.1:15523358-15526337	0.374277	3.26683	-3.22575	0.000296002	0.00776042
102187665	LOC102187665	NW_017189516.1:55224752-55225629	4.11534	19.6141	-2.46139	0.000298825	0.00782665
102183173	DMKN	NC_030825.1:46988813-47002033	54.7168	12.9921	1.79914	0.000299628	0.00783992
102188309	EGR1	NC_030814.1:60658577-60662413	4.43252	0.679179	2.53723	0.00030021	0.00784737
102181208	IL17B	NC_030814.1:49641216-49646039	0.990738	5.40229	-2.57504	0.000300652	0.00785114
102179689	SOX13	NC_030823.1:1250443-1294827	2.43942	0.675002	1.70933	0.000302258	0.00787751
102169689	SAMD11	NC_030823.1:50025147-50044840	0.974418	0.166342	2.36194	0.000303334	0.00789183
102170518	BVES	NC_030816.1:32157045-32206736	2.96042	6.48518	-1.2368	0.000303405	0.00789183
102168876	S100A8	NC_030810.1:103093868-103095893	8.40481	0.124871	5.06238	0.000304562	0.00791386
102178336	ETV6	NC_030812.1:96563047-96857059	4.35337	1.52615	1.31877	0.000305284	0.00791728
102180405	CUBN	NC_030820.1:30617841-30973740	1.65296	4.38789	-1.31625	0.000306947	0.0079448
102185751	PRRC2B	NC_030818.1:101003156-101087607	19.9248	8.02974	1.19196	0.000309538	0.00800402
102171398	ANKRD1	NC_030833.1:38809732-38819375	0.311745	2.44893	-3.3178	0.000314921	0.00812731
102177111	NUF2	NC_030810.1:114107929-114209813	5.92823	12.2225	-1.22105	0.000316623	0.00816326
102172998	LURAP1L	NC_030815.1:31386573-31436110	12.5529	4.76655	1.2041	0.000319141	0.00822014
102169177	LOC102169177	NC_030814.1:78953741-79011423	0.0962017	0.452894	-2.30095	0.000321808	0.00826464
102179233	SERPINF1	NC_030826.1:22644651-22656868	28.8237	11.4733	1.15363	0.000322931	0.00828544
102183895	PRDM16	NC_030823.1:48140018-48482616	0.173211	0.044723	1.89836	0.000323553	0.00829332
102191119	VWF	NC_030812.1:103110419-103260848	9.4018	3.77771	1.19691	0.000324679	0.00830607
102172944	CCDC141	NC_030809.1:118292855-118534639	1.22247	3.98808	-1.73171	0.000327092	0.00835969
102189239	ZIM2	NC_030825.1:65465159-65486286	0.149415	0.842404	-2.62683	0.000329539	0.00841408
102183511	ELL2	NC_030814.1:15292347-15367401	4.1063	1.66158	1.13172	0.000332488	0.00847298
102189288	AGTR2	NW_017189517.1:28524218-28547308	4.66266	17.9929	-1.62015	0.000333529	0.00849132
102190904	CHST8	NC_030825.1:45085991-45227272	0.611466	0.115282	2.20868	0.000339046	0.0085986
102188801	GAP43	NC_030808.1:60044530-60195449	2.46326	5.6565	-1.37766	0.000341046	0.00864102
102177713	CEBPA	NC_030825.1:44781065-44785862	30.4642	9.81653	1.46725	0.000343067	0.00868391
102179034	FAT4	NC_030824.1:38584083-38772984	43.4833	17.4806	1.24205	0.000344885	0.00872155
102191658	TAPBP	NC_030830.1:41199211-41208978	6.55391	2.19349	1.43477	0.000350887	0.00886484
102185709	PNLIPRP2	NC_030833.1:14959234-14978562	0	0.049247	-8.81664	0.000353607	0.00891649
102185845	REEP1	NC_030818.1:48123637-48260256	5.47352	10.2733	-1.2195	0.000354248	0.00892414
102173325	ULK1	NC_030824.1:26007042-26030047	6.01154	2.22169	1.32819	0.000357715	0.0090029
102189218	CIZ1	NC_030818.1:98337859-98356188	8.15234	3.28556	1.18662	0.000362364	0.00911122
102173220	CLIP3	NC_030825.1:47529579-47544197	3.91601	1.0461	1.81642	0.000364181	0.00914818
102176145	LOC102176145	NC_030822.1:73583529-73671230	0.0417377	0.223965	-2.56241	0.000366305	0.00919279
102187144	PHACTR3	NC_030820.1:56019547-56225141	0.820919	0.334496	1.33476	0.000369006	0.00925178
108633291	KRT78	NC_030812.1:26813506-26821565	3.19487	0.37795	2.85663	0.000369577	0.00925731
102189519	ALDH3A2	NC_030826.1:33590781-33606216	12.9784	5.18825	1.19064	0.000372765	0.00932831
102176878	LOC102176878	NW_017189575.1:25973-28123	2.34637	0.137166	3.84652	0.000376272	0.00940716
102172008	RANBP3L	NC_030827.1:37903042-37955247	0.0595433	0.546988	-2.97191	0.000381038	0.00949036
102188153	LOC102188153	NC_030822.1:65376268-65376803	6.43398	34.0811	-2.61972	0.000381612	0.00949569
102179971	SETD1B	NC_030824.1:17695335-17754567	2.94458	1.17063	1.52305	0.000382313	0.00950418
102180070	CMIP	NC_030825.1:9382422-9588404	4.50507	1.92816	1.2374	0.000386715	0.00960458
102168758	KLK10	NC_030825.1:58084362-58091972	13.6672	3.49601	1.7783	0.000388638	0.00963421
106501822	LOC106501822	NC_030825.1:64754762-64788395	22.8952	5.86003	1.65177	0.000390609	0.00967398
102172371	KLF10	NC_030821.1:20403218-20409572	7.54655	1.7266	1.95215	0.000391435	0.00968536
102171522	FOSL2	NC_030818.1:71072128-71095051	37.7059	14.6402	1.17043	0.000392099	0.0096927
102179582	HLX	NC_030823.1:22871650-22877314	2.19948	0.323008	2.62794	0.000393049	0.00970709
102186789	KIF26B	NC_030823.1:30168545-30687016	5.63345	2.2965	1.17008	0.000397349	0.00979666
102174743	TLE3	NC_030817.1:84264019-84313907	11.8615	4.92905	1.14175	0.000397418	0.00979666
102191768	HOXC10	NC_030812.1:25780565-25785684	0.0823723	2.01921	-4.60742	0.000398964	0.00982561
102187168	BCHE	NC_030808.1:101031428-101110937	5.6186	11.3734	-1.13729	0.000399589	0.00983183
106504042	CAMSAP3	NC_030814.1:96313854-96330233	1.92354	0.345959	2.20985	0.000401666	0.00987159
102172779	CAP2	NC_030830.1:10362305-10511512	6.54243	13.9144	-1.21478	0.000401953	0.00987159
100861172	KRT25	NC_030826.1:40591347-40599019	7.64223	2.40301	1.52103	0.000403081	0.00989009
102175150	CMTM2	NC_030825.1:35583821-35605632	0.0652113	0.45321	-2.95439	0.000404765	0.0099222
102190726	FAM222B	NC_030826.1:20000964-20058360	1.61649	0.48786	1.6315	0.000406779	0.00996232
102172660	CYYR1	NC_030808.1:8274955-8395967	7.29507	2.72193	1.39187	0.000409479	0.0100191
102190518	TMEM244	NC_030816.1:55259277-55286636	0.380691	0.003674	5.77327	0.000409877	0.0100196
102173039	NECTIN3	NC_030808.1:55700392-55836781	4.33101	7.0865	-1.16364	0.000410452	0.0100244
102182614	SCN2B	NC_030822.1:53463959-53482952	6.41671	2.47821	1.2036	0.000416481	0.0101622
102175745	KERA	NC_030812.1:20743415-20750940	2.61055	9.50109	-1.97204	0.000418053	0.0101912
100860887	MSTN	NC_030809.1:130227819-130251032	3.19053	23.329	-2.80216	0.000428772	0.010414
100861191	BAC7.5	NC_030829.1:51637459-51703582	0.488795	0	8.74559	0.000430801	0.0104441
100860868	KRT26	NC_030826.1:40609659-40616053	0	0.106677	-8.27554	0.000433134	0.010491
102180395	AIM1	NC_030816.1:30661179-30888606	14.4567	5.36197	1.22255	0.000438998	0.0106233
102179313	GRIK5	NC_030825.1:52076514-52139653	2.4848	0.846522	1.46897	0.0004395	0.0106257
102185727	GABRB1	NC_030813.1:66193166-66631618	0.131741	0.861934	-2.866	0.000443818	0.0107203
102186170	LOC102186170	NC_030830.1:18098230-18098639	31.8853	100.534	-1.83056	0.000446623	0.0107585
102185338	NOS3	NC_030811.1:6315627-6334075	1.92332	0.503724	1.81497	0.000447679	0.0107598
102176420	HOMER1	NC_030817.1:90734030-90876268	4.36894	8.25975	-1.05987	0.000447785	0.0107598
102191245	NID2	NC_030817.1:58113795-58201073	24.0441	9.3746	1.26302	0.000447899	0.0107598
102170370	PKHD1	NC_030830.1:24645295-25095419	0.024383	0.081934	-1.94841	0.000448737	0.0107659
102189718	C2CD2	NC_030808.1:141713726-141778932	9.01972	3.35143	1.24839	0.000448969	0.0107659
102183718	KMT5A	NC_030824.1:18985665-19004275	9.71584	3.82297	1.21911	0.000449393	0.0107663
102175739	CTTNBP2	NC_030811.1:69617142-69789671	6.37763	2.43952	1.30884	0.000451134	0.0107982
102173676	FMO2	NC_030823.1:37286455-37330116	4.93786	1.34621	1.62371	0.000457323	0.0109166
102190123	PSORS1C2	NC_030830.1:22062750-22064252	2.35077	0.0996423	4.33994	0.000459724	0.0109541
102171567	PLPP3	NC_030810.1:31079310-31167434	47.0174	89.0588	-1.0917	0.000462445	0.011009
102188184	DDAH1	NC_030810.1:62427269-62581565	2.52046	5.96096	-1.33648	0.000465353	0.0110683
100861173	KRTAP11-1	NC_030808.1:3094064-3247161	0.191256	1.12081	-4.11399	0.000467349	0.0111057
102179892	CSRNP3	NC_030809.1:105470919-105680099	0.843926	2.06939	-1.29998	0.000468558	0.0111245
102185064	SLC17A6	NC_030836.1:21819982-21860450	0	0.015072	-8.18847	0.00047005	0.0111499
102186908	SEMA4B	NC_030828.1:20864595-20907392	4.63162	1.71293	1.26108	0.000471844	0.0111824
102184012	FAM83B	NC_030830.1:43104996-43209384	7.38461	2.67568	1.27446	0.000472447	0.011184
102172324	C27H8orf48	NC_030834.1:22079711-22242421	2.55799	4.47217	-1.11299	0.000472762	0.011184
108638130	LOC108638130	NC_030825.1:65564784-65664962	1.1323	0.456487	1.92507	0.000474209	0.0111995
102170931	PKD1	NC_030832.1:1535323-1574274	11.4109	4.63338	1.20957	0.000474264	0.0111995
108635284	LOC108635284	NW_017213116.1:1575-13679	1.83702	4.83003	-1.55413	0.000476707	0.0112471
102182603	ANGPTL2	NC_030818.1:97376777-97414375	47.2648	20.2231	1.10379	0.000483165	0.0113893
102186997	APP	NC_030808.1:8627846-8955624	196.972	82.8877	1.08516	0.000484433	0.011409
102190269	ADARB1	NC_030808.1:144900016-144991569	3.11023	1.19031	1.19456	0.00048763	0.0114687
102184300	CNN3	NC_030810.1:71901494-71931675	71.2678	134.101	-1.08532	0.000487836	0.0114687
102188236	CSE1L	NC_030820.1:76724933-76765844	17.9776	33.0808	-1.06561	0.000489022	0.0114864
102187672	LOC102187672	NC_030826.1:18922190-18932806	3.89825	11.3719	-1.77459	0.000489929	0.0114974
102174446	TNXB	NC_030830.1:22627113-22688677	36.6432	13.5617	1.35722	0.000490746	0.0115064
102171299	SNX10	NC_030811.1:50549549-50616271	1.39134	2.85177	-1.15905	0.000493462	0.0115496
102190475	FAM65B	NC_030830.1:16972800-17082345	2.68401	1.10647	1.15942	0.00049823	0.0116508
102183096	KDELR1	NC_030825.1:56106772-56114495	22.0834	9.28936	1.113	0.000501793	0.0117238
106503522	FOXC1	NC_030830.1:780584-784092	3.51301	0.51855	2.57745	0.000509569	0.0118739
102175231	AADACL3	NC_030823.1:53262411-53291382	0.69865	0.124842	2.28873	0.00051143	0.011905
102179661	SEMA6A	NC_030814.1:73164015-73295384	16.9887	6.51841	1.19891	0.000511805	0.011905
102183620	LARGE2	NC_030822.1:7027735-7033784	3.8422	0.753013	2.14747	0.000517469	0.0120156
102182427	ZDHHC5	NC_030822.1:2354367-2376923	6.6927	2.78485	1.10773	0.000518564	0.0120304
102178180	ZER1	NC_030818.1:98764304-98793997	3.32149	1.20569	1.34217	0.000524187	0.0121289
102171242	LOC102171242	NC_030814.1:51019610-51023100	0.0380903	2.08113	-5.68297	0.000530488	0.0122532
102188386	BCORL1	NW_017189517.1:24338431-24397620	2.91584	0.783598	1.78509	0.000532236	0.0122828
102168856	PHF12	NC_030826.1:20106543-20145232	4.76584	1.8632	1.25069	0.00053771	0.0123875
102184501	GAS2	NC_030836.1:21416449-21556322	2.03137	4.23631	-1.21663	0.00053887	0.0123946
102174606	DLEC1	NC_030829.1:11369750-11484685	0.97088	0.263229	1.51029	0.000538956	0.0123946
102174538	CNNM1	NC_030833.1:31232037-31302743	0.0459897	0.000515	6.0357	0.000544624	0.0125031
102174914	MCF2	NW_017189517.1:7549731-7638012	0.0352917	0.174718	-2.45831	0.000547283	0.0125424
102176987	PKP1	NC_030823.1:78291623-78328779	25.638	9.23772	1.25923	0.000551307	0.0126236
106503616	MFAP2	NW_017189886.1:1298-7371	80.7278	39.3171	1.13416	0.000552551	0.0126302
102187435	LOC102187435	NC_030827.1:48776828-48962300	0.656231	0.271304	1.47936	0.000563948	0.0128708
102168893	TOM1	NC_030812.1:72230404-72270827	6.81876	2.92847	1.08451	0.000564053	0.0128708
102188428	SLCO2B1	NC_030822.1:28591418-28643923	5.48274	2.34048	1.11053	0.000567313	0.0129341
102190985	SHANK1	NC_030825.1:57846176-57898882	0.301737	0.0474557	2.46794	0.000570425	0.0129895
100860788	MAGED2	NW_017194858.1:8697-17001	66.4845	127.906	-1.11223	0.000570731	0.0129895
102188364	DOCK10	NC_030809.1:22562190-22892381	4.03238	8.43964	-1.17963	0.000572501	0.0130186
102185423	JUN	NC_030810.1:33521069-33571174	41.6056	18.6438	1.35548	0.000573223	0.013021
102188676	FOXO3	NC_030816.1:28792772-28933404	11.5434	4.88333	1.13605	0.000573591	0.013021
102175741	KANK1	NC_030815.1:43599193-43810582	10.5412	19.706	-1.05172	0.000576149	0.0130678
102178311	LOC102178311	NC_030808.1:148247648-148252459	0.133045	0	8.10046	0.000577193	0.0130772
108638480	LOC108638480	NC_030828.1:60072136-60128360	0.168532	0.68612	-2.11647	0.000577901	0.0130772
102172412	RET	NC_030835.1:32003322-32057223	1.96329	0.669206	1.48941	0.00057805	0.0130772
102185947	LSR	NC_030825.1:46793111-46808478	3.14763	0.915134	1.5983	0.000582601	0.0131576
102170492	ANO1	NC_030836.1:48233397-48409558	0.78927	0.427256	1.17925	0.000586646	0.0132376
102171633	MS4A2	NC_030822.1:361337-374942	0.467621	0.0219587	4.13129	0.000590977	0.013324
102189974	RAB39A	NC_030822.1:64798553-64836527	0.438673	1.18217	-1.64749	0.000593459	0.0133605
102179598	EHHADH	NC_030808.1:81548093-81615584	1.64517	3.57615	-1.3453	0.000593608	0.0133605
102171118	LOC102171118	NC_030831.1:13921238-13927026	0.572757	0.0245937	4.11528	0.00060085	0.0135005
102177749	LRRC75A	NC_030826.1:32855296-32891729	3.43448	1.14735	1.4256	0.00060302	0.0135377
102179102	MEGF9	NC_030815.1:109736740-109817883	20.3699	8.24088	1.1287	0.000603799	0.0135437
102186360	ANKRD35	NC_030810.1:99037623-99056119	1.3161	0.204253	2.27355	0.000605704	0.0135518
102176017	SFRP1	NC_030834.1:9355634-9398794	10.3857	20.7788	-1.16004	0.000610197	0.0136396
102181782	SPG21	NC_030817.1:89344860-89374859	10.8783	22.5361	-1.14164	0.000610847	0.0136396
106503400	LOC106503400	NW_017189555.1:64033-69483	20.1435	7.99694	1.17858	0.000611557	0.0136396
102180911	GUCA2B	NC_030810.1:16750513-16753710	0	0.196685	-8.18627	0.000611732	0.0136396
108634303	LOC108634303	NW_017189516.1:39968650-40729540	0.196388	0.508238	-1.44658	0.000612207	0.0136396
102172276	PCNA	NC_030820.1:46864800-46870372	23.0167	46.2704	-1.21045	0.00061505	0.0136683
102177306	STK17A	NC_030811.1:42676229-42714148	6.90881	13.1213	-1.10603	0.000629068	0.0139563
102180034	LOC102180034	NC_030830.1:18968887-18969368	214.954	466.446	-1.32998	0.000633055	0.014033
102168313	FCER1A	NC_030810.1:109486151-109492094	1.2109	0.0960417	3.52703	0.000648399	0.014349
102178214	PLS1	NC_030808.1:125854985-125980569	0.548331	1.39976	-1.59633	0.000651914	0.0144147
102172069	JDP2	NC_030817.1:16462240-16505508	15.0053	6.44981	1.1006	0.000654213	0.0144535
102188071	ZC3H18	NC_030825.1:15238060-15279711	5.62754	2.4284	1.07598	0.000662999	0.0146117
102184652	SCAF1	NC_030825.1:57054961-57068412	6.6941	2.53972	1.27814	0.000663037	0.0146117
102184178	FGG	NC_030824.1:68020620-68028594	0	0.0892083	-8.46457	0.000669483	0.0147292
102187830	COL17A1	NC_030833.1:27121325-27168638	68.4613	22.6699	1.36641	0.00067205	0.0147611
102187298	ENDOU	NC_030812.1:32132094-32149515	2.62514	0.41509	2.25568	0.000673762	0.0147741
102184732	TET3	NC_030818.1:10425571-10535489	7.56758	3.16773	1.05851	0.000677552	0.0148449
102177362	CES3	NC_030825.1:35924648-35937282	0.244737	0.003869	5.66774	0.000679057	0.0148655
102183663	DPP6	NC_030811.1:2979751-3954235	0.956598	2.13178	-1.40205	0.000682308	0.0149119
102174302	PLPPR1	NC_030815.1:90551566-90835782	0.452273	0.922942	-1.17968	0.000683438	0.0149243
102186451	YPEL3	NC_030832.1:26103313-26106694	21.0469	6.13009	1.58606	0.000689287	0.0150396
102176682	NCAPG	NC_030813.1:37858058-37903119	12.0139	22.5318	-1.09075	0.000690952	0.0150634
102176463	KCNJ6	NC_030808.1:149701472-149797540	0	0.016377	-9.64971	0.000692115	0.0150662
102178087	MYL9	NC_030820.1:65213311-65221685	12.6332	3.89709	1.5495	0.000692222	0.0150662
102182914	CRABP1	NC_030828.1:30346175-30353383	85.7788	161.454	-1.10195	0.000693156	0.0150741
102174339	FGF10	NC_030827.1:30370317-30568567	4.0846	2.06602	1.21476	0.00069496	0.0151009
102185666	PYGB	NC_030820.1:42116120-42150997	10.417	4.29838	1.10456	0.000698902	0.015151
102187048	PTCH1	NC_030815.1:81860324-81946483	44.2946	19.0443	1.06711	0.000698986	0.015151
102188950	GPX2	NC_030817.1:26053403-26077719	1.38007	0.0515773	3.14736	0.000707194	0.0153163
102189313	KLHDC1	NC_030817.1:60206534-60400515	8670.76	23067.3	-1.281	0.000708007	0.0153214
102181210	PBK	NC_030815.1:10809527-10839679	4.5293	8.66683	-1.11899	0.000710145	0.0153551
106503495	LOC106503495	NC_030830.1:18606208-18611439	1.2265	4.59366	-2.10803	0.000715089	0.0154493
102178301	CXCL16	NC_030826.1:26382170-26426697	1.93819	0.495719	1.62412	0.00071854	0.0154943
102190104	VSTM4	NC_030835.1:2380016-2459503	20.184	36.8192	-1.03187	0.000718684	0.0154943
102177576	RGS5	NC_030810.1:113948304-114006022	7.69668	3.30176	1.05732	0.000720628	0.0155182
102179002	PNOC	NC_030815.1:10247100-10276552	2.1033	4.36094	-1.18372	0.000722588	0.0155355
102180112	HS6ST2	NW_017189517.1:12033292-12387496	0.990197	4.02542	-2.13636	0.000722609	0.0155355
108637286	IRS2	NC_030819.1:1636947-1667327	3.4103	1.33627	1.1907	0.000723653	0.0155453
102186735	CLCA2	NC_030810.1:63591036-63633378	8.73715	3.04417	1.30144	0.000725073	0.0155631
100860925	COL15A1	NC_030815.1:63627663-63729902	19.5922	8.51892	1.08133	0.000731079	0.0156614
106503508	SH3BGRL3	NC_030809.1:9125067-9126732	33.9606	11.4597	1.41023	0.000731433	0.0156614
102188835	C1R	NC_030812.1:102304272-102315322	8.02785	2.65763	1.38658	0.000737387	0.0157761
102187002	CHST2	NC_030808.1:125440462-125444825	16.0148	5.62205	1.36239	0.0007439	0.0158897
102172762	SKP2	NC_030827.1:38016629-38052697	6.6082	13.1159	-1.08626	0.00074818	0.015957
102174066	CASKIN2	NC_030826.1:55244152-55265863	5.07683	1.75647	1.34551	0.000748348	0.015957
100861361	CDK1	NC_030835.1:29028552-29042931	12.5478	23.639	-1.12105	0.000748864	0.015957
102189397	FRMPD1	NC_030815.1:61361325-61519525	0.244473	1.14647	-2.30775	0.000756548	0.0160818
102168493	SSFA2	NC_030809.1:121652830-121692646	11.0039	4.65635	1.05713	0.000757367	0.0160863
102190287	MGRN1	NC_030832.1:3670699-3707647	10.8163	4.73264	1.06941	0.000759639	0.0161216
102190550	TP63	NC_030808.1:77159838-77426409	15.958	10.1909	1.12128	0.000763094	0.0161685
102174052	CLSTN1	NC_030823.1:42200194-42276330	29.5584	13.2123	1.01751	0.000763174	0.0161685
102191186	COBLL1	NC_030809.1:104660588-104827845	3.0356	1.2729	1.1286	0.000764302	0.0161685
102182269	SCAP	NC_030829.1:52203000-52300515	4.47905	1.94257	1.04059	0.000765483	0.0161806
102190843	SLC6A9	NC_030810.1:18702087-18733702	1.87881	0.597756	1.49067	0.000768069	0.0162174
102173180	ZBTB7A	NC_030814.1:90579097-90599740	4.2454	1.58529	1.30118	0.000768454	0.0162174
102175385	ALAS2	NW_017189516.1:25494562-25521331	4.48594	10.0298	-1.35855	0.000773135	0.0163032
102171030	KCP	NC_030811.1:27256677-27290082	1.97301	0.786978	1.6702	0.000782881	0.0164823
108636122	LOC108636122	NC_030812.1:118054616-118067988	0	0.185844	-9.82474	0.000789737	0.0165803
102180800	EPHB3	NC_030808.1:82295891-82316214	12.4153	5.19138	1.13706	0.000790778	0.0165803
102185850	GRIA4	NC_030822.1:79973814-80666957	0.144144	0.68945	-2.27763	0.00079094	0.0165803
102185453	PRSS38	NC_030814.1:105513213-105555174	0	0.0525703	-9.56338	0.000791302	0.0165803
102191020	FAM19A2	NC_030812.1:50594632-51225542	0.892295	2.22018	-1.49589	0.000796106	0.0166677
102171274	GIT1	NC_030826.1:20650842-20666144	6.5598	2.60715	1.18368	0.000798367	0.0166988
102191045	WNK2	NC_030815.1:84310094-84457502	1.04182	0.415733	1.21991	0.000798856	0.0166988
102191545	MAML3	NC_030824.1:52981108-53431443	1.90477	0.754546	1.21637	0.00080046	0.0167191
102183341	TMEM236	NC_030820.1:31535691-31573425	0	0.0474403	-9.58149	0.000806799	0.0167983
102184444	LYG2	NC_030818.1:4283704-4296731	0	0.0448733	-7.97887	0.000812019	0.0168937
102186501	TRIM29	NC_030822.1:51651270-51678115	28.5327	10.0733	1.27177	0.000815466	0.0169387
106503162	SHISA7	NC_030825.1:63823728-63841892	2.55277	0.681365	1.78978	0.000818677	0.016992
102172319	LMTK2	NC_030832.1:38670154-38744770	3.29882	1.41962	1.07117	0.000828127	0.0171612
106502280	WIZ	NC_030814.1:100975293-101001894	3.54235	1.28196	1.3686	0.000829136	0.0171686
102179482	SIPA1L1	NC_030817.1:19836783-20219989	13.2651	5.67098	1.21053	0.000831641	0.017207
102184295	SPATA21	NC_030809.1:414181-471458	1.17312	0.40366	1.72407	0.000845147	0.0174728
102175315	LOC102175315	NC_030821.1:4802131-4841275	1.46804	3.83586	-1.6391	0.000850047	0.0175466
102184747	CBLN2	NC_030831.1:5355552-5363346	0.062065	0.595629	-3.29913	0.00085304	0.0175809
102190623	SYT13	NC_030822.1:7667151-7710371	0.240872	0.715195	-1.73639	0.000856663	0.0176332
106503526	KCNG2	NC_030831.1:483402-540078	0.579403	1.52981	-1.54956	0.000856913	0.0176332
102172575	ECT2	NC_030808.1:94258389-94326443	5.34499	9.70706	-1.02061	0.000862243	0.017729
102171308	SHANK2	NC_030836.1:48608422-49183664	0.216546	0.081105	1.52891	0.000863104	0.0177329
100860863	ME1	NC_030816.1:10400508-10605347	1.8054	3.34732	-1.03802	0.000864091	0.0177394
102172753	IGLON5	NC_030825.1:58395208-58436361	0.305105	0.044081	2.70995	0.000871132	0.01787
102171764	LOC102171764	NC_030812.1:43606907-43668176	0.412083	0.0172163	3.97311	0.000872895	0.0178923
108633884	LOC108633884	NC_030832.1:35104670-35132393	0.733232	0.013633	5.31793	0.000875271	0.0179132
102182670	ROBO4	NC_030836.1:27674890-27689553	2.40283	0.683608	1.71296	0.000893055	0.0182489
102176686	GLIS3	NC_030815.1:40040255-40544666	4.39643	1.69318	1.4994	0.000897619	0.018328
XLOC_482227	XLOC_482227	NC_030825.1:24283-36616	0.049528	0	8.01785	0.000903308	0.0184156
102191571	NETO1	NC_030831.1:5089458-5194281	0.885319	0.048758	3.88266	0.000916233	0.0186503
102189069	TNRC6C	NC_030826.1:53249908-53325435	6.93564	3.03609	1.09216	0.000917333	0.0186583
102169361	EHD1	NC_030836.1:43507708-43528380	7.95816	3.48452	1.06218	0.000922076	0.0187292
102177438	COL27A1	NC_030815.1:103096431-103256833	7.48764	3.29147	1.04535	0.000922236	0.0187292
102171107	TMEM43	NC_030829.1:57999570-58019838	20.8872	9.00081	1.0568	0.000923252	0.0187321
102185535	NELL1	NC_030836.1:22653977-23675386	0.320998	0.654712	-1.14364	0.000923797	0.0187321
102173535	PCNX3	NC_030836.1:44212723-44230882	5.14995	1.93458	1.30065	0.00094321	0.019111
102173989	TBC1D24	NC_030832.1:1876527-1902087	7.4681	3.00002	1.17808	0.000945885	0.0191359
102186402	DLGAP5	NC_030817.1:35548564-35589984	9.1351	16.718	-1.0526	0.000951427	0.0192332
102176650	KCNJ3	NC_030809.1:94805971-94991692	0.64602	0.215223	1.46093	0.000952874	0.0192478
108637536	LOC108637536	NC_030821.1:80419097-80434622	0.140136	0	7.84845	0.000954146	0.0192587
102182429	AJAP1	NC_030823.1:47058035-47175045	0.648383	0.030784	4.21572	0.000964477	0.0194524
102177443	SLC8A3	NC_030817.1:21197399-21359267	0.498568	2.29029	-2.27289	0.000966393	0.0194761
102172243	LMNTD1	NC_030812.1:82593373-83110805	1.14015	2.44297	-1.05063	0.000969346	0.0195207
102178621	LOC102178621	NC_030830.1:18984497-18992382	197.868	466.787	-1.43495	0.000971534	0.0195499
102172975	PIK3C2G	NC_030812.1:89912798-90434057	5.83488	2.74609	1.12106	0.000975272	0.0195959
102174512	ZNF592	NC_030828.1:21682719-21734511	2.48575	0.811685	1.4556	0.000975305	0.0195959
102189116	LOC102189116	NC_030814.1:88358467-88394609	86.8912	39.2189	0.996178	0.000979389	0.019663
102179442	PCDH15	NC_030833.1:45822146-46732977	0.145473	0.31263	-1.28762	0.000982752	0.0197006
102188588	LOC102188588	NW_017193961.1:12159-20442	2.94246	0.633049	2.03224	0.000986738	0.0197655
102186571	CORIN	NC_030813.1:66835282-67137987	1.1412	2.57414	-1.32611	0.000993157	0.0198552
102174132	MCF2L	NW_017189962.1:1675-49561	3.4781	1.48443	1.06045	0.000993473	0.0198552
106502678	BRD3	NC_030818.1:104199582-104235138	10.1547	4.37954	1.09356	0.00100027	0.0199609
108638100	LOC108638100	NC_030825.1:65529741-65540357	0.682693	3.08249	-2.31003	0.00100405	0.0200007
102168454	ZWILCH	NC_030817.1:87867100-87909508	3.81996	6.89671	-1.01994	0.00101155	0.0200947
102179974	CENPN	NC_030825.1:9018913-9058316	4.01912	7.64902	-1.14406	0.00101735	0.0201947
102184834	LOC102184834	NC_030823.1:61218599-61561639	0.125849	0.495138	-1.94144	0.00102178	0.0202674
102184893	STBD1	NC_030813.1:91710470-91715383	4.50675	12.2792	-1.58909	0.00103099	0.0204348
102187028	SLC48A1	NC_030812.1:32036965-32082342	5.11881	2.26929	1.32771	0.00104762	0.0207488
102171321	G6PD	NW_017189522.1:26416-39781	5.47396	1.93466	1.34359	0.00105863	0.0209513
102169659	RAB9A	NW_017189516.1:56570421-56626562	8.21696	2.41441	1.75432	0.00106098	0.0209656
100861207	PAG12	NC_030836.1:39078936-39087800	0	0.15076	-9.41682	0.00106133	0.0209656
102184926	FAM213B	NC_030823.1:48800041-48803179	11.697	30.5598	-1.55378	0.00106174	0.0209656
106502142	PTMS	NC_030812.1:102597981-102602830	49.9162	21.1497	1.05949	0.00106762	0.0210554
102187208	STS	NW_017189516.1:62165383-62380793	1.14673	0.276806	1.55199	0.0010688	0.0210554
102176683	SHISA3	NC_030813.1:61788265-61793027	7.63316	2.13902	1.65985	0.00106894	0.0210554
102169993	KRT40	NC_030826.1:40824140-40831144	0.788711	0.0686363	3.32471	0.00106948	0.0210554
102176470	EN1	NC_030809.1:65532167-65537811	2.94151	0.571711	2.239	0.00107954	0.0212271
102169734	PTN	NC_030811.1:19413244-19519527	51.7308	96.2973	-1.08788	0.00107981	0.0212271
102189928	RALA	NC_030811.1:38921825-38982756	20.9353	37.1991	-0.992281	0.00108195	0.0212533
102179888	TGM5	NC_030828.1:54504604-54535476	0.264547	0.010033	4.45713	0.00108316	0.0212614
102191394	IQCE	NC_030832.1:41506648-41546404	3.18535	1.32115	1.11506	0.00109325	0.0214434
102174504	WWP2	NC_030825.1:38092874-38236462	3.98087	1.80046	1.00445	0.00109538	0.0214694
102176386	GPAM	NC_030833.1:19247024-19317263	8.49891	3.34872	1.14279	0.00109965	0.0215109
102173399	USP6NL	NC_030820.1:15587282-15785634	4.7923	2.15143	1.00734	0.00110179	0.0215129
102184423	SLC27A6	NC_030814.1:85486014-85558024	2.5483	5.21362	-1.18685	0.00111403	0.0216579
102180438	FAM198A	NC_030829.1:14804391-14885427	3.7423	0.774986	1.98203	0.00111777	0.0217022
102170914	NLGN1	NC_030808.1:92668200-93451915	1.00781	1.82466	-1.04238	0.00111862	0.0217022
102180953	BACE1	NC_030822.1:54352205-54373787	10.7574	4.74915	1.04265	0.00111877	0.0217022
102174163	AGTR1	NC_030808.1:119056842-119109590	6.20273	11.1445	-1.02135	0.00112242	0.021735
102170678	FHL1	NW_017189517.1:20172164-20232815	14.4096	29.2713	1.36957	0.00112442	0.021735
XLOC_066935	XLOC_066935	NC_030809.1:72485842-72536394	0.465328	1.70395	-1.88563	0.00112458	0.021735
106503502	LOC106503502	NC_030830.1:18078566-18080068	80.5496	164.07	-1.23436	0.00112826	0.0217902
108636384	LOC108636384	NC_030808.1:149439968-149585407	0.994386	0.214055	1.56917	0.00113087	0.0218245
102176903	PKIA	NC_030821.1:40222882-40325985	4.59414	28.8528	-2.704	0.00114267	0.0219755
102179785	CBLN4	NC_030820.1:82836781-82845281	1.64781	0.240782	2.4908	0.00114285	0.0219755
102188872	HS6ST3	NC_030819.1:12248002-12966831	0.603563	0.221289	1.30654	0.0011511	0.0220901
108634446	LOC108634446	NW_017189517.1:48166373-48898777	1.20029	2.68289	-1.24654	0.00115132	0.0220901
102181526	WSCD2	NC_030824.1:6377815-6494916	0.909317	0.341203	1.31272	0.00115343	0.0221145
102185399	AGBL1	NC_030828.1:16295916-17139899	0.251827	0.776696	-2.36943	0.00116718	0.0223296
100860837	FLT1	NC_030819.1:54897721-55105201	3.09212	1.3798	1.02773	0.00117054	0.0223776
102171448	BRINP3	NC_030823.1:13680785-14163558	0.00708267	0.230187	-5.26353	0.00117162	0.022382
102169403	AGRN	NC_030823.1:49921747-49960860	18.0724	7.92868	1.01922	0.00117531	0.0224362
102175913	RREB1	NC_030830.1:2189074-2351634	7.38019	2.73172	1.11808	0.00117779	0.0224515
102182606	LMO7	NC_030819.1:35494061-35737337	7.8116	15.1801	-1.20066	0.00118146	0.0225044
102183126	PPP1R17	NC_030811.1:55479513-55500395	0	0.0449057	-8.00808	0.00118229	0.0225044
102181066	MMP11	NC_030824.1:121568-130541	5.21113	11.3927	-1.24166	0.00118751	0.0225875
102175595	LYNX1	NC_030821.1:80399933-80405878	7.21151	2.13194	1.59174	0.00119033	0.0226249
102169269	SGCB	NC_030813.1:68404288-68432247	14.3642	6.38866	1.03951	0.00120708	0.0229268
108633215	LOC108633215	NW_017189516.1:21655548-21685901	0.346524	0.0485763	2.62731	0.00121077	0.0229802
102168941	PLA1A	NC_030808.1:64059370-64086557	0.085145	0.577858	-2.76156	0.00121431	0.0230308
102179406	MLXIP	NC_030824.1:17943309-18002178	2.95898	1.29285	1.07019	0.00122816	0.0232768
102181552	LOC102181552	NC_030831.1:62260091-62276740	1.93343	0.355306	2.17488	0.00122927	0.0232774
102187582	LOC102187582	NC_030814.1:101060987-101097458	1.20607	0.280708	1.85422	0.00123083	0.0232774
102175205	LOC102175205	NC_030814.1:82415864-82416739	56.597	118.036	-1.27566	0.00123687	0.0233748
102189231	SERTAD4	NC_030823.1:71719132-71733482	8.26726	2.94948	1.31694	0.00124006	0.0234174
102174197	LOC102174197	NW_017205676.1:24226-38918	0.982762	0.188636	2.25488	0.00124554	0.0234654
102191202	SH3D21	NC_030810.1:11271573-11285953	2.42827	0.678937	1.68106	0.00124591	0.0234654
102169267	PNPLA5	NC_030812.1:113536242-113548609	0.0410577	0	7.75805	0.00124699	0.0234654
102185229	DNAH8	NC_030830.1:35928125-36254243	0.0161487	0.079972	-2.40709	0.00124877	0.0234678
102186691	TRDN	NC_030816.1:14947170-15354779	2.24444	8.75865	-1.97968	0.00126545	0.0236776
102172111	TYMS	NC_030831.1:35888056-35901582	12.7585	23.4453	-1.05824	0.00126985	0.0237432
102174348	CRABP2	NC_030810.1:105983415-105989432	70.9741	25.5348	1.13532	0.00127914	0.0238999
102188343	TULP2	NC_030825.1:56492864-56559255	5.78665	3.32582	1.42362	0.00128191	0.0239346
102182189	TFAP2E	NC_030810.1:10649826-10666607	0.96014	0.120962	2.7325	0.00128285	0.0239354
102183014	RFTN1	NC_030808.1:153165651-153399414	6.05564	2.56125	1.0643	0.00128493	0.0239573
102178790	DPY19L1	NC_030811.1:58115362-58210724	8.94191	15.8534	-0.980332	0.00130759	0.0243054
102174270	KIF11	NC_030833.1:37324360-37366168	11.7559	20.8724	-0.99301	0.00130821	0.0243054
102184585	CALCR	NC_030811.1:109728325-109842069	0.0601453	0.420279	-2.91042	0.00131935	0.0244951
102186663	ACVRL1	NC_030812.1:27637795-27652231	9.99789	4.30786	1.06347	0.00132131	0.0245144
102169171	SULT1B1	NC_030813.1:85775305-85812886	0.74882	1.76018	-1.44586	0.00133728	0.0247584
102179441	ZMYND12	NC_030810.1:17048117-17083139	0	0.0376757	-9.41927	0.00133932	0.0247646
102174250	ABCB11	NC_030809.1:109073132-109174389	0.085413	0.00939833	2.94474	0.00133949	0.0247646
102179688	TNKS1BP1	NC_030822.1:2744009-2768386	28.5572	12.9341	0.975307	0.00134497	0.0248486
102189333	TMEM144	NC_030824.1:30349803-30397105	0.429464	1.01009	-1.47173	0.00134886	0.0248916
102170423	TTK	NC_030816.1:7009553-7050706	4.56755	8.08071	-0.976606	0.00134919	0.0248916
100860742	NOS2	NC_030826.1:19203362-19246207	0.602119	0.148635	2.06293	0.00135743	0.0250261
102177783	ZIC3	NW_017189517.1:9345256-9349934	0.405634	2.2673	-2.56614	0.00136389	0.0251278
108634948	LOC108634948	NW_017194558.1:3064-14315	0.190462	1.5037	-3.11135	0.00137325	0.0252826
100860926	ACVR1	NC_030809.1:97581866-97719746	13.1698	5.77142	1.06902	0.0013779	0.0253162
102183936	MEST	NC_030811.1:25897166-25910016	55.912	100.236	-0.987265	0.00137796	0.0253162
102177239	LOC102177239	NC_030815.1:65513340-65746434	0.344281	0.083509	1.89922	0.00138011	0.0253382
102191505	MAD2L1	NC_030813.1:5780586-5789618	9.23267	17.4481	-1.10423	0.00138533	0.0253987
102174500	NR5A2	NC_030823.1:77417308-77542677	1.2922	0.460304	1.28093	0.00138751	0.025421
102179256	BRDT	NC_030810.1:69160830-69202651	0	0.011553	-7.93251	0.00139364	0.0255156
102171293	KIAA1324	NC_030810.1:86254152-86338310	0.176257	0.018055	3.03017	0.00139713	0.0255609
102182273	S100A9	NC_030810.1:103059859-103062650	32.6539	7.03698	1.95249	0.00139805	0.0255609
102181404	SIGLEC1	NC_030820.1:50842091-50860436	1.83231	0.502692	1.7695	0.00141679	0.0258856
108638296	LOC108638296	NC_030826.1:40902340-40985391	0	0.099024	-7.66123	0.00142655	0.0260459
102183532	LRAT	NC_030824.1:68210863-68217884	0.953046	0.090283	3.51915	0.00143311	0.0261476
102169454	CSMD1	NC_030834.1:40349615-42434960	0.0487647	0.0956597	-1.5556	0.00143799	0.0262185
102171999	KIF14	NC_030823.1:77796329-77838808	2.84286	5.71182	-1.08508	0.00144578	0.0263424
102188806	AHNAK2	NC_030828.1:68760854-68794936	4.02379	1.10799	1.40609	0.00145625	0.0264601
102170665	GNG4	NC_030835.1:36999718-37070147	1.06714	2.01322	-1.04213	0.00146005	0.0265014
102168698	KMT2D	NC_030812.1:30402184-30443171	4.71673	2.0445	1.07925	0.00146053	0.0265014
108635377	LOC108635377	NW_017214791.1:4409-16717	0	0.184003	-8.32163	0.00146299	0.0265277
106501929	LOC106501929	NC_030810.1:99405233-99405789	208.205	444.303	-1.31339	0.0014649	0.0265442
102184410	BHLHE41	NC_030812.1:82410144-82414938	1.58522	0.215643	2.71202	0.00147071	0.0266311
102185082	AP3D1	NC_030814.1:89126591-89159963	16.5291	7.54537	0.992839	0.00147538	0.0266974
102184299	LOC102184299	NC_030831.1:62050115-62057533	0.00733167	0.464727	-6.19099	0.00147713	0.0267107
102191537	FBXO32	NC_030821.1:65664370-65701592	8.20374	3.24012	1.10588	0.00148432	0.0267841
102180351	TMPRSS2	NC_030808.1:141279205-141329377	1.26363	0.278163	1.88351	0.00148524	0.0267841
102170638	CTSH	NC_030828.1:24781861-24803235	8.14645	3.5779	1.02026	0.0014864	0.0267866
102172792	LOC102172792	NC_030836.1:40119393-40130093	2.40823	0.610363	1.82318	0.0014923	0.0268747
102174631	HEPHL1	NC_030836.1:180735-272036	0.00238567	0.078904	-5.11186	0.00149336	0.0268754
102187824	CREBBP	NC_030832.1:2969714-3090947	12.5701	5.46505	1.08494	0.00149965	0.0269702
102173247	LOC102173247	NC_030810.1:99385699-99404341	80.1524	163.319	-1.23977	0.00151278	0.0271878
102187675	CEACAM19	NC_030825.1:53505114-53523256	1.0214	0.224823	2.14334	0.00152585	0.0274041
102185023	KIAA1671	NC_030824.1:5789198-5924528	2.94585	1.09012	1.01533	0.00153126	0.0274825
102169669	ABHD17B	NC_030815.1:47856656-47901320	6.71155	13.918	-1.17725	0.00153467	0.0275078
102178389	CCDC9	NC_030825.1:55300895-55311494	6.61325	2.53722	1.2274	0.00153536	0.0275078
102179758	LOC102179758	NC_030830.1:18969557-18975995	13.9742	30.8965	-1.37803	0.00153579	0.0275078
102187860	TMEM184A	NW_017190161.1:68018-93206	1.15917	0.136553	2.15608	0.00153907	0.0275478
102178845	ZNF827	NC_030824.1:58396237-58588050	3.40085	1.4904	1.10154	0.00154118	0.0275659
108634343	FOXE3	NC_030810.1:21972386-21976009	0.125517	0	7.58349	0.00154217	0.0275659
102190115	PTCHD1	NW_017189516.1:46585313-46636740	2.21686	0.849497	1.27316	0.00154625	0.0276131
102171950	LHPP	NC_030833.1:7810635-7938642	3.77997	1.70177	1.00527	0.00154705	0.0276131
102169722	TGFBR3	NC_030810.1:68891052-69076937	89.3749	39.9457	1.02634	0.00156571	0.027911
102187523	MARK4	NC_030825.1:53975440-54005503	3.37594	1.37295	1.18951	0.00157367	0.0280152
102191485	MAP7D1	NC_030810.1:11154660-11176808	10.6332	4.77725	1.03808	0.00159636	0.028357
102186734	UBN1	NC_030832.1:3834713-3914687	3.56883	2.62244	1.02991	0.00159701	0.028357
102190552	PLIN1	NC_030828.1:20374402-20389135	1.38727	0.261673	2.22058	0.00160469	0.0284555
102184213	PSTPIP2	NC_030831.1:45991707-46086914	2.18471	3.94525	-0.986316	0.00160487	0.0284555
102182458	LOC102182458	NC_030830.1:18225756-18226296	178.696	358.467	-1.21102	0.00162127	0.0287269
102191509	GPM6B	NW_017189516.1:56324085-56483903	6.73066	2.98965	1.08752	0.00162639	0.0287984
102182433	SUSD2	NW_017190051.1:60148-67437	1.61574	0.227611	2.57597	0.00163556	0.0289219
102177243	ATP8B4	NC_030817.1:42577517-43021164	5.1554	9.73973	-1.07212	0.00164221	0.02902
102178298	KLK6	NC_030825.1:58043079-58051669	0.636721	0.0306427	4.24022	0.00164902	0.029121
102186920	PHACTR1	NC_030830.1:6556030-7073500	3.48636	1.49731	1.17615	0.00166684	0.029416
102182890	SRC	NC_030820.1:65852275-65906216	7.3587	3.3823	0.965229	0.00167348	0.0295134
100860853	ARG1	NC_030816.1:56815375-56830671	1.10271	4.62796	-2.13515	0.00168425	0.0296835
102171074	ITGA11	NC_030817.1:86024887-86161036	7.62761	2.6988	1.4409	0.00169157	0.0297926
102184794	LOC102184794	NW_017212272.1:15324-25935	14.3104	6.35702	1.03625	0.00169942	0.0298909
102173119	INCA1	NC_030826.1:26195913-26224049	1.68188	0.53007	1.99893	0.00170995	0.0300362
106501743	KRT19	NC_030826.1:41378665-41382544	2.28393	7.12445	-1.86271	0.00171309	0.0300713
102189203	LMF2	NC_030812.1:118753590-118758712	13.778	5.3547	1.23706	0.00171779	0.0301338
102191486	ACTA2	NC_030833.1:40710848-40728541	40.8388	18.6493	0.964584	0.00172362	0.030216
102176457	LOC102176457	NC_030826.1:41242391-41247118	0.020974	0.518795	-4.70933	0.00172617	0.0302406
102186024	MAPRE3	NC_030818.1:72328456-72383817	3.82685	1.60688	1.183	0.00173588	0.0303854
108636261	LOC108636261	NC_030813.1:12155319-12423341	0.470285	0.156644	1.37548	0.00173674	0.0303854
102183391	CCDC129	NC_030811.1:55332261-55468543	0.570165	0.0198933	3.55537	0.00175216	0.0306282
102175146	SPSB1	NC_030823.1:42602138-42672843	3.30492	1.45661	1.01983	0.00176289	0.0307209
102188906	ZNF804A	NC_030809.1:124500873-124854226	0.573655	1.55717	-1.61023	0.00177631	0.0309343
102174640	KIF4A	NW_017189516.1:11177125-11304219	4.64212	8.06799	-0.966823	0.00178136	0.0310018
102179603	MIS18BP1	NC_030828.1:54421195-54466561	7.79801	13.5669	-0.976746	0.00179013	0.0311339
100860937	CXXC5	NC_030814.1:59617412-59669432	10.2341	4.69192	0.998434	0.00179695	0.0312319
102186446	LOC102186446	NC_030830.1:18075156-18136968	251.67	530.153	-1.29022	0.00180274	0.0313119
102176588	PARPBP	NC_030812.1:64618059-64688557	2.87769	6.68215	-1.06321	0.00181829	0.0315404
102168742	PCK1	NC_030820.1:57903298-57909440	0.592363	0.0299397	4.0162	0.00182789	0.0316863
102172303	LRP1B	NC_030809.1:79445373-81643780	0.300435	0.684644	-1.16348	0.00182994	0.0317009
102180429	ADAMTS17	NC_030828.1:5567027-5957858	10.0921	4.60151	1.00214	0.00186094	0.0322168
102184618	KIF20A	NC_030814.1:60877443-60886002	9.60561	17.0141	-0.992794	0.00187325	0.0323662
102176562	FBXL7	NC_030827.1:57170615-57623887	4.44791	1.80815	1.21772	0.0018789	0.0324427
102190285	C3H1orf87	NC_030810.1:35039661-35124809	0	0.013439	-9.18085	0.00188657	0.0325538
102177167	NYNRIN	NC_030817.1:80658795-80680140	6.28104	2.61777	1.16393	0.00188854	0.0325666
102183205	FZD1	NC_030811.1:111901108-111905297	13.7492	4.86421	1.30941	0.00189256	0.0326146
102184881	CHEK1	NC_030836.1:28373443-28392620	5.36834	8.59342	-1.04722	0.00189566	0.0326309
102188377	GPR141	NC_030811.1:60542748-60551012	0	0.0491553	-7.55569	0.00189598	0.0326309
102181270	LOC102181270	NC_030836.1:37145124-37364184	0	0.0172477	-10.8871	0.00192235	0.0330417
102180632	CFL2	NC_030828.1:44505563-44520179	5.94447	14.35	-1.28008	0.00192448	0.0330567
102185996	AFF1	NC_030813.1:102296513-102504605	5.94139	1.16534	1.40286	0.00194714	0.0334026
102189744	LTBR	NC_030812.1:102898493-102905386	7.60471	2.68976	1.33986	0.00194888	0.0334106
106503578	LOC106503578	NC_030832.1:33335746-33341928	0.279262	0.00594033	5.45277	0.00195486	0.0334913
102180694	INPP4B	NC_030824.1:55121283-55857508	3.72661	6.74556	-0.984401	0.00196159	0.0335631
102168869	RAB7A	NC_030829.1:59104356-59149578	25.4649	11.7684	0.940679	0.00196746	0.0336418
102172899	VNN1	NC_030816.1:57953387-57974132	1.59185	3.29282	-1.23218	0.00197058	0.0336634
102187736	HDAC4	NC_030810.1:2202835-2496164	5.78963	2.94533	1.00688	0.00197268	0.0336657
102173190	BACH2	NC_030816.1:47246646-47636126	6.16804	2.6353	1.15423	0.00197508	0.0336847
102189731	ASB4	NC_030811.1:107811410-107896737	0.149077	1.01777	-2.82779	0.00198214	0.0337833
102175167	SPC25	NC_030809.1:109019325-109036405	5.00165	9.09733	-1.05536	0.00198656	0.0338189
102172292	KMT2B	NC_030825.1:47278302-47298504	4.91718	2.0809	1.11799	0.00198822	0.0338189
108634460	FAM127A	NW_017189517.1:20111810-20151921	5.72158	2.19999	1.21188	0.00198934	0.0338189
102190008	SMAD7	NC_030831.1:48805330-48834225	3.29408	1.37104	1.1124	0.0020052	0.0340664
102189361	TFAP2A	NC_030830.1:4707509-4741944	9.40259	3.24843	1.22044	0.0020077	0.0340869
102169462	LOC102169462	NW_017217408.1:3206-22487	10.4397	18.2398	-0.962943	0.00200983	0.0341012
102182247	WFDC1	NC_030825.1:11951833-11978108	10.207	4.25379	1.06258	0.00202839	0.0343099
102175723	GPR39	NC_030809.1:71062803-71337156	0.595735	0.265806	1.24726	0.00202928	0.0343099
102168602	BAG3	NC_030833.1:12206500-12229905	3.85747	1.50083	1.27148	0.00202993	0.0343099
102168899	MMRN1	NC_030813.1:35198177-35296620	6.29691	11.1148	-1.01377	0.00203686	0.034405
102185829	PCDH1	NC_030814.1:57546299-57583603	3.30786	1.12314	1.18392	0.00205022	0.0345936
102178881	NID1	NC_030835.1:36587881-36687276	49.2396	21.5869	1.07883	0.00205064	0.0345936
102179156	SEMA6C	NC_030810.1:100477212-100490816	5.88208	2.13748	1.30331	0.00205516	0.0346476
102180759	CDKN2AIPNL	NC_030814.1:64533478-64539906	33.1892	63.9512	-1.11302	0.0020566	0.0346498
102173111	LOC102173111	NC_030823.1:37175417-37203730	0.3632	0.0249617	3.56127	0.002071	0.0348701
102183911	MAP3K7CL	NC_030808.1:5371273-5417874	10.2097	18.2232	-1.01029	0.00207485	0.0349127
102187442	HIVEP1	NC_030830.1:5936547-6073000	2.52372	1.1063	1.07298	0.0020815	0.0349822
102170926	SHC1	NC_030810.1:104510702-104521394	29.9995	12.6882	1.04707	0.00208163	0.0349822
102170383	SLC16A12	NC_030833.1:40149560-40250113	0.622383	1.36121	-1.1894	0.00208388	0.0349978
102168365	ZFPM2	NC_030821.1:22823763-23350517	2.56156	1.08908	1.13212	0.00210442	0.0353204
102176209	RBM3	NW_017189852.1:117491-121346	44.6896	86.7986	-1.14254	0.00210679	0.0353375
102181094	HABP2	NC_030833.1:17933809-17970574	0.189	0	9.2577	0.00212314	0.0355666
102179089	RDH8	NC_030814.1:94494044-94500675	0	0.0557463	-7.4967	0.00212901	0.0355972
102183664	HNRNPH3	NC_030835.1:20880820-20891936	37.2981	15.8468	0.976639	0.00214535	0.0358476
102184878	MCU	NC_030835.1:16711089-16899705	6.74016	13.4672	-1.05134	0.00214864	0.03588
102172485	ILDR1	NC_030808.1:66140209-66172992	0.776108	0.121702	2.39107	0.00215566	0.0359518
102180282	FGFR1	NC_030834.1:12072459-12124376	44.6676	20.7793	0.980473	0.00215775	0.0359639
102177517	LOC102177517	NC_030812.1:27020194-27032605	0.00687167	0.241915	-5.15458	0.00216813	0.0360956
102170386	WIPF3	NC_030811.1:53725612-53809373	1.82706	0.632538	1.41476	0.00216839	0.0360956
102174387	LOC102174387	NC_030828.1:69318731-69321683	0.641677	0.0132193	5.6229	0.0021806	0.0362304
102170772	LOC102170772	NC_030826.1:14066856-14072606	9.21976	3.27477	1.35057	0.00218688	0.0362891
102187865	TTLL2	NC_030816.1:89425415-89434049	0.044456	0	7.37184	0.00219795	0.0364498
102180218	SCAMP4	NC_030814.1:66239460-66258308	7.96006	3.49369	1.07563	0.00220022	0.0364574
102174753	ANTXR1	NC_030818.1:67083768-67344176	83.5415	38.027	1.01571	0.00220117	0.0364574
100861161	SERPINE2	NC_030809.1:23610071-23688895	7.28891	1.94157	1.65078	0.00221077	0.0365934
102183599	STMN4	NC_030815.1:74131103-74154810	0.134305	0.610312	-2.3839	0.00221616	0.0366597
102183033	A1CF	NC_030833.1:42910650-43002015	0	0.0177393	-7.40264	0.0022239	0.0367646
102188825	WDR17	NC_030834.1:37825316-37889817	0.772233	1.52733	-1.12102	0.00222707	0.036794
102174710	LOC102174710	NC_030830.1:22623800-22627599	0.551133	0.03364	3.9101	0.00227223	0.0375166
102187344	FTL	NC_030825.1:56556477-56558091	139.17	62.0958	0.984232	0.00227705	0.0375566
102178526	TRIM17	NC_030814.1:106189298-106239293	1.4594	3.00615	-1.25048	0.00228133	0.0375566
102180997	ZNF385D	NC_030834.1:1190332-1572356	5.65377	11.8647	-1.20347	0.00228173	0.0375566
106503296	RPL38	NC_030826.1:56459954-56464247	323.347	132.354	1.09948	0.00228176	0.0375566
102186909	ADAMTS7	NC_030828.1:29906387-29971920	6.95707	3.24942	1.00519	0.00228684	0.0376167
108636226	PPAT	NC_030813.1:72367590-72404461	4.5464	7.88431	-0.98251	0.00230514	0.0378764
102168770	EGFLAM	NC_030827.1:35938958-36128066	8.71777	4.10598	0.961711	0.0023055	0.0378764
102169162	DLG2	NC_030836.1:9328578-11720062	1.74006	5.68521	-2.3916	0.00231454	0.0380014
102170875	FNDC1	NC_030816.1:82775937-82890984	27.2724	11.4154	1.15236	0.00235131	0.0385332
102171250	PLB1	NC_030818.1:70867451-71000091	0.0963057	0.0180313	2.24238	0.00236275	0.0386434
102185152	KRT80	NC_030812.1:27430720-27454211	4.84362	1.70171	1.29649	0.00236342	0.0386434
102178552	HSF1	NC_030821.1:81310095-81328764	5.82385	2.61104	1.06929	0.00236373	0.0386434
102189540	LRP8	NC_030810.1:27819215-27901285	0.963746	1.6891	-0.970262	0.00236389	0.0386434
102168230	AZGP1	NC_030832.1:37325927-37330449	1.54829	0.0542407	4.45573	0.00237094	0.0387346
102188922	ABCD2	NC_030812.1:41031994-41122091	0.36114	0.0450053	2.70725	0.00237415	0.0387631
102190964	PHACTR2	NC_030816.1:68197930-68342027	3.64393	6.3912	-0.959552	0.00237802	0.0388022
102175577	FRMD3	NC_030815.1:76202142-76600177	1.80498	4.60972	-1.05514	0.00237992	0.0388094
102186080	RNPEPL1	NC_030810.1:1116268-1124813	10.1771	4.2997	1.10202	0.0023929	0.0389728
102171133	FADS2	NC_030836.1:40701149-40738900	4.37383	8.2444	-1.06678	0.00239577	0.0389955
102191585	GIMAP8	NC_030811.1:7767347-7829256	0.0254163	0	8.88799	0.00241109	0.0392207
102190037	LOC102190037	NC_030822.1:27939265-27956390	0.342252	0	7.55378	0.00241556	0.0392693
102170280	PLA2G2A	NC_030809.1:3256748-3290300	0.0416297	0	8.91257	0.00241727	0.0392728
102187530	MAP3K1	NC_030827.1:22391649-22466135	15.2606	6.64711	1.00459	0.00242006	0.039294
106502966	MMP23B	NC_030823.1:49496766-49499220	14.3811	4.42676	1.50728	0.00242507	0.0393511
102177089	TMEM100	NC_030826.1:5704503-5709880	7.10459	15.2235	-1.29101	0.00243261	0.0394492
102188198	MBD6	NC_030812.1:55259328-55282135	2.49105	0.802713	1.40996	0.00243962	0.0395386
102189963	FOXN3	NC_030817.1:1952818-2401543	14.7197	6.99532	0.932199	0.00246451	0.0398831
102177724	KCNS3	NC_030818.1:80424132-80471784	0.343169	0.85373	-1.52948	0.0024649	0.0398831
102177726	DNAJC15	NC_030819.1:73312468-73397292	7.42811	12.7519	-0.963888	0.00246696	0.0398831
102184074	JPH2	NC_030820.1:72124253-72197326	1.36816	6.1042	-2.25774	0.00246843	0.0398831
102182274	ACSM1	NC_030832.1:18069978-18134069	0.979502	0.0239033	5.05918	0.00247843	0.0399866
102176161	LOC102176161	NC_030826.1:41275424-41283698	0	0.050127	-7.55124	0.00247938	0.0399866
102178850	LOC102178850	NC_030825.1:56328691-56337683	0	0.0405457	-7.38381	0.00248448	0.0400444
102179666	REXO1	NC_030814.1:66308028-66327510	5.35966	2.25751	1.05581	0.00251853	0.0405437
102181071	EPN2	NC_030826.1:33782295-33835695	8.0453	3.80479	0.944711	0.00252514	0.0406254
102171281	CINP	NC_030828.1:66397458-66456798	4.85687	9.35109	-1.03449	0.0025295	0.0406708
102184884	SLC41A2	NC_030812.1:67055048-67201792	4.53066	2.09014	0.941551	0.0025353	0.0407137
102181960	NUSAP1	NC_030817.1:66249743-66279326	16.6904	28.7299	-0.95595	0.00254233	0.0407619
102171720	GJB2	NC_030819.1:50674333-50679416	3.1858	0.643025	2.11548	0.00254377	0.0407619
102187012	ILF2	NC_030810.1:103435735-103442739	35.403	62.6699	-1.01448	0.00254443	0.0407619
100860846	FABP3	NC_030809.1:13664760-13673332	1.39225	8.19446	-2.57223	0.00255433	0.0408956
102182313	SEMA6D	NC_030817.1:40452880-40509958	7.15231	13.9881	-1.0667	0.00256286	0.0409849
102172788	LOC102172788	NC_030834.1:21137674-21183854	3.57945	1.44365	1.13138	0.00256421	0.0409849
102191307	SLC16A7	NC_030812.1:52967562-53161674	8.6841	3.74681	1.0425	0.00256619	0.0409849
102190036	LOC102190036	NC_030820.1:52855844-52863750	0.496981	0.0443657	3.2878	0.00256648	0.0409849
102184361	TRPC3	NC_030824.1:35301504-35376657	0.548298	1.50632	-1.37631	0.00256767	0.0409849
102187202	CLCN5	NW_017189516.1:16253364-16442137	9.06769	15.8714	-0.943148	0.00257685	0.0410915
102181229	TNN	NC_030823.1:54831011-54903426	0.107771	0.00725967	3.86052	0.00257902	0.0410915
102176058	LYVE1	NC_030822.1:40252430-40268023	7.58684	13.5412	-1.02779	0.00260229	0.0414013
108633364	PLXNA1	NC_030829.1:59874330-59881505	7.29327	2.66943	1.31525	0.0026128	0.0415296
102169239	FAM234A	NC_030832.1:211470-231859	9.99939	3.42674	1.3668	0.00262043	0.0416257
102177118	BEND5	NC_030810.1:23307563-23362749	14.5408	25.2594	-0.962456	0.00262234	0.041631
102190495	ACO2	NC_030812.1:111500379-111547184	16.9424	8.10616	0.934766	0.00263147	0.0417258
102190690	AQP7	NC_030815.1:74925841-74942904	0.812149	0.0201343	5.30954	0.00265136	0.0419907
102191129	SHANK3	NC_030812.1:118908555-118958223	2.04733	0.914382	1.10679	0.00265484	0.0420206
102173517	NDC80	NC_030831.1:37244805-37279123	6.79233	11.6215	-0.942319	0.00267119	0.042254
102171596	MBOAT7	NC_030825.1:64794536-64805882	5.12659	1.80055	1.30497	0.00267877	0.0423088
102181640	LOC102181640	NC_030830.1:18218089-18218599	108.664	216.837	-1.20108	0.00267945	0.0423088
102187558	ADRB1	NC_030833.1:17469055-17470723	2.25716	0.208947	3.18751	0.00268424	0.042359
102173286	SH3GL1	NC_030814.1:90813591-90840745	12.911	6.10386	0.932454	0.00270342	0.0426185
102190310	TNFRSF1A	NC_030812.1:102943587-102956345	14.8506	6.84742	0.948401	0.00270391	0.0426185
100860771	RSPO2	NC_030821.1:25608022-25786793	0.13686	0.340351	-1.34667	0.00271094	0.0426782
102181083	LOC102181083	NC_030830.1:18204131-18204583	103.176	211.99	-1.25271	0.00271952	0.0427744
102179915	C28H10orf105	NC_030835.1:17752906-17773547	0.213287	0.00295167	5.57535	0.00272028	0.0427744
102169352	SRCAP	NC_030832.1:26741694-26772532	6.01226	2.67443	1.04173	0.00272344	0.0427985
102184768	ITPR3	NC_030830.1:40875238-40943246	7.32809	3.31004	0.970517	0.00272614	0.0428155
102181681	KLF9	NC_030815.1:46351058-46393471	2.30973	0.767301	1.4546	0.0027453	0.0430396
100861382	KRT27	NC_030826.1:40622099-40627969	0.383602	1.75369	-2.33894	0.00275528	0.0431705
102184518	SF3A2	NC_030814.1:89172888-89181602	7.66348	3.08193	1.16148	0.00275975	0.0432148
102169556	CXCL12	NC_030835.1:824120-851974	31.7976	12.8262	0.979832	0.0027657	0.0432823
102179846	COL23A1	NC_030814.1:70917873-71310020	4.95513	2.00283	0.961373	0.00276858	0.0433016
102177625	CCDC107	NC_030815.1:59647715-59652029	232.897	49.2459	1.85225	0.00278309	0.0434515
102179645	RAD51AP1	NC_030812.1:104494319-104512069	1.93225	3.91838	-1.18464	0.00278574	0.0434653
102171255	GJB6	NC_030819.1:50694055-50701909	4.9121	1.17219	1.79175	0.00278727	0.0434653
102186238	COTL1	NC_030825.1:12167284-12211547	5.19253	2.33171	1.00217	0.00279253	0.0435216
102176047	BUB1B	NC_030817.1:67227442-67278139	9.50726	16.0052	-0.907888	0.00280729	0.0437258
102186329	CFAP73	NC_030824.1:9950935-9987871	0.499012	0.102883	2.05692	0.00281522	0.0438099
106501755	LOC106501755	NC_030830.1:18979800-18980735	225.551	408.879	-1.0577	0.00281601	0.0438099
102180575	MOSPD1	NW_017189517.1:10638690-10662600	5.65238	9.79383	-0.966113	0.00282774	0.0439665
102182397	ADAMTS2	NC_030814.1:106529575-106789969	30.0667	14.5213	0.915407	0.00283513	0.0440555
102189242	PHB	NC_030826.1:36840735-36852196	21.6973	39.909	-1.05346	0.00284058	0.0441142
106501808	KLHL34	NW_017189516.1:48518260-48556649	0.109465	0.0228887	5.02328	0.00284865	0.0442135
102173042	NCEH1	NC_030808.1:94364769-94433943	0.876612	1.75043	-1.15235	0.00286212	0.0443965
102189372	FAT1	NC_030834.1:29007830-29130738	25.6445	12.2123	0.937949	0.00286901	0.0444568
102177805	KIAA1211L	NC_030818.1:3966669-4093394	0.765207	0.249232	1.35754	0.00287458	0.0444955
102172037	LOC102172037	NC_030812.1:43750463-43756043	0	0.166318	-8.88889	0.00287524	0.0444955
102172948	FZD7	NC_030809.1:45350113-45463451	12.4313	5.1518	1.12262	0.00287889	0.0445259
102168509	SAMD13	NC_030810.1:61390693-61440787	0.809875	1.79286	-1.32942	0.0029023	0.0448616
102178131	F3	NC_030810.1:71540571-71551615	4.78532	1.26092	1.51279	0.00291149	0.0449773
102189774	NCALD	NC_030821.1:19473128-19816651	8.8514	16.7108	-1.05534	0.00291685	0.0450337
XLOC_698796	XLOC_698796	NW_017213831.1:13077-15181	0.356632	0	7.63403	0.00294706	0.0454471
102178319	LOC102178319	NC_030830.1:18946831-18947667	57.2255	113.176	-1.18285	0.00296069	0.045566
102172175	MS4A1	NC_030822.1:236250-251536	0.024845	0.371657	-4.00956	0.00296115	0.045566
102173157	TACC2	NC_030833.1:9880455-10087315	5.32196	2.64081	0.940704	0.00296168	0.045566
102174902	LAMB4	NC_030811.1:71075269-71201291	0.075883	0.454077	-2.47602	0.00298974	0.0459441
102186022	PRTG	NC_030817.1:48399608-48548945	0.281806	1.00413	-1.87946	0.00300262	0.0460885
102172363	SEC16A	NC_030818.1:103304047-103334563	9.35021	4.31654	0.979015	0.00303461	0.0464891
102184742	ARHGAP1	NC_030822.1:6337430-6356942	7.02356	2.93593	1.1183	0.00303573	0.0464891
102191218	MCTS1	NW_017189517.1:13833586-13843310	6.82368	13.3932	-1.10783	0.00303953	0.0465121
102188244	FNIP2	NC_030824.1:30836276-30961692	3.29741	1.34689	1.20546	0.00304255	0.0465121
102175160	LOC102175160	NC_030826.1:39373188-39382865	0.0720833	0	7.42853	0.00305173	0.0466255
102186060	LGSN	NC_030809.1:136330971-136396342	0	0.0168397	-8.84442	0.00306692	0.0468166
102188667	BRD4	NC_030814.1:100811137-100906648	4.45413	1.40655	1.06185	0.00306779	0.0468166
102183304	SLITRK2	NW_017189517.1:1191245-1203052	3.09199	0.352175	2.86854	0.00308301	0.0470217
102176351	ANKRD45	NC_030823.1:53568648-53618370	0.538848	1.2591	-1.41082	0.00309032	0.047106
102182943	CPA5	NC_030811.1:26041064-26060644	0.335819	1.29767	-1.97552	0.00309456	0.0471433
102189225	TMPRSS4	NC_030822.1:53536199-53576772	4.96072	1.19344	1.67235	0.00310359	0.0472537
102181035	CDCA2	NC_030815.1:72583511-72624822	3.91484	6.54502	-0.913358	0.0031132	0.0473726
102186326	CD55	NC_030823.1:4669027-4698768	9.08709	3.10587	1.17614	0.00311624	0.0473916
102174841	LOC102174841	NC_030815.1:7814661-7832563	0.883581	0.159185	2.3119	0.00312084	0.0474342
102180974	DYNC1H1	NC_030828.1:66110890-66172758	34.0772	15.7655	0.982143	0.00314302	0.0477279
102171546	SP2	NC_030826.1:38162646-38193211	0.954353	0.29147	1.57153	0.00314378	0.0477279
102174096	RELA	NC_030836.1:44246185-44255133	8.07024	3.30386	1.15556	0.00314959	0.0477757
102184365	SUPT5H	NC_030825.1:50009378-50035992	11.8301	5.64696	0.93136	0.00315054	0.0477757
102188775	PCBP1	NC_030818.1:68140769-68142511	32.6789	12.7951	1.21655	0.00316727	0.0479984
102175943	MYO9B	NC_030814.1:102795857-102903172	9.11104	4.40631	0.908716	0.00316887	0.0479984
102170724	FCGRT	NC_030825.1:56970694-56976950	79.1549	34.6252	0.987093	0.00318461	0.0481672
102168325	DLGAP2	NC_030834.1:43440194-43758420	0.00628733	0.286544	-5.06763	0.0031847	0.0481672
102191562	MYO3B	NC_030809.1:110071275-110573867	1.05445	1.87323	-1.53282	0.00318677	0.0481672
100860843	LHCGR	NC_030818.1:30545272-30604452	0.017037	0	8.78413	0.00318731	0.0481672
108637091	LOC108637091	NC_030809.1:1131299-1161162	9.96692	4.47992	0.982276	0.00319235	0.0481951
102185761	DCHS1	NC_030822.1:35899881-35937192	15.0543	6.4835	1.12245	0.0031928	0.0481951
102191584	C4H7orf73	NC_030811.1:20860593-20936771	32.8063	32.9294	-0.936902	0.00319808	0.0482377
102184005	SLCO3A1	NC_030828.1:14137601-14512305	7.00599	2.94851	1.08606	0.00320111	0.0482377
102185662	CYS1	NC_030818.1:87102928-87148342	3.97986	1.45724	1.62734	0.00320451	0.048241
102186537	ADGRF1	NC_030830.1:28621533-28676799	0	0.0497383	-8.80236	0.00320498	0.048241
102181902	IDH3A	NC_030828.1:30141652-30158224	9.30655	16.6307	-0.99865	0.00321958	0.0484331
102174360	BRAF	NC_030811.1:16228282-16392213	9.8641	5.05197	0.993621	0.00322483	0.0484845
102176681	DACH2	NW_017189718.1:13550-240908	0.19519	0.416399	-1.28484	0.00322847	0.0485116
102180382	STK26	NW_017189517.1:12919344-12991879	6.89584	11.5145	-0.908938	0.0032514	0.0488006
102182271	SEPN1	NC_030809.1:8675123-8694282	17.8415	5.79064	1.18475	0.00326609	0.0489152
102177304	ACSL5	NC_030833.1:19045642-19105071	8.67864	3.59421	1.09516	0.00326645	0.0489152
102182465	APOBR	NC_030832.1:25959921-25970088	1.00423	0.143185	2.49417	0.00326954	0.0489337
102180333	MAPK8IP1	NC_030822.1:7048229-7067616	2.01291	4.11218	-1.20125	0.0032758	0.0489997
102175161	KCTD2	NC_030826.1:55603033-55617061	10.5028	4.97785	0.940264	0.00328438	0.0491002
102179001	LSM11	NC_030814.1:41216140-41228808	2.54816	5.25274	-1.17317	0.00329045	0.0491489
102171878	MAP7	NC_030816.1:61470612-61651960	3.72404	1.60903	1.01559	0.00329136	0.0491489
102170099	GLTSCR1L	NC_030830.1:32305393-32382859	3.68398	1.85419	1.0257	0.00330604	0.0493401
102178575	DOPEY2	NC_030808.1:148340460-148472599	2.2935	1.10494	0.954412	0.00331233	0.0494061
102182843	DSG4	NC_030831.1:26034209-26074386	0.00303433	0.08067	-4.87665	0.0033164	0.0494388
102174803	FAM20C	NC_030832.1:42743482-42776388	7.5714	3.27194	1.06322	0.00333312	0.0496601
102187745	SLC25A3	NC_030812.1:61457141-61463332	71.0123	114.519	-1.00195	0.00334908	0.0498697
102171064	HMGB2	NC_030815.1:5681461-5683931	63.0401	113.451	-1.04459	0.00335401	0.049915
102187066	PPFIBP2	NC_030822.1:37210931-37364720	7.41033	3.58919	0.900954	0.00335865	0.0499558

## Sheet: E120_vs_E90.mRNA.diffgene
E120_vs_E90.mRNA.diffgene
gene_id	gene_name	gene_locus	E120_FPKM	E90_FPKM	log2FoldChange	pvalue	padj
102176726	LOC102176726	NC_030826.1:41223038-41266754	1049.03	0	24.327	3.67807e-292	1.0876e-287
102180609	FABP9	NC_030821.1:37386749-37389927	696.361	0	19.9973	6.84968e-220	1.01272e-215
102181374	LOC102181374	NC_030813.1:25563849-25578978	142.985	0	19.9685	9.84806e-218	9.7069e-214
102183211	LOC102183211	NC_030812.1:27309405-27316333	570.798	0	20.8513	1.09679e-195	8.10801e-192
102183766	LOC102183766	NC_030812.1:27325025-27330922	527.837	0	20.5089	4.92257e-182	2.91121e-178
100861381	LOC100861381	NC_030826.1:41263036-41266754	807.899	0	20.4575	4.43918e-177	2.18777e-173
102170651	PRR9	NC_030810.1:102926003-102961298	873.837	0.624674	10.5867	2.54629e-170	9.41171e-167
100860868	KRT26	NC_030826.1:40609659-40616053	76.3299	0	17.7575	1.21862e-153	4.00383e-150
102184444	LYG2	NC_030818.1:4283704-4296731	40.6798	0	17.2352	2.95064e-145	8.72504e-142
100861173	KRTAP11-1	NC_030808.1:3094064-3247161	712.759	0.191256	11.8315	3.01522e-139	8.10546e-136
102176161	LOC102176161	NC_030826.1:41275424-41283698	43.8803	0	17.4025	2.68689e-135	6.62094e-132
102170546	LOC102170546	NC_030826.1:40834963-40843156	136.409	0	18.4227	5.70097e-135	1.29675e-131
100861382	KRT27	NC_030826.1:40622099-40627969	1413.55	0.383602	11.9862	9.84586e-124	2.07959e-120
108638296	LOC108638296	NC_030826.1:40902340-40985391	69.9323	0	17.4396	4.69878e-122	9.26286e-119
102175613	KRT32	NC_030826.1:41314013-41321907	64.9103	0.202022	8.47216	1.46682e-115	2.71087e-112
102176789	KRT74	NC_030812.1:27043918-27057267	53.967	0.0142997	11.902	9.69724e-112	1.68675e-108
102176457	LOC102176457	NC_030826.1:41242391-41247118	464.269	0.020974	14.5789	1.25571e-109	2.06285e-106
102177231	LOC102177231	NC_030812.1:27061003-27069470	1012.18	1.48552	9.55417	1.00928e-107	1.57076e-104
102182946	KRT84	NC_030812.1:27230439-27238657	36.8325	0.020436	10.8517	1.71709e-106	2.53871e-103
100861180	KRTAP3-1	NC_030826.1:40850351-40874065	106.369	0.002556	13.1523	3.75547e-106	5.28806e-103
102175327	KRT35	NC_030826.1:41325663-41330598	147.48	0.522801	8.28615	2.92157e-104	3.92686e-101
102174097	GPRC5D	NC_030812.1:95561460-95568349	206.479	0.009627	14.3946	7.27942e-102	9.3588e-99
100861172	KRT25	NC_030826.1:40591347-40599019	1826.81	7.64223	8.04106	7.91624e-101	9.75346e-98
108635997	LOC108635997	NC_030812.1:27131463-27136716	105.505	0.831366	7.13174	6.65479e-89	7.87128e-86
102182538	LOC102182538	NC_030808.1:4015154-4035696	63.5542	0	16.0859	7.37705e-89	8.38998e-86
102177517	LOC102177517	NC_030812.1:27020194-27032605	167.998	0.00687167	14.6613	1.49591e-88	1.6383e-85
108633262	LOC108633262	NC_030812.1:27151108-27156368	116.012	0.45384	8.12412	7.42026e-87	7.83632e-84
102168573	LOC102168573	NC_030826.1:40634038-40642140	78.7136	0.338149	7.97897	1.24812e-85	1.27266e-82
102184223	LOC102184223	NC_030812.1:27249609-27257296	303.34	2.2485	7.22861	1.26247e-83	1.24437e-80
102171473	LOC102171473	NC_030810.1:110089075-110097103	115.008	1.02781	6.95858	1.87298e-81	1.78658e-78
102176522	LOC102176522	NC_030812.1:27000764-27011123	56.1901	0.0594443	9.96936	5.20442e-81	4.80921e-78
102176685	LOC102176685	NC_030812.1:27181769-27192013	189.415	1.45478	7.17204	5.54095e-81	4.96502e-78
102187690	TGM6	NC_030820.1:52042714-52078772	3.7087	0	15.9701	9.03443e-81	7.8573e-78
102178964	SERPINB12	NC_030831.1:61967595-62007708	16.6316	0.199474	6.65023	2.61319e-76	2.20777e-73
102173659	FAM26D	NC_030816.1:21397058-21404283	15.2569	0.0124633	10.1881	1.2592e-75	1.03429e-72
102175596	SLCO5A1	NC_030821.1:48491235-48646259	15.8332	0.132802	6.99239	3.37097e-72	2.69404e-69
102174610	MREG	NC_030809.1:31771936-31841398	23.7141	0.78022	5.07199	5.76314e-72	4.48463e-69
102185436	LOC102185436	NC_030812.1:27294925-27301778	767.752	0.036376	14.4994	1.76931e-71	1.3415e-68
102170264	LOC102170264	NC_030826.1:40842261-40842979	143.435	0.0194963	12.8899	2.04138e-67	1.50909e-64
102178483	LOC102178483	NC_030826.1:40894167-40895372	71.036	0	15.3218	6.78183e-67	4.89119e-64
102174897	LOC102174897	NC_030810.1:21705625-21756805	9.97454	0.014657	9.49175	4.60333e-66	3.24097e-63
102189811	S100A3	NC_030810.1:103333277-103336386	89.4099	0.0142133	10.9809	2.61661e-65	1.79938e-62
102188454	TCHH	NC_030810.1:101934399-101942540	1282.48	4.17937	8.4082	3.50381e-64	2.35472e-61
102173746	SLC7A8	NC_030817.1:79692546-79745185	10.2065	0.180993	5.92771	1.30305e-63	8.56246e-61
100861182	KAP8	NC_030808.1:3215311-3215883	141.551	0.048765	11.6224	1.18273e-62	7.60288e-60
102182843	DSG4	NC_030831.1:26034209-26074386	69.1729	0.00303433	14.5571	6.73896e-62	4.18329e-59
102188149	TGM3	NC_030820.1:52142060-52186060	63.4349	1.92535	5.19664	6.7906e-62	4.18329e-59
100861175	LOC100861175	NC_030808.1:3856858-3857446	134.667	0	15.2167	2.81322e-61	1.69769e-58
100860930	LOC100860930	NC_030808.1:3489427-3536729	408.869	0.0143573	14.9233	2.11236e-60	1.24925e-57
102185607	ACTBL2	NC_030827.1:21855644-21858115	37.2176	0.079793	8.99037	1.29148e-59	7.48808e-57
102181396	AQP9	NC_030817.1:51022717-51074079	11.3229	0.159495	6.29318	1.01082e-54	5.74807e-52
102180600	SLC9A2	NC_030818.1:7206116-7295114	4.37313	0.182493	4.72127	1.76023e-54	9.82073e-52
102171250	PLB1	NC_030818.1:70867451-71000091	4.73888	0.0963057	5.73108	3.57974e-54	1.96024e-51
102174931	KRT6A	NC_030812.1:27106290-27119822	236.015	2.19503	6.88953	4.19669e-54	2.25629e-51
102171827	PADI3	NC_030809.1:818627-848344	31.5115	0.359086	6.61546	1.11287e-52	5.87634e-50
102178207	KRT39	NC_030826.1:40797169-40815646	14.4317	0.004083	11.2656	6.55312e-52	3.39957e-49
102169503	SFRP2	NC_030824.1:66977439-67243903	3.6903	243.159	-5.58375	1.28161e-49	6.53398e-47
102179595	LOC102179595	NC_030826.1:41076405-41111644	18.4442	0	14.532	2.48878e-49	1.24734e-46
108637968	MT4	NC_030825.1:25450952-25453581	196.481	0.117988	10.8734	4.05255e-49	1.99723e-46
102170665	GNG4	NC_030835.1:36999718-37070147	19.9972	1.06714	4.33952	3.33318e-48	1.61577e-45
102183763	KRT82	NC_030812.1:27209777-27224696	41.1383	0.050148	10.1771	1.70039e-46	8.10977e-44
102183595	LOC102183595	NC_030826.1:40897334-40898279	58.7764	0	14.7092	1.75587e-46	8.24145e-44
102186288	LOC102186288	NC_030813.1:84667577-84721849	14.3458	0.383873	5.38648	3.10835e-45	1.43616e-42
102182487	SLC39A8	NC_030813.1:22728536-22811009	58.6164	3.11395	4.37223	1.60437e-44	7.29864e-42
108638521	LOC108638521	NC_030809.1:19820632-19837894	17.5149	0.008657	11.0261	2.06676e-44	9.25972e-42
102172588	DNASE1L2	NC_030832.1:1668950-1677083	28.0925	0.327113	6.42661	4.33174e-44	1.91179e-41
102172010	DAPL1	NC_030809.1:98681175-98721847	107.893	4.25757	4.77094	6.24061e-44	2.71375e-41
102186157	ATP13A4	NC_030808.1:73623241-73749715	12.2938	1.03589	4.44944	9.24585e-44	3.96232e-41
102191347	BAMBI	NC_030820.1:35397696-35404575	25.531	1.00104	4.82118	1.46007e-43	6.16774e-41
102182256	LOC102182256	NC_030808.1:3995138-3996040	64.928	0	14.7949	1.87022e-43	7.78907e-41
102175892	KRT38	NC_030826.1:41269426-41346805	18.0764	0.042203	9.12014	3.37647e-43	1.3867e-40
102184847	OTUB2	NC_030828.1:58072021-58093229	12.9689	0.654808	4.4577	4.90442e-43	1.98663e-40
102183210	KRT4	NC_030812.1:26845850-26852849	3.39252	150.207	-5.30258	1.26777e-41	5.06595e-39
102173761	LOC102173761	NC_030820.1:73069051-73071890	14.4462	0	14.252	3.2568e-41	1.28405e-38
102178245	HOXC13	NC_030812.1:25824182-25832010	46.3241	2.82252	4.1831	3.80468e-41	1.48032e-38
102182350	GPR155	NC_030809.1:113945198-113985316	21.9878	1.25539	4.34208	3.91582e-41	1.50378e-38
102174762	LOC102174762	NC_030821.1:5152875-5170159	34.4416	2.57025	3.89122	4.41001e-40	1.65068e-37
102188300	LOC102188300	NW_017189516.1:64078643-64088292	34.8287	0	17.23	4.58478e-40	1.69465e-37
106503215	LOC106503215	NC_030826.1:40910613-40911580	43.38	0	14.2979	1.59658e-39	5.75386e-37
102171290	SELENBP1	NC_030810.1:100705647-100714441	116.39	9.07803	3.83112	1.61505e-39	5.75386e-37
102178678	PADI1	NC_030809.1:771226-816327	16.5314	0.60662	4.90177	2.10583e-39	7.41303e-37
102191166	LOC102191166	NC_030825.1:46179526-46279242	112.928	0	16.3734	2.18415e-38	7.50993e-36
102185708	LOC102185708	NC_030833.1:35404571-35434650	4.98681	0.0592173	6.50876	5.34965e-38	1.81827e-35
102172084	LOC102172084	NC_030822.1:41724250-41964084	10.0133	0.965924	3.4987	5.79652e-38	1.94776e-35
102186181	DUSP5	NC_030833.1:20923766-20936380	14.4802	0.494008	5.02639	6.68298e-38	2.2204e-35
102188162	SLC7A11	NC_030824.1:51497861-51584905	6.19135	0.324408	4.39077	1.10047e-37	3.57593e-35
102184196	LRRC15	NC_030808.1:72899772-72912819	68.5235	3.38066	4.49614	1.39363e-37	4.47931e-35
100860863	ME1	NC_030816.1:10400508-10605347	18.7532	1.8054	3.52602	2.72362e-37	8.56782e-35
102185652	CDSN	NC_030830.1:22034502-22047840	57.767	0.496685	6.93062	3.32548e-37	1.0351e-34
102186667	SLC5A8	NC_030812.1:63697260-63766582	3.0328	0.028009	6.86733	8.65779e-37	2.63929e-34
102174247	ACPP	NC_030808.1:136862034-136919140	8.48979	0.476424	4.28867	1.23649e-36	3.73091e-34
102175866	SLC15A1	NC_030819.1:10628237-10679185	10.7294	0.293114	5.29538	2.47642e-36	7.39674e-34
102170638	CTSH	NC_030828.1:24781861-24803235	88.6442	8.14645	3.57658	6.9091e-36	2.04302e-33
102178562	KLK7	NC_030825.1:58058183-58063422	105.665	5.6656	4.376	1.24942e-35	3.65795e-33
108638299	LOC108638299	NC_030826.1:40936867-40952329	21.1095	0	13.9712	2.31262e-35	6.70432e-33
102181992	LOC102181992	NC_030808.1:3968464-3969459	43.7852	0	14.327	4.25474e-35	1.20974e-32
102171212	NPTX2	NC_030832.1:38370832-38382924	10.0906	0.254264	5.43449	5.37867e-35	1.51474e-32
102177493	MYH11	NC_030832.1:13981844-14109280	28.7451	2.86841	3.47809	7.92936e-35	2.21199e-32
108634312	LOC108634312	NW_017189516.1:54061959-54068230	29.588	0	16.3733	1.77365e-34	4.90157e-32
108638297	LOC108638297	NC_030826.1:40923172-40923897	52.9839	0	14.1829	2.12073e-34	5.80649e-32
100861280	XDH	NC_030818.1:14029412-14097708	2.82282	0.00381333	9.60002	7.89632e-34	2.14215e-31
102176023	CST6	NC_030836.1:44509695-44511164	905.076	38.2607	4.7299	8.28989e-34	2.22847e-31
102172162	GLDN	NC_030817.1:44154673-44212401	3.25707	0.211969	4.08346	9.07885e-34	2.41857e-31
102191337	FMN1	NC_030817.1:73144337-73581740	9.87078	1.29589	3.21617	1.71676e-33	4.53254e-31
102191453	LOC102191453	NC_030825.1:46115750-46117973	151.602	0.046914	11.6451	1.73236e-33	4.53327e-31
102187909	LOC102187909	NC_030810.1:102198309-102221364	85.322	2.53765	5.15856	2.05796e-33	5.33807e-31
102173780	LOC102173780	NC_030826.1:41163188-41165729	17.6148	0	14.205	3.12504e-33	8.03542e-31
102177245	GALNT16	NC_030817.1:21972282-22082043	3.65943	46.3747	-3.50224	6.18938e-33	1.57776e-30
102190575	ANKRD22	NC_030833.1:40821243-40851286	16.8667	1.68186	3.47771	9.53801e-33	2.41059e-30
102174160	RNF180	NC_030827.1:15093137-15477429	13.4295	1.10392	3.64851	1.16231e-32	2.91267e-30
102190033	LAP3	NC_030813.1:37669083-37692999	104.367	9.21731	3.66402	2.13797e-32	5.31259e-30
102185306	GSDMA	NC_030826.1:39940697-39952305	64.0344	1.86746	5.24816	4.95312e-32	1.22053e-29
102184693	LOC102184693	NC_030812.1:27262190-27280073	72.6247	7.57586	3.43425	7.67153e-32	1.87477e-29
102184211	LOC102184211	NC_030831.1:26328026-26366009	40.1384	3.98622	3.47852	8.43667e-32	2.04485e-29
102179696	KLK12	NC_030825.1:58099253-58107207	18.0041	0.638553	4.95898	1.74402e-31	4.19275e-29
102189362	TCHHL1	NC_030810.1:101873686-101915123	64.2009	0.412985	5.24703	2.13565e-31	5.09285e-29
102190230	CDO1	NC_030817.1:96551561-96562831	4.53279	46.2783	-3.20275	5.06541e-31	1.19827e-28
102180269	LY6G6D	NC_030830.1:22343809-22372145	189.878	0.0748887	10.5046	9.09265e-31	2.13389e-28
102185974	COL26A1	NC_030832.1:36124993-36369559	3.21365	26.9658	-3.4064	2.04324e-30	4.74787e-28
102171155	SV2C	NC_030817.1:93647209-93866174	0.98976	0.0262527	5.35601	2.05522e-30	4.74787e-28
102186601	IL1R2	NC_030818.1:6611732-6648492	2.84975	0.0884907	5.1127	2.6863e-30	6.15767e-28
102171828	RNF39	NC_030830.1:21158461-21163924	22.2255	1.22477	4.33139	3.62057e-30	8.23541e-28
102187352	TCL1A	NC_030828.1:59853641-59894054	2.07566	0	13.6911	4.97154e-30	1.1222e-27
102179888	TGM5	NC_030828.1:54504604-54535476	9.59611	0.264547	5.34401	5.95104e-30	1.3231e-27
102186243	GABRP	NC_030827.1:2778080-2804309	38.7586	4.27438	3.32955	8.1443e-30	1.79722e-27
108638288	LOC108638288	NC_030826.1:40977881-41044066	15.2088	0.001793	11.8489	1.45209e-29	3.1806e-27
102174491	LY6E	NC_030821.1:80615439-80619402	2.17937	43.3846	-4.14436	1.91717e-29	4.16844e-27
102170070	PPP2R1B	NC_030822.1:60285571-60320785	64.9394	8.71432	3.05413	1.99453e-29	4.30499e-27
102187363	PDZK1	NC_030810.1:98851355-98903444	24.614	0.816599	5.10588	2.15756e-29	4.62311e-27
102170620	MMP1	NC_030822.1:76620137-76629210	7.45591	0.0404313	7.57014	2.58444e-29	5.49798e-27
106503120	LOC106503120	NC_030825.1:45985591-46279206	149.585	0.734646	7.82449	3.02374e-29	6.38657e-27
102169993	KRT40	NC_030826.1:40824140-40831144	25.022	0.788711	5.16025	3.10006e-29	6.50133e-27
102184252	LOC102184252	NC_030818.1:20325314-20334522	12.444	0.606099	4.50986	5.01447e-29	1.04421e-26
100861279	LOC100861279	NC_030821.1:37351155-37376144	1175.75	21.3009	5.84885	5.2738e-29	1.09053e-26
102187972	SLC30A1	NC_030823.1:70526359-70534097	77.6449	10.6446	3.00605	8.53925e-29	1.75351e-26
102179236	TRPV3	NC_030826.1:24042198-24076976	5.00283	0.249215	4.46102	8.80284e-29	1.79517e-26
102173996	GOLGA7B	NC_030833.1:32610683-32633397	9.24693	0.48248	4.46921	1.06954e-28	2.16618e-26
106501743	KRT19	NC_030826.1:41378665-41382544	33.2044	2.28393	4.0044	1.0997e-28	2.21211e-26
102183532	LRAT	NC_030824.1:68210863-68217884	24.9363	0.953046	4.88047	1.61884e-28	3.21269e-26
102182748	LOC102182748	NC_030810.1:72144103-72217838	21.5115	1.05708	4.05095	2.37212e-28	4.67623e-26
102185449	LOC102185449	NC_030813.1:84458894-84563377	7.74349	0.464306	4.31838	2.38966e-28	4.67962e-26
102169863	EGFL6	NW_017189516.1:56641204-56675672	1.14879	17.5481	-3.76699	7.8442e-28	1.52601e-25
100861168	LOC100861168	NC_030808.1:3282709-3318088	12.1301	0	13.4827	8.6236e-28	1.66667e-25
102171255	GJB6	NC_030819.1:50694055-50701909	51.5424	4.9121	3.51186	1.07018e-27	2.05488e-25
102168434	SCUBE1	NC_030812.1:112949603-113076465	0.0812803	1.40737	-3.97951	1.27686e-27	2.43593e-25
102179849	TH	NC_030836.1:50363470-50441321	2.76917	37.2633	-4.56834	1.64482e-27	3.11778e-25
102178106	KRT14	NC_030826.1:41438790-41443162	1163.14	109.737	3.55566	1.77598e-27	3.34495e-25
102186125	LGALS3	NC_030817.1:35592162-35610850	148.851	21.6621	2.93338	2.12858e-27	3.98367e-25
102190225	CTSV	NC_030815.1:83341707-83347322	272.323	36.1624	2.96192	2.85429e-27	5.30826e-25
102169781	ELF5	NC_030822.1:17861190-17911966	25.0056	3.03869	3.32176	3.11219e-27	5.75172e-25
102169323	SMPD3	NC_030825.1:36983690-37067201	6.73427	0.351592	4.40109	3.89683e-27	7.1571e-25
102191574	LIPG	NC_030831.1:49397175-49422345	3.47354	0.135377	4.81207	4.56662e-27	8.33549e-25
102176870	LOC102176870	NW_017189516.1:65472032-65493804	3.78821	0.121483	5.12382	5.15552e-27	9.35268e-25
102169797	MSX2	NC_030827.1:6511346-6517427	26.8385	2.72499	3.44369	6.947e-27	1.25258e-24
108638286	LOC108638286	NC_030826.1:41125097-41126623	20.2301	0	13.8794	8.82238e-27	1.58108e-24
102189561	SLC6A14	NW_017189517.1:28225035-28254376	18.7744	0.878092	4.54881	9.11767e-27	1.62415e-24
102178008	KLK5	NC_030825.1:58029995-58040501	6.84463	0.175658	5.5122	9.4359e-27	1.67078e-24
102187837	SYTL2	NC_030836.1:9164004-9285768	22.8274	2.63032	3.24794	9.56612e-27	1.68375e-24
102190677	MSX1	NC_030813.1:104583178-104587459	15.9938	0.672224	4.70742	1.26274e-26	2.20942e-24
102186751	FAR2	NC_030812.1:78822551-78914677	103.402	10.2051	3.51001	3.59777e-26	6.22141e-24
102177549	YOD1	NC_030823.1:4223503-4232637	38.3891	4.77149	3.15643	4.21115e-26	7.20963e-24
100861311	LOC100861311	NC_030808.1:3552399-3580576	57.5971	0.007406	12.5044	4.21801e-26	7.20963e-24
102188618	LOC102188618	NC_030825.1:25393218-25395225	32.985	1.15862	4.97941	6.00028e-26	1.0197e-23
102172231	CTH	NC_030810.1:46110115-46133493	12.3223	0.993888	3.80164	9.14685e-26	1.53677e-23
102187346	FOXN1	NC_030826.1:19806589-19834359	11.5864	0.832074	3.91528	1.1745e-25	1.96214e-23
102187188	GGCT	NC_030811.1:54429820-54455108	25.2915	3.37163	3.04072	1.45184e-25	2.41184e-23
102173159	NFE2L3	NC_030811.1:50434030-50467648	16.6691	2.38892	2.95318	1.68266e-25	2.77968e-23
102191242	GJA1	NC_030816.1:16975778-16988938	753.716	111.762	2.90544	1.80355e-25	2.96284e-23
108638293	LOC108638293	NC_030826.1:41099586-41100714	19.0705	0	13.3147	1.95675e-25	3.19675e-23
102179881	LOC102179881	NC_030826.1:41199074-41266754	969.505	0.0439797	14.5786	2.12659e-25	3.45513e-23
102171720	GJB2	NC_030819.1:50674333-50679416	57.087	3.1858	4.29727	2.36039e-25	3.81404e-23
102175054	KRT36	NC_030826.1:41337903-41341948	10.4578	0.0282063	8.58029	2.38898e-25	3.83924e-23
102184055	ATP10B	NC_030814.1:38050174-38386374	3.97159	0.43403	3.35437	2.9123e-25	4.65496e-23
102174631	HEPHL1	NC_030836.1:180735-272036	66.3503	0.00238567	14.7559	2.95452e-25	4.69706e-23
102188176	LOC102188176	NC_030809.1:46529378-46631586	3.59758	0.722737	3.52348	3.3104e-25	5.23468e-23
102178229	PIEZO2	NC_030831.1:42555703-42811205	3.05746	25.7912	-2.92439	3.49692e-25	5.50021e-23
102184201	GYG1	NC_030808.1:118732191-118770499	47.5053	7.01032	2.89019	3.69177e-25	5.77596e-23
102179090	LOC102179090	NC_030822.1:27959020-27986537	42.7162	3.55879	3.7566	6.17487e-25	9.61005e-23
102186118	RASEF	NC_030815.1:76002648-76091226	2.73975	0.281118	3.43413	6.31246e-25	9.77115e-23
102185162	COL25A1	NC_030813.1:16323166-16837359	0.11085	3.28358	-4.15107	6.34447e-25	9.77115e-23
102179528	FAM46B	NC_030809.1:9752783-9760287	22.1576	2.38767	3.35758	7.31491e-25	1.12074e-22
102182838	COL21A1	NC_030830.1:44384365-44639375	6.62498	50.5026	-2.78209	7.44234e-25	1.13438e-22
102178298	KLK6	NC_030825.1:58043079-58051669	17.931	0.636721	4.94087	8.9747e-25	1.35399e-22
102187163	CACNA1G	NC_030826.1:35745749-35808272	1.16889	10.0649	-2.96865	2.57502e-24	3.84562e-22
102177921	DUSP14	NC_030826.1:13406143-13436084	31.5559	2.06975	4.20262	3.0876e-24	4.58796e-22
102177561	LOC102177561	NC_030826.1:40936867-40945733	16.786	0.003188	9.8737	3.2472e-24	4.80099e-22
108635555	LOC108635555	NW_017218984.1:946-16723	21.1333	219.806	-3.18367	3.6734e-24	5.40411e-22
102172444	ELOVL4	NC_030816.1:6911732-6952835	44.4014	5.39187	3.21402	4.73949e-24	6.93796e-22
108638285	LOC108638285	NC_030826.1:41082133-41083581	14.9461	0	13.353	4.86337e-24	7.08423e-22
102171465	TM4SF1	NC_030808.1:118374544-118389379	195.305	31.8327	2.75686	4.95038e-24	7.17562e-22
100860879	ASS1	NC_030818.1:100242196-100293546	22.6505	3.62263	2.79839	5.34376e-24	7.70804e-22
102183746	DSC1	NC_030831.1:26274997-26310640	120.859	18.2603	2.88248	5.60889e-24	8.0512e-22
102185913	CASP14	NC_030814.1:100590356-100599057	29.855	3.26331	3.34074	5.92217e-24	8.45984e-22
102177650	CES4A	NC_030825.1:35944950-35959868	14.3482	0.582081	4.76196	1.28525e-23	1.81841e-21
100861123	OVOL1	NC_030836.1:44321355-44340167	25.9589	2.33455	3.59097	1.58121e-23	2.2265e-21
102184044	SEL1L3	NC_030813.1:45659049-45769157	1.26757	8.32687	-2.88583	3.211e-23	4.49997e-21
102185177	NRG2	NC_030814.1:59276390-59474026	2.30747	0.125666	4.25251	3.8264e-23	5.33292e-21
102182842	OLFML2B	NC_030810.1:112581363-112629906	2.62466	21.1519	-2.85006	3.84143e-23	5.33292e-21
102177384	GALNT13	NC_030809.1:93835123-94483930	0.510457	3.46538	-2.63422	3.90944e-23	5.40197e-21
102191660	PLA2G2F	NC_030809.1:3457265-3470023	7.07986	0.534849	3.88573	4.01015e-23	5.51535e-21
102180161	DLK1	NC_030828.1:64899151-64907338	6.6502	97.8363	-3.74967	6.62416e-23	9.06836e-21
108638522	LOC108638522	NC_030809.1:19846401-19996079	12.9036	0.0997913	6.70401	6.84408e-23	9.32624e-21
102190744	SFN	NC_030809.1:9631913-9633269	184.01	21.7811	3.24051	9.05866e-23	1.22874e-20
102178683	SERPINB5	NC_030831.1:61911455-61938173	85.7027	15.6907	2.60274	9.7153e-23	1.31179e-20
102179408	CCER2	NC_030825.1:49514933-49519040	6.4143	77.3486	-3.41463	1.37753e-22	1.85152e-20
102187872	LOC102187872	NW_017189846.1:407-26488	39.3817	391.305	-3.15306	2.02419e-22	2.70839e-20
102187582	LOC102187582	NC_030814.1:101060987-101097458	11.6266	1.20607	3.4223	2.40407e-22	3.20218e-20
102174170	LOC102174170	NC_030830.1:24021330-24036383	24.1653	1.54479	4.15515	4.19812e-22	5.5419e-20
102169718	GPLD1	NC_030825.1:121318-178404	2.2937	0.085458	4.83961	5.06589e-22	6.62824e-20
102174076	ABCA12	NC_030809.1:32634377-32843452	10.7329	1.27713	3.23792	6.71218e-22	8.70522e-20
102186985	SLC7A5	NC_030825.1:14698040-14726715	30.8732	3.55934	3.25038	8.60425e-22	1.11104e-19
102181689	ALDH1A2	NC_030817.1:50839609-50957248	2.86964	0.20148	3.96211	8.79004e-22	1.13009e-19
102180260	LIPH	NC_030808.1:81306265-81358801	3.27212	0.278435	3.70859	9.83702e-22	1.25922e-19
102168225	MYO5B	NC_030831.1:49674117-50014782	11.1273	1.82706	2.79283	1.0918e-21	1.39157e-19
102182700	ATP6V1C2	NC_030818.1:86482675-86543318	15.6042	1.36535	3.61789	1.25299e-21	1.59016e-19
102189585	SCARA5	NC_030815.1:10651948-10792063	6.27463	44.9138	-2.68454	1.33228e-21	1.68357e-19
102170645	LOC102170645	NC_030830.1:32235038-32238639	15.6865	0.351729	5.6107	1.51694e-21	1.90876e-19
108634232	LOC108634232	NC_030836.1:50867262-50959853	6.86082	0.00765967	7.89022	1.52993e-21	1.91695e-19
102183942	CAPN6	NW_017189517.1:32796791-32821641	4.97258	39.9539	-2.87751	1.57845e-21	1.9694e-19
100861171	MMP14	NC_030817.1:79446180-79454624	39.7447	283.337	-2.67654	1.83526e-21	2.2802e-19
102181710	ACP7	NC_030825.1:49709295-49725396	7.45634	0.465015	4.15243	2.46913e-21	3.0549e-19
102182633	ELOVL7	NC_030827.1:18466428-18552479	41.2454	7.55936	2.49056	3.83633e-21	4.72668e-19
102177334	CYFIP2	NC_030814.1:41492547-41632678	6.89633	1.59667	2.53598	4.44753e-21	5.45699e-19
106503264	FAM83G	NC_030826.1:33895436-33924274	16.3045	2.72779	2.72458	5.02178e-21	6.13611e-19
102181201	JUNB	NC_030814.1:98107928-98109770	69.1592	6.83328	3.49091	5.35537e-21	6.5168e-19
102172400	EPB41L3	NC_030831.1:39230750-39368550	3.40081	21.0506	-2.48953	7.17374e-21	8.69375e-19
102173866	LOC102173866	NC_030822.1:27787184-27799029	49.921	6.57946	3.05284	7.22216e-21	8.7167e-19
102180159	TGM7	NC_030828.1:54539574-54566203	13.0293	0.0274007	9.00898	7.43728e-21	8.93985e-19
102184850	SRGAP3	NC_030829.1:17156766-17404110	0.756277	4.15466	-2.69584	8.69543e-21	1.04099e-18
102171556	LOC102171556	NC_030809.1:46623010-46690812	5.9122	1.08832	2.58022	1.23502e-20	1.46665e-18
108633220	COL5A1	NC_030818.1:105087853-105150699	50.0685	414.121	-2.88434	1.39732e-20	1.65275e-18
108636735	LOC108636735	NC_030808.1:3536132-3536729	86.4282	0.0250703	11.3572	1.46555e-20	1.72655e-18
102169106	IGDCC4	NC_030817.1:88909448-88948313	2.31499	15.4674	-2.58136	1.56335e-20	1.83445e-18
100861281	GNAL	NC_030831.1:43023031-43090321	3.31645	0.348583	3.37956	2.45526e-20	2.86965e-18
102190655	ST6GALNAC3	NC_030810.1:52444215-53079489	0.553686	3.12868	-2.35404	2.55478e-20	2.97421e-18
102180888	LOC102180888	NC_030808.1:3863836-3898241	0.539811	0	13.0373	2.58381e-20	2.9962e-18
102179674	THBS2	NC_030816.1:90578865-90608205	9.63997	75.7158	-2.81926	3.08735e-20	3.56613e-18
102176065	HSPA4L	NC_030824.1:40899222-40954145	11.4923	2.30768	2.4622	3.66453e-20	4.21635e-18
102172853	COL16A1	NC_030809.1:13889801-13945767	33.7618	214.478	-2.5059	4.35332e-20	4.98944e-18
102172352	JAKMIP2	NC_030814.1:51390320-51654327	0.114526	1.36641	-3.34297	6.62475e-20	7.53438e-18
102190334	GGH	NC_030821.1:54057749-54089939	18.1105	3.30853	2.55491	7.11949e-20	8.06603e-18
102182603	ANGPTL2	NC_030818.1:97376777-97414375	7.97956	47.2648	-2.41905	8.2305e-20	9.28916e-18
102183739	SMPDL3B	NC_030809.1:10537421-10569127	2.56344	0.107413	4.73366	8.56455e-20	9.62942e-18
102179885	ALDH1A3	NC_030828.1:4863394-4906480	39.2594	8.24657	2.38359	8.7565e-20	9.80794e-18
102181437	ACSBG1	NC_030828.1:30150678-30219597	22.4727	2.23334	3.3793	8.80798e-20	9.82837e-18
108637351	LOC108637351	NC_030820.1:37433312-37482822	0.732225	9.42282	-3.61586	1.12224e-19	1.24287e-17
102183040	RAB38	NC_030836.1:6931755-6998336	19.0992	3.7892	2.47692	1.21438e-19	1.3399e-17
102185937	TAGLN	NC_030822.1:54451507-54457041	87.6252	17.0555	2.50698	1.33996e-19	1.4675e-17
102188274	S100A1	NC_030810.1:103397416-103401964	17.1968	1.03498	4.23815	1.71328e-19	1.86944e-17
102168381	LOC102168381	NC_030825.1:51019095-51029047	18.3529	0.416368	5.63342	1.92332e-19	2.0909e-17
102170814	RNFT1	NC_030826.1:10511072-10522015	71.4614	14.8425	2.37877	2.01791e-19	2.1857e-17
102170678	FHL1	NW_017189517.1:20172164-20232815	5.46422	14.4096	-3.92047	2.24958e-19	2.42774e-17
102189736	HKDC1	NC_030835.1:20032731-20074727	1.77153	0.0618767	4.83901	3.06061e-19	3.291e-17
102188757	CDS1	NC_030813.1:99848095-99924548	22.0422	4.25983	2.40731	3.54866e-19	3.80195e-17
102169716	IER3	NC_030830.1:21705526-21710421	57.8887	9.55097	2.76056	3.66657e-19	3.9141e-17
102186352	EPHB2	NC_030809.1:5843727-6059977	3.36266	18.1274	-2.33734	4.35031e-19	4.61414e-17
108637981	LOC108637981	NC_030825.1:46248033-46249572	29.9272	0.042875	9.38456	7.04758e-19	7.41626e-17
102191408	CSDC2	NC_030812.1:111570909-111585341	9.74583	1.21945	3.15771	1.00774e-18	1.05669e-16
102188072	LOC102188072	NC_030825.1:25412231-25413442	47.5539	2.66774	4.3083	1.10695e-18	1.15663e-16
108634229	LOC108634229	NC_030836.1:37852670-37998464	0.154121	0	13.3307	1.13438e-18	1.18111e-16
102189863	LOC102189863	NC_030814.1:8576232-8750776	0	0.822395	-13.2082	1.14531e-18	1.18787e-16
102179697	HSD17B14	NC_030825.1:56444480-56463254	10.0389	0.699695	3.99365	1.1489e-18	1.18787e-16
102171586	ARHGAP8	NC_030812.1:114253572-114307347	2.05814	0.151904	3.85832	1.32386e-18	1.36399e-16
108633884	LOC108633884	NC_030832.1:35104670-35132393	10.1405	0.733232	3.92922	1.4333e-18	1.47162e-16
102179800	GAN	NC_030825.1:9282425-9330444	25.614	6.09703	2.21502	1.5419e-18	1.57765e-16
102186435	ATP13A5	NC_030808.1:73775765-73891961	2.87257	0.445263	2.77243	1.57249e-18	1.60339e-16
102180330	LOC102180330	NC_030821.1:37386749-37406098	1.81881	0.0579193	6.92866	1.76759e-18	1.79614e-16
102178220	SCN9A	NC_030809.1:106196572-106357997	0.116706	1.03796	-3.02866	1.89253e-18	1.91651e-16
102179293	FAM49A	NC_030818.1:81511652-81614435	15.5984	2.3259	2.87449	1.91979e-18	1.93748e-16
102182142	UCHL3	NC_030819.1:35749080-35801922	40.3667	8.02652	2.34996	2.11463e-18	2.12685e-16
102170433	CRAT	NC_030818.1:99028325-99041504	36.1105	7.2952	2.47526	2.37991e-18	2.38556e-16
102180604	EMILIN1	NC_030818.1:72272413-72280424	6.7507	46.0728	-2.60791	2.3936e-18	2.39118e-16
102178789	CPXM2	NC_030833.1:8375371-8540659	13.3975	2.93832	2.35267	2.74393e-18	2.73192e-16
102175975	ADGRD1	NC_030824.1:24978190-25154527	0.873793	7.87647	-3.15296	2.82136e-18	2.79168e-16
102185152	KRT80	NC_030812.1:27430720-27454211	29.224	4.84362	2.72607	2.82283e-18	2.79168e-16
102177306	STK17A	NC_030811.1:42676229-42714148	32.1578	6.90881	2.36575	3.01575e-18	2.9573e-16
108636055	EMP1	NC_030812.1:95264548-95286194	260.683	61.7527	2.22658	3.02031e-18	2.9573e-16
108636248	SPON2	NC_030813.1:117170832-117174410	6.33911	50.2305	-2.82395	3.04432e-18	2.97098e-16
102176856	FAT3	NC_030836.1:1485413-2141851	0.884301	6.24517	-2.65341	3.18884e-18	3.10177e-16
102176349	GLYATL2	NC_030822.1:1262615-1288760	1.19958	0	12.6816	3.68314e-18	3.57083e-16
106502912	MDK	NC_030822.1:6601867-6604900	9.56258	79.3845	-2.91821	3.72959e-18	3.60405e-16
106503204	LOC106503204	NC_030826.1:41011374-41029451	4.88473	0.00710433	9.53708	4.88384e-18	4.70408e-16
102171404	ATP6V0A4	NC_030811.1:17970995-18018107	3.98729	0.0155373	8.15025	5.182e-18	4.97505e-16
102177997	OSR2	NC_030821.1:16881475-16889328	2.69987	22.026	-2.87374	5.42759e-18	5.19397e-16
102184584	SLC35G1	NC_030833.1:36204675-36214667	17.2462	2.84455	2.7542	5.74327e-18	5.47834e-16
102180414	USP38	NC_030824.1:56276421-56310243	19.9559	4.69197	2.23391	7.79552e-18	7.41201e-16
102191261	DPT	NC_030823.1:34819945-34856737	33.6061	271.617	-2.83677	7.88196e-18	7.47017e-16
102173010	RDH12	NC_030817.1:23559164-23567916	26.4502	3.75272	2.98453	8.136e-18	7.68631e-16
102172638	POSTN	NC_030819.1:62423932-62458253	125.681	642.605	-2.22617	1.04901e-17	9.87877e-16
102169571	CPEB2	NC_030813.1:110429924-110508619	16.317	2.78053	2.53358	1.06699e-17	9.96227e-16
102177846	LOC102177846	NC_030809.1:28609593-28613385	88.3649	17.2429	2.51167	1.06799e-17	9.96227e-16
102180706	DIO3	NC_030828.1:65752268-65754213	8.61816	0.00619033	9.79975	1.08303e-17	1.00708e-15
102183261	CCDC155	NC_030825.1:56865891-56890316	4.54637	0.530293	3.21352	1.15999e-17	1.0719e-15
102185704	TACSTD2	NC_030810.1:33338819-33340617	107.897	20.084	2.57553	1.31393e-17	1.21037e-15
102174569	CCL27	NC_030815.1:75852804-75854562	11.2846	0.029681	8.57547	1.34998e-17	1.23971e-15
102179314	SSC5D	NC_030825.1:63749596-63774531	1.64148	15.2795	-3.03854	1.38317e-17	1.26626e-15
100860807	KITLG	NC_030812.1:18044632-18151924	48.209	10.846	2.29122	1.47356e-17	1.34485e-15
102183916	RBP2	NC_030808.1:129156450-129189434	0.072959	1.85972	-4.49236	1.53903e-17	1.40028e-15
100861184	LOC100861184	NC_030826.1:41129882-41130548	24.5946	0	12.9787	1.55813e-17	1.41331e-15
102180552	ANXA9	NC_030810.1:100378166-100388277	9.1404	0.998341	3.3343	1.62533e-17	1.46976e-15
102169416	KRT23	NC_030826.1:40759725-40776569	70.8994	1.99415	5.30038	1.69157e-17	1.52036e-15
102183732	COL5A2	NC_030809.1:129168138-129316641	89.7169	473.662	-2.24408	1.71424e-17	1.53228e-15
102185571	LVRN	NC_030817.1:96299654-96370814	2.06995	16.4177	-2.83885	1.7183e-17	1.53228e-15
102184072	SPTLC3	NC_030820.1:6397270-6538284	16.7534	4.18286	2.14394	1.72039e-17	1.53228e-15
102177982	TGM1	NC_030817.1:80514652-80529096	8.49413	0.993417	3.24834	1.76037e-17	1.56318e-15
102190289	LIPM	NC_030833.1:40852829-40887487	20.902	2.90012	2.94277	2.01207e-17	1.77853e-15
102168215	CHL1	NC_030829.1:25872312-26101849	9.31811	2.20315	2.22671	2.16877e-17	1.90865e-15
102186703	LOC102186703	NC_030821.1:58634911-58650998	96.8447	15.6286	2.8024	2.36076e-17	2.07144e-15
102177594	VDR	NC_030812.1:31909162-32015754	17.478	3.21775	2.55608	2.65797e-17	2.32533e-15
102176516	CPAMD8	NC_030814.1:102608181-102708999	0.174271	1.55903	-3.03996	2.70274e-17	2.35753e-15
102191350	AHCY	NC_030820.1:63264059-63279821	150.781	35.5835	2.23853	2.80211e-17	2.43701e-15
102169921	SERINC2	NC_030809.1:13706486-13725679	21.8559	2.72311	3.25359	2.88541e-17	2.5021e-15
102187298	ENDOU	NC_030812.1:32132094-32149515	23.1708	2.62514	3.25679	3.04934e-17	2.63652e-15
102176084	TRERF1	NC_030830.1:32660713-32870637	0.941794	5.09721	-2.48064	3.67761e-17	3.17046e-15
108638219	LOC108638219	NC_030826.1:61428965-61745616	0.14085	1.44477	-2.93898	3.97737e-17	3.41892e-15
102176225	CDHR2	NC_030814.1:72535109-72580771	2.30114	0.243138	3.34149	4.49257e-17	3.85059e-15
102170978	LYSMD2	NC_030817.1:44534336-44566312	1.53672	9.78088	-2.51742	4.58148e-17	3.90503e-15
102189066	RAB11FIP4	NC_030826.1:18157259-18261871	2.65593	0.398722	2.85388	4.5825e-17	3.90503e-15
102185090	ATP6V1B1	NC_030818.1:13329552-13357321	28.6337	5.1557	2.60037	5.20361e-17	4.42157e-15
100861181	LOC100861181	NC_030808.1:3172005-3257510	357.672	0.0208373	9.93191	5.51133e-17	4.66963e-15
102173553	FBN2	NC_030814.1:84898738-85125051	13.1654	65.7707	-2.17293	5.70994e-17	4.82408e-15
102189534	S100A2	NC_030810.1:103339621-103346868	173.401	19.5584	3.34436	6.17994e-17	5.20629e-15
102188541	KIF5C	NC_030809.1:88887043-89050929	0.311059	2.20815	-2.67254	6.47803e-17	5.43684e-15
108633226	PKP3	NC_030836.1:46010418-46015001	35.6997	6.56498	2.58875	6.49038e-17	5.43684e-15
102181229	TNN	NC_030823.1:54831011-54903426	1.10274	0.107771	3.47731	7.55999e-17	6.31494e-15
102182197	LOC102182197	NC_030811.1:14091915-14098524	4.17312	0	13.6589	7.99233e-17	6.65727e-15
102184861	DSC3	NC_030831.1:26382649-26439246	144.824	36.4605	2.14589	8.46399e-17	7.03035e-15
102187728	DSG1	NC_030831.1:26077119-26140243	227.007	56.1215	2.15942	8.83147e-17	7.31503e-15
102189754	ANXA6	NC_030814.1:47999315-48048237	16.0873	80.4928	-2.15643	9.50799e-17	7.85339e-15
102180783	DEPDC7	NC_030822.1:19247309-19273002	6.46098	0.823834	3.12785	1.09371e-16	9.00865e-15
102182717	HSPB8	NC_030824.1:15082189-15095211	37.2769	6.8629	2.5759	1.16323e-16	9.55467e-15
102176590	A2ML1	NC_030812.1:100189712-100240472	0.0979367	1.72566	-3.97158	1.16725e-16	9.5611e-15
102172157	AKAP12	NC_030816.1:75595811-75706630	11.3302	57.4757	-2.18746	1.45161e-16	1.18575e-14
102180407	ZFHX4	NC_030821.1:42038882-42300683	0.74495	4.39723	-2.49005	1.61182e-16	1.31299e-14
102175315	LOC102175315	NC_030821.1:4802131-4841275	7.23427	1.46804	2.44852	1.78615e-16	1.44703e-14
102184429	PCSK1	NC_030814.1:14805715-14858039	2.46409	0.376043	2.85128	2.14695e-16	1.72985e-14
102189975	MPZL3	NC_030822.1:53381344-53422686	10.3959	2.45422	2.35288	2.93201e-16	2.35597e-14
102168582	ESYT3	NC_030808.1:130182504-130245320	5.83538	0.745141	2.8612	3.2854e-16	2.63277e-14
102169267	PNPLA5	NC_030812.1:113536242-113548609	2.21728	0.0410577	5.8671	3.40861e-16	2.72412e-14
102185669	COL19A1	NC_030821.1:90444741-90925295	0.165713	1.69679	-2.76739	3.54598e-16	2.82627e-14
108634363	LOC108634363	NW_017189516.1:64098932-64117140	2.24871	0	13.6553	3.57779e-16	2.84396e-14
102185859	FCGBP	NC_030825.1:50298527-50338914	1.73975	0.0930207	4.26395	3.71683e-16	2.94656e-14
102182614	SCN2B	NC_030822.1:53463959-53482952	0.768157	6.41671	-2.91726	3.92341e-16	3.10201e-14
100861277	IGF2	NC_030836.1:50430375-50441333	13.8471	126.009	-2.97128	4.53789e-16	3.57827e-14
102178767	LOC102178767	NC_030826.1:40963558-40964592	11.3681	0	12.4815	4.59415e-16	3.613e-14
102185420	COL24A1	NC_030810.1:62927675-63325016	0.846047	4.49144	-2.52731	4.66521e-16	3.65916e-14
102185935	ESRP1	NC_030821.1:12523598-12598591	36.5004	9.37909	2.10343	5.06348e-16	3.96104e-14
102168709	CWH43	NC_030813.1:68165027-68218066	2.7954	0.29582	3.41682	5.31894e-16	4.14989e-14
102185928	GRHL1	NC_030818.1:87187116-87251983	32.1627	8.4366	2.08259	6.0016e-16	4.67019e-14
102185833	ADAMTSL1	NC_030815.1:25199781-26308652	2.48931	14.2204	-2.45329	6.38999e-16	4.95937e-14
102184264	MAL2	NC_030821.1:37054242-37089919	25.1333	4.75294	2.58482	7.09318e-16	5.47638e-14
102176495	LOC102176495	NC_030835.1:3784690-3801075	43.4922	10.1771	2.24596	7.83687e-16	6.0348e-14
102190123	PSORS1C2	NC_030830.1:22062750-22064252	69.6762	2.35077	5.05665	7.90643e-16	6.07255e-14
106503220	LOC106503220	NC_030826.1:41169148-41190901	14.4128	0.0203237	10.2138	9.78396e-16	7.49512e-14
102170382	EFHD1	NC_030810.1:8371630-8415681	17.9262	3.25903	2.61352	1.06128e-15	8.10907e-14
102180339	LOC102180339	NC_030825.1:49415115-49417364	437.112	102.497	2.25171	1.15479e-15	8.80078e-14
102188151	CTHRC1	NC_030821.1:21035020-21051045	3.58596	34.8949	-3.09679	1.3151e-15	9.97116e-14
102191745	SLC39A10	NC_030809.1:51612010-51722855	74.6541	19.5287	2.06309	1.323e-15	1.00054e-13
102176342	FAM83C	NC_030820.1:64125499-64132641	11.9697	1.594	3.04616	1.32761e-15	1.00146e-13
102188053	IL1RL2	NC_030818.1:6905219-6932652	5.87557	0.95173	2.7827	1.37012e-15	1.0309e-13
102186909	ADAMTS7	NC_030828.1:29906387-29971920	1.35985	6.95707	-2.28235	1.44339e-15	1.08053e-13
102169702	LOC102169702	NC_030826.1:27431872-27441782	6.50648	0.184594	5.28887	1.46002e-15	1.09022e-13
102190436	MPZL2	NC_030822.1:53385772-53396436	53.6934	13.2434	2.16631	1.52869e-15	1.13863e-13
102179986	TBC1D2B	NC_030828.1:29973464-30063108	3.72851	17.823	-2.10713	1.53447e-15	1.14005e-13
102185629	ATG9B	NC_030811.1:6307622-6316498	5.61324	0.392223	3.97147	1.56085e-15	1.15675e-13
102188993	S100A14	NC_030810.1:103385281-103387718	182.116	42.4566	2.24303	1.65101e-15	1.22051e-13
102186087	BRF2	NC_030834.1:12563509-12609887	2.00686	2.95617	-2.62799	1.7687e-15	1.30101e-13
102180208	AMTN	NC_030813.1:86427932-86443025	0.657523	0	12.1904	1.86199e-15	1.36623e-13
106503217	LOC106503217	NC_030826.1:40982969-40984065	9.30651	0	12.2527	1.94943e-15	1.42685e-13
102187306	NIPAL1	NC_030813.1:67271236-67294478	13.7624	2.93603	2.37742	2.23236e-15	1.6299e-13
102186807	TCL1B	NC_030828.1:59851828-59885709	0.455315	0	12.6993	2.38494e-15	1.73453e-13
102185926	TGFA	NC_030818.1:13737385-13849537	12.5505	2.97327	2.16102	2.3874e-15	1.73453e-13
102190080	ENTPD3	NC_030829.1:13088515-13122252	3.59215	0.471507	3.03295	2.55963e-15	1.8551e-13
100861176	KRTAP15-1	NC_030808.1:3852997-3853667	49.9057	0	13.9079	2.57913e-15	1.86409e-13
102168758	KLK10	NC_030825.1:58084362-58091972	83.8209	13.6672	2.64334	2.58463e-15	1.86409e-13
102186564	NRK	NW_017189517.1:39653229-39778749	10.8222	69.2684	-2.5402	2.64205e-15	1.90086e-13
102171169	PROCR	NC_030820.1:64019439-64024303	14.4796	1.29445	3.62866	2.85188e-15	2.04189e-13
102184364	MMP2	NC_030825.1:25127061-25154299	35.2314	158.26	-2.0167	3.12971e-15	2.2354e-13
102175314	SULF1	NC_030821.1:48647362-48839748	1.23127	6.17065	-2.22898	3.15358e-15	2.24702e-13
102189001	GLIS1	NC_030810.1:28063331-28317927	0.338805	1.52839	-2.48517	3.24337e-15	2.30545e-13
102188484	TEC	NC_030813.1:67372127-67527979	5.96794	1.12129	2.54285	3.34114e-15	2.36925e-13
108634945	LOC108634945	NW_017194415.1:9433-10615	7.92304	0	12.1283	3.54878e-15	2.51047e-13
102191250	SHISA2	NC_030819.1:53382645-53388308	51.3233	4.64766	3.56962	3.95871e-15	2.79377e-13
108636431	LOC108636431	NC_030808.1:141452517-141453222	24.8686	0.0446953	9.15497	4.3172e-15	3.03951e-13
100860938	COL3A1	NC_030809.1:129111216-129151444	1620.51	7862.58	-2.11856	4.45482e-15	3.12896e-13
102173676	FMO2	NC_030823.1:37286455-37330116	19.59	4.93786	2.13823	4.88136e-15	3.42042e-13
100860771	RSPO2	NC_030821.1:25608022-25786793	1.20973	0.13686	3.2447	4.97766e-15	3.47966e-13
102169564	SRPX2	NW_017189517.1:41674328-41716585	1.21584	8.5855	-2.69504	5.00844e-15	3.49291e-13
102171818	SP6	NC_030826.1:38241034-38247018	11.8305	0.867884	3.89913	5.05822e-15	3.51933e-13
102174044	LOC102174044	NC_030820.1:73092478-73094817	18.8559	0.328982	5.98792	5.52511e-15	3.83515e-13
100860854	ASL	NC_030832.1:27832738-27841776	12.0838	1.42454	3.27878	5.98606e-15	4.14538e-13
102190751	ABHD3	NC_030831.1:34879919-34939679	6.0015	1.44575	2.19811	6.42713e-15	4.44042e-13
102184109	MOCOS	NC_030831.1:21193232-21251200	2.66228	0.465844	2.6209	6.66031e-15	4.5908e-13
102179551	GPC3	NW_017189517.1:11394897-11602965	31.7797	166.053	-2.23534	6.75502e-15	4.64525e-13
102180831	PKP2	NC_030812.1:75546575-75654587	4.90516	1.29913	2.05124	7.33056e-15	5.02935e-13
102173397	LGALSL	NC_030818.1:62590848-62601378	63.0578	14.9228	2.20603	7.5598e-15	5.17461e-13
102189456	ELOVL3	NC_030833.1:28806183-28809505	75.7975	12.6928	2.74918	7.90654e-15	5.39945e-13
102170875	FNDC1	NC_030816.1:82775937-82890984	3.59345	27.2724	-2.74684	9.1338e-15	6.20889e-13
102169917	GXYLT2	NC_030829.1:28679936-28761548	10.8164	48.9286	-2.03771	9.26376e-15	6.28278e-13
102182192	SEMA3A	NC_030811.1:83720377-84277062	2.97806	14.4537	-2.19823	9.75781e-15	6.60271e-13
102185894	AASS	NC_030811.1:33592770-33673897	13.4765	3.22117	2.15104	1.02279e-14	6.90502e-13
102174351	GRP	NC_030831.1:58402264-58415380	8.46111	0.506645	4.20259	1.04743e-14	7.05523e-13
102179350	DENND2A	NC_030811.1:16438024-16536257	4.99653	23.6495	-2.08828	1.14768e-14	7.7129e-13
102190560	GRM7	NC_030829.1:18253158-19377162	0.116449	0.499882	-2.52673	1.1794e-14	7.9081e-13
102179682	VSTM2L	NC_030820.1:66368868-66407424	0.353509	2.913	-2.87689	1.22039e-14	8.16443e-13
102176136	ASPRV1	NC_030818.1:68032881-68034496	90.1842	8.47639	3.57707	1.37827e-14	9.17917e-13
102190459	ST6GALNAC2	NC_030826.1:54395812-54413851	8.89323	1.53615	2.57889	1.49665e-14	9.94514e-13
102186976	LOC102186976	NC_030821.1:58577954-58600450	80.3089	11.3976	3.00584	1.51277e-14	1.00297e-12
100861245	PLIN2	NC_030815.1:24993362-25008062	63.067	16.0717	2.19461	1.55494e-14	1.02863e-12
102180363	TSPAN2	NC_030810.1:92290631-92330433	6.29578	1.46053	2.26798	1.63476e-14	1.07902e-12
106502655	LMX1B	NC_030818.1:96936805-97023123	0.25648	1.81744	-2.69667	1.72878e-14	1.13853e-12
102176005	TMC7	NC_030832.1:16787510-16841536	3.60507	0.722551	2.46122	1.84743e-14	1.21397e-12
102182566	NAV3	NC_030812.1:6571049-7467243	2.40125	11.6843	-2.00734	1.90134e-14	1.24662e-12
102173007	RASGRP1	NC_030817.1:68872398-68949867	3.48366	0.891006	2.19293	1.93575e-14	1.26638e-12
102176803	DCLK1	NC_030819.1:61016105-61366764	16.542	75.4697	-2.08883	1.95922e-14	1.2789e-12
102169762	HMGCR	NC_030817.1:94469555-94491458	81.082	22.5399	2.00163	2.31167e-14	1.50564e-12
102179183	LOC102179183	NC_030808.1:115805319-115924433	47.2278	7.3105	2.84953	2.35951e-14	1.53006e-12
102187371	PLAT	NC_030834.1:8543859-8567749	3.00724	17.1834	-2.3717	2.51836e-14	1.62949e-12
102182518	CLMP	NC_030822.1:48540408-48651220	8.21119	33.6732	-1.94636	2.57976e-14	1.66558e-12
102189068	DLX3	NC_030826.1:36306956-36312182	16.547	2.29211	2.99029	2.68629e-14	1.73058e-12
102182574	AMMECR1	NW_017189519.1:103067-210821	6.9411	1.82683	1.98283	2.83707e-14	1.82374e-12
102186777	ASB13	NC_030820.1:42372731-42391155	3.4071	0.273008	3.5853	2.96126e-14	1.89945e-12
102190615	ADARB2	NC_030820.1:45449061-45689233	0.0441877	0	12.2949	3.2424e-14	2.07528e-12
100861318	PRLR	NC_030827.1:38891738-39090307	12.0313	3.03218	2.17023	3.33046e-14	2.12704e-12
102185784	ANPEP	NC_030828.1:20486007-20528495	4.59703	26.8075	-2.416	3.34839e-14	2.13388e-12
102171820	GABRR3	NC_030808.1:42072815-42119762	0.190098	0	12.0725	3.37459e-14	2.14595e-12
102172412	RET	NC_030835.1:32003322-32057223	9.10912	1.96329	2.34272	3.41261e-14	2.16547e-12
102173012	MALL	NC_030818.1:1700943-1733918	20.1629	4.93623	2.18278	3.51553e-14	2.226e-12
102172450	SPINT1	NC_030817.1:66682302-66694200	15.4486	3.33521	2.36402	3.79546e-14	2.39811e-12
102173008	CHAC1	NC_030817.1:66573236-66589333	11.0346	0.558996	4.45875	4.02106e-14	2.53524e-12
102183924	PTH1R	NC_030829.1:52629890-52674903	4.54303	20.5673	-2.04865	4.14904e-14	2.61036e-12
102186015	FBP1	NC_030815.1:80853264-80884498	9.50215	1.36482	2.93058	4.20868e-14	2.64227e-12
102173150	BAIAP2L1	NC_030832.1:38530654-38607511	7.21563	2.06624	1.95069	4.56826e-14	2.86194e-12
102169408	LOC102169408	NC_030824.1:1800665-1813110	3.8004	0.314104	3.72355	4.59643e-14	2.8735e-12
102190030	LPCAT3	NC_030812.1:102380748-102414319	19.6029	4.92843	2.15429	5.33099e-14	3.32568e-12
102177275	LOC102177275	NC_030826.1:41482290-41488051	828.255	225.371	2.02008	5.38057e-14	3.34955e-12
102177296	BICDL2	NC_030832.1:2324823-2332420	12.8023	1.8875	2.92696	5.50904e-14	3.42232e-12
102177603	POF1B	NW_017189516.1:4633984-4761723	30.0747	6.72181	2.30002	5.74916e-14	3.55654e-12
102182393	EPHA5	NC_030813.1:81441793-81853316	0.0507547	0.354588	-2.68229	6.08691e-14	3.75762e-12
102178542	ECHDC1	NC_030816.1:11218427-11275077	78.2621	15.7321	2.17944	6.25434e-14	3.85293e-12
102174594	LOC102174594	NW_017206363.1:9242-10376	8.81613	0.001227	10.3243	6.39028e-14	3.9285e-12
102187136	SAMD5	NC_030816.1:71799563-71882245	16.387	1.92673	2.67032	6.89132e-14	4.22773e-12
102188051	LOC102188051	NC_030817.1:16245317-16252970	21.7286	1.87268	3.5776	7.56199e-14	4.62956e-12
102183602	CILP	NC_030817.1:89090100-89117515	7.49735	55.1583	-2.72171	8.55648e-14	5.22758e-12
102173878	DEDD2	NC_030825.1:51942730-51958187	7.66687	1.59199	2.41319	8.86496e-14	5.39376e-12
102182669	LOC102182669	NC_030812.1:27193491-27206059	6.14267	0.012927	9.00286	9.20042e-14	5.58637e-12
102170738	STRA6	NC_030828.1:33920922-33950606	2.91574	0.0206307	7.19212	9.48934e-14	5.74999e-12
102190250	LOC102190250	NC_030824.1:1781227-1795261	3.17638	0.148024	4.62783	9.90765e-14	5.99119e-12
102187650	PLAC9	NC_030835.1:10475589-10534668	3.27884	13.4376	-3.06038	1.10538e-13	6.65705e-12
102184034	UNC5B	NC_030835.1:18178101-18266520	13.8057	3.16854	2.26908	1.11232e-13	6.68521e-12
102186276	KCNMA1	NC_030835.1:12259450-13028177	1.04876	6.16974	-2.13935	1.13268e-13	6.79379e-12
102191134	SLC36A2	NC_030814.1:47810476-47837803	3.26086	0.0974493	5.23208	1.18253e-13	7.07841e-12
108637142	LOC108637142	NC_030818.1:36785835-36997847	1.1054	8.07323	-2.75663	1.20931e-13	7.22412e-12
102188893	TEX14	NC_030826.1:9138890-9250952	431.144	39.9357	3.69705	1.23228e-13	7.34649e-12
102182079	PI16	NC_030830.1:37878807-37892534	50.8038	11.3921	2.29279	1.26184e-13	7.50756e-12
102181248	ABHD5	NC_030829.1:15361262-15478623	39.0076	6.94449	2.08127	1.28804e-13	7.63938e-12
102182102	KRT79	NC_030812.1:26826373-26837093	76.2948	18.6017	2.18721	1.28916e-13	7.63938e-12
102169064	EMILIN2	NC_030831.1:37455227-37514236	5.67819	24.5146	-1.97163	1.36836e-13	8.07268e-12
102173813	TMEM26	NC_030835.1:28220110-28331888	3.16075	16.0778	-2.18424	1.37047e-13	8.07268e-12
102183117	DSG3	NC_030831.1:25974883-26009150	50.1482	13.9462	2.00052	1.39959e-13	8.2278e-12
102169125	LOC102169125	NC_030825.1:46287716-46289949	255.07	0.731885	8.53702	1.42984e-13	8.38896e-12
102181648	TWIST2	NC_030810.1:2614870-2670118	9.72823	57.6174	-2.06704	1.47547e-13	8.63955e-12
102169547	COL28A1	NC_030811.1:105049146-105233192	1.0227	6.55988	-2.59673	1.49657e-13	8.73497e-12
102182971	TGFBI	NC_030814.1:63024482-63057767	15.3286	64.2227	-1.92308	1.49768e-13	8.73497e-12
102190571	TEKT5	NC_030832.1:9254884-9303069	0.173207	0	11.9753	1.63772e-13	9.53294e-12
102172872	CPM	NC_030812.1:44265511-44340613	12.7854	3.16547	2.16205	1.81174e-13	1.05252e-11
102183250	PTPRT	NC_030820.1:70261033-71417055	0.118256	0.740574	-2.5059	1.95212e-13	1.13185e-11
102168471	NDRG1	NC_030821.1:73843392-73898405	51.8209	15.6514	1.86886	2.21008e-13	1.27641e-11
102173712	SFRP5	NC_030833.1:32696012-32700886	9.05909	0.601086	4.05927	2.41821e-13	1.39389e-11
106501718	LRRC17	NC_030811.1:76027590-76068274	12.2253	56.9448	-2.06265	2.55908e-13	1.47222e-11
106503616	MFAP2	NW_017189886.1:1298-7371	17.9138	80.7278	-2.20112	2.73557e-13	1.5707e-11
102173482	CDH4	NC_030820.1:54495442-54975252	0.601077	3.01339	-2.14884	2.80723e-13	1.60872e-11
102176609	THSD4	NC_030817.1:82620551-83285979	6.72738	32.7118	-2.16501	2.91108e-13	1.665e-11
102189260	S100A16	NC_030810.1:103377677-103384535	83.3367	23.0262	2.01026	2.97198e-13	1.69655e-11
102173809	IDE	NC_030833.1:37393499-37493677	23.5	7.05412	1.88798	3.02425e-13	1.72307e-11
102187797	KLC3	NC_030825.1:54026730-54035199	32.2337	7.89788	2.17726	3.05504e-13	1.73726e-11
102174055	CMTM3	NC_030825.1:35622488-35632428	5.41487	29.432	-2.21989	3.10197e-13	1.76056e-11
102185758	MATN4	NC_030820.1:73112518-73127481	16.1048	96.0793	-2.40021	3.26212e-13	1.84791e-11
102176141	LOC102176141	NC_030820.1:73473970-73527957	0.24562	0	12.4177	3.38146e-13	1.91185e-11
108637092	LOC108637092	NC_030818.1:73679580-73779287	0.195496	1.72867	-2.89576	3.6831e-13	2.07446e-11
102172288	RNF34	NC_030824.1:17437988-17458301	16.9928	4.80118	1.97305	3.96254e-13	2.21918e-11
102176848	P3H1	NC_030810.1:17294547-17313795	7.03959	29.137	-1.90144	4.09954e-13	2.29156e-11
102178401	COL6A6	NC_030808.1:151475673-151649851	2.51622	16.2332	-2.6928	4.11374e-13	2.29516e-11
102172848	NXPH2	NC_030809.1:77754451-77881931	0.141959	0.920853	-2.5602	4.18498e-13	2.32612e-11
102177667	CCDC85C	NC_030828.1:63811030-63889034	6.65074	1.82798	2.01186	4.37473e-13	2.42703e-11
102188510	MTUS2	NC_030819.1:55325810-55710530	0.0899023	1.16291	-2.97586	4.46204e-13	2.47083e-11
106503216	LOC106503216	NC_030826.1:40972086-40973061	7.2761	0	11.7205	4.60409e-13	2.54473e-11
108633210	LOC108633210	NW_017192697.1:10080-19958	2.98104	0	13.7019	4.70443e-13	2.59533e-11
102170967	ADAMTS19	NC_030814.1:85908314-86171906	1.50984	7.64886	-2.19916	4.77221e-13	2.62782e-11
102183936	MEST	NC_030811.1:25897166-25910016	13.0344	55.912	-1.95376	4.98182e-13	2.73815e-11
102178107	TIMP2	NC_030826.1:52668335-52723664	30.8858	127.375	-1.89115	5.09834e-13	2.79699e-11
102188956	CHD7	NC_030821.1:55608169-55801373	4.53212	1.23666	2.0133	5.28789e-13	2.89561e-11
102174119	SLC39A14	NC_030815.1:69335236-69386159	13.4725	3.71909	2.0037	5.34874e-13	2.92351e-11
102175207	KRT5	NC_030812.1:27096256-27102512	1254.99	325.558	2.08946	6.58703e-13	3.5937e-11
102177362	CES3	NC_030825.1:35924648-35937282	3.20083	0.244737	3.84294	6.83989e-13	3.72478e-11
108635068	LOC108635068	NW_017202243.1:4034-5077	7.14871	0	11.7233	7.0032e-13	3.8067e-11
102187842	ADAMTS15	NC_030836.1:35789571-35813977	2.16487	9.76328	-2.02474	7.09365e-13	3.84558e-11
102191187	TMEFF2	NC_030809.1:55123568-55409768	0.248669	1.70032	-2.63548	7.10424e-13	3.84558e-11
102170524	TMOD2	NC_030817.1:44557009-44629915	1.60693	9.53036	-2.40316	7.11374e-13	3.84558e-11
102182707	ENDOD1	NC_030822.1:66998908-67033640	34.3772	9.93779	1.91943	7.23317e-13	3.90301e-11
102188005	RAB27B	NC_030831.1:54416223-54491966	20.5833	6.21532	1.81987	7.44425e-13	4.00959e-11
XLOC_104314	XLOC_104314	NC_030810.1:102052489-102062529	77.9594	17.9751	2.35726	7.56697e-13	4.06828e-11
102185761	DCHS1	NC_030822.1:35899881-35937192	3.29864	15.0543	-2.03919	8.11447e-13	4.35472e-11
102174753	ANTXR1	NC_030818.1:67083768-67344176	20.486	83.5415	-1.87987	8.30256e-13	4.44759e-11
102176934	NRCAM	NC_030811.1:70733249-71043018	1.89324	0.417839	2.31372	9.27734e-13	4.96078e-11
102191212	PRPH	NC_030812.1:30175068-30178871	9.81543	0.702819	3.93932	1.07318e-12	5.72816e-11
102173884	CCDC80	NC_030808.1:57122373-57157441	65.1707	305.862	-2.0606	1.18761e-12	6.32749e-11
102181808	RAP1GAP2	NC_030826.1:23437609-23652991	2.65932	0.25541	3.75977	1.21727e-12	6.47385e-11
102182451	SLC40A1	NC_030809.1:129717867-129740162	65.4547	20.9908	1.79319	1.25276e-12	6.6449e-11
102179163	RAB11FIP1	NC_030834.1:12522839-12558235	16.879	4.67174	1.945	1.25393e-12	6.6449e-11
102187252	ZNF469	NC_030825.1:15069005-15115875	0.923162	5.32997	-2.36559	1.26602e-12	6.69701e-11
102182914	CRABP1	NC_030828.1:30346175-30353383	14.5745	85.7788	-2.37638	1.36326e-12	7.19852e-11
102172042	TENM1	NW_017189517.1:17227880-18214389	0.549107	2.4313	-2.00351	1.3794e-12	7.27074e-11
102174948	TP53INP2	NC_030820.1:63619616-63629276	6.79208	0.830228	3.13415	1.40858e-12	7.41134e-11
102181858	LOC102181858	NC_030814.1:101302994-101328456	0.473303	0	11.7506	1.49458e-12	7.84895e-11
102179093	ACER1	NC_030814.1:92364228-92388363	14.3759	3.55355	2.21973	1.49706e-12	7.84895e-11
102171368	LOC102171368	NC_030826.1:41021009-41021999	7.15123	0	11.7433	1.50506e-12	7.87412e-11
102188734	NEU2	NC_030810.1:8043799-8057992	2.63944	0.0233997	6.88149	1.50719e-12	7.87412e-11
102174567	PTPRD	NC_030815.1:35859337-36433124	2.97324	12.6462	-1.87444	1.55834e-12	8.12699e-11
100860939	PKIB	NC_030816.1:15738870-15859295	5.78859	1.67843	2.01251	1.71814e-12	8.9446e-11
102189790	PEG3	NC_030825.1:65561896-65584443	2.19185	10.3648	-2.08609	1.84192e-12	9.57217e-11
102174184	C26H10orf90	NC_030833.1:5863525-6107093	0.0296787	0	11.7149	1.87509e-12	9.72745e-11
102169882	DCT	NC_030819.1:17065004-17104745	3.39327	0.515069	2.88069	1.88114e-12	9.74175e-11
102180740	PITX2	NC_030813.1:15141223-15161337	0.528317	15.3307	-3.82992	1.89532e-12	9.78732e-11
102172895	CDKN2B	NC_030815.1:22128896-22133958	16.2025	2.49805	2.85809	1.89656e-12	9.78732e-11
102181333	C19H17orf67	NC_030826.1:7211180-7239981	2.05152	0.063345	5.15989	1.90419e-12	9.80958e-11
102184018	LOC102184018	NC_030831.1:380548-409447	8.46278	1.68612	2.64419	1.93006e-12	9.92554e-11
102170485	FLNC	NC_030811.1:27308077-27336807	7.53956	33.3642	-2.00484	1.93896e-12	9.95399e-11
102168630	VCAN	NC_030814.1:27133454-27253501	26.8896	116.714	-1.94448	1.96801e-12	1.00856e-10
102172205	LOC102172205	NC_030808.1:135138133-135177945	11.0699	1.97685	2.60935	2.06109e-12	1.05444e-10
102182034	C1QTNF2	NC_030814.1:38615880-38661342	4.0983	18.5507	-2.01455	2.10632e-12	1.07571e-10
102177879	LOC102177879	NC_030813.1:89087685-89137105	0.145276	0	11.7615	2.25933e-12	1.15187e-10
102175788	TMEM132C	NC_030824.1:22257924-22761493	4.19254	16.4515	-1.80384	2.2907e-12	1.16585e-10
102187294	STAR	NC_030834.1:12351926-12359643	9.27967	1.5381	2.73758	2.3071e-12	1.17218e-10
102178880	ADGRA2	NC_030834.1:12530467-12604985	11.5001	47.6708	-1.89904	2.3345e-12	1.18407e-10
102178977	TSPAN33	NC_030811.1:27048712-27069045	3.75031	0.457441	3.17181	2.50855e-12	1.27017e-10
102183511	ELL2	NC_030814.1:15292347-15367401	13.4379	4.1063	1.86142	2.51518e-12	1.27135e-10
102179313	GRIK5	NC_030825.1:52076514-52139653	0.484225	2.4848	-2.21631	2.6249e-12	1.32454e-10
102177781	XKRX	NW_017189517.1:40242075-40255575	7.37381	1.46669	2.47747	2.6518e-12	1.33584e-10
102173944	BMP8B	NC_030810.1:14468753-14519264	2.97015	1.156	2.26021	2.66515e-12	1.34028e-10
102169675	SCG5	NC_030817.1:72983057-73038154	0.517764	3.16979	-2.44423	2.70012e-12	1.35556e-10
102177851	RGS4	NC_030810.1:113876670-113883784	2.16531	21.5415	-2.98499	2.8978e-12	1.44988e-10
106503710	FAM25A	NC_030835.1:4097652-4130209	49.5	4.66463	3.67165	2.91336e-12	1.4552e-10
102185569	NREP	NC_030817.1:99043911-99077196	40.7662	151.727	-1.74894	3.27938e-12	1.63526e-10
102181955	TPD52L1	NC_030816.1:13232330-13325970	3.93179	0.955292	2.17077	3.3703e-12	1.67777e-10
102180651	TRPV6	NC_030811.1:14425410-14442209	3.59646	0.134791	4.8186	3.38317e-12	1.68035e-10
102174576	PROM2	NC_030818.1:1959707-1976421	9.95755	1.61477	2.63813	3.39253e-12	1.68035e-10
102180059	FABP5	NC_030821.1:37555681-37561958	177.732	49.5138	2.00357	3.69303e-12	1.82613e-10
102176827	FADS6	NC_030826.1:55732502-55747838	11.1719	1.82448	2.74711	3.86211e-12	1.90338e-10
102183273	CKMT1A	NC_030828.1:54833208-54839470	16.4707	2.73017	2.66503	4.21118e-12	2.07195e-10
102187284	TPST1	NC_030832.1:27925429-28016645	11.0043	44.515	-1.85778	4.29477e-12	2.10957e-10
102175936	DGAT2L6	NW_017189516.1:11403323-11425115	4.51988	0.295757	3.94241	4.47806e-12	2.19596e-10
102175828	ERI1	NC_030834.1:20542621-20559869	13.8347	3.73566	2.05147	4.52577e-12	2.21568e-10
102170190	SLC19A3	NC_030809.1:19833120-19976995	6.62387	0.58475	4.05242	4.8277e-12	2.34795e-10
102191085	COL6A1	NC_030808.1:145623515-145652325	57.0745	225.904	-1.83047	5.23037e-12	2.53961e-10
102183226	EREG	NC_030813.1:89833683-89853577	3.40251	0.37147	3.35341	5.53227e-12	2.67303e-10
100861228	TGFB2	NC_030823.1:20330003-20439571	11.5012	49.0925	-1.98891	5.80815e-12	2.80175e-10
102180903	AIM1L	NC_030809.1:9170186-9200248	5.6385	1.52739	2.02954	5.84476e-12	2.81481e-10
102169722	TGFBR3	NC_030810.1:68891052-69076937	20.9248	89.3749	-1.94241	5.97099e-12	2.87093e-10
102171002	RCN3	NC_030825.1:56977074-56985782	13.1304	57.6637	-1.97268	6.18432e-12	2.96867e-10
102175330	TTYH2	NC_030826.1:56418555-56454124	0.964407	4.62074	-2.12369	6.22642e-12	2.98404e-10
102185291	LRP4	NC_030822.1:6146861-6200257	4.84603	18.8024	-1.80945	6.35311e-12	3.03983e-10
108634245	CDKN1C	NC_030836.1:49752538-49755070	10.5772	53.6947	-2.19675	6.57361e-12	3.14025e-10
102188096	ADGRF4	NC_030830.1:28109567-28139452	7.03587	1.47907	2.40125	6.61732e-12	3.15604e-10
102181431	LOC102181431	NC_030808.1:3863836-3909321	37.1414	0.0155753	11.3478	6.8227e-12	3.24875e-10
102191682	KCNA6	NC_030812.1:104199028-104289957	1.29019	8.71451	-2.63053	7.10152e-12	3.37608e-10
102169463	TSPAN11	NC_030812.1:105409141-105476090	1.74268	6.93209	-1.83792	7.19914e-12	3.41699e-10
102171364	LIMK2	NC_030824.1:1230921-1316909	28.9336	9.34951	1.79297	7.24206e-12	3.43186e-10
108638289	LOC108638289	NC_030826.1:40970814-40994082	6.47063	0.001798	10.0548	7.34885e-12	3.47689e-10
102184464	ZNF536	NC_030825.1:41939513-42392313	1.00515	8.60886	-2.82181	7.68437e-12	3.62982e-10
102182737	TMEM54	NC_030809.1:14939672-14946392	14.5155	2.94936	2.46963	7.8961e-12	3.72389e-10
102181430	SPNS2	NC_030826.1:24790938-24828698	7.66058	2.18179	1.95253	7.96374e-12	3.7498e-10
102185257	SLC10A6	NC_030813.1:102162855-102246254	1.27691	0.151767	3.85922	8.58051e-12	4.03379e-10
102188299	LOC102188299	NC_030820.1:42852780-42931881	0.229954	0	11.6782	8.67572e-12	4.07208e-10
102171103	SPTSSB	NC_030808.1:105586364-105624769	35.2285	3.72616	3.25791	8.76362e-12	4.10682e-10
102177338	LOXL2	NC_030815.1:70222328-70337511	5.6794	20.4157	-1.73788	9.08452e-12	4.25046e-10
102170350	DOK4	NC_030825.1:7919492-7932337	10.5043	2.66866	2.15421	9.49889e-12	4.43732e-10
102170941	LRRC3B	NC_030834.1:6258618-6352920	0.555547	2.5375	-2.06852	9.6897e-12	4.51889e-10
102182703	FAM124A	NC_030819.1:65891450-66012554	0.281617	1.49842	-2.24168	9.78443e-12	4.542e-10
102181337	PPP1R2	NC_030808.1:71839912-71861039	54.2915	17.0935	1.82658	9.907e-12	4.59169e-10
102183420	PERP	NC_030816.1:63014313-63028659	436.969	144.389	1.75048	1.11564e-11	5.15461e-10
102179253	VTCN1	NC_030810.1:94469699-94544985	6.48317	1.5476	2.27388	1.1292e-11	5.2091e-10
102181242	ABCG1	NC_030808.1:142067271-142132372	5.92357	1.5667	2.06224	1.16915e-11	5.385e-10
102183712	CAPN8	NC_030823.1:25471786-25549769	2.65482	0.025137	6.87104	1.23558e-11	5.6733e-10
102176378	ADTRP	NC_030830.1:5672208-5741184	37.6165	8.09916	2.3823	1.30154e-11	5.96688e-10
102184725	NFATC4	NC_030817.1:80625155-80634456	2.8876	14.345	-2.15847	1.37585e-11	6.29779e-10
102179484	RNF149	NC_030818.1:6105008-6131111	25.8054	8.42708	1.76592	1.43215e-11	6.54541e-10
102188923	CDON	NC_030836.1:28663782-28762576	6.08665	23.2974	-1.78709	1.45256e-11	6.62843e-10
102185181	LOC102185181	NC_030815.1:44115888-44172521	20.7668	6.98456	1.81575	1.51431e-11	6.89149e-10
102180591	APBA1	NC_030815.1:45387893-45621156	0.787129	3.07997	-1.77114	1.51487e-11	6.89149e-10
102175675	KRT77	NC_030812.1:26935456-26949628	34.8062	4.14776	3.22897	1.52189e-11	6.91278e-10
102171391	IFFO2	NC_030809.1:2296748-2347457	26.5897	8.80719	1.7299	1.53259e-11	6.95071e-10
102177189	MYO1D	NC_030826.1:16974893-17361982	7.64719	2.47486	1.77703	1.66713e-11	7.54933e-10
102189067	CNTNAP1	NC_030826.1:42387345-42402366	0.681108	5.18183	-2.76844	1.67676e-11	7.58133e-10
102168644	SPAG6	NC_030820.1:22866429-22925143	0.119474	0	11.7236	1.68085e-11	7.58821e-10
102172279	LOC102172279	NC_030821.1:51066882-51190602	23.4948	7.42917	1.70565	1.74221e-11	7.84125e-10
102180775	FAM83D	NC_030820.1:67305751-67329116	9.46761	2.81378	1.88961	1.81343e-11	8.1494e-10
102189437	LOC102189437	NC_030808.1:144507425-144508154	7.69405	0	11.3909	1.87504e-11	8.40074e-10
102171246	SCG3	NC_030817.1:44492039-44529623	1.21454	5.80989	-2.10026	1.951e-11	8.72784e-10
100860944	DCN	NC_030812.1:20825973-20862672	185.257	608.944	-1.69135	2.02115e-11	9.02801e-10
102190104	VSTM4	NC_030835.1:2380016-2459503	5.49417	20.184	-1.72149	2.06755e-11	9.22132e-10
102180699	CXADR	NC_030808.1:18049029-18115289	30.0154	9.58235	1.75499	2.09641e-11	9.33598e-10
102174447	PADI4	NC_030809.1:869828-902772	8.36238	1.96376	2.20816	2.16898e-11	9.64463e-10
102175424	MAP1LC3C	NC_030823.1:33461574-33467259	2.55714	23.03	-3.36768	2.25922e-11	1.00308e-09
102189215	RAB15	NC_030817.1:26026720-26050417	5.23151	1.198	2.25949	2.27003e-11	1.00637e-09
102177135	LOC102177135	NC_030810.1:8066096-8071768	0.983609	0	11.355	2.482e-11	1.09869e-09
106501763	LOC106501763	NC_030810.1:102110328-102163502	31.6648	6.22789	2.36326	2.50309e-11	1.10604e-09
102190443	IRF6	NC_030823.1:72127781-72144263	35.8011	12.4034	1.69059	2.50607e-11	1.10604e-09
102188739	SRGN	NC_030835.1:20164510-20179571	24.8649	6.19573	2.14009	2.58688e-11	1.14e-09
102181156	ABCC3	NC_030826.1:35689362-35737963	3.80606	0.925076	2.13797	2.59779e-11	1.14311e-09
100860756	OGN	NC_030815.1:83789289-83805337	53.9875	219.411	-1.8588	2.72233e-11	1.19613e-09
102169655	ANK2	NC_030813.1:12588065-13163556	5.97844	19.7998	-1.66721	2.7647e-11	1.21294e-09
102178295	HIP1R	NC_030824.1:18525382-18552361	10.7946	3.40167	1.81087	3.08523e-11	1.35156e-09
102180153	LOC102180153	NC_030808.1:44550192-44619581	93.525	21.5548	2.28099	3.30071e-11	1.44168e-09
102186311	CD164	NC_030816.1:28069710-28081880	223.97	77.791	1.67229	3.39618e-11	1.48119e-09
102184988	LAD1	NC_030823.1:79321604-79334435	22.3722	6.43003	1.93419	3.44046e-11	1.4983e-09
100860772	RSPO3	NC_030816.1:11363731-11457462	1.44146	6.78535	-2.09416	3.45668e-11	1.50315e-09
102170333	ADAM33	NC_030820.1:50865505-50888429	4.71072	18.7321	-1.96557	3.50199e-11	1.52061e-09
102173075	SLC25A5	NW_017189785.1:53747-56559	66.6411	18.5975	1.99109	4.0135e-11	1.74016e-09
102178266	LOC102178266	NW_017189802.1:14901-24904	4.66387	0.288519	4.08427	4.02811e-11	1.74394e-09
102187568	SLC3A2	NC_030836.1:41488422-41519493	43.369	14.3781	1.73578	4.20902e-11	1.81872e-09
102179898	CDKN1A	NC_030830.1:38156010-38164325	46.4294	13.1627	1.95411	4.21313e-11	1.81872e-09
102181951	RECK	NC_030815.1:60014586-60098225	5.72363	23.6361	-1.88813	4.2871e-11	1.84764e-09
102185781	KCNMB1	NC_030827.1:2333554-2349921	3.91	0.727555	2.56982	4.29262e-11	1.84764e-09
102185440	PPM1H	NC_030812.1:49940241-50235020	3.18604	1.07855	1.70295	4.33726e-11	1.86414e-09
102176561	HMGCS1	NC_030827.1:31413652-31436393	99.227	35.2222	1.65873	4.47547e-11	1.92075e-09
102182729	CDH6	NC_030827.1:42137216-42293369	1.536	6.04444	-1.91073	4.75586e-11	2.03813e-09
102185524	ASXL3	NC_030831.1:23720899-23919765	0.502583	2.62704	-2.26386	4.82786e-11	2.06599e-09
102171358	LOC102171358	NC_030822.1:406338-448165	0.157598	0	11.2433	5.05476e-11	2.15684e-09
102184383	RAPGEF4	NC_030809.1:112355955-112692952	6.23982	1.74436	2.58463	5.36652e-11	2.28328e-09
102175950	LOC102175950	NC_030814.1:68127578-68175756	0.215141	0	11.9909	5.39223e-11	2.29093e-09
102176686	GLIS3	NC_030815.1:40040255-40544666	1.03498	4.39643	-2.11936	5.52268e-11	2.34298e-09
102181655	NOX4	NC_030836.1:5578197-5770418	0.634623	3.24052	-2.27993	5.54936e-11	2.35093e-09
102191291	RIOK3	NC_030831.1:33468447-33489208	32.8484	11.4276	1.67277	5.56282e-11	2.35326e-09
102170159	SRMS	NC_030820.1:53443100-53451450	3.69458	0.154427	4.53899	6.14037e-11	2.58648e-09
102188776	HADHB	NC_030818.1:72948229-72977245	57.3915	20.8035	1.61032	6.17709e-11	2.59825e-09
102173692	CPA3	NC_030808.1:118878096-118962216	5.91084	0.956526	2.76434	6.27022e-11	2.63367e-09
102173733	FBN3	NC_030814.1:93580920-93650087	0.878721	3.71202	-2.03834	6.51031e-11	2.73064e-09
102180921	GLT8D2	NC_030812.1:66345411-66382246	11.9965	44.1049	-1.7303	8.06839e-11	3.36981e-09
102184213	PSTPIP2	NC_030831.1:45991707-46086914	6.37343	2.18471	1.68201	8.23942e-11	3.43639e-09
102191262	MGAT4D	NC_030824.1:53732505-53778648	0.116156	0	11.3012	9.23372e-11	3.84565e-09
102175776	NET1	NC_030820.1:42508096-42543833	64.0919	22.3942	1.65647	9.27611e-11	3.85787e-09
102179520	SH3PXD2B	NC_030827.1:4151426-4273866	6.31026	23.3418	-1.73956	9.50579e-11	3.94784e-09
102169131	KRT20	NC_030826.1:40705702-40715532	0.0937697	2.39373	-4.49121	9.55074e-11	3.96095e-09
102179446	CFTR	NC_030811.1:69349724-69535536	0.40658	1.74592	-1.93912	9.76107e-11	4.0425e-09
102191283	RPS6KA1	NC_030809.1:9362648-9400749	7.35425	2.02502	2.0125	9.82711e-11	4.06416e-09
102189160	TMEM207	NC_030808.1:76570853-76591561	0.595683	0	11.2279	1.02638e-10	4.23883e-09
102190011	RAB3B	NC_030810.1:26416255-26489571	0.527086	2.37192	-2.01762	1.05049e-10	4.33237e-09
102174062	LOC102174062	NC_030826.1:41155486-41157047	3.17174	0	11.2	1.10451e-10	4.54879e-09
102176074	MAP1B	NC_030827.1:9411351-9505327	10.7111	39.3192	-1.70884	1.13634e-10	4.66689e-09
102186501	TRIM29	NC_030822.1:51651270-51678115	81.3169	28.5327	1.63841	1.14168e-10	4.67587e-09
102190027	TIMP3	NC_030812.1:70075729-70134562	111.815	40.5244	1.60274	1.14169e-10	4.67587e-09
102187815	ATP2B2	NC_030829.1:54356621-54735433	0.155183	0.0252243	2.75078	1.16771e-10	4.77547e-09
102177234	SPINK9	NC_030814.1:50670481-50677501	1.6337	36.8245	-4.32417	1.16924e-10	4.77547e-09
102180282	FGFR1	NC_030834.1:12072459-12124376	12.7022	44.6676	-1.65276	1.21631e-10	4.94721e-09
102189127	LHFPL2	NC_030817.1:91494173-91668716	10.991	38.4547	-1.67356	1.21925e-10	4.95235e-09
102186695	HSPA2	NC_030817.1:26436107-26438017	20.2892	2.37573	3.23599	1.28706e-10	5.22063e-09
106502961	HES4	NC_030823.1:49971848-49987268	7.75196	2.58321	2.12021	1.33369e-10	5.40237e-09
102171560	NECTIN4	NC_030810.1:111709488-111725850	20.262	6.5608	1.78103	1.36364e-10	5.50857e-09
102179357	SPTBN2	NC_030836.1:45099488-45140461	25.1316	8.5346	1.68187	1.36696e-10	5.51445e-09
102183937	INSIG1	NC_030811.1:2731264-2758581	13.9594	4.14314	2.16381	1.37755e-10	5.54962e-09
102168645	MPP7	NC_030820.1:35674492-35915475	12.5749	4.22629	1.72773	1.40163e-10	5.63127e-09
100860871	PENK	NC_030821.1:58525917-58530558	2.21354	22.2308	-3.20219	1.42964e-10	5.72825e-09
102182273	S100A9	NC_030810.1:103059859-103062650	2.91961	32.6539	-3.32523	1.44153e-10	5.76027e-09
102191185	CNTN6	NC_030829.1:24859824-25183999	0.0206637	0	11.6441	1.45149e-10	5.79224e-09
102178089	COL14A1	NC_030821.1:489696-717115	27.9342	96.9153	-1.64593	1.45845e-10	5.8122e-09
102188184	DDAH1	NC_030810.1:62427269-62581565	0.647007	2.52046	-1.8136	1.48818e-10	5.92269e-09
102190652	THBS3	NC_030810.1:104707540-104717731	4.08997	19.5187	-2.08639	1.55041e-10	6.16203e-09
102177297	FRRS1	NC_030810.1:76987323-77048941	24.7925	8.25737	1.73729	1.64748e-10	6.53907e-09
102174898	WBSCR17	NC_030832.1:28966895-29394376	1.03928	3.63842	-1.67833	1.65448e-10	6.55806e-09
102188688	TOX	NC_030821.1:56824099-57133493	0.305038	1.39597	-2.04751	1.67319e-10	6.62331e-09
108636561	LOC108636561	NC_030808.1:144471748-144481073	1.92635	0.00265233	8.89564	1.89143e-10	7.46723e-09
102173142	NES	NC_030810.1:105949559-105958675	3.78737	27.9621	-2.74543	1.90697e-10	7.51856e-09
102177849	AHDC1	NC_030809.1:10188087-10253189	1.75379	6.34336	-1.71476	1.93229e-10	7.60822e-09
102176281	ADAMTS4	NC_030810.1:111811152-111819330	1.06615	7.70292	-2.69579	1.93907e-10	7.62476e-09
102169332	RNF157	NC_030826.1:54686510-54766651	1.27072	4.237	-1.86616	1.94269e-10	7.62886e-09
102180090	GCLC	NC_030830.1:41632443-41677555	19.0827	6.51228	1.68977	2.05682e-10	8.05564e-09
102180395	AIM1	NC_030816.1:30661179-30888606	41.6224	14.4567	1.68476	2.06651e-10	8.08291e-09
102186540	FDPS	NC_030810.1:104804880-104814193	42.5868	13.4022	1.81798	2.22649e-10	8.68567e-09
102178965	PTGFRN	NC_030810.1:94206115-94290612	11.766	39.5802	-1.60503	2.33115e-10	9.07003e-09
102190047	SLC27A4	NC_030818.1:98478838-98492842	10.8174	3.1073	1.95307	2.35264e-10	9.14159e-09
102176003	LAMA1	NC_030831.1:40312378-40438984	1.08872	3.94382	-1.71214	2.57507e-10	9.96661e-09
102189657	NDNF	NC_030813.1:4694702-4743133	3.5475	13.747	-1.8035	2.68729e-10	1.03874e-08
102181552	LOC102181552	NC_030831.1:62260091-62276740	8.45521	1.93343	2.28461	2.73025e-10	1.05396e-08
102175311	LOC102175311	NC_030820.1:42490901-42491758	113.88	24.0876	2.39402	2.74842e-10	1.05959e-08
102174446	TNXB	NC_030830.1:22627113-22688677	9.13453	36.6432	-1.83552	2.7787e-10	1.06987e-08
102191205	WNT16	NC_030811.1:34318129-34330962	2.05562	12.2643	-2.41153	2.83339e-10	1.08951e-08
102186249	CLMN	NC_030828.1:59392044-59518242	1.17508	6.74002	-2.19475	2.88697e-10	1.10867e-08
102178141	SFRP4	NC_030811.1:70562429-70572645	1.57846	17.2889	-3.32546	2.95717e-10	1.13249e-08
102172883	COLGALT1	NC_030814.1:103219486-103241874	7.16375	26.035	-1.7122	2.96094e-10	1.13249e-08
102180191	WIF1	NC_030812.1:48027649-48114137	12.3615	3.9246	1.81318	2.96526e-10	1.13249e-08
102168505	COLEC12	NC_030831.1:35576147-35754904	12.5869	42.0486	-1.59494	3.02402e-10	1.15232e-08
102171359	EFHD2	NC_030823.1:50547278-50565265	19.0657	6.3898	1.72171	3.04368e-10	1.15832e-08
102179846	COL23A1	NC_030814.1:70917873-71310020	0.89425	4.95513	-1.87688	3.09523e-10	1.17642e-08
102191784	SLC2A9	NC_030813.1:105300523-105546160	0.853096	0.080739	3.3321	3.11333e-10	1.18179e-08
102173037	NTN1	NC_030826.1:28207945-28381902	4.90153	17.4122	-1.69012	3.21257e-10	1.21789e-08
102180002	CNDP1	NC_030831.1:3982265-4007822	2.76911	0.40179	2.9895	3.25417e-10	1.22894e-08
102173681	GPT2	NC_030825.1:21939858-21972642	22.0992	7.93197	1.62531	3.29157e-10	1.24148e-08
102168228	LOC102168228	NC_030810.1:61470772-61504910	0.130065	0	11.0493	3.38137e-10	1.27372e-08
102184524	DOCK8	NC_030815.1:43850489-44085537	9.61397	3.60735	1.55362	3.39002e-10	1.27535e-08
102191441	SPON1	NC_030822.1:43573569-43894624	8.31974	28.5184	-1.67343	3.41595e-10	1.28348e-08
102185987	TCP11L2	NC_030812.1:68352806-68399140	12.0801	3.74125	1.83184	3.47149e-10	1.30269e-08
102171529	PREX1	NC_030820.1:76376956-76555882	1.75933	6.03847	-1.63369	3.48537e-10	1.30624e-08
102175754	PSAPL1	NC_030813.1:114012083-114016089	12.3028	0.767205	4.15826	3.98287e-10	1.48516e-08
102173192	PAQR5	NC_030817.1:84973303-85068549	7.00725	2.23405	1.97996	4.06684e-10	1.51331e-08
102184404	LOC102184404	NC_030812.1:24992549-24997586	28.1754	0.0539707	9.13919	4.06858e-10	1.51331e-08
102171649	RNF222	NC_030826.1:27726118-27733349	4.335	0.390828	3.64126	4.09832e-10	1.52054e-08
102187228	DDHD1	NC_030817.1:37430878-37540248	15.337	5.38891	1.72334	4.18929e-10	1.55205e-08
102187361	HSBP1L1	NC_030831.1:420439-434364	12.4111	1.20372	3.02244	4.19798e-10	1.55205e-08
102175738	CRTAC1	NC_030833.1:32445841-32597728	2.64265	0.745727	1.93052	4.203e-10	1.55205e-08
102191096	OLFML3	NC_030810.1:91200646-91203714	19.2668	70.7927	-1.72844	4.27912e-10	1.57773e-08
102191280	LOC102191280	NC_030828.1:64994967-65041723	5.16009	51.7085	-2.6546	4.41416e-10	1.62549e-08
102168291	LOC102168291	NC_030825.1:64884626-64920602	0.015265	0.364957	-8.88859	4.50901e-10	1.65835e-08
102181720	HEXB	NC_030827.1:6861906-6894141	32.368	11.7902	1.60717	4.70083e-10	1.72675e-08
102174701	ARNT2	NC_030828.1:25889720-26082636	1.23648	4.21408	-1.78593	4.72073e-10	1.73191e-08
102187237	SLC7A1	NC_030819.1:55715390-55777144	13.2582	4.22231	1.77288	4.78457e-10	1.75262e-08
108638287	LOC108638287	NC_030826.1:41000158-41006521	3.96399	0	11.1526	4.78904e-10	1.75262e-08
102182762	KRT8	NC_030812.1:26768168-26775646	28.8728	5.81014	2.44639	4.87054e-10	1.77805e-08
102176563	LOXL1	NC_030828.1:34103774-34128708	14.9277	51.7711	-1.64791	4.89098e-10	1.78331e-08
102182849	TWIST1	NC_030811.1:92712487-92719017	5.58356	35.1556	-2.529	4.95131e-10	1.80308e-08
102189710	CLDN1	NC_030808.1:76734116-76793326	144.384	52.0127	1.61477	5.35777e-10	1.94392e-08
102172383	SLC6A4	NC_030826.1:21106896-21139848	2.2976	0.52184	2.27467	5.35778e-10	1.94392e-08
102172262	ANXA1	NC_030815.1:49107634-49127511	234.364	83.9927	1.63731	5.45106e-10	1.97534e-08
102176978	CHMP4C	NC_030821.1:1370100-1414983	5.97575	1.75819	2.06317	5.52296e-10	1.99895e-08
102184479	PLCD1	NC_030829.1:11337411-11359212	23.8302	8.46838	1.64565	5.67311e-10	2.04828e-08
102171299	SNX10	NC_030811.1:50549549-50616271	5.29307	1.39134	2.06317	5.78275e-10	2.08532e-08
102187632	LOC102187632	NC_030809.1:46767521-46839248	3.06187	0.81794	2.04195	5.83775e-10	2.10258e-08
102177157	NAV1	NC_030823.1:78954089-79036455	1.7089	6.38513	-1.72364	5.99372e-10	2.15613e-08
102178671	TFCP2L1	NC_030809.1:63092531-63161914	1.54495	0.403001	2.06666	6.05805e-10	2.17663e-08
102180838	PDK3	NW_017189516.1:45589783-45680102	8.61603	3.07451	1.61828	6.11346e-10	2.19387e-08
102181114	LMX1A	NC_030810.1:116372247-116541305	0.424956	1.37411	-1.90469	6.56169e-10	2.35187e-08
102186557	LOC102186557	NC_030811.1:13628634-13692713	0.0749467	0	11.0156	6.61125e-10	2.36676e-08
102189116	LOC102189116	NC_030814.1:88358467-88394609	26.0842	86.8912	-1.6016	6.74588e-10	2.41204e-08
XLOC_145179	XLOC_145179	NC_030812.1:78231674-78278216	0.279569	0.000944667	8.08059	7.00993e-10	2.50281e-08
108633215	LOC108633215	NW_017189516.1:21655548-21685901	2.76097	0.346524	3.13044	7.01668e-10	2.50281e-08
108636430	LOC108636430	NC_030808.1:141384135-141442930	5.5934	0.009395	8.89303	7.10097e-10	2.52983e-08
102175580	UNC93A	NC_030816.1:89443116-89484341	4.55373	0.469641	3.51331	7.35974e-10	2.61886e-08
102168670	PLA2R1	NC_030809.1:99763166-99888468	11.148	4.27011	1.53661	7.44438e-10	2.6458e-08
102179206	EDAR	NC_030818.1:44156593-44209372	1.05727	4.45535	-1.93419	7.61088e-10	2.70173e-08
102174163	AGTR1	NC_030808.1:119056842-119109590	1.72192	6.20273	-1.69623	8.13554e-10	2.88451e-08
102188506	LOC102188506	NC_030817.1:16231534-16351832	2.27384	0.440847	2.42628	8.27559e-10	2.93065e-08
102169814	RNF19B	NC_030809.1:14986409-15009043	11.5231	3.85887	1.72471	8.75303e-10	3.09602e-08
102177104	BCL11B	NC_030828.1:63473426-63575320	5.47431	17.6459	-1.56004	9.15264e-10	3.23349e-08
102189992	P3H2	NC_030808.1:76910759-77089601	4.26162	13.082	-1.65962	9.36645e-10	3.30508e-08
102185739	LOC102185739	NC_030833.1:35493175-35526855	3.2069	0.167452	4.3821	9.41611e-10	3.31864e-08
102171863	PLIN4	NC_030814.1:90918821-90932467	9.22902	1.45436	2.81913	9.93232e-10	3.49641e-08
102177438	COL27A1	NC_030815.1:103096431-103256833	1.8373	7.48764	-1.62542	1.0068e-09	3.53997e-08
102186328	TBX5	NC_030824.1:10834445-10887529	0.106562	1.4631	-3.56695	1.00809e-09	3.5403e-08
102183911	MAP3K7CL	NC_030808.1:5371273-5417874	2.22443	10.2097	-2.03819	1.06477e-09	3.7349e-08
102170561	SLC6A6	NC_030829.1:57729666-57811463	4.03162	1.4052	1.66169	1.06766e-09	3.74061e-08
102187000	HCN1	NC_030827.1:29119289-29570150	0.188744	1.12277	-2.44216	1.07212e-09	3.7518e-08
102188872	HS6ST3	NC_030819.1:12248002-12966831	0.0979887	0.603563	-2.49171	1.08199e-09	3.78186e-08
102177376	RAB37	NC_030826.1:55864990-55932593	0.296103	0.0118787	4.73941	1.08848e-09	3.80004e-08
102184089	LOC102184089	NC_030826.1:31916467-31959437	0.894755	3.64413	-1.8899	1.09453e-09	3.81666e-08
100860996	MAPK13	NC_030830.1:38654277-38662683	18.2945	5.3025	1.94134	1.11409e-09	3.87571e-08
102174849	KCNIP3	NC_030818.1:1982442-2082343	1.735	0.238982	2.87905	1.12682e-09	3.91541e-08
102187781	DSTN	NC_030820.1:37403919-37429846	120.716	46.8117	1.51698	1.19063e-09	4.12744e-08
102169076	RAB3IP	NC_030812.1:43117430-43194366	28.1867	5.43316	1.60725	1.22326e-09	4.23556e-08
102187194	GALNT6	NC_030812.1:28093756-28133303	1.28512	0.212416	2.72357	1.23904e-09	4.2852e-08
102174081	LOC102174081	NC_030831.1:58244734-58327693	1.07523	0.082272	3.47783	1.24518e-09	4.30138e-08
102175795	LOC102175795	NC_030826.1:35231815-35238057	92.8697	33.004	1.64016	1.25768e-09	4.33777e-08
108638290	LOC108638290	NC_030826.1:41028364-41029478	3.87848	0	11.0299	1.25864e-09	4.33777e-08
102170644	CCL20	NC_030809.1:19751440-19971104	1.34118	0.00245367	8.96562	1.26766e-09	4.36377e-08
108633546	FOXQ1	NC_030830.1:641272-643823	12.4088	1.27597	3.4222	1.28043e-09	4.4026e-08
102177697	CD248	NC_030836.1:44771912-44774548	6.75885	38.842	-2.36391	1.3092e-09	4.49628e-08
106503435	COL7A1	NC_030829.1:51352254-51382793	8.6549	28.2445	-1.57003	1.33008e-09	4.5627e-08
102179863	RRBP1	NC_030820.1:37403783-37481144	16.9043	60.1512	-1.52718	1.33849e-09	4.58623e-08
106501930	LIX1L	NC_030810.1:99092974-99113912	6.98298	24.186	-1.63541	1.41168e-09	4.83141e-08
102186278	HTATIP2	NC_030836.1:23952239-23966259	16.4077	5.36581	1.76318	1.46195e-09	4.99768e-08
102177943	ARMC9	NC_030809.1:16579176-16761996	1.54731	4.58457	-1.54119	1.467e-09	5.00915e-08
102186353	TRAM2	NC_030830.1:24205459-24274053	2.21565	8.39109	-1.70206	1.48621e-09	5.06887e-08
102174073	ITGA9	NC_030829.1:10780757-11147531	4.83883	16.736	-1.66502	1.49213e-09	5.08321e-08
102181164	LOC102181164	NC_030808.1:82377727-82379567	32.3511	5.53164	2.70093	1.55107e-09	5.27186e-08
102169132	CHD3	NC_030826.1:27305583-27330729	12.6159	41.886	-1.59169	1.63778e-09	5.56017e-08
102176585	MAT1A	NC_030835.1:10155773-10172863	6.3996	0.0761453	6.49858	1.67325e-09	5.67408e-08
102179476	BMP1	NC_030815.1:69147770-69193502	10.9271	35.4658	-1.52366	1.69575e-09	5.74381e-08
108633269	TUBB2A	NC_030830.1:15148325-15152454	53.0374	18.7267	1.65169	1.82736e-09	6.17545e-08
102187517	MN1	NC_030824.1:3858742-3908136	0.856608	3.3292	-1.81718	1.85847e-09	6.27341e-08
102170113	GRM8	NC_030811.1:28603953-29484086	0.0806943	0.372208	-2.09127	1.8664e-09	6.29297e-08
102191570	LOC102191570	NC_030810.1:103251573-103255228	9.70724	81.9604	-2.87585	1.87631e-09	6.31917e-08
102183017	FNDC5	NC_030809.1:14907902-14915966	1.37352	9.4548	-2.71378	1.88787e-09	6.35088e-08
102178509	SLC20A2	NC_030834.1:8249273-8359513	13.5422	3.7521	1.84037	1.91231e-09	6.42579e-08
102184098	SERINC4	NC_030828.1:54920970-54928600	0.756165	10.2619	-3.63378	1.95055e-09	6.53944e-08
102176562	FBXL7	NC_030827.1:57170615-57623887	1.36314	4.44791	-1.5631	1.96002e-09	6.56373e-08
102168275	GGACT	NC_030819.1:9074091-9126965	20.8233	2.63444	3.05221	2.00206e-09	6.69693e-08
102191068	FAM132A	NC_030823.1:49754612-49760176	6.39218	0.832473	3.07979	2.07156e-09	6.92157e-08
102170482	FKBP9	NC_030811.1:56380322-56421889	25.2891	85.897	-1.61917	2.10682e-09	7.02439e-08
102191089	SP5	NC_030809.1:110577471-110649747	0.683374	5.21242	-3.0452	2.10708e-09	7.02439e-08
102177750	PLCXD2	NC_030808.1:56201248-56259353	4.18946	0.990139	2.16731	2.18524e-09	7.27674e-08
102182397	ADAMTS2	NC_030814.1:106529575-106789969	9.25727	30.0667	-1.55274	2.22243e-09	7.38397e-08
102180560	LOC102180560	NC_030832.1:19002441-19271190	0.0149153	0	10.8718	2.23927e-09	7.43155e-08
102170617	FZD6	NC_030821.1:20959018-20995767	25.1943	9.6483	1.52485	2.24334e-09	7.43671e-08
108636042	MGP	NC_030812.1:93623758-93627340	65.41	19.8407	1.87387	2.28051e-09	7.55146e-08
102175609	FA2H	NC_030825.1:3385413-3440314	12.5652	3.31768	2.08186	2.32511e-09	7.69054e-08
102178715	HOPX	NC_030813.1:72565134-72596801	64.7538	14.9172	2.27768	2.33999e-09	7.73111e-08
102177853	EFNA3	NC_030810.1:104612092-104621527	10.8281	3.00903	1.99013	2.47149e-09	8.15647e-08
102171305	OPCML	NC_030836.1:32729213-33776094	0.127279	0.62487	-2.21203	2.73691e-09	9.02233e-08
102175741	KANK1	NC_030815.1:43599193-43810582	26.3596	10.5412	1.47554	2.78387e-09	9.16692e-08
102178214	PLS1	NC_030808.1:125854985-125980569	1.94631	0.548331	1.96069	2.79082e-09	9.17958e-08
102180953	BACE1	NC_030822.1:54352205-54373787	2.92425	10.7574	-1.73931	2.79638e-09	9.18767e-08
102189175	RAP1GAP	NC_030809.1:4793049-4862951	1.5804	0.385045	2.14197	2.842e-09	9.3272e-08
102176807	AMPD3	NC_030822.1:40141265-40189828	2.68644	0.322467	3.14566	2.86981e-09	9.3976e-08
100861024	CRYM	NC_030832.1:18923736-18947679	6.42599	1.92027	1.89211	2.89639e-09	9.47415e-08
102174391	FAM167A	NC_030815.1:7756009-7788216	2.46097	0.468316	2.45128	2.92666e-09	9.56258e-08
102170152	TMEM229B	NC_030817.1:23786637-23809764	9.01449	1.71961	2.49214	3.0392e-09	9.91932e-08
102169643	COL6A3	NC_030810.1:3863249-3955497	59.79	223.955	-1.74505	3.05181e-09	9.94951e-08
102183232	GNG7	NC_030814.1:89468536-89608731	0.991359	3.31062	-1.58357	3.06898e-09	9.99448e-08
102179793	STARD10	NC_030822.1:30691496-30715033	8.31334	2.70848	1.76651	3.11471e-09	1.01322e-07
108633802	LOC108633802	NC_030831.1:62086709-62096366	0.036098	1.76301	-5.43153	3.13063e-09	1.01728e-07
102176463	KCNJ6	NC_030808.1:149701472-149797540	0.0374797	0	10.7362	3.20217e-09	1.03939e-07
102183019	RCAN2	NC_030830.1:29147175-29424318	1.28853	7.29759	-2.30073	3.29416e-09	1.06807e-07
102180405	CUBN	NC_030820.1:30617841-30973740	0.525835	1.65296	-2.15762	3.31353e-09	1.07318e-07
102177874	MFAP5	NC_030812.1:100077394-100089353	23.3152	79.2542	-1.6145	3.32735e-09	1.07647e-07
102185446	ETNPPL	NC_030813.1:16875538-16894799	1.97102	0.0992783	4.07853	3.42711e-09	1.10754e-07
102174405	FAM110A	NC_030820.1:59563554-59575513	10.6954	2.97148	1.95783	3.44472e-09	1.11201e-07
102187506	SQLE	NC_030821.1:66867014-66889586	49.4109	16.7875	1.56103	3.48588e-09	1.12407e-07
102177118	BEND5	NC_030810.1:23307563-23362749	2.75037	14.5408	-2.2411	3.53132e-09	1.13748e-07
102176194	ADAM22	NC_030811.1:47899541-48134877	1.06442	5.2677	-2.14346	3.54021e-09	1.13911e-07
102176935	STEAP4	NC_030811.1:47803526-47827748	2.54602	0.278387	3.38943	3.59699e-09	1.15612e-07
102186053	ATP6V1A	NC_030808.1:58204176-58267102	34.7696	12.585	1.62724	3.61642e-09	1.1611e-07
102183611	LPAR6	NC_030819.1:68366187-68446075	18.828	7.49758	1.47492	3.70784e-09	1.18788e-07
100860899	CRISP3	NC_030830.1:26707769-26729694	0.143413	3.31352	-4.39501	3.77654e-09	1.20857e-07
102180194	LOC102180194	NC_030836.1:41027662-41030442	8.12085	0.375411	4.60397	3.95732e-09	1.26369e-07
102180337	PLCG2	NC_030825.1:9641668-9799371	2.52067	0.953289	1.55746	4.0058e-09	1.27779e-07
102190636	MFAP4	NC_030826.1:33748866-33751675	18.5606	65.9241	-1.67965	4.02094e-09	1.28124e-07
106504042	CAMSAP3	NC_030814.1:96313854-96330233	6.71285	1.92354	1.95707	4.05538e-09	1.29082e-07
102183499	BTC	NC_030813.1:90214953-90262925	6.52072	1.52281	2.15241	4.52925e-09	1.43856e-07
102169423	KCNMB2	NC_030808.1:87771549-88115447	0.363991	0.089242	4.02016	4.59726e-09	1.4586e-07
102175102	KIAA0930	NC_030812.1:114533067-114577294	7.81288	2.83643	1.60401	4.60912e-09	1.46079e-07
102180000	RAB25	NC_030810.1:105412814-105419597	30.964	10.2609	1.73663	4.66064e-09	1.47554e-07
102180787	LRRN2	NC_030823.1:1746017-1809818	1.32857	4.91956	-1.6931	4.6884e-09	1.48274e-07
102171851	RNF128	NW_017189517.1:36718191-36816385	11.5443	4.33594	1.56514	4.80341e-09	1.51749e-07
102170518	BVES	NC_030816.1:32157045-32206736	0.600312	2.96042	-2.18472	4.8672e-09	1.536e-07
102173625	PTGFR	NC_030810.1:55017394-55081969	3.01361	0.903956	1.87844	4.93967e-09	1.55721e-07
102185011	SDC1	NC_030818.1:78349821-78374106	75.9861	28.7874	1.54692	5.0066e-09	1.57662e-07
102187595	PLA2G4E	NC_030817.1:65633019-65677730	3.26455	0.624769	2.42219	5.03391e-09	1.58354e-07
102187452	LOC102187452	NC_030810.1:934747-939433	14.7741	3.36622	2.27742	5.04201e-09	1.58377e-07
102190067	SMTNL2	NC_030826.1:24896867-24918596	1.2515	5.57651	-2.02613	5.04535e-09	1.58377e-07
102182697	PXDN	NC_030815.1:111777937-111843714	9.85987	31.5411	-1.52867	5.15357e-09	1.61602e-07
102189172	BZW1	NC_030809.1:46490798-46503815	140.357	55.7323	1.47977	5.20115e-09	1.62922e-07
102191797	HSDL2	NC_030815.1:101459458-101519117	18.8445	7.20273	1.52953	5.21072e-09	1.63049e-07
102178127	CIDEA	NC_030831.1:43145747-43158263	14.1074	0.879866	3.0507	5.24471e-09	1.63939e-07
100860744	IGF2R	NC_030816.1:83501097-83604791	14.2058	43.9161	-1.48444	6.00891e-09	1.87232e-07
102171878	MAP7	NC_030816.1:61470612-61651960	11.1492	3.72404	1.64022	6.0288e-09	1.87654e-07
102185182	DAPK1	NC_030815.1:80466314-80672849	2.51661	7.36566	-1.41578	6.03771e-09	1.87734e-07
102169018	CLIP4	NC_030818.1:70416784-70482466	10.1722	4.26173	1.47061	6.0594e-09	1.88032e-07
102183848	EPHA1	NC_030811.1:13791389-13806905	19.75	6.96949	1.64115	6.06e-09	1.88032e-07
100861303	CSF1R	NC_030814.1:49005729-49037330	2.64456	9.43227	-1.67382	6.076e-09	1.8833e-07
100861341	PDCD4	NC_030833.1:20555541-20581788	115.24	37.1106	1.46927	6.1025e-09	1.88954e-07
102176576	IL23R	NC_030810.1:42777642-42839433	0.168594	0	11.7267	6.19099e-09	1.91493e-07
102174557	RHOU	NC_030835.1:44413360-44489919	5.15927	12.3904	-1.89445	6.59015e-09	2.03235e-07
102185127	MOGAT1	NC_030809.1:24926186-24957091	0.99713	0.0750093	3.86856	6.59122e-09	2.03235e-07
102178067	POLR3G	NC_030814.1:20457563-20509103	4.51693	1.1707	2.09464	6.65829e-09	2.05089e-07
102184068	RXFP2	NC_030819.1:57445754-57506398	0.030525	0.627064	-4.14589	6.82432e-09	2.09985e-07
102176738	STK39	NC_030809.1:108094744-108412781	9.93494	3.44532	1.65714	6.88232e-09	2.1133e-07
108638292	LOC108638292	NC_030826.1:41077202-41077860	10.9894	0.0256677	8.54153	6.91433e-09	2.12092e-07
102175687	LARP6	NC_030817.1:83529654-83552568	2.32387	8.03532	-1.64568	7.18264e-09	2.20094e-07
102181235	P3H4	NC_030826.1:41643583-41650957	8.90007	30.6785	-1.64777	7.24377e-09	2.21737e-07
102187536	PCOLCE2	NC_030808.1:125689261-125774063	2.11905	0.727185	1.68168	7.47994e-09	2.2873e-07
102176721	LOC102176721	NC_030825.1:4056553-4074557	0.291741	2.73071	-3.03069	7.52351e-09	2.29825e-07
102180281	WNT2	NC_030811.1:69161586-69207696	0.830353	3.26773	-1.8281	7.60081e-09	2.31946e-07
102178387	ECH1	NC_030825.1:49434160-49443510	43.8611	16.9544	1.5145	7.76059e-09	2.36578e-07
102182813	MPPED2	NC_030822.1:21526433-21734124	0.927869	4.13429	-2.0501	8.0197e-09	2.44225e-07
102189949	ZDHHC21	NC_030815.1:29370244-29451014	14.8921	4.98643	1.55931	8.09394e-09	2.46232e-07
102185860	FGF21	NC_030825.1:56403257-56405520	3.1414	0.00884967	8.14861	8.27905e-09	2.51605e-07
102187144	PHACTR3	NC_030820.1:56019547-56225141	0.113998	0.820919	-2.30806	8.4307e-09	2.5595e-07
102186773	SLC35F6	NC_030818.1:72522929-72540398	8.55427	2.97133	1.67096	8.62533e-09	2.61591e-07
102181073	APOD	NC_030808.1:71801594-71815214	14.3573	4.84442	1.7057	8.70027e-09	2.63593e-07
102179612	CPS1	NC_030809.1:37394563-37534852	0.035612	0	11.1624	8.90777e-09	2.69604e-07
102182645	FN1	NC_030809.1:32406990-32476380	45.5193	135.097	-1.43442	9.29456e-09	2.81023e-07
102172384	BLMH	NC_030826.1:21150658-21192317	44.0331	18.1794	1.42358	9.37233e-09	2.83084e-07
102185378	COL9A1	NC_030821.1:90925289-91014323	2.97022	10.9316	-1.72277	9.54498e-09	2.87711e-07
102187662	ARAP2	NC_030813.1:55966502-56308762	24.9964	9.7103	1.51012	9.69895e-09	2.92055e-07
102177170	OSR1	NC_030818.1:79134714-79141860	2.2089	11.0575	-2.16569	9.80812e-09	2.95042e-07
102183828	TARSL2	NC_030828.1:28377839-28422647	2.20442	0.505953	2.27354	9.9745e-09	2.99742e-07
102177796	SMARCA2	NC_030815.1:42220851-42397963	12.2155	37.4831	-1.47393	1.03127e-08	3.09591e-07
102182704	EMILIN3	NC_030820.1:69553350-69559361	3.38265	15.7871	-2.08126	1.05821e-08	3.17034e-07
102184282	LOC102184282	NC_030808.1:66010713-66082178	8.02709	2.4754	1.72859	1.06127e-08	3.17629e-07
102174732	PGM2	NC_030813.1:57717404-57755306	14.5556	5.41527	1.57372	1.06646e-08	3.1886e-07
102191806	LOC102191806	NC_030818.1:48825763-48830312	71.6713	2.4623	4.95455	1.09947e-08	3.28067e-07
102176626	ENPP2	NC_030821.1:1150723-1242654	8.76437	26.1348	-1.456	1.16268e-08	3.46578e-07
102180413	MSMO1	NC_030824.1:69190106-69207149	66.2602	26.9682	1.50424	1.22858e-08	3.65485e-07
102177073	LYPD2	NC_030821.1:80387846-80389936	0.578522	13.7688	-4.35972	1.23127e-08	3.65916e-07
102191433	EFR3B	NC_030818.1:73838760-73935019	1.15735	0.289115	2.1443	1.2526e-08	3.71882e-07
102180425	CHODL	NC_030808.1:17307773-17331943	1.76292	6.61191	-1.75841	1.28527e-08	3.80817e-07
102191378	COL6A2	NC_030808.1:145768042-145799845	71.6734	214.631	-1.43366	1.31427e-08	3.89019e-07
102185686	SOST	NC_030826.1:43286595-43291485	0.226717	4.72267	-4.18928	1.32509e-08	3.91828e-07
102190150	PSMA1	NC_030822.1:44113997-44127231	60.8067	23.8889	1.49647	1.33189e-08	3.93448e-07
102170379	CLDN4	NC_030832.1:33280867-33282595	30.3954	5.90232	2.51453	1.34286e-08	3.96292e-07
108637647	LOC108637647	NC_030822.1:3995909-4038634	3.68831	0.228124	4.12997	1.40602e-08	4.14516e-07
102182515	VIM	NC_030820.1:31010647-31018674	205.99	629.626	-1.45652	1.42978e-08	4.20681e-07
106502890	LOC106502890	NC_030822.1:36305339-36314204	2.74791	0.12649	4.56158	1.53574e-08	4.50961e-07
102182472	ADAM12	NC_030833.1:6141678-6535833	3.63272	11.8285	-1.59331	1.63563e-08	4.79342e-07
102171151	HR	NC_030815.1:69099179-69115184	25.1383	8.31105	1.73473	1.64282e-08	4.80973e-07
102177139	DPP3	NC_030836.1:44916291-44947946	11.1559	4.12946	1.57728	1.66915e-08	4.87715e-07
102180406	ANGPT4	NC_030820.1:59493311-59543214	0.61844	2.45542	-1.85102	1.69149e-08	4.93755e-07
102187838	TMEM86A	NC_030836.1:25424705-25451991	11.0161	1.52112	2.98322	1.69615e-08	4.94628e-07
102178311	LOC102178311	NC_030808.1:148247648-148252459	2.86978	0.133045	4.54206	1.70039e-08	4.94887e-07
102186360	ANKRD35	NC_030810.1:99037623-99056119	5.07258	1.3161	2.06863	1.74125e-08	5.06282e-07
102173041	SEMA5B	NC_030808.1:66898764-67100710	0.323423	1.47324	-1.62189	1.75836e-08	5.10753e-07
102190659	GRIK3	NC_030810.1:11735417-11978076	0.0436553	0.302069	-2.6603	1.77319e-08	5.14557e-07
102189345	DLX4	NC_030826.1:36326648-36353884	3.44247	0.292896	3.20597	1.80546e-08	5.23407e-07
102188653	CRYGN	NC_030811.1:5881889-5887647	0.14259	3.16193	-4.32372	1.85848e-08	5.38248e-07
102178816	LOC102178816	NC_030814.1:93005181-93044905	0.11951	0	11.0891	1.86253e-08	5.38894e-07
102168404	LOC102168404	NC_030810.1:103100802-103105601	9.03904	0.12947	6.09522	1.9182e-08	5.54459e-07
102185946	ATP2C2	NC_030825.1:12000229-12082986	5.96669	1.92687	1.75688	1.96685e-08	5.67967e-07
102170690	KIAA1024L	NC_030814.1:86175146-86243724	0.901905	5.05538	-2.35694	1.96968e-08	5.68227e-07
102182855	TXNRD1	NC_030812.1:66561522-66657568	28.9027	11.1117	1.53854	2.05828e-08	5.93209e-07
102175688	TNFAIP8L3	NC_030817.1:43796603-43840612	12.1583	4.99581	1.43132	2.08225e-08	5.99533e-07
102180798	BDH1	NC_030808.1:71702243-71739306	12.0863	4.55775	1.55426	2.1009e-08	6.04314e-07
102176883	BSPRY	NC_030815.1:102309963-102337703	2.36871	0.609014	2.10242	2.10712e-08	6.05298e-07
102171371	MRC2	NC_030826.1:46658396-46721707	16.0006	49.9402	-1.49178	2.10841e-08	6.05298e-07
102190162	RPL23A	NC_030826.1:19975333-19978239	240.896	809.32	-1.58353	2.18364e-08	6.26289e-07
102181806	SBSN	NC_030825.1:47011765-47032197	38.4927	14.7775	1.69373	2.21317e-08	6.34143e-07
102186006	2020-03-03	NC_030814.1:83559111-83714161	10.2043	3.36171	1.55477	2.22788e-08	6.37122e-07
102169107	GPR176	NC_030817.1:67491330-67606341	0.932451	3.64522	-2.65934	2.23419e-08	6.3831e-07
102185765	RNFT2	NC_030824.1:12957348-13020604	0.638968	2.36682	-1.75424	2.27457e-08	6.49217e-07
102187699	PRRG4	NC_030822.1:19394945-19414062	8.63427	3.31964	1.63402	2.28285e-08	6.50953e-07
102171605	ALDH1A1	NC_030815.1:48842634-48898290	5.0355	1.58139	1.82285	2.29225e-08	6.53006e-07
102182875	NEMF	NC_030817.1:60206530-60400558	97191.6	28973.7	1.96769	2.32043e-08	6.60395e-07
102184538	RIMS1	NC_030821.1:92756317-93355995	2.34113	5.2196	-2.47663	2.34615e-08	6.67075e-07
102176460	SLC2A2	NC_030808.1:96002983-96037965	0.116029	0	10.8744	2.3687e-08	6.72193e-07
102184221	GHRHR	NC_030811.1:54853086-54870204	0.383927	0	11.3027	2.37868e-08	6.74377e-07
102189733	CHN2	NC_030811.1:53262143-53602288	3.42379	1.01177	1.99127	2.38861e-08	6.76133e-07
108636002	TUBA1C	NC_030812.1:30209388-30219666	68.6549	25.2227	1.59135	2.38944e-08	6.76133e-07
102179154	BNIPL	NC_030810.1:100417917-100426651	12.7074	4.2331	1.73302	2.48671e-08	7.02311e-07
102171975	TBC1D2	NC_030815.1:62972929-63015835	4.22022	1.43645	1.62594	2.51517e-08	7.09673e-07
102173620	CREG1	NC_030810.1:118923940-118938641	27.846	9.33617	1.73901	2.51857e-08	7.09953e-07
102190904	CHST8	NC_030825.1:45085991-45227272	0.112697	0.611466	-2.3067	2.53811e-08	7.14779e-07
106503219	PLA2G2E	NC_030809.1:3204859-3210241	2.54783	0.100584	4.51341	2.54887e-08	7.17129e-07
102168238	NRXN2	NC_030836.1:43279422-43389709	0.108089	1.10081	-2.51853	2.57211e-08	7.22293e-07
102169414	HNF1B	NC_030826.1:13603225-13667213	0.0490417	0	10.5154	2.58391e-08	7.24917e-07
102168994	LYL1	NC_030814.1:97848482-97951147	1.06859	2.79967	-1.68473	2.61695e-08	7.32797e-07
108633439	LOC108633439	NC_030830.1:2225089-2349402	0.132795	0.793797	-2.44337	2.62352e-08	7.33939e-07
102172755	LOC102172755	NC_030826.1:41051066-41052569	1.94574	0	10.4445	2.62798e-08	7.34494e-07
100860758	MGST3	NC_030810.1:116897630-116920312	196.182	61.7796	1.62059	2.63271e-08	7.35121e-07
102169210	DCHS2	NC_030824.1:67515393-67864477	0.203468	0.886245	-2.27793	2.64232e-08	7.37107e-07
102184809	GLIPR2	NC_030815.1:60112400-60131873	14.8399	44.2909	-1.42751	2.65211e-08	7.38797e-07
102181534	FKBP10	NC_030826.1:41651376-41659397	12.923	41.5803	-1.53146	2.71221e-08	7.53759e-07
102190347	SLC7A10	NC_030825.1:44702336-44719125	0.868388	5.03288	-2.39103	2.78488e-08	7.72505e-07
102189962	TGFB3	NC_030817.1:15809952-15835252	3.01946	9.62746	-1.52012	2.83966e-08	7.86223e-07
102185359	TRPM6	NC_030815.1:50649520-50769701	0.653407	0.153143	2.179	2.8469e-08	7.87491e-07
102173157	TACC2	NC_030833.1:9880455-10087315	12.8179	5.32196	1.45086	2.86476e-08	7.9169e-07
102191492	COL13A1	NC_030835.1:19413999-19569688	1.09206	3.0002	-1.49932	3.0416e-08	8.38993e-07
102173032	EHD2	NC_030825.1:55659354-55677990	10.4225	31.4419	-1.45151	3.10768e-08	8.55626e-07
102170612	ABCC4	NC_030819.1:16397253-16585700	3.94162	1.62742	1.43836	3.13614e-08	8.62657e-07
102183473	CTSK	NC_030810.1:100202571-100216453	35.1965	104.766	-1.41706	3.1844e-08	8.74306e-07
102178881	NID1	NC_030835.1:36587881-36687276	15.6271	49.2396	-1.51468	3.24341e-08	8.89682e-07
102172067	MEIS2	NC_030817.1:70267134-70489714	1.70944	5.88196	-1.52777	3.24936e-08	8.90488e-07
108638130	LOC108638130	NC_030825.1:65564784-65664962	0.108225	1.1323	-3.56196	3.26923e-08	8.95103e-07
102176018	SVOPL	NC_030811.1:18028788-18122122	0.0445967	0	10.4762	3.39695e-08	9.29212e-07
102176491	TNRC18	NC_030832.1:39742436-39823591	7.26511	18.6661	-1.50593	3.51498e-08	9.59723e-07
102185881	ID3	NC_030809.1:6650387-6652141	58.302	18.4674	1.79979	3.5781e-08	9.76055e-07
102172792	LOC102172792	NC_030836.1:40119393-40130093	0.143855	2.40823	-3.8839	3.71395e-08	1.01218e-06
102174490	SIRPA	NC_030820.1:52531896-52576700	4.86665	14.7357	-1.44398	3.73965e-08	1.0178e-06
102173005	PDE8B	NC_030817.1:92623715-92882118	4.75463	1.22518	2.12714	3.74144e-08	1.0178e-06
102190557	UBASH3A	NC_030808.1:142279670-142319670	0.167147	0	10.4032	3.75416e-08	1.02032e-06
102168785	TUFT1	NC_030810.1:100908596-100956249	18.1839	6.36778	1.45685	3.76563e-08	1.02249e-06
108636564	LOC108636564	NC_030808.1:144519886-144520573	9.77447	0.066718	7.09066	3.78945e-08	1.02761e-06
102178426	LOC102178426	NC_030812.1:30196912-30204462	42.8631	16.1814	1.54724	3.79143e-08	1.02761e-06
102183802	RAB20	NC_030819.1:1102871-1137141	3.16795	0.865404	2.02002	3.84017e-08	1.03987e-06
102170380	ELOVL1	NC_030810.1:18109074-18113878	44.0297	13.8886	1.79581	3.87451e-08	1.04821e-06
102190665	FOLH1B	NC_030836.1:5342263-5414691	1.63363	5.35563	-1.5856	3.88563e-08	1.05026e-06
100860988	TPMT	NC_030830.1:10914313-10937615	7.57218	2.19384	1.98082	3.99101e-08	1.07677e-06
102183520	SQRDL	NC_030817.1:38295222-38348608	6.1488	0.942125	2.85548	4.05259e-08	1.09239e-06
102174438	POFUT2	NC_030808.1:145035446-145048712	9.32911	28.5139	-1.45667	4.12249e-08	1.10944e-06
102168603	CLN8	NC_030834.1:43376735-43391080	12.3374	3.87299	1.81946	4.12333e-08	1.10944e-06
102184810	PTK2B	NC_030815.1:74212074-74350048	4.26172	1.02943	2.18025	4.23054e-08	1.13725e-06
102181044	EPCAM	NC_030818.1:29347274-29359525	64.4505	26.067	1.4582	4.24277e-08	1.1395e-06
102188243	TRAF5	NC_030823.1:70651053-70696978	1.98158	6.31596	-1.52811	4.32849e-08	1.16146e-06
102178543	LOC102178543	NC_030816.1:67240523-67459315	1.35433	4.46116	-1.59471	4.35272e-08	1.16691e-06
102172253	IL12RB1	NC_030814.1:103654938-103672497	0.162433	0	10.4307	4.49583e-08	1.20418e-06
102184403	LOC102184403	NC_030811.1:13505526-13575784	12.8779	39.7968	-1.47366	4.55305e-08	1.21841e-06
102179339	PALMD	NC_030810.1:76916229-76974832	48.3915	18.2279	1.42419	4.64224e-08	1.24115e-06
102168712	CLNK	NC_030813.1:105821920-106026543	0.0903883	0.482705	-2.28606	4.65608e-08	1.2426e-06
102190273	ZEB2	NC_030809.1:84035437-84177527	15.7173	50.1504	-1.50317	4.67321e-08	1.24605e-06
102188119	P3H3	NC_030812.1:102534204-102547666	7.35645	22.8167	-1.48538	4.81387e-08	1.28009e-06
102183481	LOC102183481	NC_030833.1:42760053-42864155	2.75656	1.04725	1.56286	4.84195e-08	1.2864e-06
102189647	LIPK	NC_030833.1:40931622-40970949	6.81513	0.71556	3.38592	4.9025e-08	1.30132e-06
102189455	PON3	NC_030811.1:108014480-108060094	15.6137	4.15389	2.0441	4.96428e-08	1.31654e-06
102183624	TMEM119	NC_030824.1:6764700-6771141	6.66755	22.6337	-1.61619	5.1274e-08	1.35858e-06
102191072	CBFA2T3	NC_030825.1:15451405-15529169	1.5085	4.92857	-1.53862	5.1395e-08	1.36012e-06
102182949	SRGAP1	NC_030812.1:48919301-49217798	3.08314	9.79366	-1.51686	5.14243e-08	1.36012e-06
102169493	PTDSS1	NC_030821.1:14255983-14328150	27.7149	11.7584	1.38139	5.17556e-08	1.36766e-06
102171962	FRMPD4	NW_017189516.1:57449809-57785719	0.060199	0.42079	-2.43167	5.23735e-08	1.38029e-06
102169590	MFAP3L	NC_030815.1:1707429-1776787	4.92249	1.514	1.84674	5.37115e-08	1.41303e-06
102184795	MAGED1	NW_017189516.1:14646763-14730609	10.8337	38.003	-1.6375	5.42252e-08	1.42528e-06
108633214	RBKS	NC_030818.1:71550250-71661409	5.16464	1.82622	1.55095	5.4556e-08	1.4327e-06
108638048	TMEM238	NC_030825.1:63863196-63870748	1.81415	8.65059	-2.3665	5.46622e-08	1.43422e-06
102181987	ACADVL	NC_030826.1:26746172-26751472	30.9526	11.5996	1.56535	5.5017e-08	1.44225e-06
102172582	ADGRB2	NC_030809.1:13967551-14004220	0.497147	2.68745	-2.25478	5.5673e-08	1.45686e-06
102180997	ZNF385D	NC_030834.1:1190332-1572356	1.54807	5.65377	-1.67521	5.63218e-08	1.47253e-06
102178793	KDM7A	NC_030811.1:16821639-16897685	11.8478	4.99385	1.39103	5.66335e-08	1.47937e-06
102178279	ACTG2	NC_030818.1:10599120-10623483	30.5994	10.1645	1.75678	5.70776e-08	1.48966e-06
102170857	EFEMP2	NC_030836.1:44393651-44401054	6.94233	22.3017	-1.53523	5.73819e-08	1.49628e-06
102175082	LOC102175082	NC_030832.1:35432508-35437222	0.807012	7.31096	-3.01654	5.89331e-08	1.53538e-06
102189651	ADK	NC_030835.1:15078837-15623293	24.6631	10.8906	1.32617	6.09874e-08	1.5861e-06
102177815	STMN2	NC_030821.1:39194912-39253321	2.62356	0.770469	1.89881	6.13573e-08	1.59432e-06
102177371	MYH10	NC_030826.1:27799562-27921178	20.4712	57.1595	-1.42911	6.24319e-08	1.6194e-06
100860969	GREM1	NC_030817.1:73061690-73077023	4.6121	16.7804	-1.69732	6.25676e-08	1.62149e-06
102187916	BPGM	NC_030811.1:21845775-21877342	6.43116	2.50774	1.51485	6.27504e-08	1.62481e-06
102181681	KLF9	NC_030815.1:46351058-46393471	7.12147	2.30973	1.75497	6.33979e-08	1.64014e-06
102190599	CNN1	NC_030814.1:95746922-95754869	10.6323	2.81221	2.06782	6.52328e-08	1.68613e-06
102168840	RIMS2	NC_030821.1:21215837-21817751	0.36163	0.107411	1.87409	6.59871e-08	1.70414e-06
102176815	MVK	NC_030824.1:7494745-7513403	16.4745	5.88308	1.61094	6.74984e-08	1.74013e-06
102178892	DAPP1	NC_030813.1:25061424-25117361	3.65793	0.930851	1.98253	6.80297e-08	1.7523e-06
102170565	DAAM2	NC_030830.1:34991042-35121771	2.95169	8.88283	-1.43768	6.86507e-08	1.76676e-06
102182590	ARHGEF37	NC_030814.1:49434451-49493265	10.5751	3.87482	1.45692	6.9298e-08	1.78186e-06
102175725	CAB39	NC_030809.1:17092152-17190120	39.9874	17.2625	1.3557	6.94109e-08	1.78321e-06
102170451	CDH1	NC_030825.1:37316618-37388739	52.3417	22.1228	1.38273	7.00538e-08	1.79817e-06
102188789	RXFP1	NC_030824.1:30615574-30731941	0.0253237	0	10.477	7.01562e-08	1.79924e-06
102178462	EYA1	NC_030821.1:46982749-47358817	0.193209	0.812785	-1.99959	7.04364e-08	1.80486e-06
102174234	KIF21B	NW_017189590.1:12096-52829	0.822198	3.01164	-1.71571	7.05437e-08	1.80604e-06
102189961	UNC13C	NC_030817.1:46857881-47536542	0.361237	1.11069	-1.48785	7.4214e-08	1.89672e-06
102186791	SOAT1	NC_030823.1:59203692-59267761	43.085	17.3861	1.46407	7.46513e-08	1.90461e-06
102190340	LOC102190340	NC_030822.1:7721709-7808163	1.19116	3.64089	-1.42934	7.52226e-08	1.91753e-06
102176368	MFSD6	NC_030809.1:130644424-130707274	11.5231	4.94125	1.37146	7.53863e-08	1.92005e-06
102172731	PRRX2	NC_030818.1:99532850-99594768	1.87699	9.58971	-1.68239	7.73466e-08	1.96828e-06
102180865	FAM171A1	NC_030820.1:29110579-29240992	2.34789	6.70718	-1.37346	7.83864e-08	1.99302e-06
102169624	HUNK	NC_030808.1:1980294-2113712	2.561	7.34182	-1.40678	7.89601e-08	2.00588e-06
102177742	EIF2S2	NC_030820.1:63062854-63082442	50.9871	22.1099	1.35777	8.01145e-08	2.03346e-06
102173762	FAM65C	NC_030820.1:78118187-78191610	1.9837	9.61738	-2.02023	8.0539e-08	2.04212e-06
102184023	GPX7	NC_030810.1:27079397-27086987	12.3307	45.3694	-1.70688	8.06588e-08	2.04212e-06
102170704	MAT2A	NC_030818.1:48985904-48992675	86.7801	33.532	1.41392	8.06627e-08	2.04212e-06
108633290	EXPH5	NC_030822.1:64044129-64165669	11.9254	4.45329	1.56778	8.16529e-08	2.06542e-06
102174546	GPRC5A	NC_030812.1:95590389-95610787	2.50791	0.525775	2.38402	8.18643e-08	2.069e-06
102186920	PHACTR1	NC_030830.1:6556030-7073500	0.944344	3.48636	-1.86294	8.36544e-08	2.11243e-06
102175106	SCD5	NC_030813.1:97922627-98097767	2.63071	7.63391	-1.39529	8.40227e-08	2.11992e-06
102189797	UPK1B	NC_030808.1:63692340-63721835	1.23909	5.55521	-2.00766	8.51832e-08	2.14554e-06
102173982	SDC3	NC_030809.1:13267524-13306164	4.37927	14.0052	-1.53787	8.68983e-08	2.18688e-06
102180072	LGALS7	NC_030825.1:49396171-49398811	251.106	99.0488	1.48354	8.81388e-08	2.21621e-06
102170724	FCGRT	NC_030825.1:56970694-56976950	26.5789	79.1549	-1.41038	9.20909e-08	2.31362e-06
102189162	ABHD2	NC_030828.1:19878102-19987289	15.7737	7.01847	1.31152	9.24687e-08	2.32114e-06
100860828	COL1A1	NC_030826.1:36105883-36123687	946.568	3553.68	-1.73209	9.47558e-08	2.37653e-06
102175451	F11R	NC_030810.1:111639293-111663064	34.4116	14.9687	1.34923	9.73659e-08	2.43992e-06
102175802	C1H21orf91	NC_030808.1:17597235-17868814	27.4193	12.0591	1.34626	9.98219e-08	2.49935e-06
102169965	ARHGEF40	NC_030817.1:76896474-76934171	7.33749	21.7301	-1.44752	1.00214e-07	2.50705e-06
102178814	OLFM2	NC_030814.1:94352676-94427064	1.63821	5.23573	-1.53423	1.01985e-07	2.5492e-06
102188297	LOC102188297	NW_017189516.1:21821978-21842622	1.54601	5.64029	-1.72233	1.02241e-07	2.55345e-06
102179292	IL37	NC_030818.1:46246081-46257478	1.49174	0.0669283	4.39624	1.02763e-07	2.56431e-06
102187300	ST14	NC_030836.1:35583012-35621546	7.49059	2.87043	1.52358	1.03716e-07	2.58591e-06
102182866	LOC102182866	NW_017189517.1:33328453-33494796	0.735481	1.26263	-1.98432	1.05685e-07	2.63056e-06
102183509	SPOCK1	NC_030814.1:61566246-62155271	0.490527	2.0798	-1.9348	1.05812e-07	2.6315e-06
102185873	MRAS	NC_030808.1:130284683-130352520	2.84352	7.77745	-1.44248	1.07447e-07	2.66991e-06
102180314	PDLIM2	NC_030815.1:69529130-69542725	9.01719	2.32188	2.14723	1.09591e-07	2.71634e-06
106501996	KIF1A	NC_030810.1:990417-1045907	0.681479	2.48677	-1.72582	1.09693e-07	2.7166e-06
102184667	CBS	NC_030808.1:142805987-142828548	16.2961	6.21512	1.53032	1.09951e-07	2.7207e-06
100861078	PPA1	NC_030835.1:19209863-19283726	25.4774	10.5373	1.40466	1.13223e-07	2.797e-06
102169734	PTN	NC_030811.1:19413244-19519527	12.9289	51.7308	-1.82985	1.15182e-07	2.843e-06
102168374	PLOD1	NC_030823.1:40203194-40232944	8.91636	25.9022	-1.39165	1.20415e-07	2.9697e-06
102179571	DIO2	NC_030817.1:11505148-11623676	3.47206	0.375717	3.31524	1.20971e-07	2.98093e-06
102178075	HIVEP2	NC_030816.1:67239081-67455737	4.62412	15.245	-1.65117	1.21623e-07	2.99263e-06
102181990	SEC14L1	NC_030826.1:53917455-53966782	4.12262	11.4857	-1.3357	1.26248e-07	3.10319e-06
102183087	PAPPA2	NC_030823.1:56247922-56577694	0.495541	1.65133	-1.60454	1.26853e-07	3.11549e-06
102172677	ARHGAP28	NC_030831.1:40155294-40303399	8.1058	24.3468	-1.48069	1.28037e-07	3.14195e-06
102185782	OCLN	NC_030827.1:10235093-10282831	13.2215	5.79478	1.32984	1.28433e-07	3.14794e-06
102183850	PKNOX2	NC_030836.1:27930292-28224029	0.838377	2.28379	-1.52364	1.28494e-07	3.14794e-06
102182638	TRANK1	NC_030829.1:10444077-10564309	1.97062	5.65669	-1.5243	1.28785e-07	3.15245e-06
106502734	ZEB1	NC_030820.1:33123676-33323855	5.39109	15.2533	-1.3279	1.29578e-07	3.16924e-06
102169063	DSEL	NC_030831.1:9591761-9609161	6.27181	20.0587	-1.52422	1.31183e-07	3.20585e-06
102173989	TBC1D24	NC_030832.1:1876527-1902087	2.11453	7.4681	-1.75534	1.31752e-07	3.21711e-06
102177457	AACS	NC_030824.1:20428344-20481819	12.1518	5.33504	1.33032	1.33064e-07	3.24644e-06
102183286	HS3ST2	NC_030832.1:20345695-20535161	4.69309	1.45373	1.84765	1.35094e-07	3.29056e-06
102173852	LOC102173852	NC_030817.1:76692037-76693718	10.1527	55.4188	-2.27375	1.3579e-07	3.30477e-06
102179156	SEMA6C	NC_030810.1:100477212-100490816	1.20216	5.88208	-2.08114	1.37509e-07	3.34387e-06
102182257	ROBO2	NC_030808.1:23019889-23681132	7.11317	28.9157	-1.67916	1.38516e-07	3.36559e-06
106503387	CKB	NC_030828.1:67433574-67436769	45.8171	17.3492	1.55196	1.38835e-07	3.37057e-06
102182935	CTPS1	NC_030810.1:15594936-15625865	16.1699	6.1493	1.50827	1.43206e-07	3.471e-06
102178741	MKX	NC_030820.1:36214204-36283554	1.80898	6.98238	-1.74832	1.47797e-07	3.57933e-06
102182988	TRIM44	NC_030822.1:16635794-16748224	1.72243	4.92499	-1.37124	1.49981e-07	3.62628e-06
102190006	TTC39C	NC_030831.1:32860509-32986213	4.07924	1.70771	1.42932	1.52773e-07	3.68474e-06
102178853	LOC102178853	NC_030826.1:26501052-26541957	8.78754	2.01529	2.31132	1.54045e-07	3.7124e-06
102182247	WFDC1	NC_030825.1:11951833-11978108	24.4342	10.207	1.40956	1.55344e-07	3.74066e-06
102175346	DSP	NC_030830.1:2528373-2572189	254.341	107.4	1.3937	1.56972e-07	3.77679e-06
102177264	C16H1orf116	NC_030823.1:4189638-4201745	8.90776	2.78088	1.81346	1.61602e-07	3.88186e-06
102176887	CD276	NC_030817.1:80911808-80946803	4.25507	12.4748	-1.40213	1.6266e-07	3.9041e-06
102174998	EBF3	NC_030833.1:2764700-2884031	2.01445	5.87484	-1.41088	1.65318e-07	3.96469e-06
102188586	ETF1	NC_030814.1:60604832-60642649	37.9669	16.6212	1.32983	1.67202e-07	4.00661e-06
102191558	DAB2	NC_030827.1:34972157-35049436	7.20832	22.3162	-1.48096	1.67818e-07	4.01532e-06
102182314	RHOJ	NC_030817.1:27545139-27641234	3.9052	11.4943	-1.41361	1.67837e-07	4.01532e-06
102174571	FAM162B	NC_030816.1:21069706-21081104	0	0.233915	-10.1702	1.68486e-07	4.01953e-06
102169411	LOC102169411	NC_030825.1:46248033-46279242	38.9388	0.110174	8.52352	1.68526e-07	4.01953e-06
102187637	TAGLN2	NC_030810.1:110156294-110163934	104.671	44.5745	1.38082	1.70612e-07	4.06312e-06
102180429	ADAMTS17	NC_030828.1:5567027-5957858	3.47898	10.0921	-1.39325	1.71049e-07	4.06913e-06
102178677	SYTL1	NC_030809.1:10027232-10036201	8.93959	2.53613	1.95293	1.74714e-07	4.15297e-06
102181161	CACNG5	NC_030826.1:62161320-62169882	0.137437	2.01563	-3.70728	1.75645e-07	4.17175e-06
100861174	LOC100861174	NC_030808.1:141449873-141450580	4.67655	0.00904333	8.7473	1.76887e-07	4.19788e-06
102186180	IFRD1	NC_030811.1:64313124-64415651	3.19145	1.27433	1.88709	1.77186e-07	4.2016e-06
102176723	PSMD8	NC_030825.1:49084761-49091092	62.3131	26.5641	1.38167	1.8284e-07	4.33209e-06
102182133	MYZAP	NC_030817.1:50466963-50582030	7.27901	3.19458	1.39106	1.82982e-07	4.33209e-06
102190626	MROH9	NC_030823.1:37025532-37120140	0.037678	0	10.668	1.87665e-07	4.43941e-06
102170957	LNX1	NC_030813.1:69547545-69738030	3.43653	1.52515	1.44485	1.8972e-07	4.48085e-06
102178125	SLC22A23	NC_030830.1:15216230-15344175	9.63929	3.3072	1.42829	1.90644e-07	4.49909e-06
102189775	GPR83	NC_030822.1:81145424-81160962	0.180278	1.69107	-3.076	1.91546e-07	4.51677e-06
102184503	SDR9C7	NC_030812.1:55922055-55931708	3.63007	0.325196	3.62852	1.92e-07	4.52386e-06
102172209	SERPINA11	NC_030828.1:58520032-58545398	0.529336	0	10.1661	1.94389e-07	4.5765e-06
102189747	HERC6	NC_030813.1:36819275-36872479	0.834834	0.162549	2.51138	1.94583e-07	4.57741e-06
102171550	SLC1A3	NC_030827.1:37537309-37617966	6.02096	2.62563	1.33689	1.94998e-07	4.58353e-06
102169623	HOXB3	NC_030826.1:37521048-37576605	0.948007	3.48964	-1.83899	1.97255e-07	4.63292e-06
102176366	PLOD2	NC_030808.1:121922039-122040897	2.51662	6.78486	-1.31517	1.97414e-07	4.63295e-06
102181885	NUAK2	NC_030823.1:2464551-2483618	2.27773	0.399822	2.56138	2.0513e-07	4.81023e-06
102172973	KCNK7	NC_030836.1:44190751-44195043	6.29807	0.7054	3.27384	2.10538e-07	4.92531e-06
102188809	SLMAP	NC_030829.1:43261057-43421560	23.0584	10.5344	1.26285	2.14134e-07	4.99759e-06
102168726	ASPN	NC_030815.1:83837251-83862639	51.6663	207.095	-1.8256	2.14489e-07	5.00192e-06
102170845	RHBDL2	NC_030810.1:13685722-13753172	2.32352	0.78003	1.7116	2.151e-07	5.01223e-06
102176028	CLCN4	NW_017189752.1:196859-266650	2.47217	0.936096	1.50686	2.16363e-07	5.03767e-06
102183304	SLITRK2	NW_017189517.1:1191245-1203052	0.112696	3.09199	-4.6643	2.16689e-07	5.0413e-06
106503203	LOC106503203	NC_030826.1:40989623-40990401	3.11099	0	10.1915	2.17658e-07	5.05987e-06
102173984	SPTA1	NC_030810.1:108798186-108875255	0.4725	0.063454	3.04603	2.18916e-07	5.08511e-06
102170891	CNGB3	NC_030821.1:6094387-6278279	0.0299973	0	10.7756	2.19123e-07	5.08593e-06
102183905	SULT2B1	NC_030825.1:56239547-56275810	7.52992	2.72186	1.62157	2.20782e-07	5.11639e-06
102169730	LOC102169730	NC_030833.1:9524085-9600925	0.770439	0.0490247	4.42204	2.2233e-07	5.14825e-06
102185639	GRAP2	NC_030812.1:110183100-110253731	1.7403	0.283654	2.70119	2.34954e-07	5.42357e-06
102191327	GRXCR2	NC_030814.1:53372825-53392466	0.114327	0	10.0668	2.3524e-07	5.42592e-06
102170985	PPP1CB	NC_030818.1:70713168-70749791	103.169	46.9103	1.28521	2.35685e-07	5.43066e-06
102177304	ACSL5	NC_030833.1:19045642-19105071	21.6564	8.67864	1.48325	2.35812e-07	5.43066e-06
102180565	RYR2	NC_030835.1:34897593-35712239	0.580694	2.20641	-1.70447	2.40771e-07	5.54055e-06
102181355	PCOLCE	NC_030832.1:36826635-36832054	31.2147	87.4178	-1.3387	2.42031e-07	5.56089e-06
102178472	SUCO	NC_030823.1:38521723-38611592	22.4133	10.3727	1.25554	2.42518e-07	5.56774e-06
108638396	LOC108638396	NC_030827.1:55837205-55892171	0.397597	4.06643	-3.21641	2.4633e-07	5.65089e-06
102176607	SGK1	NC_030816.1:59393471-59506385	21.7718	8.28365	1.52256	2.48458e-07	5.69078e-06
108637617	HTR3B	NC_030822.1:57865439-57956009	0.0263653	0	10.1605	2.48647e-07	5.69078e-06
102189737	KIF21A	NC_030812.1:41229841-41455362	21.5049	9.33538	1.33916	2.54699e-07	5.82028e-06
102191708	VASH1	NC_030817.1:15034637-15057041	1.35716	4.8151	-1.67473	2.66402e-07	6.07833e-06
102174498	ESRRG	NC_030823.1:18436244-18682469	0.180172	0.839833	-2.473	2.68163e-07	6.11378e-06
102173516	SLC39A6	NC_030831.1:21319401-21341316	40.2659	17.7738	1.3261	2.74893e-07	6.26239e-06
106502633	LOC106502633	NC_030818.1:83273597-83275554	68.464	25.8246	1.55714	2.7659e-07	6.29621e-06
102188621	LTBP4	NC_030825.1:50792104-50819054	16.2926	48.7346	-1.43944	2.78456e-07	6.33381e-06
106503247	SLC9A3R1	NC_030826.1:55846882-55863939	7.64755	2.60767	1.67939	2.80116e-07	6.36178e-06
102170247	GSS	NC_030820.1:63805238-63829900	11.7981	3.84638	1.6006	2.83082e-07	6.42421e-06
102180820	LOC102180820	NC_030832.1:19322711-19583098	0.108799	0	10.2131	2.84618e-07	6.4541e-06
102191726	CPE	NC_030824.1:69249530-69400252	3.73453	11.3674	-1.45146	2.84851e-07	6.45445e-06
102189492	DNM1	NC_030818.1:98361354-98408086	3.44762	10.692	-1.37721	2.85646e-07	6.4675e-06
102183026	LOC102183026	NC_030810.1:102819511-102823674	35.0817	7.54163	2.38129	2.8722e-07	6.49319e-06
102179965	RCN1	NC_030822.1:20052092-20065095	45.7781	147.898	-1.51971	2.87836e-07	6.50215e-06
102181418	AKTIP	NC_030825.1:23200929-23227007	29.02	7.93973	1.62136	2.92601e-07	6.60467e-06
102189446	PNPLA1	NC_030830.1:38485371-38538192	4.14138	1.73245	1.47755	2.95987e-07	6.67099e-06
102189708	TNS4	NC_030826.1:40344568-40368385	8.05217	2.8229	1.65814	3.00398e-07	6.76525e-06
102171660	TSPEAR	NC_030808.1:144353866-144548881	0.820018	3.41246	-1.84213	3.00975e-07	6.77308e-06
102173395	DUSP2	NC_030818.1:2219091-2222727	5.62383	0.364614	4.04546	3.0168e-07	6.78378e-06
102184037	LUZP2	NC_030836.1:19484645-20020338	0.446633	1.48283	-1.57858	3.0239e-07	6.79459e-06
102177917	CIC	NC_030825.1:51873397-51901154	2.84795	8.60044	-1.4647	3.03886e-07	6.82301e-06
102178684	SPAG17	NC_030810.1:95312380-95555351	0.282859	0.079737	1.98319	3.06073e-07	6.8669e-06
102173643	NUP62CL	NW_017189517.1:36213942-36321424	1.51305	4.3652	-1.38867	3.07564e-07	6.88889e-06
102177482	NIPAL3	NC_030809.1:7441064-7495609	12.411	5.61472	1.28647	3.07654e-07	6.88889e-06
102177471	FSTL1	NC_030808.1:64829657-64887546	132.842	358.278	-1.2782	3.07752e-07	6.88889e-06
102169472	LOX	NC_030814.1:78877397-78893270	55.0857	190.796	-1.44717	3.10072e-07	6.93558e-06
102175009	2020-09-06	NW_017189785.1:164222-240787	3.74935	11.1909	-1.38581	3.13822e-07	7.00443e-06
102174007	PDGFRA	NC_030813.1:70285928-70334333	32.5435	92.5844	-1.35529	3.13861e-07	7.00443e-06
102170240	TMOD3	NC_030817.1:44638461-44736647	38.573	17.6165	1.28239	3.18397e-07	7.09781e-06
102180380	GUCY2F	NW_017189517.1:34254891-34360704	0.021443	0	10.0569	3.18525e-07	7.09781e-06
102173524	C25H16orf45	NC_030832.1:13735033-13881095	0.352217	1.14267	-1.56632	3.22325e-07	7.17707e-06
100861039	PLOD3	NC_030832.1:36391764-36400126	3.19952	11.6612	-1.72556	3.2443e-07	7.21851e-06
108634149	CITED4	NC_030810.1:15475017-15476378	17.4244	2.26924	3.08198	3.25862e-07	7.24492e-06
102181998	STEAP3	NC_030809.1:65085747-65137613	3.52581	1.33653	1.54332	3.27446e-07	7.27466e-06
100861121	FRMD8	NC_030836.1:43999865-44097810	1444.47	413.979	1.9821	3.279e-07	7.27865e-06
108633177	LOC108633177	NC_030810.1:66733559-66760311	1.28171	0.204223	2.78108	3.28118e-07	7.27865e-06
102180530	KLK13	NC_030825.1:58109370-58122096	1.76489	0.129166	4.46283	3.30491e-07	7.32581e-06
102178593	XYLT1	NC_030832.1:15397210-15747514	4.03834	11.0816	-1.34518	3.35093e-07	7.42225e-06
102181093	HEPACAM2	NC_030811.1:110030402-110125976	0.224712	1.32293	-2.33463	3.43029e-07	7.58667e-06
102187932	LOC102187932	NC_030820.1:42912090-42931881	2.80084	0.00264733	7.98818	3.48041e-07	7.6894e-06
102171471	PRKCD	NC_030829.1:47664068-47694990	10.8539	4.69075	1.3556	3.48398e-07	7.6894e-06
102176098	RAB21	NC_030812.1:1189349-1238831	20.2749	7.35602	1.61378	3.56823e-07	7.8682e-06
102172345	DNAJB1	NC_030814.1:96663097-96666923	45.2898	17.0743	1.5349	3.60029e-07	7.93298e-06
102177167	NYNRIN	NC_030817.1:80658795-80680140	1.87201	6.28104	-1.59731	3.63386e-07	8.00098e-06
102188418	LOC102188418	NC_030820.1:43229155-43246258	0.239024	0	10.233	3.6419e-07	8.01273e-06
102179608	GALNT3	NC_030809.1:105709426-105782897	2.42	0.291345	2.09469	3.68345e-07	8.09209e-06
102171074	ITGA11	NC_030817.1:86024887-86161036	2.03569	7.62761	-1.75238	3.72362e-07	8.17427e-06
102178004	ABCE1	NC_030824.1:57780616-57811451	32.3327	14.9165	1.26073	3.78577e-07	8.30454e-06
102174214	PRKCH	NC_030817.1:29384010-29745599	16.2507	6.83089	1.26272	3.82892e-07	8.39297e-06
102186437	ETFA	NC_030828.1:31063411-31141145	55.9382	25.5777	1.28049	3.83469e-07	8.39939e-06
102189301	AP1M2	NC_030814.1:94954097-94964908	8.65269	2.94263	1.70204	3.92241e-07	8.57247e-06
106502152	CBX6	NC_030812.1:109385635-109396558	4.51287	13.8615	-1.46951	3.98548e-07	8.69747e-06
102189447	ALPL	NC_030809.1:4712890-4778333	0.838565	4.17058	-2.16108	4.03247e-07	8.7924e-06
102179537	FSCN1	NC_030832.1:39608545-39618024	20.5624	57.1492	-1.32882	4.03493e-07	8.7924e-06
102177965	CXHXorf57	NW_017189517.1:36824124-36921128	0.0429453	0	10.0814	4.04294e-07	8.80337e-06
102190951	CRLF1	NC_030814.1:104150240-104160916	4.89806	1.13	2.26918	4.07746e-07	8.87201e-06
102174339	FGF10	NC_030827.1:30370317-30568567	1.37045	4.0846	-1.50957	4.10744e-07	8.93066e-06
102179106	KCTD4	NC_030819.1:71138427-71273447	3.43114	0.384864	3.29046	4.11848e-07	8.94809e-06
102186605	NBEA	NC_030819.1:60270638-60938632	4.52501	13.0699	-1.37997	4.16725e-07	9.04741e-06
102177011	ABI2	NC_030809.1:44270238-44375595	3.25813	8.73609	-1.27082	4.22386e-07	9.15687e-06
102170997	SELE	NC_030823.1:35906061-35918674	2.32352	0.199768	3.67495	4.24294e-07	9.19149e-06
102187497	CAPG	NC_030818.1:49108549-49126635	34.0359	12.2249	1.6192	4.26848e-07	9.24003e-06
102177900	PELI1	NC_030818.1:62197904-62299491	22.5432	9.50735	1.39452	4.33875e-07	9.38528e-06
102176212	XK	NW_017189516.1:31375414-31426800	3.2927	1.20063	1.58621	4.35025e-07	9.40059e-06
102189996	RBP1	NC_030808.1:129094905-129120967	19.8867	56.1337	-1.33816	4.35219e-07	9.40059e-06
102180751	CD99	NW_017189516.1:65597435-65636741	28.7031	75.5584	-1.25726	4.38891e-07	9.473e-06
102171434	LOC102171434	NC_030818.1:1542230-1599911	0.470458	1.70697	-1.71999	4.42568e-07	9.5454e-06
102168493	SSFA2	NC_030809.1:121652830-121692646	24.6348	11.0039	1.30328	4.43366e-07	9.54883e-06
102168677	LOC102168677	NC_030830.1:13895874-14373576	1.29115	3.92553	-1.90387	4.43373e-07	9.54883e-06
102175707	CCDC8	NC_030825.1:54734829-54739812	7.61875	26.8015	-1.69515	4.43874e-07	9.55265e-06
102190738	SLC24A4	NC_030828.1:56485141-56672923	0.147648	1.17785	-2.48219	4.47662e-07	9.62718e-06
102171574	VIPR2	NC_030811.1:171628-239741	1.44767	5.20681	-1.65643	4.49223e-07	9.65372e-06
102184631	ODC1	NC_030818.1:86791546-86798850	110.234	49.1818	1.31035	4.50054e-07	9.66455e-06
102185471	ATL1	NC_030817.1:59534244-59620451	1.88273	0.785935	1.4046	4.56242e-07	9.79032e-06
102186627	2020-09-04	NC_030826.1:9101759-9113353	21.2589	7.20039	1.80306	4.57802e-07	9.81669e-06
102182021	HSD17B10	NW_017189516.1:23050419-23052807	66.8918	26.4892	1.48501	4.65094e-07	9.96582e-06
102176596	ARSE	NW_017189516.1:65499150-65631319	1.24852	2.70258	-1.80512	4.72527e-07	1.01178e-05
102183007	LOC102183007	NC_030808.1:57399892-57440294	0.785132	2.94176	-1.73901	4.75317e-07	1.01701e-05
102181829	AK5	NC_030810.1:53828783-54094984	0.186566	0.668063	-1.69789	4.76356e-07	1.0185e-05
108636262	LOC108636262	NC_030813.1:16322601-16606979	0.0398303	1.15494	-2.46032	4.81401e-07	1.02854e-05
102181923	SEMA3D	NC_030811.1:84751672-84987828	5.1646	14.8934	-1.47078	4.82728e-07	1.03063e-05
102191583	SORCS3	NC_030833.1:25839934-26541837	0.127927	0.400162	-1.48462	4.85575e-07	1.03596e-05
102189931	ALDH1L2	NC_030812.1:67236590-67300555	3.50444	10.3742	-1.40344	4.86783e-07	1.03779e-05
100860792	HMGA2	NC_030812.1:47157650-47483494	0.23322	0.965656	-1.67093	4.88608e-07	1.04093e-05
102181586	LOC102181586	NC_030814.1:101344688-101382324	0.121224	0	11.1815	5.08056e-07	1.08028e-05
102181458	DENND2D	NC_030810.1:88357442-88389214	3.84407	0.780947	2.39648	5.08176e-07	1.08028e-05
102172513	ZCCHC24	NC_030835.1:10599600-10665513	5.30413	14.1229	-1.35439	5.1208e-07	1.0878e-05
102187771	F2RL1	NC_030817.1:93184594-93195351	21.7772	8.89446	1.43896	5.19071e-07	1.10186e-05
100860840	PSMA6	NC_030828.1:44964226-44984978	80.5959	37.9316	1.23821	5.19546e-07	1.10208e-05
102170516	SLC31A1	NC_030815.1:102170616-102206335	19.3707	8.69628	1.30591	5.24422e-07	1.11162e-05
102181300	EBF2	NC_030815.1:72926828-73147018	1.00704	2.89705	-1.39847	5.2843e-07	1.11932e-05
102182917	RIN3	NC_030828.1:56700825-56834065	1.32745	4.75873	-1.42308	5.32381e-07	1.12688e-05
102190585	C28H10orf99	NC_030835.1:6553785-6562528	0.109662	1.82231	-3.89123	5.39971e-07	1.14203e-05
102174027	DCBLD1	NC_030816.1:20467049-20542324	8.99402	3.91821	1.34504	5.40309e-07	1.14203e-05
102184349	ABL1	NC_030818.1:100461755-100600189	7.76008	21.9547	-1.29698	5.49906e-07	1.16065e-05
102185052	ACSM3	NC_030832.1:18353141-18414542	4.84698	1.13799	2.26294	5.52731e-07	1.16578e-05
102173822	ZNF185	NW_017189740.1:46378-111648	8.45395	3.45907	1.40898	5.73271e-07	1.20824e-05
102168386	SHMT1	NC_030826.1:33985506-34012237	7.04677	1.81759	2.10204	5.74437e-07	1.20984e-05
102177002	NIM1K	NC_030827.1:31445304-31521695	1.33506	0.371874	2.01599	5.83737e-07	1.22767e-05
102189554	AQP5	NC_030812.1:29563307-29568358	1.85584	0.031697	5.91443	5.86258e-07	1.2321e-05
102174745	LOC102174745	NC_030817.1:67640622-67695561	0.682527	2.51336	-1.71899	5.90427e-07	1.23998e-05
102191136	AQP3	NC_030815.1:74981478-74987380	24.9061	6.25515	2.15266	5.9941e-07	1.25528e-05
102175035	PCDH9	NC_030819.1:46066326-47242354	0.635266	2.07572	-1.54124	6.01197e-07	1.25813e-05
102186907	LPCAT1	NC_030827.1:70963369-71000848	3.01963	8.73264	-1.38948	6.10485e-07	1.27667e-05
108638214	LOC108638214	NC_030826.1:27305577-27333832	1.0365	3.78357	-2.11634	6.31668e-07	1.32003e-05
102184434	ABRACL	NC_030816.1:63879168-63894355	28.7758	5.9194	1.75216	6.34741e-07	1.32551e-05
102183839	IVL	NC_030810.1:102714560-102764730	42.7179	14.9892	1.67807	6.41804e-07	1.33837e-05
102168365	ZFPM2	NC_030821.1:22823763-23350517	0.868569	2.56156	-1.38411	6.45018e-07	1.34413e-05
102174929	GCSAML	NC_030814.1:69646048-69692285	1.50585	0.207827	2.98396	6.46217e-07	1.34568e-05
102174475	RPS6KA2	NC_030816.1:88846427-89071055	0.997462	2.76529	-1.33113	6.53402e-07	1.35968e-05
102170148	PLN	NC_030816.1:19626220-19686488	6.06462	1.08667	2.91175	6.56881e-07	1.36596e-05
106504023	SPRR4	NC_030810.1:102787932-102801715	5.66707	0.326028	3.86895	6.59757e-07	1.37098e-05
102181309	KCNK12	NC_030818.1:29483068-29533843	0.244217	1.31355	-2.27456	6.66223e-07	1.38247e-05
102175589	GMCL1	NC_030818.1:67891918-67970817	20.2259	8.03615	1.30057	6.68548e-07	1.38632e-05
102179034	FAT4	NC_030824.1:38584083-38772984	13.9565	43.4833	-1.50028	6.75667e-07	1.4001e-05
102169306	SACS	NC_030819.1:52089917-52171580	1.60644	4.60028	-1.3728	6.80319e-07	1.40876e-05
102174737	CERS4	NC_030814.1:93498430-93559252	20.9256	8.05022	1.51834	6.92113e-07	1.43117e-05
102169732	PDGFRL	NC_030834.1:25843770-25925839	7.28263	20.8753	-1.34024	6.93598e-07	1.43324e-05
102186362	GTF3C1	NC_030832.1:24921838-25000875	7.50996	19.1804	-1.20863	6.97166e-07	1.43961e-05
102189399	LPAR1	NC_030815.1:100084547-100272778	7.47603	20.6178	-1.32731	7.02841e-07	1.45032e-05
100860808	CD9	NC_030812.1:103036067-103078054	167.867	78.9323	1.24907	7.03452e-07	1.45056e-05
102172817	UBXN2A	NC_030818.1:74745868-74769527	19.8319	6.98242	1.46916	7.05874e-07	1.45353e-05
102182266	DBI	NC_030809.1:64845452-64940898	137.433	48.8196	1.66385	7.12061e-07	1.46423e-05
102170999	HAS3	NC_030825.1:37572658-37599097	7.14049	2.41677	1.69448	7.25154e-07	1.49012e-05
102169911	CERS3	NC_030828.1:5261844-5487343	6.55536	2.81426	1.36779	7.30109e-07	1.49926e-05
102189152	ITPKC	NC_030825.1:50888435-50906193	12.5871	5.30267	1.36555	7.34425e-07	1.50707e-05
102170536	ST5	NC_030822.1:38519956-38687321	2.73514	7.11489	-1.24536	7.3603e-07	1.50932e-05
102187186	SGCE	NC_030811.1:108575680-108643420	10.7153	28.8758	-1.27199	7.37467e-07	1.51122e-05
102168932	PLXNA2	NC_030823.1:73724198-73956525	9.11161	3.98812	1.29618	7.43009e-07	1.52152e-05
106504040	NKD2	NC_030827.1:71137228-71158931	3.63599	10.3749	-1.36673	7.52758e-07	1.54042e-05
102171406	ADAMTS14	NC_030835.1:18699556-18830024	0.957899	3.27606	-2.09808	7.55372e-07	1.5447e-05
102190008	SMAD7	NC_030831.1:48805330-48834225	7.7607	3.29408	1.37218	7.56748e-07	1.54644e-05
102181042	MDGA2	NC_030817.1:62228712-63156911	0.151705	0.544661	-1.6754	7.66176e-07	1.56355e-05
102174895	LOC102174895	NC_030810.1:77943373-77964201	3.82918	12.7691	-1.56374	7.67046e-07	1.56424e-05
102190572	LOC102190572	NC_030810.1:34946177-34984573	4.69591	1.95705	1.41967	7.94502e-07	1.61912e-05
102169187	MAPK6	NC_030817.1:44826358-44859762	37.2293	16.4455	1.34895	7.99603e-07	1.62839e-05
102173295	CTSB	NC_030815.1:7428148-7449087	101.288	46.7434	1.25881	8.01651e-07	1.63144e-05
102189382	JAKMIP1	NC_030813.1:103387666-103518773	0.354875	0.00997533	5.32476	8.12438e-07	1.65112e-05
102189558	BPIFC	NC_030812.1:69725751-69770627	5.40201	0.906322	2.61072	8.18793e-07	1.66289e-05
102190453	EIF4A1	NC_030826.1:27044782-27050942	246.748	110.446	1.3076	8.20559e-07	1.66533e-05
102171387	PID1	NC_030809.1:18423681-18695839	4.37525	19.1697	-1.57175	8.26653e-07	1.67655e-05
102181397	SYT16	NC_030817.1:28944986-29070804	0.144696	0.009576	4.00133	8.30762e-07	1.68373e-05
102186593	OSTF1	NC_030815.1:50959793-51015035	34.188	16.2438	1.22239	8.49061e-07	1.71964e-05
102172069	JDP2	NC_030817.1:16462240-16505508	5.05405	15.0053	-1.42415	8.513e-07	1.72299e-05
102181512	CFAP61	NC_030820.1:38981692-39232001	0.323198	1.11602	-1.60189	8.61816e-07	1.74308e-05
102188950	GPX2	NC_030817.1:26053403-26077719	5.62391	1.38007	2.59814	8.68797e-07	1.756e-05
100861152	FAM126B	NC_030809.1:46305290-46374898	12.8483	5.7268	1.30501	8.71237e-07	1.75973e-05
102183893	CREB3L1	NC_030822.1:6660220-6698323	5.24993	15.5924	-1.40957	8.87064e-07	1.78879e-05
102173493	CDH11	NC_030825.1:33974774-34127191	22.2101	57.7122	-1.2294	8.87439e-07	1.78879e-05
102189519	ALDH3A2	NC_030826.1:33590781-33606216	29.5119	12.9784	1.32164	8.88714e-07	1.78892e-05
102174669	RGCC	NC_030819.1:74918548-74933308	11.0395	4.08606	1.57174	8.91405e-07	1.79123e-05
102180075	TOM1L1	NC_030826.1:4697340-4759673	9.24164	4.24272	1.27302	8.91679e-07	1.79123e-05
102183621	FMOD	NC_030823.1:509293-519484	6.48098	19.2335	-1.42099	9.20224e-07	1.84523e-05
102170844	TMEM114	NC_030832.1:7355922-7370970	0.245169	2.17466	-3.02589	9.22083e-07	1.84604e-05
102172870	TMBIM6	NC_030812.1:29763942-29780532	128.265	59.7686	1.25523	9.7477e-07	1.94739e-05
102177315	FBLN1	NC_030812.1:114834771-114917102	29.6796	80.3381	-1.22504	9.75719e-07	1.94739e-05
102171916	ITSN1	NC_030808.1:89963-333854	7.34018	19.1907	-1.22001	9.75999e-07	1.94739e-05
102168571	TARM1	NC_030825.1:64874670-64883208	0.224753	0	9.82598	9.8468e-07	1.96338e-05
102176565	SCN5A	NC_030829.1:11837245-11940731	0.52967	2.29736	-1.8759	9.87811e-07	1.9683e-05
108633176	EPGN	NC_030813.1:89772560-89786116	1.68539	0.052992	4.0934	9.90761e-07	1.97152e-05
102170956	FAM13A	NC_030813.1:36209182-36551226	2.79306	7.48414	-1.31366	1.00562e-06	1.9984e-05
100860940	COL1A2	NC_030811.1:108819725-108857001	1438.54	4215.1	-1.38377	1.00934e-06	2.00444e-05
102170958	ANTXR2	NC_030813.1:95041825-95230556	11.8095	31.7411	-1.25133	1.01308e-06	2.01053e-05
102187168	BCHE	NC_030808.1:101031428-101110937	2.0047	5.6186	-1.32767	1.0185e-06	2.01992e-05
102177689	POLB	NC_030834.1:8395199-8422898	17.9992	8.0022	1.28981	1.02394e-06	2.02936e-05
102186410	CPXM1	NC_030820.1:51721031-51727589	7.84353	25.7447	-1.55461	1.03279e-06	2.04415e-05
102183849	METAP2	NC_030812.1:24874400-24903668	69.3983	33.0434	1.22157	1.05355e-06	2.08384e-05
102180257	C1H3orf52	NC_030808.1:56631128-56667948	7.2626	3.08474	1.44852	1.06667e-06	2.10838e-05
102172344	MAP1S	NC_030814.1:103342947-103376490	1.50958	4.53919	-1.45737	1.07578e-06	2.12497e-05
102168692	FAM180A	NC_030811.1:20854646-20868410	1.04759	4.57369	-1.97293	1.07818e-06	2.12829e-05
102174022	LOC102174022	NC_030814.1:51037450-51125463	88.371	38.7881	1.34721	1.08666e-06	2.14292e-05
102181823	CHPF	NC_030809.1:28347081-28352478	6.63929	21.8562	-1.57768	1.08745e-06	2.14292e-05
102185156	LOC102185156	NC_030836.1:46543100-46549844	6.31025	1.17786	2.55998	1.08777e-06	2.14292e-05
102176263	NME1	NC_030826.1:35243525-35254949	48.6938	22.7113	1.25836	1.09757e-06	2.15939e-05
106501977	PLK3	NC_030810.1:19552113-19557154	7.74809	1.83471	2.22475	1.09759e-06	2.15939e-05
102173897	PPT2	NC_030830.1:22718218-22726941	12.8601	4.35546	1.66149	1.1115e-06	2.18531e-05
102172059	DPYSL3	NC_030814.1:51746661-51861481	18.2174	48.3502	-1.26633	1.11341e-06	2.18762e-05
102172378	KIFC3	NC_030825.1:27067338-27102354	6.65365	2.87893	1.34372	1.12417e-06	2.20615e-05
102172211	VOPP1	NC_030829.1:388300-557097	2.2578	6.49611	-1.36343	1.12434e-06	2.20615e-05
102175028	DACT1	NC_030817.1:32308153-32319071	5.27055	15.151	-1.37336	1.12619e-06	2.20832e-05
102174722	TPH2	NC_030812.1:1351624-1452871	0.265805	0.0295027	3.28143	1.1361e-06	2.22479e-05
102182730	EIF2B5	NC_030808.1:82685406-82694696	26.0581	11.468	1.32916	1.15902e-06	2.26818e-05
102187289	SORBS1	NC_030833.1:34564043-34767759	11.2531	4.45354	1.23071	1.16577e-06	2.27838e-05
102182661	ABCA13	NC_030811.1:112962167-113351640	0.0468807	0.001892	4.05366	1.17078e-06	2.28642e-05
102168666	ESM1	NC_030827.1:24161662-24169493	7.19098	1.4733	2.44265	1.17144e-06	2.28642e-05
102186827	SH3PXD2A	NC_030833.1:27345321-27601262	15.9088	41.5974	-1.2439	1.1722e-06	2.28642e-05
102180950	WISP1	NC_030821.1:73803722-73835515	2.65957	13.0547	-2.3147	1.18528e-06	2.3104e-05
102174685	SLC5A1	NC_030824.1:672011-758097	1.58181	0.252596	2.91102	1.195e-06	2.32782e-05
102172418	LTBP3	NC_030836.1:44131694-44152416	8.30937	23.6228	-1.36591	1.22448e-06	2.3821e-05
102181218	MRC1	NC_030820.1:31591582-31703968	3.34691	9.90303	-1.39935	1.22555e-06	2.38261e-05
102178924	INPPL1	NC_030822.1:31585544-31600551	6.52631	17.8298	-1.30728	1.25819e-06	2.44447e-05
102174718	PTPRE	NC_030833.1:4545185-4724928	5.94887	1.9517	1.69422	1.2902e-06	2.50499e-05
102180076	JUP	NC_030826.1:41606746-41632871	70.7695	30.0957	1.37508	1.29478e-06	2.51225e-05
102185397	AMACR	NC_030827.1:39726943-39742410	2.37932	7.67883	-1.53789	1.34808e-06	2.61394e-05
102170942	LYST	NC_030835.1:36818102-36983235	11.2906	5.20555	1.26525	1.3517e-06	2.61924e-05
102178112	RAI14	NC_030827.1:39295118-39456652	32.208	15.52	1.20559	1.35659e-06	2.62529e-05
102181244	MAP1A	NC_030828.1:54767182-54787471	2.66069	8.55196	-1.53448	1.38596e-06	2.67863e-05
102175577	FRMD3	NC_030815.1:76202142-76600177	3.91898	1.80498	1.4739	1.44609e-06	2.79118e-05
102188951	LCN2	NC_030818.1:98324682-98329266	4.48391	0.48021	3.37671	1.48845e-06	2.8692e-05
102181883	ABTB2	NC_030822.1:17997731-18180345	4.71544	2.13548	1.28344	1.49767e-06	2.8851e-05
102188552	ZNF521	NC_030831.1:31703411-32017145	1.89942	5.10893	-1.29404	1.50189e-06	2.89133e-05
102190760	TMTC2	NC_030812.1:12010877-12449757	6.37485	17.8542	-1.33174	1.51397e-06	2.91268e-05
102168287	MMP15	NC_030825.1:27283795-27304473	6.97187	18.2206	-1.24299	1.53036e-06	2.94231e-05
102180372	ZRANB1	NC_030833.1:7497626-7566533	14.504	6.29723	1.2649	1.53759e-06	2.9543e-05
102190283	EMP2	NC_030832.1:9160143-9203793	61.9028	30.1193	1.19041	1.56017e-06	2.99573e-05
102178925	SLC5A12	NC_030822.1:25543650-25589879	0.0421733	0	9.84328	1.56487e-06	3.00123e-05
102177576	RGS5	NC_030810.1:113948304-114006022	16.1179	7.69668	1.21101	1.56507e-06	3.00123e-05
102183389	PEG10	NC_030811.1:108562826-108575497	17.7804	49.144	-1.33699	1.61132e-06	3.08794e-05
102172133	LOC102172133	NC_030813.1:17573139-17608445	7.17063	3.09686	1.38244	1.62144e-06	3.1053e-05
102187420	LBR	NC_030823.1:27000414-27029381	26.104	12.4376	1.2149	1.63732e-06	3.13369e-05
102175503	TMEM51	NC_030823.1:50763811-50819829	5.41638	2.00927	1.50604	1.6507e-06	3.15553e-05
102180947	HSPA12B	NC_030820.1:50798201-50816831	6.19961	18.0456	-1.38897	1.65086e-06	3.15553e-05
102172052	FCHO1	NC_030814.1:103385427-103414265	1.0101	0.17283	2.62163	1.67226e-06	3.19435e-05
102180479	ADD1	NC_030813.1:116650351-116740193	10.1366	34.4536	-1.15712	1.68208e-06	3.21104e-05
102177178	ACER3	NC_030822.1:26535962-26681749	12.3274	6.01362	1.17796	1.68845e-06	3.22112e-05
102179343	PIK3R3	NC_030810.1:20695743-20799633	1.68609	4.55162	-1.28011	1.72837e-06	3.29516e-05
102191086	COCH	NC_030828.1:40966834-40980533	14.6318	5.60621	1.51603	1.74367e-06	3.32219e-05
102188890	NUMBL	NC_030825.1:50842616-50866502	2.44863	7.01968	-1.37935	1.75772e-06	3.34464e-05
102175363	MRPS33	NC_030811.1:16147935-16157378	54.6685	23.769	1.36615	1.76617e-06	3.35857e-05
102185694	ACSL3	NC_030809.1:24698395-24793405	37.738	18.1957	1.19552	1.7789e-06	3.3806e-05
102174199	SYN1	NW_017189516.1:20046463-20100384	1.02418	0.233072	2.25871	1.80267e-06	3.42356e-05
102179197	ABCA1	NC_030815.1:94415525-94547054	34.7746	16.8883	1.21458	1.81515e-06	3.44505e-05
108636384	LOC108636384	NC_030808.1:149439968-149585407	0.207684	0.994386	-1.75069	1.82939e-06	3.46763e-05
102179374	LOC102179374	NC_030814.1:94514583-94544354	0.065479	0	9.83044	1.83908e-06	3.48376e-05
102178102	CAPN12	NC_030825.1:49298647-49383172	6.65494	2.03073	1.41597	1.86142e-06	3.52383e-05
102187923	CPT1A	NC_030836.1:47200023-47260585	8.62738	3.88762	1.31308	1.86516e-06	3.52791e-05
102178654	C18H16orf70	NC_030825.1:36027844-36059227	6.20266	2.79558	1.29203	1.86708e-06	3.52791e-05
102186583	DBN1	NC_030814.1:71648916-71663226	12.3135	33.8886	-1.3132	1.8783e-06	3.54444e-05
102179661	SEMA6A	NC_030814.1:73164015-73295384	5.9408	16.9887	-1.28117	1.88217e-06	3.54948e-05
102187601	FAM129B	NC_030818.1:97763977-97818502	48.4646	23.9309	1.16234	1.88567e-06	3.55381e-05
102174264	LOC102174264	NC_030810.1:66428433-66444806	0.858455	3.77522	-1.98703	1.8938e-06	3.56687e-05
102182970	BIN1	NC_030809.1:131066637-131121874	8.02394	23.5568	-1.44022	1.9385e-06	3.64872e-05
102185042	PIK3CB	NC_030808.1:129881817-130060986	9.44299	4.67727	1.15793	1.96711e-06	3.69787e-05
102189010	LRP1	NC_030812.1:55557516-55638052	19.6431	57.5002	-1.40232	1.98139e-06	3.72234e-05
102188605	UGGT2	NC_030819.1:13013898-13203556	2.42458	6.16807	-1.23057	1.99137e-06	3.73872e-05
102175380	RBM47	NC_030813.1:59968311-60138028	5.45579	2.40022	1.32716	1.99283e-06	3.73908e-05
102182271	SEPN1	NC_030809.1:8675123-8694282	5.15252	17.8415	-1.51855	1.999e-06	3.74829e-05
102184590	IDO2	NC_030834.1:10480762-10549731	0.0383543	0	9.92117	2.00269e-06	3.75282e-05
102180970	ADAMTS16	NC_030827.1:67786480-67969866	0.687749	2.18129	-1.63089	2.02576e-06	3.79364e-05
102189774	NCALD	NC_030821.1:19473128-19816651	3.00266	8.8514	-1.45232	2.04435e-06	3.82604e-05
102188112	VWA2	NC_030833.1:17230085-17281547	0.498481	1.81858	-1.68476	2.07005e-06	3.86924e-05
102184397	PSPH	NC_030832.1:27557489-27588630	16.3797	7.41394	1.30582	2.19199e-06	4.09458e-05
102188377	GPR141	NC_030811.1:60542748-60551012	0.21602	0	9.76326	2.25396e-06	4.20768e-05
108637536	LOC108637536	NC_030821.1:80419097-80434622	3.05168	0.140136	4.10728	2.27056e-06	4.23598e-05
102178914	SH3RF3	NC_030818.1:43939879-44099311	1.2532	3.14269	-1.2621	2.28825e-06	4.26382e-05
102187026	SLC13A1	NC_030811.1:32636403-32737893	0.0272817	0	9.9679	2.28836e-06	4.26382e-05
102171144	PRR16	NC_030814.1:77221149-77556026	4.66554	14.7582	-1.83421	2.29742e-06	4.27752e-05
102181906	EAF1	NC_030808.1:152290050-152305196	33.0527	13.9884	1.31744	2.29861e-06	4.27752e-05
102184884	SLC41A2	NC_030812.1:67055048-67201792	9.17342	4.53066	1.15858	2.31712e-06	4.30386e-05
102177954	STEAP1	NC_030811.1:45852917-45865726	12.6321	5.5122	1.34503	2.32363e-06	4.31051e-05
108638532	LOC108638532	NC_030828.1:18996349-19135677	0.620025	0.153278	4.18519	2.36895e-06	4.38633e-05
102172971	PA2G4	NC_030812.1:56584175-56590897	76.1294	34.8608	1.26822	2.37606e-06	4.39665e-05
102190693	EPB41L2	NC_030816.1:56214671-56427056	10.5211	26.5874	-1.18637	2.37749e-06	4.39665e-05
102175230	FHAD1	NC_030823.1:50576659-50736205	0.400214	0.058655	2.43169	2.39833e-06	4.43241e-05
108635051	LOC108635051	NW_017200847.1:4298-16562	5.57858	1.72478	1.85837	2.40542e-06	4.44274e-05
100860921	SLC39A2	NC_030817.1:76825568-76828457	5.82519	0.451632	3.83679	2.42306e-06	4.46974e-05
102190612	CERCAM	NC_030818.1:98536979-98549524	3.37621	12.5165	-1.63831	2.43164e-06	4.48276e-05
102191137	PTBP3	NC_030815.1:101348685-101437023	24.9006	12.2421	1.15897	2.4359e-06	4.48616e-05
102168956	KIAA0319	NC_030825.1:40950-84986	2.28744	0.834391	1.59638	2.43652e-06	4.48616e-05
102191023	CKAP4	NC_030812.1:68317397-68326165	15.5964	40.7232	-1.23621	2.4469e-06	4.50248e-05
102169603	ZDHHC20	NC_030819.1:51162030-51221002	37.6282	18.6059	1.16378	2.4688e-06	4.53996e-05
102169587	GLRA1	NC_030814.1:47293053-47380996	0.022051	0	9.80725	2.47636e-06	4.55103e-05
102177400	LOC102177400	NC_030811.1:111130955-111147128	41.6656	19.9744	1.20216	2.49664e-06	4.5826e-05
102184501	GAS2	NC_030836.1:21416449-21556322	0.504514	2.03137	-1.83462	2.54809e-06	4.66835e-05
102180682	TRDMT1	NC_030820.1:30820487-31018694	6.26305	10.3497	-1.5153	2.58476e-06	4.73259e-05
108633803	LOC108633803	NC_030831.1:62067904-62077840	0.072394	2.13424	-4.74143	2.5959e-06	4.75004e-05
106502979	HES2	NC_030823.1:45485178-45506117	8.87298	3.38664	1.52933	2.61485e-06	4.78177e-05
102186811	SLC25A20	NC_030829.1:51118424-51157393	19.6741	8.66337	1.34068	2.63025e-06	4.80696e-05
102178191	MUC15	NC_030822.1:25673592-25686763	11.9441	5.23511	1.34217	2.692e-06	4.91676e-05
102190911	GPX8	NC_030827.1:23993606-23998452	15.756	46.489	-1.39814	2.69758e-06	4.92179e-05
102191271	PROS1	NC_030808.1:36960807-37029535	7.03709	17.7554	-1.18574	2.70235e-06	4.92654e-05
102174913	KCNQ1	NC_030836.1:49785211-50163657	0.430983	0.922496	-1.64503	2.73193e-06	4.9774e-05
106503637	AVPI1	NC_030833.1:32763343-32771538	12.2308	3.37854	1.99107	2.7523e-06	5.01143e-05
102176223	NFIC	NC_030814.1:90052700-90125061	4.58916	13.129	-1.37021	2.79989e-06	5.09494e-05
102186193	C29H11orf24	NC_030836.1:46800409-46809400	1.54952	6.69678	-1.96696	2.91643e-06	5.30048e-05
102172771	ALS2	NC_030809.1:45630795-45690742	8.10565	3.97281	1.17455	2.9415e-06	5.34276e-05
102176250	CHML	NC_030823.1:33677134-33691541	8.03067	3.68379	1.65652	2.96943e-06	5.39018e-05
102172908	B3GNT2	NC_030818.1:60409922-60635702	15.1118	6.66185	1.31693	3.03709e-06	5.50962e-05
102174540	HTRA1	NC_030833.1:9649292-9708623	43.9361	108.005	-1.14551	3.05024e-06	5.53007e-05
102186969	SFXN5	NC_030818.1:11244506-11372708	3.96134	1.88933	1.21973	3.06923e-06	5.56111e-05
102171023	SARS	NC_030810.1:86346051-86366525	58.1748	27.9894	1.20331	3.0744e-06	5.56517e-05
102169032	ARHGAP20	NC_030822.1:61554624-61760412	1.60994	4.84961	-1.43037	3.07524e-06	5.56517e-05
102187748	LOC102187748	NC_030836.1:46028636-46029939	21.4884	3.94934	2.58347	3.10865e-06	5.62218e-05
102174950	CRISPLD1	NC_030821.1:43734245-43786683	5.63745	14.1624	-1.18508	3.16275e-06	5.71654e-05
102170195	FAF1	NC_030810.1:24994347-25472808	28.6675	13.9356	1.1662	3.2047e-06	5.78882e-05
102191049	SIMC1	NC_030817.1:96126021-96214562	1.50635	3.38368	-1.5926	3.28268e-06	5.92606e-05
108633361	FGD5	NC_030829.1:57357009-57475207	1.8012	4.4924	-1.18006	3.28518e-06	5.92696e-05
102184779	PNLIPRP3	NC_030833.1:15077486-15118491	3.79362	1.51563	1.48356	3.30096e-06	5.95179e-05
102174198	PLS3	NW_017189517.1:26149356-26386922	60.7767	29.799	1.17662	3.35722e-06	6.04217e-05
102191147	STXBP1	NC_030818.1:97859286-97928951	1.8146	5.06018	-1.34154	3.38543e-06	6.08924e-05
102175176	CCBE1	NC_030831.1:58574650-58812786	2.55027	7.95621	-1.38153	3.39807e-06	6.10826e-05
102171555	TRIM71	NC_030829.1:7097748-7159685	0.163034	0.840183	-2.20359	3.41675e-06	6.13811e-05
102171071	BCKDHB	NC_030816.1:7115440-7377326	17.989	8.97534	1.14478	3.44808e-06	6.18527e-05
102176853	ZC3HAV1	NC_030811.1:17698370-17749695	3.94604	10.4779	-1.25402	3.44927e-06	6.18527e-05
102174596	PLXDC1	NC_030826.1:39241137-39304224	2.82122	7.37011	-1.25517	3.49684e-06	6.26676e-05
102188342	LYPD5	NC_030825.1:53068560-53073021	7.34945	0.417029	4.27835	3.54253e-06	6.3448e-05
106502678	BRD3	NC_030818.1:104199582-104235138	3.731	10.1547	-1.30082	3.55359e-06	6.36075e-05
102190132	TMEM200A	NC_030816.1:55746066-55835361	0.226563	0.864136	-1.78738	3.58813e-06	6.4187e-05
102182371	SRRM3	NC_030832.1:35204037-35257598	0.723918	0.148035	2.41313	3.63291e-06	6.48524e-05
102190816	PPM1D	NC_030826.1:11943632-12003681	10.5537	5.19393	1.18684	3.63367e-06	6.48524e-05
106502465	LOC106502465	NC_030808.1:144471402-144499671	2.99398	0.051093	5.96041	3.6341e-06	6.48524e-05
102179102	MEGF9	NC_030815.1:109736740-109817883	44.1081	20.3699	1.23945	3.67926e-06	6.56186e-05
102169296	ATP6V1D	NC_030817.1:23904784-23922150	38.297	18.1318	1.21751	3.70219e-06	6.59481e-05
106503148	DACT3	NC_030825.1:54817440-54827322	2.71177	9.41926	-1.617	3.76308e-06	6.69924e-05
102185516	KCNK5	NC_030830.1:35720760-35761239	1.86489	0.609858	1.75559	3.77402e-06	6.7145e-05
100861133	EIF2S1	NC_030817.1:23881855-23904634	27.2725	13.4013	1.17314	3.7762e-06	6.7145e-05
108635644	FOXD3	NC_030810.1:38681947-38684490	0	0.668046	-9.52101	3.78889e-06	6.73302e-05
102173115	IL34	NC_030825.1:2761437-2822119	2.47997	0.762507	1.79535	3.81143e-06	6.769e-05
102183170	NPHS2	NC_030823.1:59359940-59378969	1.34973	0.170997	3.14551	3.82451e-06	6.78816e-05
102182885	SUCLA2	NC_030819.1:68718279-68777295	33.9939	16.9779	1.15313	3.83321e-06	6.79952e-05
102182092	ROR1	NC_030810.1:39115242-39572757	3.98427	13.5394	-1.58	3.86362e-06	6.84524e-05
102169977	TMEM9B	NC_030822.1:38741190-38759705	21.9011	10.5315	1.20631	3.90857e-06	6.9166e-05
102187967	SOX6	NC_030822.1:45807865-46526005	1.62052	5.48758	-1.63428	3.93815e-06	6.96478e-05
108638302	LOC108638302	NC_030826.1:41056420-41100714	0.95252	0.006903	6.01977	3.94685e-06	6.97599e-05
100860800	SPARC	NC_030814.1:47508621-47530930	659.203	1648.07	-1.16565	3.96551e-06	7.00478e-05
102172031	PDLIM1	NC_030833.1:34804079-34840878	10.5012	4.54996	1.34983	3.99165e-06	7.04344e-05
102180169	LOC102180169	NC_030830.1:38181736-38194439	49.4928	23.6905	1.20191	3.99215e-06	7.04344e-05
102182135	IL1F10	NC_030818.1:46412354-46423769	16.1281	0.358578	5.65585	4.01288e-06	7.0744e-05
102178756	TCTN1	NC_030824.1:16725226-16756312	3.00754	8.5167	-1.33247	4.10973e-06	7.23793e-05
102188405	COL12A1	NC_030816.1:1858101-1977318	26.9232	75.26	-1.18673	4.15758e-06	7.31784e-05
102178288	SOGA1	NC_030820.1:65399280-65474555	2.08447	6.25563	-1.27277	4.20858e-06	7.4032e-05
102178921	LOC102178921	NC_030820.1:81146569-81167527	1.46212	0.234774	2.76484	4.32373e-06	7.5922e-05
102186700	SEL1L2	NC_030820.1:7215630-7342288	0.0157957	0	9.84457	4.35148e-06	7.6364e-05
102189085	TMEM159	NC_030832.1:18829256-18883350	23.9666	8.17024	1.52637	4.37223e-06	7.66826e-05
102183363	GRIK1	NC_030808.1:4462411-4927194	0.095432	0.640602	-2.59561	4.37988e-06	7.67713e-05
100860765	GNAI2	NC_030829.1:50180963-50201171	24.0184	60.4603	-1.17894	4.40744e-06	7.72085e-05
102169626	VGLL3	NC_030808.1:33819910-33934641	5.93358	17.3737	-1.28239	4.42573e-06	7.74831e-05
102169922	CADM3	NC_030810.1:109357123-109389496	2.42884	8.48598	-1.64487	4.43147e-06	7.75377e-05
100860784	CSN2	NC_030813.1:86006250-86015321	0.198487	0	9.80195	4.45613e-06	7.7923e-05
106503514	GFOD1	NC_030830.1:7136581-7242848	9.122	3.89008	1.30293	4.48109e-06	7.83131e-05
102185388	STUM	NC_030823.1:28113990-28172228	7.04285	0.912027	3.07186	4.52005e-06	7.89474e-05
102171934	FBLN2	NC_030829.1:58262272-58285170	11.2967	29.8838	-1.25974	4.67333e-06	8.15283e-05
102183991	ATF3	NC_030823.1:69577756-69590608	5.18538	1.36287	2.05639	4.6909e-06	8.17866e-05
102185771	BRSK1	NC_030825.1:63927365-63948384	0.420666	2.00085	-2.10079	4.7186e-06	8.2221e-05
100861059	MCRIP2	NC_030832.1:484760-496540	12.8322	2.34943	2.12848	4.72785e-06	8.23336e-05
106503427	LOC106503427	NC_030829.1:52861920-52890928	0.0549147	0	9.5357	4.75207e-06	8.27067e-05
102178984	CD63	NC_030812.1:56891819-56895668	69.6579	181.647	-1.2253	4.78332e-06	8.32017e-05
102188881	CFH	NC_030823.1:5219441-5340468	14.851	6.88181	1.25992	4.7864e-06	8.32063e-05
102176048	STARD9	NC_030817.1:65016443-65148342	5.55331	14.1684	-1.2742	4.81083e-06	8.35817e-05
102189993	RHCG	NC_030828.1:20229842-20255837	4.58426	0.130277	5.3162	4.8212e-06	8.36637e-05
102173739	C7H5orf46	NC_030814.1:51323029-51337828	5.01107	0.695973	3.12072	4.84023e-06	8.39446e-05
102180397	FBN1	NC_030817.1:41246198-41603520	42.3686	104.706	-1.17041	4.8736e-06	8.44738e-05
102172779	CAP2	NC_030830.1:10362305-10511512	2.23702	6.54243	-1.42088	4.88173e-06	8.45652e-05
102186109	LOC102186109	NC_030834.1:10847200-10976514	0.013112	0	9.63001	4.90435e-06	8.49073e-05
100861246	GABARAPL2	NC_030825.1:4102596-4113040	62.059	30.7433	1.16152	4.90723e-06	8.49075e-05
102191160	LOC102191160	NC_030823.1:39550429-39575756	0.575906	0.0364933	4.1915	4.96247e-06	8.58129e-05
102171973	HAND2	NC_030815.1:5848762-5851861	0.420432	5.07533	-3.41011	5.01575e-06	8.66837e-05
102178493	GLB1	NC_030829.1:7232972-7333999	6.94979	16.843	-1.1299	5.06259e-06	8.7442e-05
106503296	RPL38	NC_030826.1:56459954-56464247	91.9384	323.347	-1.63476	5.1396e-06	8.87203e-05
102190007	ACP6	NC_030810.1:98551130-98572516	6.70012	2.97188	1.32138	5.14652e-06	8.8788e-05
102187087	ADGRF2	NC_030830.1:28140224-28178495	3.06895	0.662896	2.46801	5.19064e-06	8.94968e-05
102175867	HSPA14	NC_030820.1:28807702-28833731	33.217	16.2039	1.18296	5.23248e-06	9.01658e-05
102171986	MAL	NC_030818.1:1779369-1803424	4.46098	1.78333	1.45505	5.24744e-06	9.03708e-05
102171265	SERPINH1	NC_030822.1:28270997-28281500	109.268	281.536	-1.23522	5.31607e-06	9.14463e-05
102178337	GCAT	NC_030812.1:108544428-108551149	9.94127	2.61729	2.0683	5.32504e-06	9.15473e-05
102172710	PALM	NC_030814.1:67156420-67181263	5.07716	12.9543	-1.2069	5.36515e-06	9.20764e-05
108638300	LOC108638300	NC_030826.1:40927070-40927779	7.37189	0	11.3449	5.43173e-06	9.30706e-05
106502022	FBXL13	NC_030811.1:75962891-76159764	0.308742	1.80716	-2.46384	5.45497e-06	9.34009e-05
102179351	SMARCD3	NC_030811.1:6021120-6054543	7.40616	19.1627	-1.256	5.48457e-06	9.38285e-05
102189495	LOC102189495	NC_030820.1:43102172-43126962	0.080899	0	9.84846	5.48738e-06	9.38285e-05
108637292	SOX21	NC_030819.1:16858064-16860534	15.7744	4.04063	2.10713	5.48946e-06	9.38285e-05
102186464	IGSF9B	NC_030836.1:32406949-32454900	0.078218	0.570181	-2.67104	5.54898e-06	9.47911e-05
106502413	FOXE1	NC_030815.1:62708347-62713251	5.9235	1.08895	2.57358	5.556e-06	9.48562e-05
102185556	LOC102185556	NW_017189697.1:536-31042	0	0.0647897	-9.75989	5.6177e-06	9.5799e-05
102186420	PRKCZ	NC_030823.1:49092786-49193206	4.59559	2.1439	1.24421	5.62868e-06	9.59308e-05
102186190	LOC102186190	NC_030812.1:43803368-43824386	0.088928	0	9.421	5.64321e-06	9.61231e-05
102172436	PRSS57	NC_030814.1:67156420-67201602	0.184958	1.43237	-2.93907	5.64751e-06	9.61409e-05
102172849	CACNA2D3	NC_030829.1:45864585-46734943	2.25859	0.989166	1.36662	5.72632e-06	9.74265e-05
102185033	ORMDL3	NC_030826.1:39903446-39909838	26.0978	11.8205	1.2961	5.7403e-06	9.76082e-05
102168388	CPEB4	NC_030827.1:5658602-5730247	10.9139	3.96846	1.28685	5.79511e-06	9.84835e-05
100861310	ST6GAL1	NC_030808.1:79880646-80020253	8.25076	4.08246	1.19541	5.81057e-06	9.86895e-05
102181781	EZR	NC_030816.1:82455137-82500665	72.382	36.6396	1.13318	5.85252e-06	9.93449e-05
100861378	FARSB	NC_030809.1:24983032-25052671	38.5445	19.3029	1.14163	5.89853e-06	0.000100069
102174961	FZD10	NC_030824.1:24248483-24258711	29.2907	9.61716	1.63287	5.92954e-06	0.000100537
108635222	LOC108635222	NW_017212071.1:856-11882	0.57012	0.00435067	7.06492	5.95395e-06	0.000100835
102175724	FZD5	NC_030809.1:39885196-39892037	1.86912	0.208362	3.30926	6.03488e-06	0.000102147
102180382	STK26	NW_017189517.1:12919344-12991879	13.652	6.89584	1.13192	6.12835e-06	0.00010367
102184361	TRPC3	NC_030824.1:35301504-35376657	0.0624187	0.548298	-3.00294	6.13583e-06	0.000103737
102171008	COPZ2	NC_030826.1:38072723-38083010	8.37201	24.5277	-1.40057	6.1544e-06	0.000103992
102185401	LOC102185401	NC_030828.1:58459066-58471068	9.63248	3.48204	1.62795	6.16096e-06	0.000104043
102184100	TNFAIP6	NC_030809.1:91438209-91456033	4.59999	13.0426	-1.35131	6.18747e-06	0.000104431
102176987	PKP1	NC_030823.1:78291623-78328779	52.8633	25.638	1.19052	6.2093e-06	0.00010474
102187913	ZAN	NC_030832.1:36685689-36740195	0.244153	1.61294	-2.47397	6.25063e-06	0.000105377
102178095	SLC25A33	NC_030823.1:42409266-42441068	5.99926	2.78172	1.25413	6.37236e-06	0.000107368
102181213	PRDM1	NC_030816.1:31109823-31132643	14.6726	6.81034	1.25004	6.38779e-06	0.000107567
102188266	TNS1	NC_030809.1:29685474-29896787	8.14778	20.5973	-1.20071	6.39659e-06	0.000107653
102177826	ADAMTS18	NC_030825.1:5739392-5885321	4.71447	11.8578	-1.19105	6.43505e-06	0.000108239
102179409	KLK11	NC_030825.1:58093460-58098321	15.5452	4.357	1.96538	6.4922e-06	0.000109138
102170013	SORT1	NC_030810.1:86432656-86502584	26.3181	13.054	1.16846	6.50015e-06	0.00010921
102190768	SLC16A2	NW_017189516.1:8198961-8333963	2.63013	6.50659	-1.15684	6.60206e-06	0.000110796
102178294	HVCN1	NC_030824.1:16693581-16729334	1.32046	2.74482	-1.63895	6.63464e-06	0.00011128
102168313	FCER1A	NC_030810.1:109486151-109492094	6.32098	1.2109	2.50659	6.64469e-06	0.000111385
106502720	LOC106502720	NC_030819.1:16755752-16860127	2.46728	0.80883	1.48615	6.69666e-06	0.000112193
102174045	PARD6B	NC_030820.1:78222629-78239611	6.68544	2.80617	1.39374	6.7042e-06	0.000112256
102169848	BST1	NC_030813.1:111156278-111184948	3.88206	1.47312	1.58001	6.79404e-06	0.000113695
102175442	BASP1	NC_030827.1:55838061-55931422	10.3575	28.6488	-1.31047	6.82296e-06	0.000114115
102184607	RPS6KA3	NW_017189516.1:49820299-49922418	16.0651	7.99255	1.15553	6.88911e-06	0.000115156
102173887	FNDC3B	NC_030808.1:94683413-95040111	14.3897	35.8602	-1.15966	6.90883e-06	0.00011542
102182158	RNF150	NC_030824.1:54061862-54347196	2.52365	6.32546	-1.18527	6.93211e-06	0.000115744
102172835	MTSS1L	NC_030825.1:2741350-2760998	5.07291	13.0133	-1.21076	6.93813e-06	0.000115779
102175032	RMDN2	NC_030818.1:20219173-20283744	3.87795	1.84654	1.23733	6.94333e-06	0.000115801
102185729	C6H4orf36	NC_030813.1:102230879-102235955	0.282581	0	9.43314	7.01964e-06	0.000116875
102190037	LOC102190037	NC_030822.1:27939265-27956390	6.12133	0.342252	4.30471	7.0725e-06	0.000117623
102176908	NCOR2	NC_030824.1:19752088-19988305	4.50643	11.4939	-1.21011	7.1483e-06	0.000118817
106501714	LOC106501714	NC_030825.1:3172418-3295229	11.5782	22.7133	-1.39341	7.15478e-06	0.000118858
102179789	PAG1	NC_030821.1:37722835-37882011	4.84856	2.45036	1.12905	7.18613e-06	0.000119312
102188205	RGN	NW_017189516.1:19599942-19615317	8.35188	2.67384	1.78714	7.21734e-06	0.000119762
102184764	ACAA1	NC_030829.1:11460323-11484652	24.994	12.0147	1.20075	7.24732e-06	0.000120193
102190884	DNMT3A	NC_030818.1:73679835-73784188	6.70664	17.3818	-1.21158	7.36814e-06	0.000122128
102173110	RAB7B	NC_030823.1:3107012-3135280	7.59229	3.31984	1.32297	7.46483e-06	0.000123592
102182804	ST8SIA6	NC_030820.1:31103430-31240885	0.70842	0.142462	2.48593	7.47146e-06	0.000123632
102171650	LOC102171650	NC_030826.1:47379514-47391426	3.96165	0.937404	2.18817	7.49314e-06	0.000123922
106501825	EGR3	NC_030815.1:69641343-69646812	10.8122	3.13104	1.91011	7.53932e-06	0.000124616
102171977	CKS2	NC_030815.1:88552405-88557241	6.64947	20.2412	-1.46312	7.63223e-06	0.000126081
102178849	KLK8	NC_030825.1:58069574-58075333	4.18336	0.529716	3.13952	7.66228e-06	0.000126489
102181841	XPOT	NC_030812.1:48660705-48834054	60.1291	31.2311	1.10098	7.66967e-06	0.000126489
102172669	LOC102172669	NC_030808.1:148290937-148293052	20.1496	0.578841	5.29935	7.75421e-06	0.000127811
102174655	SGCD	NC_030814.1:42361337-43487484	3.15841	7.70223	-1.21693	7.83796e-06	0.000129119
100860870	LDH-A	NC_030836.1:25683921-25695935	102.059	51.2077	1.15576	7.84875e-06	0.000129225
102183100	DNAJC7	NC_030826.1:41779588-41808150	22.3013	10.9157	1.1906	7.85744e-06	0.000129296
102180692	VASH2	NC_030823.1:69244432-69286961	2.71351	7.16749	-1.27397	7.88372e-06	0.000129656
102177910	TNFRSF9	NC_030823.1:43982774-44005411	0.0612887	0	9.34801	7.89724e-06	0.000129734
102176777	AFAP1	NC_030813.1:114298803-114449956	5.51742	13.6042	-1.17292	7.95883e-06	0.000130673
102179546	LRRTM3	NC_030835.1:22030210-22228324	0.154702	0.406073	-2.57375	7.99962e-06	0.00013127
102185845	REEP1	NC_030818.1:48123637-48260256	2.04318	5.47352	-1.3523	8.02779e-06	0.000131659
102180575	MOSPD1	NW_017189517.1:10638690-10662600	11.9638	5.65238	1.23302	8.04629e-06	0.000131875
108633189	LOC108633189	NC_030820.1:56791579-56848201	0.443302	2.28405	-2.24348	8.16918e-06	0.000133682
102185368	CD207	NC_030818.1:13439204-13445170	0.56779	0.004115	6.87163	8.20641e-06	0.000134217
102182422	LYPLA1	NC_030821.1:60035984-60065277	29.3202	9.07123	1.2622	8.24705e-06	0.000134807
102181023	XG	NW_017189516.1:65510350-65663294	33.1288	18.5635	1.09791	8.26694e-06	0.000134996
102179524	EGLN3	NC_030828.1:43798649-43828380	13.1074	6.25146	1.21936	8.26775e-06	0.000134996
102171848	DHCR7	NC_030836.1:49316824-49335576	11.772	5.44805	1.25488	8.40439e-06	0.000137075
102170543	ALDH2	NC_030824.1:8792817-8817830	50.123	25.1637	1.13934	8.41139e-06	0.000137114
102172519	KRAS	NC_030812.1:83368043-83412230	2.93271	17.0266	-1.46507	8.47293e-06	0.000137965
102183391	CCDC129	NC_030811.1:55332261-55468543	1.95498	0.570165	2.47639	8.50444e-06	0.000138402
106503162	SHISA7	NC_030825.1:63823728-63841892	0.452729	2.55277	-2.3293	8.51168e-06	0.000138444
102191486	ACTA2	NC_030833.1:40710848-40728541	80.6189	40.8388	1.12982	8.5969e-06	0.000139722
102185150	LOC102185150	NC_030812.1:27350836-27356826	0.407444	0.00296967	7.03982	8.59975e-06	0.000139722
102185947	LSR	NC_030825.1:46793111-46808478	7.4409	3.14763	1.38439	8.66394e-06	0.000140688
102182787	GOLM1	NC_030815.1:78992309-79050437	6.02221	14.539	-1.12427	8.72027e-06	0.000141525
102174905	EGR2	NC_030835.1:26653568-26660235	6.99644	2.09318	1.88451	8.7743e-06	0.000142324
102169195	DIP2C	NC_030820.1:45926225-46236077	4.04039	9.4081	-1.17186	8.84105e-06	0.000143328
102183360	ANKFN1	NC_030826.1:6727360-6903450	0.0669557	0.429937	-2.15821	8.87202e-06	0.000143751
102177215	UNC5D	NC_030834.1:14320819-14952689	0.200481	0.592609	-1.44458	9.02302e-06	0.000146118
102176579	GTF2IRD1	NC_030832.1:32702971-32823643	2.04372	5.29308	-1.2845	9.03477e-06	0.000146228
102170347	FHDC1	NC_030824.1:66112637-66155841	9.42462	4.42689	1.22415	9.0456e-06	0.000146323
102173718	ARHGEF25	NC_030812.1:55198434-55205650	5.28018	17.9717	-1.60524	9.10874e-06	0.000147183
102190137	PTCD3	NC_030818.1:48322191-48350270	15.5137	7.67898	1.15344	9.14788e-06	0.000147735
102179745	GABRE	NW_017189518.1:929365-946675	2.76341	7.85279	-1.36282	9.16257e-06	0.000147811
102187840	TBC1D30	NC_030812.1:48285603-48378030	1.64592	0.860822	1.47684	9.28622e-06	0.000149642
102171825	CRTAP	NC_030829.1:7348702-7389214	7.86621	18.7101	-1.10441	9.32082e-06	0.000150118
102191015	PSMC2	NC_030811.1:75722053-75736401	61.8827	30.741	1.16089	9.32781e-06	0.000150149
102176612	TMEM62	NC_030817.1:64636696-64682060	10.207	4.73019	1.18927	9.34022e-06	0.000150218
102169637	KIRREL	NC_030810.1:107672060-107798501	4.84448	10.9567	-1.29091	9.34229e-06	0.000150218
102175636	MEX3A	NC_030810.1:105420422-105430087	2.2116	7.39101	-1.59327	9.38378e-06	0.000150803
102187656	ABCC9	NC_030812.1:86823599-86984112	4.22891	10.1665	-1.11914	9.5214e-06	0.000152849
102175563	LRCH2	NW_017189517.1:25814474-25919789	2.08535	5.53594	-1.31102	9.57524e-06	0.00015363
102178766	KRT9	NC_030826.1:41422850-41429223	2.4402	0.0614977	5.23917	9.64446e-06	0.000154657
102172265	S1PR3	NC_030815.1:88889939-88902912	7.27266	3.05501	1.4041	9.65999e-06	0.000154822
102187048	PTCH1	NC_030815.1:81860324-81946483	18.6716	44.2946	-1.13133	9.74648e-06	0.000156103
102187507	FAM110B	NC_030821.1:57631544-57776493	1.02215	2.54401	-1.16727	9.75053e-06	0.000156103
102187861	RARS	NC_030814.1:30037187-30065836	31.5987	16.3823	1.09335	9.76876e-06	0.000156311
102186926	LOC102186926	NW_017189735.1:6711-33190	0.862924	3.03763	-1.67374	9.78066e-06	0.000156416
102168770	EGFLAM	NC_030827.1:35938958-36128066	3.63719	8.71777	-1.11868	9.91091e-06	0.000158414
102186537	ADGRF1	NC_030830.1:28621533-28676799	0.046141	0	9.46026	9.94722e-06	0.000158822
102177952	MAST2	NC_030810.1:20492886-20691862	2.59851	6.65492	-1.19691	1.00131e-05	0.000159788
102180039	TJP2	NC_030815.1:45107030-45231766	19.6711	9.48497	1.19439	1.01221e-05	0.000161353
102182743	CARMIL1	NC_030830.1:17412576-17720335	7.2267	3.93323	1.08983	1.02352e-05	0.000163069
102187631	CNTNAP5	NC_030809.1:59089676-60179617	0.0304097	0.005695	2.55082	1.03892e-05	0.000165432
102173262	ANXA11	NC_030835.1:10492108-10534261	11.7779	27.4408	-1.07544	1.0488e-05	0.000166916
102185644	SDAD1	NC_030813.1:91328085-91358765	12.4296	6.20569	1.14519	1.0557e-05	0.000167924
102186427	NKPD1	NC_030825.1:53866942-53877641	2.74831	0.34652	2.88481	1.05716e-05	0.000168066
102172488	LOC102172488	NC_030808.1:135201755-135298699	1.90875	0.640099	1.68244	1.06081e-05	0.000168556
102174455	VWC2	NC_030811.1:114375695-114548270	0.289203	1.43618	-2.08898	1.07729e-05	0.000171083
102188333	MTCH2	NC_030822.1:5557372-5574834	21.0491	9.8931	1.24676	1.09478e-05	0.000173767
102182081	OBSL1	NC_030809.1:28318015-28340647	5.68586	13.646	-1.23891	1.09648e-05	0.000173943
102191680	PPFIA1	NC_030836.1:48471641-48551430	15.6781	8.11948	1.09706	1.10132e-05	0.000174616
102173248	PTPRM	NC_030831.1:40689884-41344869	6.99064	17.1315	-1.17645	1.10623e-05	0.000175301
102169468	ANXA3	NC_030813.1:93755309-93884694	18.2464	9.59918	1.08826	1.14278e-05	0.000180544
102179770	SERAC1	NC_030816.1:81961410-82017443	2.59725	1.17305	1.30278	1.14298e-05	0.000180544
102184551	LOC102184551	NC_030825.1:52831821-52836140	0.605602	4.83782	-2.86083	1.16382e-05	0.000183435
102189994	IGSF10	NC_030808.1:116238160-116265218	5.51817	14.8172	-1.26572	1.16438e-05	0.000183435
102191189	LRIG1	NC_030829.1:34955277-35071089	16.4573	38.616	-1.09996	1.16713e-05	0.00018377
102181742	MC5R	NC_030831.1:43868653-43873520	2.66105	0.318604	3.19541	1.17198e-05	0.000184435
102190771	SUGP2	NC_030814.1:104537256-104565282	6.4896	15.5533	-1.11629	1.18015e-05	0.000185623
102188376	FGL2	NC_030811.1:76296690-76300510	12.7489	3.70259	1.93249	1.19325e-05	0.000187484
102177066	MYEF2	NC_030817.1:40898641-40951359	3.46598	8.73206	-1.53824	1.20825e-05	0.000189739
102187559	LOC102187559	NC_030834.1:38343243-38351551	0.28074	0	9.327	1.21257e-05	0.000190317
102188801	GAP43	NC_030808.1:60044530-60195449	0.465003	2.46326	-2.29317	1.21904e-05	0.000191231
100861179	LOC100861179	NC_030826.1:40845852-40846378	2.62966	0	9.40855	1.24524e-05	0.000195238
102183271	LOC102183271	NC_030828.1:27594992-27724771	0.118137	0.501938	-2.31499	1.26723e-05	0.000198369
102191780	PDE5A	NC_030813.1:6220105-6440253	6.11279	15.3342	-1.15044	1.26856e-05	0.000198473
102169701	EFCAB3	NC_030826.1:46447446-46477888	0.0478827	0	9.40308	1.27266e-05	0.000199009
102182411	SLC22A17	NC_030817.1:79862679-79870554	2.36772	8.84127	-1.75727	1.28278e-05	0.000200485
102184557	GOLIM4	NC_030808.1:98850561-98960910	21.4199	54.2848	-1.12015	1.29024e-05	0.000201544
106503767	LOC106503767	NC_030836.1:50867656-50875786	0.858285	0.011691	6.47546	1.30124e-05	0.000203049
102173931	PLXNA3	NW_017201244.1:126-15650	2.98701	8.33318	-1.3343	1.30333e-05	0.000203267
102191299	SPP2	NC_030810.1:7052998-7080042	0.0843267	0	9.31109	1.30637e-05	0.000203634
102175525	TCTEX1D2	NC_030808.1:70629609-70655281	6.54118	16.2529	-1.16271	1.30756e-05	0.000203712
108637880	LOC108637880	NC_030824.1:50172073-50419101	0.0430803	0	10.7107	1.31444e-05	0.000204676
102170011	DCDC2	NC_030825.1:231700-387160	0.332014	0.0635023	2.33529	1.32617e-05	0.000206285
102172210	EIF5	NC_030828.1:67266983-67275795	80.9214	41.2336	1.12609	1.3331e-05	0.000207254
102172532	LRRC8E	NC_030814.1:93769794-93778615	4.14402	0.95849	2.208	1.34036e-05	0.000208273
102182313	SEMA6D	NC_030817.1:40452880-40509958	1.94301	7.15231	-1.75458	1.34159e-05	0.000208355
102189640	SCGN	NC_030830.1:17746592-17798342	0.026551	0	9.344	1.34301e-05	0.000208466
102180983	CD101	NC_030810.1:94301750-94338500	0.377372	1.67523	-2.01487	1.34458e-05	0.0002086
102184134	IGFBP7	NC_030813.1:72998456-73079471	105.236	54.9113	1.08475	1.35804e-05	0.000210579
102189313	KLHDC1	NC_030817.1:60206534-60400515	33059.2	8670.76	1.65519	1.36034e-05	0.000210824
102174285	REPS2	NW_017189516.1:53184134-53358215	0.356456	0.979657	-1.28132	1.38435e-05	0.000214321
102179999	LOC102179999	NC_030810.1:107955562-107960805	0.981004	0.005369	6.32603	1.38688e-05	0.0002146
100861291	FSHR	NC_030818.1:30824873-31014405	0.0318267	0	11.4151	1.38852e-05	0.000214679
102176017	SFRP1	NC_030834.1:9355634-9398794	24.3917	10.3857	1.35916	1.38884e-05	0.000214679
102187565	ZDHHC13	NC_030836.1:25126822-25209027	4.50922	1.74548	1.19853	1.39738e-05	0.00021585
102170009	RXRG	NC_030810.1:116592490-116645747	1.07335	3.81861	-1.61624	1.39788e-05	0.00021585
102178364	AFF3	NC_030818.1:4568705-5148766	1.47383	4.60309	-1.3469	1.41092e-05	0.000217623
102189038	FEM1C	NC_030817.1:96789306-96888082	19.8966	9.52166	1.23159	1.41122e-05	0.000217623
102187925	ZC3H7B	NC_030812.1:111371270-111426140	3.42082	8.32122	-1.14812	1.41157e-05	0.000217623
102179277	LOC102179277	NC_030813.1:98403408-98437045	1.92395	0.397977	2.45902	1.42157e-05	0.00021905
102179069	MKRN1	NC_030811.1:16575376-16595271	13.6614	6.56178	1.20784	1.4252e-05	0.000219496
102186820	LPAR3	NC_030810.1:61925157-62014573	3.93461	1.13231	1.45284	1.43103e-05	0.000220128
102170126	SEC24D	NC_030813.1:6916621-7032560	10.2865	23.7447	-1.06531	1.44833e-05	0.000222479
102186849	PCDH7	NC_030813.1:50391430-50861108	11.9984	4.72148	1.46547	1.45148e-05	0.000222846
102174194	PACS1	NC_030836.1:44561667-44705941	3.84105	8.83977	-1.07477	1.46034e-05	0.000224091
108634836	EPPK1	NW_017190166.1:2-12462	22.8007	12.2993	1.39254	1.46412e-05	0.000224554
102183077	OLFML2A	NC_030818.1:95296801-95324121	10.3833	25.5446	-1.16661	1.46857e-05	0.00022512
102181748	SCMH1	NC_030810.1:15637457-15855355	3.54571	6.86535	-1.20458	1.47896e-05	0.000226478
102182985	FAM83H	NW_017190166.1:77303-90884	12.1999	5.43605	1.3965	1.48061e-05	0.000226614
102173566	IL11RA	NC_030815.1:75843232-75853554	5.80722	21.5595	-1.68671	1.49871e-05	0.000229027
102173083	LOC102173083	NC_030813.1:85181313-85204348	0.0570997	0	9.26104	1.5311e-05	0.000233857
100861261	INHA	NC_030809.1:28314840-28336021	0.222443	1.53848	-3.06416	1.53235e-05	0.000233927
102187958	POMP	NC_030819.1:55244217-55255720	51.919	25.3922	1.18485	1.53849e-05	0.000234742
102177265	RBP7	NC_030823.1:42034222-42057361	0.097369	0	9.5644	1.54088e-05	0.000234986
102186443	MAP3K6	NC_030809.1:10036356-10050210	3.61527	1.16662	1.77486	1.54316e-05	0.000235213
102184687	CHP2	NC_030832.1:21348425-21352692	13.6977	4.87502	1.63233	1.55953e-05	0.000237585
102178468	ANO3	NC_030822.1:25600916-25893095	2.09621	0.649402	1.80925	1.56044e-05	0.000237602
102184353	ELMO2	NC_030820.1:74606200-74644906	3.79249	9.06853	-1.11857	1.56345e-05	0.000237937
102169565	PLEKHA5	NC_030812.1:89147678-89408010	8.14349	21.983	-1.2794	1.56616e-05	0.000238228
102175583	TLN2	NC_030817.1:55378559-55904867	4.3934	10.2212	-1.12229	1.57357e-05	0.000239231
100861357	PCGF5	NC_030833.1:38476153-38591192	14.5705	7.1021	1.17352	1.58473e-05	0.000240681
102179086	HTRA3	NC_030813.1:114752856-114782586	6.96316	18.1612	-1.22608	1.5974e-05	0.000242481
102182939	C4H7orf57	NC_030811.1:112872499-112894453	4.1388	1.75634	1.37759	1.59828e-05	0.00024249
102175278	LOC102175278	NC_030812.1:100551965-100606060	0.0296477	0	9.52656	1.60553e-05	0.000243464
102176864	LGALS2	NC_030812.1:108357567-108369529	0.206666	0	9.51214	1.60978e-05	0.000243984
102172599	MTR	NC_030835.1:35846240-35972111	2.99064	7.26382	-1.25143	1.61137e-05	0.000244099
102180585	S1PR2	NC_030814.1:94655290-94663083	4.15727	12.5733	-1.45063	1.61441e-05	0.000244362
102176787	SNCB	NC_030814.1:72504095-72513082	0.0486957	1.16164	-4.28103	1.61866e-05	0.000244806
102178475	SCARB1	NC_030824.1:20181993-20275515	13.6197	7.20898	1.07009	1.61935e-05	0.000244806
100860806	DDR2	NC_030810.1:113317012-113486510	13.4547	33.9407	-1.11482	1.64099e-05	0.000247698
102172197	TFRC	NC_030808.1:70405851-70553035	19.4558	9.68741	1.20466	1.65705e-05	0.000249838
102174488	ENTPD6	NC_030820.1:42083119-42100859	2.22086	6.39301	-1.38565	1.65913e-05	0.000249925
102186986	TOX3	NC_030825.1:16293374-16413713	0.0786163	0.53932	-2.6013	1.66159e-05	0.00025017
102186297	COL5A3	NC_030814.1:94445911-94491718	5.48604	13.0724	-1.119	1.66561e-05	0.000250647
102168261	EPHA7	NC_030816.1:43984530-44198014	1.19466	3.08826	-1.20701	1.67082e-05	0.000251304
102168826	MPDZ	NC_030815.1:30916793-31096781	10.2703	23.4013	-1.10257	1.68593e-05	0.000253413
102168559	EIF4G2	NC_030822.1:40483274-40494785	219.443	116.539	1.053	1.68657e-05	0.000253413
102186997	APP	NC_030808.1:8627846-8955624	84.5633	196.972	-1.07892	1.69364e-05	0.000254347
102190735	ARHGAP31	NC_030808.1:63789786-63911892	6.6391	15.9994	-1.13507	1.69912e-05	0.000254912
106502495	AFDN	NC_030816.1:89718013-89841260	21.4153	10.5942	1.1042	1.70002e-05	0.000254917
100860831	BMP2	NC_030820.1:48689957-48727061	6.75415	2.11544	1.48148	1.71152e-05	0.000256511
102174367	CARS	NC_030836.1:49596764-49640562	18.481	8.91144	1.20844	1.71784e-05	0.000257197
102187999	GPR161	NC_030810.1:119541032-119601953	4.92321	10.3831	-1.20086	1.72527e-05	0.000258049
102182275	AK4	NC_030810.1:40679003-40775167	10.8762	5.53104	1.10245	1.73297e-05	0.000259069
102177776	NAALAD2	NC_030836.1:4640859-4690936	1.42544	3.60828	-1.19306	1.75327e-05	0.00026184
102190784	PSAT1	NC_030815.1:54062257-54090106	31.6216	13.1589	1.41904	1.75549e-05	0.000261906
102168441	CACNA1A	NC_030814.1:97520576-97771550	0.200156	0.615375	-1.42059	1.76494e-05	0.000263184
102179575	LOC102179575	NC_030820.1:36917191-37119533	0.0392727	0	11.4639	1.77286e-05	0.000264231
102178445	ADAM19	NC_030814.1:41355918-41450751	3.10296	8.54631	-1.23458	1.77479e-05	0.000264386
102182521	ALX4	NC_030822.1:8624044-8642246	1.27591	4.22311	-1.57972	1.79557e-05	0.000267346
102183938	GXYLT1	NC_030812.1:38040885-38094562	6.68051	15.2058	-1.07657	1.80464e-05	0.000268562
102171099	ENC1	NC_030827.1:6961863-6982905	9.03529	3.11181	1.66801	1.80662e-05	0.000268722
102183596	STARD4	NC_030814.1:48895-72113	8.64189	4.46047	1.2516	1.80791e-05	0.000268778
100861010	OSBPL1A	NC_030831.1:32640888-32861112	20.0586	10.1236	1.10712	1.80928e-05	0.000268847
108634527	CRIP1	NW_017189555.1:55797-57356	37.6237	105.527	-1.32778	1.81621e-05	0.000269741
102176393	LUM	NC_030812.1:20785561-20795162	139.856	368.13	-1.22829	1.82316e-05	0.000270636
102181958	PEX7	NC_030816.1:61919464-61994076	10.6381	5.77025	1.0834	1.83176e-05	0.000271777
102170995	RNF121	NC_030822.1:31691466-31874308	7.51216	9.1836	-1.12094	1.84377e-05	0.000273422
102184676	CD2AP	NC_030830.1:28199165-28287167	38.7376	16.7158	1.08349	1.87007e-05	0.000277183
102169098	LOC102169098	NW_017189661.1:23344-30983	9.93491	25.3373	-1.21206	1.87445e-05	0.000277693
102191391	HOOK1	NC_030810.1:34639706-34709934	6.94763	3.49346	1.13976	1.88458e-05	0.000279053
102187133	PCSK5	NC_030815.1:51753627-52259153	4.10622	9.63688	-1.10318	1.89695e-05	0.000280744
102173802	ZNF532	NC_030831.1:58125226-58236897	6.75268	16.3108	-1.0834	1.91781e-05	0.000283689
102171159	CA12	NC_030817.1:56354468-56484143	21.4859	9.51006	1.18371	1.9435e-05	0.000287347
102183121	CACHD1	NC_030810.1:39903903-40139589	7.82688	18.3818	-1.09043	1.95958e-05	0.000289434
102191519	LOC102191519	NC_030814.1:57920014-58091650	22.25	53.0804	-1.12895	1.97188e-05	0.000291106
102188258	DZIP1L	NC_030808.1:130589968-130649459	1.40367	4.61299	-1.54057	1.98097e-05	0.000292302
102168320	CHST12	NC_030832.1:41658724-41677997	2.3601	6.50531	-1.31527	1.98424e-05	0.000292638
102173060	HIP1	NC_030832.1:33671227-33804764	2.44369	5.41596	-1.07716	1.98878e-05	0.000293162
102183036	CLRN3	NC_030833.1:4741746-4759364	0.0653323	0	9.09835	1.99848e-05	0.000294319
102170373	LOC102170373	NC_030831.1:12598612-12615342	14.4057	6.61821	1.27329	1.99862e-05	0.000294319
102184035	C5H12orf54	NC_030812.1:31170730-31195785	0.0861763	0	9.3611	2.00413e-05	0.000294983
102184927	ANGPTL1	NC_030823.1:58731477-58849019	13.6083	36.6867	-1.30654	2.00669e-05	0.000295214
100861022	HIGD1A	NC_030829.1:14716416-14722999	26.7087	12.7829	1.21613	2.00795e-05	0.000295252
XLOC_460911	XLOC_460911	NC_030824.1:53516695-53610071	1.0299	0.163801	2.41015	2.02855e-05	0.000298133
102168513	SORCS1	NC_030833.1:23928383-24508683	0.39082	1.19626	-1.44432	2.03327e-05	0.000298677
102170204	GAS2L3	NC_030812.1:63152567-63186921	6.91752	3.40917	1.15572	2.04659e-05	0.000300486
102191143	C10H14orf105	NC_030817.1:33402087-33432976	0.0418527	0	9.24073	2.04792e-05	0.000300532
102173812	PLXNA4	NC_030811.1:23904040-24393122	1.03993	2.51453	-1.13975	2.05472e-05	0.000301379
102176691	LOC102176691	NC_030817.1:76341035-76362315	13.5161	5.63896	1.4272	2.05935e-05	0.000301909
102185797	KPRP	NC_030810.1:102538907-102550343	3.17065	0.155797	4.11174	2.06275e-05	0.000302257
102169651	TM7SF3	NC_030812.1:81380528-81425694	18.1185	9.534	1.07686	2.06926e-05	0.000303061
102175533	CYTIP	NC_030809.1:97216183-97246728	1.29681	0.347773	2.0419	2.07194e-05	0.000303303
102189904	ATP6V0E1	NC_030827.1:4794789-4835262	77.0548	32.3637	1.12624	2.09641e-05	0.000306716
102179150	SLAMF7	NC_030810.1:111318933-111336700	0.0781897	0	9.3263	2.09733e-05	0.000306716
102188815	SLC17A1	NC_030830.1:17902613-17954768	0.0225493	0	9.11752	2.12214e-05	0.000309929
102169070	ACKR3	NC_030810.1:4718366-4730864	4.90132	12.3229	-1.18596	2.12245e-05	0.000309929
102169102	NPM2	NC_030815.1:69009508-69023791	0.100055	0	9.40856	2.13269e-05	0.000311272
102187179	RNF125	NC_030831.1:25449242-25564201	2.43789	1.1843	1.17165	2.13795e-05	0.000311885
102174320	CPA6	NC_030821.1:50290189-50589590	0.054234	0	11.2451	2.14745e-05	0.000313
102172327	DUSP6	NC_030812.1:18983256-18987813	14.6553	5.45602	1.5617	2.14771e-05	0.000313
108633223	LOC108633223	NC_030832.1:36417166-36420652	17.7972	5.52709	1.8086	2.15053e-05	0.000313257
102176933	PYROXD2	NC_030833.1:32128364-32153080	0.59119	2.36838	-1.85057	2.15259e-05	0.000313403
102178747	OAF	NC_030822.1:51557938-51578721	6.88537	16.4109	-1.1106	2.15747e-05	0.000313958
102169697	CALM3	NC_030825.1:54780935-54790206	15.3806	36.7337	-1.10659	2.1653e-05	0.000314943
102185411	EPHA2	NC_030809.1:167786-194899	7.5994	3.47982	1.26468	2.18418e-05	0.000317378
100860935	NUCB1	NC_030825.1:56502509-56552840	24.1142	56.7474	-1.08462	2.20987e-05	0.000320637
106502271	CRTC1	NC_030814.1:104235949-104321553	0.563708	1.59599	-1.3567	2.21827e-05	0.00032154
102185858	ADCY7	NC_030825.1:18597020-18644819	5.73159	2.83268	1.15101	2.23306e-05	0.000323526
102173727	ZNF845	NC_030825.1:62008126-62041989	0.0360507	0	9.08007	2.24624e-05	0.000325276
102173496	DMPK	NC_030825.1:54364430-54375065	4.64615	13.3146	-1.37313	2.25693e-05	0.000326664
102174348	CRABP2	NC_030810.1:105983415-105989432	27.9754	70.9741	-1.3502	2.29061e-05	0.000331214
102169516	MAP2K6	NC_030826.1:60349017-60458084	3.30601	7.59588	-1.05734	2.30245e-05	0.000332764
102177258	LOC102177258	NC_030822.1:59725915-59738014	9.26569	1.64707	2.23562	2.30779e-05	0.000333373
102173967	MAP2K3	NC_030826.1:34905996-34923853	19.9564	10.3546	1.09245	2.31658e-05	0.000334315
102188646	GLIS2	NC_030832.1:3398758-3419028	2.20691	6.27149	-1.36072	2.362e-05	0.000340704
106502966	MMP23B	NC_030823.1:49496766-49499220	3.00495	14.3811	-2.1	2.38095e-05	0.000343195
102173695	IL17RB	NC_030829.1:46959095-46974801	2.69934	0.260245	3.46341	2.38159e-05	0.000343195
100860793	BMP6	NC_030830.1:2723454-2895937	1.50259	2.41551	-1.1708	2.42531e-05	0.000349155
102173472	TPM1	NC_030817.1:56099379-56129730	181.557	88.9397	1.19312	2.44052e-05	0.000351003
102190971	LOC102190971	NC_030819.1:53413942-53514837	0.0120767	0	9.18336	2.45405e-05	0.000352778
102179864	C13H20orf202	NC_030820.1:59230537-59243636	0.091961	0	9.16279	2.46386e-05	0.000354016
102186018	STXBP5	NC_030816.1:71573531-71872504	8.78326	4.70203	1.06296	2.47071e-05	0.000354654
102178845	ZNF827	NC_030824.1:58396237-58588050	1.45693	3.40085	-1.20744	2.49297e-05	0.000357676
108636565	LOC108636565	NC_030808.1:144539759-144541885	1.6271	0.027916	6.17899	2.50129e-05	0.000358618
102186290	BMP2K	NC_030813.1:93957093-94120365	10.927	5.93642	1.02684	2.51052e-05	0.000359672
100860811	CD81	NC_030836.1:50219941-50237824	49.084	119.629	-1.14473	2.51651e-05	0.000360355
102190064	LRP3	NC_030825.1:44690214-44702235	1.69979	6.52651	-1.77774	2.52268e-05	0.000361064
102186458	CADPS2	NC_030811.1:32887362-33459110	3.8911	1.24379	1.55097	2.54831e-05	0.000364555
102189417	ARRB1	NC_030822.1:28461813-28540008	2.75686	6.99612	-1.24716	2.54987e-05	0.00036457
102175661	AWAT1	NW_017189516.1:11348658-11355477	1.90825	0.0661737	4.97834	2.55088e-05	0.00036457
102186916	SFT2D2	NC_030810.1:119761435-119782570	21.953	11.4791	1.08581	2.55544e-05	0.000365046
102185075	RBPJ	NC_030813.1:46065833-46311029	15.4629	37.9934	-1.09305	2.56546e-05	0.000366299
108637803	PHLDA3	NC_030823.1:79280451-79286657	38.0549	19.1835	1.15742	2.59216e-05	0.000369576
102172884	DDX39A	NC_030814.1:96737973-96746769	12.841	5.46727	1.38757	2.60515e-05	0.000371249
102175011	MPPED1	NC_030812.1:113138118-113221979	1.12566	0.365158	1.68213	2.63727e-05	0.000375284
102172156	MAP3K5	NC_030816.1:61657168-61885558	10.1671	5.39469	1.05337	2.64662e-05	0.000376434
102178512	KCNC2	NC_030812.1:4290412-4531032	0.0682103	0.304969	-2.01801	2.65122e-05	0.000376907
102179544	AHCYL2	NC_030811.1:26803940-26993967	11.5104	6.16324	1.04897	2.70707e-05	0.000384477
102172237	THRB	NC_030834.1:3763978-4201001	5.20279	13.1413	-1.09296	2.73212e-05	0.000387849
102180155	TARS	NC_030827.1:40263142-40284789	39.4671	20.3629	1.10177	2.74838e-05	0.000389969
102178932	ZNF664	NC_030824.1:19426780-19502872	42.3779	18.4575	1.06993	2.7731e-05	0.000393288
102184628	GATM	NC_030817.1:38061732-38077668	44.0615	17.6008	1.1768	2.80686e-05	0.000397885
102174996	EXOC6	NC_030833.1:36987907-37162643	8.05243	4.12526	1.11208	2.82665e-05	0.000400498
102171226	FGF5	NC_030813.1:95418992-95441565	0.372759	0.003558	6.40407	2.8303e-05	0.000400824
102188693	TMPRSS13	NC_030822.1:53734369-53767560	4.76326	1.99345	1.40013	2.84385e-05	0.00040255
102190788	ARL14EPL	NC_030817.1:96267903-96297778	0.278969	1.80691	-2.53431	2.85856e-05	0.000404438
102173448	ERBB3	NC_030812.1:56591846-56613191	28.9559	15.285	1.06221	2.88314e-05	0.000407721
102176679	ADGRG4	NW_017189517.1:10378603-10476767	0.0174947	0	9.19612	2.8878e-05	0.000408184
102187410	RALGDS	NC_030818.1:102537337-102585825	2.2305	5.36494	-1.12646	2.9056e-05	0.000410504
108638295	LOC108638295	NC_030826.1:40994751-40995752	1.24127	0	9.25858	2.91594e-05	0.000411572
102184750	CA11	NC_030825.1:56306976-56313358	1.30253	7.74787	-2.4571	2.93248e-05	0.000413709
102185596	FUT1	NC_030825.1:56399123-56402123	4.50072	0.656267	2.91061	2.94097e-05	0.000414708
102187969	NEU3	NC_030822.1:28750363-28764065	4.59169	1.77444	1.50488	2.94968e-05	0.000415639
102187498	PQLC3	NC_030818.1:86216760-86228657	11.1582	5.12963	1.26503	2.95038e-05	0.000415639
102171633	MS4A2	NC_030822.1:361337-374942	2.87911	0.467621	2.77515	2.95552e-05	0.000416165
102180225	GSN	NC_030815.1:110386504-110448049	253.868	136.572	1.03545	3.01346e-05	0.000423718
102183173	DMKN	NC_030825.1:46988813-47002033	126.32	54.7168	1.38585	3.05086e-05	0.000428774
106503001	KIAA0040	NC_030823.1:54907702-54975197	9.34086	3.84606	1.22844	3.07971e-05	0.000432006
102185649	ABCB1	NC_030811.1:87488197-87590927	1.67732	0.742126	1.28956	3.08141e-05	0.00043204
102184178	FGG	NC_030824.1:68020620-68028594	0.146275	0	9.01635	3.11048e-05	0.00043591
102190320	USP53	NC_030813.1:6446682-6503943	8.59529	4.49646	1.0834	3.14206e-05	0.000440126
102187031	WDR74	NC_030836.1:41469694-41478232	25.2082	13.2131	1.31211	3.19995e-05	0.000447812
102182053	ADGRB3	NC_030821.1:88898951-89782772	0.135861	0.53977	-1.73127	3.20633e-05	0.000448492
102178158	RASSF6	NC_030813.1:89142702-89210900	0.831127	0.26945	1.74345	3.22054e-05	0.000450177
102187504	LOC102187504	NC_030820.1:43192447-43210006	0.0745763	0	9.24302	3.22143e-05	0.000450177
102183664	HNRNPH3	NC_030835.1:20880820-20891936	13.8387	37.2981	-1.1643	3.2301e-05	0.000451126
102182997	TPPP3	NC_030825.1:36267802-36271543	7.94474	25.0747	-1.51234	3.23127e-05	0.000451126
102189245	CDH18	NC_030827.1:53299207-53903612	0.0893833	0.410579	-2.03402	3.23559e-05	0.000451517
106503715	LOC106503715	NC_030836.1:9256231-9259218	4.15949	0.541706	3.0635	3.26439e-05	0.00045532
108636012	LOC108636012	NC_030812.1:55410664-55411335	96.5975	31.6264	1.73385	3.2784e-05	0.00045706
102184168	GUCY1A2	NC_030822.1:65571394-66042675	1.68205	4.32442	-1.21769	3.2835e-05	0.000457555
102172518	FAM71C	NC_030812.1:62402438-62448730	0.0368633	0	9.6599	3.28981e-05	0.000458217
102181404	SIGLEC1	NC_030820.1:50842091-50860436	0.330958	1.83231	-2.29845	3.30584e-05	0.000460234
102176386	GPAM	NC_030833.1:19247024-19317263	17.6276	8.49891	1.22222	3.35777e-05	0.000467244
102168854	HIF3A	NC_030825.1:54608102-54641572	0.593889	2.57422	-1.98611	3.38211e-05	0.000469967
102186238	COTL1	NC_030825.1:12167284-12211547	2.02783	5.19253	-1.14579	3.39848e-05	0.000471856
102187412	SVIL	NC_030820.1:33921210-34181075	8.41359	18.5038	-1.03679	3.40016e-05	0.000471856
108636052	PLBD1	NC_030812.1:93890952-93979570	16.8008	9.18812	1.01913	3.40302e-05	0.000471986
102181834	HTR7	NC_030833.1:38872546-38969953	0.142008	0.527884	-1.75156	3.41183e-05	0.000472986
102174784	PLCL1	NC_030809.1:49264011-49640328	0.983232	2.6315	-1.28627	3.47701e-05	0.000481795
102185587	WDR26	NC_030823.1:26044756-26085964	22.0858	9.19549	1.1178	3.48922e-05	0.000483261
102170112	ZNRF2	NC_030811.1:54186584-54278606	8.47094	3.37098	1.43117	3.50272e-05	0.000484904
102179448	P4HA1	NC_030835.1:16469820-16565301	11.4168	28.4705	-1.16409	3.51288e-05	0.000485856
102178446	FZD3	NC_030815.1:9997663-10100027	10.0136	5.40526	1.03478	3.52442e-05	0.000487224
106503096	IRX5	NC_030825.1:24612163-24635748	2.66327	7.44036	-1.33365	3.55023e-05	0.000490563
102171788	LOC102171788	NC_030815.1:5851237-5861559	0.146789	1.64223	-3.37416	3.6237e-05	0.000500247
102190577	SLC25A13	NC_030811.1:106963022-107190486	4.41915	2.39476	1.04393	3.63537e-05	0.000501487
102175250	PLSCR5	NC_030808.1:121470816-121492074	0.0514007	0	9.06153	3.64064e-05	0.000501883
102182080	CLIC5	NC_030830.1:29584213-29694620	1.65671	0.668227	1.43943	3.67829e-05	0.000506601
102180322	C11H2orf40	NC_030818.1:45405924-45415888	7.82902	20.6186	-1.23091	3.70013e-05	0.000509371
102177941	KBTBD8	NC_030829.1:34449316-34461617	4.54127	1.5515	1.68947	3.70636e-05	0.000509991
102173655	PODXL2	NW_017189526.1:47375-88087	1.23695	3.39372	-1.31187	3.70823e-05	0.000510011
102178743	FAM210B	NC_030820.1:58864336-58875132	37.899	20.1241	1.06667	3.71671e-05	0.000510811
108634770	LOC108634770	NW_017189992.1:190-17949	4.25037	52.604	-3.52741	3.72261e-05	0.000511275
102188610	CD82	NC_030822.1:8303250-8362297	26.5464	13.0216	1.15222	3.73115e-05	0.00051221
102179675	THBS4	NC_030817.1:90176291-90294991	5.99479	16.9082	-1.44737	3.77986e-05	0.000518562
102188720	OPN5	NC_030830.1:28041034-28073853	0.0329473	0	9.03037	3.78252e-05	0.000518562
102169031	MTFR1	NC_030821.1:52012314-52073658	19.7919	10.8946	1.01338	3.78268e-05	0.000518562
102179486	SLC1A4	NC_030818.1:63113509-63141792	14.1444	6.96872	1.14301	3.7878e-05	0.000519023
102187733	EIF2B3	NC_030810.1:19591301-19712010	10.1714	5.34987	1.05255	3.79729e-05	0.000520083
102171312	IL13RA1	NW_017189517.1:25113483-25189507	23.3952	12.9865	0.991817	3.80146e-05	0.000520413
106502440	SVEP1	NC_030815.1:99657122-99867382	5.06299	11.7044	-1.06926	3.8206e-05	0.000522308
102178661	ZNF750	NC_030826.1:49362516-49470436	8.50324	4.39326	1.22872	3.86244e-05	0.000527784
108634870	LOC108634870	NW_017191112.1:10432-21505	7.98859	0.487926	3.41653	3.88556e-05	0.000530697
102175692	ADAMTSL2	NC_030818.1:103818733-103854512	2.74165	0.882272	1.73644	3.89289e-05	0.000531453
102185327	PROK1	NC_030810.1:87594227-87607174	0.54584	0.0193123	4.47191	3.89879e-05	0.000532012
102186530	ITGA6	NC_030809.1:112115008-112200834	48.4633	26.1988	1.03315	3.90624e-05	0.000532784
102189749	LOC102189749	NW_017189644.1:3517-40933	1.43074	0	9.54347	3.91483e-05	0.000533709
102168864	BAZ1A	NC_030828.1:44534583-44621958	18.8947	10.35	1.01611	4.03736e-05	0.000549401
102177675	WDR3	NC_030810.1:95267080-95306245	11.6853	6.29022	1.0379	4.04398e-05	0.000550048
102190937	CTSC	NC_030836.1:6804349-6847077	37.2474	20.0405	1.06142	4.08408e-05	0.000554992
102169040	MVD	NC_030825.1:15295908-15302596	19.3494	9.09275	1.23273	4.18194e-05	0.000567373
102181234	2020-09-09	NC_030826.1:53705333-53886033	17.2892	34.4656	-1.01806	4.18287e-05	0.000567373
102173637	MFHAS1	NC_030834.1:20648690-20757838	7.65523	4.09492	1.05205	4.23938e-05	0.000574775
102177481	LHFPL5	NC_030830.1:38921503-38936369	0	0.0907387	-9.18983	4.24804e-05	0.000575633
102181777	CCNJL	NC_030814.1:38705385-38782182	0.367937	1.63612	-2.64026	4.28168e-05	0.000579447
102188557	CAP1	NC_030810.1:14742043-14768971	55.2169	30.3854	1.01148	4.33303e-05	0.000585861
102179568	MYO1E	NC_030817.1:51974446-52190950	12.2645	6.32992	1.10846	4.33718e-05	0.000586153
102177329	LOC102177329	NC_030825.1:51538951-51555270	1.47394	0.290133	2.47879	4.34049e-05	0.000586333
102175447	FKBP5	NC_030830.1:39022302-39142338	6.81138	3.63746	1.04179	4.3446e-05	0.00058652
102185511	PSMD14	NC_030809.1:101078387-101181538	24.3905	12.705	1.02343	4.34584e-05	0.00058652
102180539	C1H3orf70	NC_030808.1:81664025-81788108	4.16422	10.3336	-1.06911	4.35062e-05	0.000586897
102189373	LOC102189373	NC_030835.1:29456038-29788462	0.208605	0.650198	-1.5461	4.37215e-05	0.000589532
102178465	ZBTB16	NC_030822.1:57556180-57759740	0.595563	1.52172	-1.14899	4.37849e-05	0.000590118
102175231	AADACL3	NC_030823.1:53262411-53291382	2.30686	0.69865	1.87161	4.44655e-05	0.000598745
102180285	ARF3	NC_030812.1:30494755-30512341	20.1119	10.494	1.09142	4.48433e-05	0.000603557
102190281	BCL9	NC_030810.1:98434201-98529608	1.98344	4.8655	-1.15428	4.60463e-05	0.000619468
102169492	TRAM1	NC_030821.1:47821761-47854030	38.1872	22.229	1.02107	4.61751e-05	0.000620917
102186733	CELSR2	NC_030810.1:86379833-86405512	6.13183	2.66352	1.3388	4.64503e-05	0.000624334
102174708	LOC102174708	NC_030830.1:23954743-23976459	2.15862	0.0718487	4.93416	4.65033e-05	0.000624763
102191830	TXNDC17	NC_030826.1:25051461-25056225	32.0242	11.54	1.63281	4.6561e-05	0.000625253
102187499	MVB12B	NC_030818.1:96638916-96865278	0.555681	1.73604	-1.46692	4.71883e-05	0.00063339
102187037	STPG2	NC_030813.1:26872631-27225809	0.0389747	0	10.8061	4.72455e-05	0.00063387
102189544	NAPEPLD	NC_030811.1:75824257-75881622	4.23403	1.16407	2.01775	4.74063e-05	0.000635738
102181407	TMEM41B	NC_030822.1:39034953-39071563	17.6304	5.95386	1.27593	4.7642e-05	0.000638354
106504021	CTSD	NC_030836.1:50723504-50732855	83.4032	42.4597	1.11736	4.76445e-05	0.000638354
102189377	RANGAP1	NC_030812.1:111332535-111359181	13.4567	7.13469	1.06413	4.76764e-05	0.000638492
102169784	SLC19A2	NC_030823.1:35626966-35661761	4.57163	2.33244	1.11453	4.80389e-05	0.000642952
102189316	RAB10	NC_030818.1:73061175-73124180	46.5467	25.9438	0.988318	4.80529e-05	0.000642952
108635627	CRCT1	NC_030810.1:102365518-102369328	36.8341	1.70401	4.11715	4.81148e-05	0.00064349
102176125	FRK	NC_030816.1:21862969-21963214	0.418656	0.116735	1.97119	4.84517e-05	0.00064741
102175552	TEX15	NC_030834.1:18595532-18674339	2.24998	0.848178	1.4895	4.86086e-05	0.000649213
102183434	ZPR1	NC_030822.1:54890307-54927622	20.4838	10.4248	1.12848	4.87199e-05	0.000650405
106504026	RHBDD3	NC_030824.1:2678898-2752334	1.78992	3.24381	-1.34334	4.87653e-05	0.000650717
102181566	KRT18	NC_030812.1:26727660-26731409	4.17155	0.666956	2.76569	4.90396e-05	0.000653788
102179893	ZBTB47	NC_030829.1:14632579-14644906	6.16929	17.0487	-1.27597	4.93157e-05	0.000657172
102170223	PTPRS	NC_030814.1:91504042-91614947	9.41436	21.7546	-1.05863	4.93876e-05	0.000657834
102182806	PTK6	NC_030820.1:53451694-53459922	4.16868	1.16377	1.99686	4.94992e-05	0.000659024
102182388	MAFF	NC_030812.1:108888618-108897915	4.56303	1.49301	1.83182	4.95652e-05	0.000659605
102185751	PRRC2B	NC_030818.1:101003156-101087607	8.95629	19.9248	-1.08772	4.99714e-05	0.000664712
102183639	AHRR	NC_030827.1:71598332-71681570	0.654664	2.36064	-1.59641	5.03952e-05	0.000669746
102171451	FAM160A1	NC_030824.1:64450937-64755959	5.19645	2.66712	1.06395	5.08532e-05	0.000675226
102183407	DYNLT3	NW_017189516.1:31533531-31545019	43.6266	23.5045	1.04434	5.14766e-05	0.000683197
102182415	PSMB7	NC_030818.1:94922900-94979454	71.2926	38.9097	1.0229	5.16455e-05	0.000685131
100860743	COL2A1	NC_030812.1:31857800-31888050	0.15496	1.15884	-2.77248	5.23298e-05	0.000693586
102183943	LOC102183943	NC_030812.1:99472412-99514126	1.45425	3.88578	-1.25417	5.24367e-05	0.000694692
102168519	FAM114A1	NC_030813.1:58666773-58737176	14.1852	32.156	-1.02827	5.27051e-05	0.000697935
102178394	FAM20A	NC_030826.1:60875461-60918456	3.48065	1.57048	1.24074	5.28745e-05	0.000699865
102183254	LDLRAD3	NC_030822.1:16220106-16489635	2.94554	6.61576	-1.02822	5.29051e-05	0.000699865
102184426	PDGFRB	NC_030814.1:48915000-48952725	9.05471	21.1769	-1.08538	5.29218e-05	0.000699865
102170559	SHQ1	NC_030829.1:28783475-28885173	4.94272	2.72452	1.00304	5.36093e-05	0.000707905
102174769	CEP170	NC_030823.1:32402081-32538214	3.45913	8.77757	-1.10435	5.36256e-05	0.000707905
102170687	PRDX2	NC_030814.1:98095030-98105258	197.605	105.845	1.04411	5.37078e-05	0.000708675
102168944	BNC1	NC_030828.1:24191923-24220410	9.07945	4.37043	1.18112	5.37521e-05	0.000708943
102178371	DACH1	NC_030819.1:39868313-40333750	11.4779	5.58071	1.25002	5.40425e-05	0.000712138
102176360	ELAC2	NC_030826.1:31049047-31065385	6.65071	3.08923	1.25419	5.4392e-05	0.000716424
102188662	DKK2	NC_030813.1:18461852-18590125	4.79695	10.8166	-1.02527	5.49125e-05	0.000722958
102178213	SHOX2	NC_030808.1:108977758-108990238	3.00771	8.53762	-1.57187	5.50543e-05	0.000724089
102176558	PSMD3	NC_030826.1:39958372-39971353	32.5938	16.9795	1.0876	5.50719e-05	0.000724089
102169235	ZNF362	NC_030809.1:15292719-15332770	2.49597	6.63041	-1.20657	5.52654e-05	0.000725988
102179169	RAB3IL1	NC_030836.1:40768565-40790216	4.11828	9.85777	-1.11001	5.569e-05	0.000731241
102184723	PLG	NC_030816.1:83879697-83927836	0.019993	0	8.81344	5.61164e-05	0.000736513
102188223	RAB11A	NC_030817.1:88506467-88526910	61.3911	34.354	0.990303	5.61494e-05	0.000736619
102188015	LOC102188015	NC_030834.1:38320415-38321898	35.5841	5.7146	2.83359	5.62812e-05	0.00073802
102174910	MARS	NC_030812.1:55286188-55305421	14.7507	7.72018	1.0767	5.66697e-05	0.000742594
102182500	ZBED8	NC_030814.1:38608508-38677076	3.92802	8.51279	-1.10764	5.66803e-05	0.000742594
102189293	APOO	NW_017189516.1:46109971-46177359	9.41144	5.11782	1.02497	5.71113e-05	0.00074758
102191321	LRRC4C	NC_030822.1:12403545-12595929	0.585197	1.54674	-1.23282	5.77942e-05	0.000755515
102176587	ITGA5	NC_030812.1:25402506-25427599	6.14444	13.6508	-1.07361	5.79266e-05	0.000756477
102191426	LZTS1	NC_030815.1:66961572-67035131	5.92733	3.25668	1.1077	5.80592e-05	0.000757304
102189317	GARNL3	NC_030818.1:97524004-97818490	1.95974	4.4859	-1.15149	5.83681e-05	0.000760664
102175111	MUC2	NC_030836.1:51317872-51331926	0.245301	0.00561567	5.42596	5.87224e-05	0.000764606
102172091	NDUFA3	NC_030825.1:64858932-64862183	14.1358	44.3496	-1.47119	5.89318e-05	0.000766995
102176273	CPEB1	NC_030828.1:22136886-22247025	0.403819	1.33352	-1.85617	5.93189e-05	0.000771694
102185869	PARP8	NC_030827.1:28335413-28542853	2.65737	7.70557	-1.35126	5.97075e-05	0.000776408
102186434	NFKBIZ	NC_030808.1:45938670-45949908	6.11867	2.54461	1.41708	5.97627e-05	0.000776784
106502235	NELFA	NC_030813.1:115868744-115969058	4.34466	8.50463	-1.07257	5.98739e-05	0.000777887
102188276	TAF4B	NC_030831.1:30826901-30929737	1.23438	0.604461	1.17933	6.02946e-05	0.000782665
102175945	AP2A2	NC_030836.1:46174668-46242919	9.1398	20.4431	-1.018	6.04331e-05	0.000784119
102191758	COL8A2	NC_030810.1:11105720-11129921	7.0952	16.2728	-1.06715	6.11476e-05	0.000792694
102176912	TMEM98	NC_030826.1:16958497-16971515	3.86979	9.96415	-1.22864	6.13226e-05	0.000794614
102185807	TENM3	NC_030834.1:31758155-32212795	3.90988	9.45007	-1.02321	6.15033e-05	0.000796606
102188619	SLC12A3	NC_030825.1:26277640-26324197	0.889025	0.0651477	3.59763	6.16608e-05	0.000797961
102187381	ST8SIA1	NC_030812.1:86429574-86623840	3.84215	1.32909	1.62992	6.16804e-05	0.000797961
102186279	PTPN5	NC_030836.1:25364515-25423326	0.979551	0.235993	2.32298	6.17158e-05	0.000797961
102176014	CDK14	NC_030811.1:111945381-112626647	6.59802	14.5998	-1.05677	6.1875e-05	0.000799669
108636563	LOC108636563	NC_030808.1:144488792-144490162	2.70576	0.038904	6.25641	6.22586e-05	0.000804276
102182959	KLF8	NW_017189516.1:25053547-25079884	0.366921	1.63018	-2.02382	6.23821e-05	0.000805519
102179705	CHRNA7	NC_030828.1:29124656-29281050	0.220499	0.046607	2.38639	6.24148e-05	0.000805589
102186525	MBNL1	NC_030808.1:114974326-115192808	48.077	26.7607	0.966647	6.26096e-05	0.000807752
108638298	LOC108638298	NC_030826.1:40939433-40940139	1.77172	0	9.21103	6.26739e-05	0.000808228
102179479	SLC7A7	NC_030817.1:79400479-79439096	1.87453	4.73154	-1.22001	6.34028e-05	0.000817271
102183438	MRPL48	NC_030822.1:29697848-29750347	10.6905	5.80198	1.02806	6.43198e-05	0.000828369
102189183	ATRNL1	NC_030833.1:15621108-16537633	7.99284	18.6107	-1.06951	6.47935e-05	0.000834106
102187978	MYH14	NC_030825.1:57425132-57503481	11.731	6.26525	1.0506	6.54738e-05	0.000842498
102171572	SMO	NC_030811.1:27003671-27041362	8.55808	19.7166	-1.07278	6.58092e-05	0.000846445
102180050	RFX8	NC_030818.1:6200188-6248681	0.0214383	0	8.92	6.69478e-05	0.000859969
100861335	ANKS4B	NC_030832.1:18868686-18920615	2.49813	0.380601	2.81465	6.71797e-05	0.000862572
102188460	PATJ	NC_030810.1:36900637-37286733	11.3805	6.38308	0.981727	6.74973e-05	0.000865898
100860853	ARG1	NC_030816.1:56815375-56830671	0.02258	1.10271	-4.3604	6.78605e-05	0.000869803
102191360	BANP	NC_030825.1:14784395-14855788	2.21749	5.47989	-1.16008	6.81376e-05	0.000872976
102182522	DISP1	NC_030823.1:24780607-25020285	3.4791	13.864	-1.23053	6.84947e-05	0.000876792
102173846	NFIL3	NC_030815.1:86192221-86205352	25.2564	13.3079	1.07162	6.89717e-05	0.000882076
102168984	TNMD	NW_017189517.1:41716825-41736052	1.71371	4.74592	-1.3394	6.90268e-05	0.000882076
108635303	LOC108635303	NW_017213497.1:91-8369	108.599	30.6635	1.84421	6.97757e-05	0.00089126
102169393	MED22	NC_030818.1:103655059-103662423	2.85756	1.10952	2.54709	7.01436e-05	0.000895259
102181880	LOC102181880	NC_030822.1:57148276-57183987	0.0248973	0	8.75471	7.01493e-05	0.000895259
102169549	HOXA9	NC_030811.1:51331211-51338372	0.063202	1.42782	-4.14645	7.10561e-05	0.00090605
102178838	TPD52	NC_030821.1:38686268-38820786	20.1583	5.9634	1.02796	7.14672e-05	0.000910898
102175216	LOC102175216	NC_030817.1:65823748-65840504	11.3319	6.64199	1.22902	7.21207e-05	0.000918832
102182569	SLC37A2	NC_030836.1:27824518-27852680	1.48191	0.477729	1.78761	7.27672e-05	0.00092627
102172114	PRKCB	NC_030832.1:21447936-21823615	0.864958	0.258955	2.10516	7.3107e-05	0.000930195
102185364	AGPAT4	NC_030816.1:84094636-84235536	0.403098	1.11822	-1.3493	7.31867e-05	0.000930809
102186663	ACVRL1	NC_030812.1:27637795-27652231	3.99052	9.99789	-1.17248	7.37901e-05	0.000937322
102188864	PELI2	NC_030817.1:34471207-34686931	4.05026	10.2384	-1.2332	7.37939e-05	0.000937322
102169696	LOC102169696	NC_030825.1:53922194-53934643	1.10385	0.0850153	3.858	7.42203e-05	0.000941525
102181523	FBXO28	NC_030823.1:25797222-25838313	15.804	7.9505	1.09388	7.43586e-05	0.000942875
102183218	KDELR3	NC_030812.1:109071317-109084684	16.4253	37.4812	-1.03358	7.46118e-05	0.00094568
102184093	CFAP44	NC_030808.1:57706635-57912228	0.637186	1.41677	-1.2916	7.48563e-05	0.000948372
102178111	ETV5	NC_030808.1:80808540-80865413	5.45001	2.91464	1.04719	7.58686e-05	0.000960495
100860760	MT3	NC_030825.1:25421238-25422882	8.23737	1.36749	2.72008	7.58781e-05	0.000960495
102180850	MCTP1	NC_030814.1:15969905-16527716	5.88407	2.48194	1.32946	7.59185e-05	0.000960594
102170801	CXCR5	NC_030822.1:52824854-52866460	0.115153	0.895709	-2.85368	7.73678e-05	0.000978095
102177469	TBC1D23	NC_030808.1:44355465-44411465	33.3478	18.8899	0.964696	7.7607e-05	0.0009807
102185838	KCNN2	NC_030817.1:97814406-98344311	0.411235	1.23659	-1.14847	7.79302e-05	0.000983944
102170134	GFPT2	NC_030814.1:107856546-107909989	1.72565	4.06674	-1.11401	7.84229e-05	0.000989742
XLOC_383846	XLOC_383846	NC_030820.1:77210364-77235925	0.08777	0	8.78028	7.85722e-05	0.000991203
102188232	NDFIP2	NC_030819.1:31408561-31482312	25.2942	14.2221	0.984857	7.94899e-05	0.00100193
102168366	MTDH	NC_030821.1:15663731-15721499	40.9427	23.0876	0.971181	7.97949e-05	0.00100534
102173789	FKBP7	NC_030809.1:117892087-117899699	17.6127	43.0274	-1.11583	7.98867e-05	0.00100607
102175876	LOC102175876	NC_030822.1:34071717-34073359	29.6481	2.85267	3.64199	7.99395e-05	0.0010063
102181894	ACLY	NC_030826.1:41695187-41737815	42.6474	22.2795	1.06417	8.00968e-05	0.00100786
102189013	MRGPRF	NC_030836.1:47395275-47404596	2.7773	8.21788	-1.4165	8.0467e-05	0.00101208
102173352	RHOC	NC_030810.1:89966480-89972785	19.3834	45.2509	-1.07005	8.06301e-05	0.0010137
102185535	NELL1	NC_030836.1:22653977-23675386	0.117692	0.320998	-1.32793	8.08594e-05	0.00101572
102174157	B3GNTL1	NC_030826.1:49229915-49361331	0.950742	2.5611	-1.23423	8.12777e-05	0.00102054
102171976	REEP4	NC_030815.1:69122002-69126019	25.0908	11.5187	1.27384	8.19054e-05	0.00102755
102185880	SPDEF	NC_030830.1:40089090-40108258	1.26235	0.0198123	6.0402	8.20259e-05	0.0010282
102187906	PSMD1	NC_030809.1:16782175-16865843	31.809	18.1047	0.962596	8.20266e-05	0.0010282
102171883	RDH11	NC_030817.1:23590585-23603152	9.29123	4.49747	1.19672	8.20911e-05	0.00102857
102186349	NIFK	NC_030809.1:62720633-62731005	24.8373	13.2476	1.05749	8.25965e-05	0.00103447
102169829	GARS	NC_030811.1:54488541-54560670	18.7856	10.5	0.984098	8.27048e-05	0.00103539
102187323	KTN1	NC_030817.1:35112081-35217880	50.7458	28.9533	0.966972	8.31125e-05	0.00104005
102172243	LMNTD1	NC_030812.1:82593373-83110805	0.430334	1.14015	-1.43014	8.32929e-05	0.00104187
102190504	BHLHE23	NC_030820.1:53747815-53750108	1.40398	0.0393157	5.28248	8.34114e-05	0.00104291
102180416	BRAP	NC_030824.1:15898987-15930005	9.12392	4.95208	1.0316	8.35329e-05	0.00104381
102183846	LOC102183846	NC_030810.1:1501653-1531469	0.117988	0	10.6167	8.35546e-05	0.00104381
102191356	MXRA8	NC_030823.1:49674760-49680176	7.21326	20.7557	-1.34505	8.37674e-05	0.00104603
102168605	AIFM2	NC_030835.1:19301333-19318714	2.98392	7.76268	-1.22105	8.42025e-05	0.00105102
102174741	EYA4	NC_030816.1:58526657-58849760	0.139449	0.537039	-1.7754	8.45763e-05	0.0010548
102176539	SARDH	NC_030818.1:103927036-103987689	2.50347	1.22853	1.1696	8.47644e-05	0.0010567
102180219	LOC102180219	NW_017189517.1:46063785-46160994	0.00624733	0.0547037	-9.31425	8.51026e-05	0.00106002
102188960	OTOG	NC_030822.1:47374650-47458615	0.0171277	0	9.30028	8.54655e-05	0.00106409
102187702	ABCB9	NC_030824.1:18616834-18646127	2.04374	0.743701	1.58925	8.56553e-05	0.001066
102187879	OLFML1	NC_030822.1:37176459-37208308	3.46924	8.54118	-1.13649	8.57484e-05	0.00106627
102169276	NFIX	NC_030814.1:97852798-97950973	7.80804	17.5176	-1.02917	8.63357e-05	0.00107267
102189254	EIF3I	NC_030809.1:14394461-14402214	52.8863	28.2159	1.05387	8.6909e-05	0.00107934
102174092	RTKN2	NC_030835.1:27203930-27337693	2.7428	1.08456	1.4427	8.7741e-05	0.00108875
[truncated: 2,018 more rows]

## Sheet: E120_vs_E65.mRNA.diffgene
E120_vs_E65.mRNA.diffgene
gene_id	gene_name	gene_locus	E120_FPKM	E65_FPKM	log2FoldChange	pvalue	padj
100861172	KRT25	NC_030826.1:40591347-40599019	1826.81	2.40301	9.57037	2.97606e-136	5.05089e-132
102177231	LOC102177231	NC_030812.1:27061003-27069470	1012.18	1.08082	9.86547	3.39693e-136	5.05089e-132
102184223	LOC102184223	NC_030812.1:27249609-27257296	303.34	0.355777	9.7426	1.03824e-132	1.02917e-128
100861382	KRT27	NC_030826.1:40622099-40627969	1413.55	1.75369	9.65535	2.42938e-131	1.80612e-127
102169416	KRT23	NC_030826.1:40759725-40776569	70.8994	0.0896973	9.61021	3.87502e-127	2.30471e-123
102188454	TCHH	NC_030810.1:101934399-101942540	1282.48	2.59542	8.92486	1.92894e-120	9.56045e-117
102170651	PRR9	NC_030810.1:102926003-102961298	873.837	1.04057	9.72159	1.50344e-116	6.38705e-113
102176726	LOC102176726	NC_030826.1:41223038-41266754	1049.03	1.61509	9.30999	1.18129e-115	4.39114e-112
102182843	DSG4	NC_030831.1:26034209-26074386	69.1729	0.08067	9.76289	1.4647e-114	4.83968e-111
102183211	LOC102183211	NC_030812.1:27309405-27316333	570.798	0.769392	9.54916	4.29019e-113	1.27582e-109
102179881	LOC102179881	NC_030826.1:41199074-41266754	969.505	1.37652	9.47122	1.83791e-112	4.9687e-109
102174631	HEPHL1	NC_030836.1:180735-272036	66.3503	0.078904	9.63002	2.07425e-109	5.14033e-106
102184196	LRRC15	NC_030808.1:72899772-72912819	68.5235	0.134816	8.9987	1.39141e-107	3.18289e-104
102171827	PADI3	NC_030809.1:818627-848344	31.5115	0.0244213	10.2679	3.02051e-107	6.41599e-104
102175327	KRT35	NC_030826.1:41325663-41330598	147.48	0.128904	10.1175	3.87268e-107	7.67771e-104
102183766	LOC102183766	NC_030812.1:27325025-27330922	527.837	0.637896	9.6996	2.1685e-105	4.03043e-102
102183763	KRT82	NC_030812.1:27209777-27224696	41.1383	0.0400727	9.97586	8.77815e-102	1.45025e-98
100861381	LOC100861381	NC_030826.1:41263036-41266754	807.899	0.911832	9.77836	4.08638e-101	6.39583e-98
102185436	LOC102185436	NC_030812.1:27294925-27301778	767.752	1.06194	9.50588	4.34785e-100	6.46482e-97
102176685	LOC102176685	NC_030812.1:27181769-27192013	189.415	0.369045	8.97774	6.04635e-99	8.56221e-96
102176457	LOC102176457	NC_030826.1:41242391-41247118	464.269	0.518795	9.84029	2.6068e-98	3.52368e-95
102168573	LOC102168573	NC_030826.1:40634038-40642140	78.7136	0.114403	9.37938	3.27748e-98	4.23765e-95
102174097	GPRC5D	NC_030812.1:95561460-95568349	206.479	0.25009	9.70687	9.14706e-98	1.1334e-94
102175613	KRT32	NC_030826.1:41314013-41321907	64.9103	0.0400783	10.5599	3.80449e-96	4.52552e-93
100861311	LOC100861311	NC_030808.1:3552399-3580576	57.5971	0.071142	9.94008	6.97613e-96	7.97908e-93
102176789	KRT74	NC_030812.1:27043918-27057267	53.967	0.0426787	10.3103	2.31424e-95	2.54892e-92
102177517	LOC102177517	NC_030812.1:27020194-27032605	167.998	0.241915	9.45037	3.8562e-94	4.09556e-91
102181437	ACSBG1	NC_030828.1:30150678-30219597	22.4727	0.0241853	9.22694	4.86397e-91	4.98775e-88
102182946	KRT84	NC_030812.1:27230439-27238657	36.8325	0.0620947	9.19233	7.34725e-91	7.28309e-88
108637968	MT4	NC_030825.1:25450952-25453581	196.481	0.161048	10.1877	9.51103e-91	9.12384e-88
102186976	LOC102186976	NC_030821.1:58577954-58600450	80.3089	0.0937133	9.73463	6.31626e-89	5.86978e-86
106501763	LOC106501763	NC_030810.1:102110328-102163502	31.6648	0.049348	9.26469	3.23036e-88	2.91104e-85
102180609	FABP9	NC_030821.1:37386749-37389927	696.361	0.944854	9.56756	1.23322e-87	1.07863e-84
102184444	LYG2	NC_030818.1:4283704-4296731	40.6798	0.0448733	9.23787	3.20744e-87	2.72522e-84
102178562	KLK7	NC_030825.1:58058183-58063422	105.665	0.349645	8.17467	1.06293e-85	8.78042e-83
102171250	PLB1	NC_030818.1:70867451-71000091	4.73888	0.0180313	7.98326	3.30829e-83	2.65897e-80
100860868	KRT26	NC_030826.1:40609659-40616053	76.3299	0.106677	9.45608	7.63892e-82	5.97806e-79
108638296	LOC108638296	NC_030826.1:40902340-40985391	69.9323	0.099024	9.75027	5.50899e-81	4.20067e-78
102185652	CDSN	NC_030830.1:22034502-22047840	57.767	0.0485737	9.7672	2.90696e-80	2.16118e-77
102186288	LOC102186288	NC_030813.1:84667577-84721849	14.3458	0.0234417	9.29713	1.32637e-78	9.62041e-76
102173866	LOC102173866	NC_030822.1:27787184-27799029	49.921	0.0530803	9.4503	1.71116e-78	1.21158e-75
102170546	LOC102170546	NC_030826.1:40834963-40843156	136.409	0.152251	9.80578	4.36647e-78	3.01977e-75
102171473	LOC102171473	NC_030810.1:110089075-110097103	115.008	0.695315	7.35797	3.00161e-77	2.02868e-74
102173692	CPA3	NC_030808.1:118878096-118962216	5.91084	0.023465	7.97722	2.30482e-76	1.52313e-73
102188911	RPTN	NC_030810.1:101971026-102002487	29.4971	0.0316077	9.85775	3.78675e-76	2.44805e-73
102191806	LOC102191806	NC_030818.1:48825763-48830312	71.6713	0.0269187	10.9661	5.96483e-74	3.77409e-71
102187690	TGM6	NC_030820.1:52042714-52078772	3.7087	0	15.979	1.72216e-73	1.06695e-70
102176023	CST6	NC_030836.1:44509695-44511164	905.076	6.49025	7.07944	4.75204e-68	2.884e-65
102176522	LOC102176522	NC_030812.1:27000764-27011123	56.1901	0.057709	9.95965	8.05144e-68	4.78868e-65
102177493	MYH11	NC_030832.1:13981844-14109280	28.7451	0.543361	5.74261	2.64027e-67	1.53953e-64
102184693	LOC102184693	NC_030812.1:27262190-27280073	72.6247	0.2453	8.20029	3.76867e-67	2.15525e-64
102189362	TCHHL1	NC_030810.1:101873686-101915123	64.2009	0.180438	6.96001	4.74356e-67	2.66158e-64
102189456	ELOVL3	NC_030833.1:28806183-28809505	75.7975	0.316009	7.93481	4.97698e-66	2.74084e-63
102182538	LOC102182538	NC_030808.1:4015154-4035696	63.5542	0.0634337	10.2342	5.10749e-66	2.76157e-63
102169993	KRT40	NC_030826.1:40824140-40831144	25.022	0.0686363	8.49922	7.93627e-65	4.21444e-62
100861180	KRTAP3-1	NC_030826.1:40850351-40874065	106.369	0.160387	9.75501	1.58536e-64	8.27112e-62
102176161	LOC102176161	NC_030826.1:41275424-41283698	43.8803	0.050127	9.81411	1.84505e-64	9.46e-62
102191453	LOC102191453	NC_030825.1:46115750-46117973	151.602	0.131503	10.0211	1.26211e-63	6.36148e-61
102179183	LOC102179183	NC_030808.1:115805319-115924433	47.2278	0.0725063	9.18566	1.82594e-63	9.04995e-61
100860930	LOC100860930	NC_030808.1:3489427-3536729	408.869	0.345741	10.4032	8.08076e-63	3.93944e-60
102171556	LOC102171556	NC_030809.1:46623010-46690812	5.9122	0.0177303	8.41631	1.1274e-61	5.40751e-59
102182079	PI16	NC_030830.1:37878807-37892534	50.8038	0.871873	5.86103	2.93273e-61	1.38434e-58
102186751	FAR2	NC_030812.1:78822551-78914677	103.402	1.27999	6.31645	1.86609e-60	8.67092e-58
102185306	GSDMA	NC_030826.1:39940697-39952305	64.0344	0.106593	9.23661	3.06642e-60	1.40291e-57
102172444	ELOVL4	NC_030816.1:6911732-6952835	44.4014	0.570996	6.30238	9.96064e-60	4.48802e-57
102175892	KRT38	NC_030826.1:41269426-41346805	18.0764	0.0693683	8.05109	2.15822e-59	9.57928e-57
102178245	HOXC13	NC_030812.1:25824182-25832010	46.3241	0.141863	8.28752	2.48715e-59	1.08769e-56
102189811	S100A3	NC_030810.1:103333277-103336386	89.4099	0.0546307	9.0668	4.91366e-59	2.11772e-56
102177650	CES4A	NC_030825.1:35944950-35959868	14.3482	0.029507	8.73158	3.57568e-58	1.51905e-55
102188162	SLC7A11	NC_030824.1:51497861-51584905	6.19135	0.0906427	6.21309	3.61006e-57	1.51205e-54
102174929	GCSAML	NC_030814.1:69646048-69692285	1.50585	0	15.0286	6.72699e-57	2.77843e-54
102175675	KRT77	NC_030812.1:26935456-26949628	34.8062	0.133687	7.98665	7.07608e-57	2.88258e-54
100861173	KRTAP11-1	NC_030808.1:3094064-3247161	712.759	1.12081	7.75097	9.695e-57	3.89608e-54
102173746	SLC7A8	NC_030817.1:79692546-79745185	10.2065	0.082532	6.89367	1.04751e-56	4.15344e-54
102176136	ASPRV1	NC_030818.1:68032881-68034496	90.1842	0.464295	7.58731	2.46183e-56	9.63287e-54
102182700	ATP6V1C2	NC_030818.1:86482675-86543318	15.6042	0.170972	6.50304	7.87993e-56	3.01186e-53
102172588	DNASE1L2	NC_030832.1:1668950-1677083	28.0925	0.095003	7.82975	7.89982e-56	3.01186e-53
102179093	ACER1	NC_030814.1:92364228-92388363	14.3759	0.226176	5.98357	3.40949e-55	1.28344e-52
102190123	PSORS1C2	NC_030830.1:22062750-22064252	69.6762	0.0996423	9.40913	4.10804e-55	1.52706e-52
102172084	LOC102172084	NC_030822.1:41724250-41964084	10.0133	0.330734	4.88685	8.58977e-55	3.15361e-52
102178106	KRT14	NC_030826.1:41438790-41443162	1163.14	5.62137	7.63848	1.98596e-54	7.20226e-52
102173659	FAM26D	NC_030816.1:21397058-21404283	15.2569	0.047039	8.27476	2.56731e-54	9.19838e-52
102185607	ACTBL2	NC_030827.1:21855644-21858115	37.2176	0.0618887	9.15839	2.93284e-54	1.03829e-51
102175596	SLCO5A1	NC_030821.1:48491235-48646259	15.8332	0.471788	5.06053	1.58384e-53	5.47677e-51
102175609	FA2H	NC_030825.1:3385413-3440314	12.5652	0.0227903	8.33071	2.40846e-53	8.23249e-51
102169125	LOC102169125	NC_030825.1:46287716-46289949	255.07	0.41264	9.33849	5.53814e-53	1.87151e-50
102170264	LOC102170264	NC_030826.1:40842261-40842979	143.435	0.241839	9.14129	1.00276e-52	3.35056e-50
102177594	VDR	NC_030812.1:31909162-32015754	17.478	0.356108	5.57688	6.88848e-52	2.27611e-49
102179090	LOC102179090	NC_030822.1:27959020-27986537	42.7162	0.070904	9.25011	7.25674e-52	2.37144e-49
102178483	LOC102178483	NC_030826.1:40894167-40895372	71.036	0.102992	9.27727	2.19027e-51	7.0798e-49
102179236	TRPV3	NC_030826.1:24042198-24076976	5.00283	0.0667013	6.12043	9.46024e-50	3.02504e-47
102191136	AQP3	NC_030815.1:74981478-74987380	24.9061	0.139906	7.40932	2.22599e-49	7.0422e-47
100861175	LOC100861175	NC_030808.1:3856858-3857446	134.667	0.126967	9.83654	4.40294e-49	1.37826e-46
102182729	CDH6	NC_030827.1:42137216-42293369	1.536	53.3353	-5.18136	5.2558e-49	1.62809e-46
102188149	TGM3	NC_030820.1:52142060-52186060	63.4349	0.277238	7.77021	7.17711e-49	2.20034e-46
102183470	SGPP2	NC_030809.1:25055251-25214585	2.31016	0.272733	5.0946	9.51619e-49	2.88768e-46
102190655	ST6GALNAC3	NC_030810.1:52444215-53079489	0.553686	12.8585	-4.52736	1.32259e-48	3.97284e-46
102189561	SLC6A14	NW_017189517.1:28225035-28254376	18.7744	0.208049	6.50007	7.59779e-48	2.25943e-45
XLOC_104314	XLOC_104314	NC_030810.1:102052489-102062529	77.9594	0.030723	10.3167	8.12618e-48	2.39264e-45
102187363	PDZK1	NC_030810.1:98851355-98903444	24.614	0.613218	5.32173	2.18018e-47	6.35629e-45
102186181	DUSP5	NC_030833.1:20923766-20936380	14.4802	0.277566	5.69154	2.21844e-47	6.40504e-45
100861279	LOC100861279	NC_030821.1:37351155-37376144	1175.75	14.2838	6.20571	3.37603e-47	9.57996e-45
102171151	HR	NC_030815.1:69099179-69115184	25.1383	0.672827	5.18985	3.38253e-47	9.57996e-45
100861318	PRLR	NC_030827.1:38891738-39090307	12.0313	0.152551	6.79692	1.15514e-46	3.24072e-44
102182393	EPHA5	NC_030813.1:81441793-81853316	0.0507547	2.53838	-5.60329	3.27926e-46	9.1139e-44
100861182	KAP8	NC_030808.1:3215311-3215883	141.551	0.141907	9.75396	7.54797e-46	2.07835e-43
102170638	CTSH	NC_030828.1:24781861-24803235	88.6442	3.5779	4.60681	1.20699e-44	3.29298e-42
102171720	GJB2	NC_030819.1:50674333-50679416	57.087	0.643025	6.42786	6.98168e-44	1.88747e-41
102185420	COL24A1	NC_030810.1:62927675-63325016	0.846047	18.8019	-4.86219	7.79729e-44	2.08897e-41
108633223	LOC108633223	NC_030832.1:36417166-36420652	17.7972	0.003359	11.6235	3.7045e-43	9.83611e-41
102173142	NES	NC_030810.1:105949559-105958675	3.78737	93.3221	-4.60583	7.05198e-43	1.85586e-40
102175263	LOC102175263	NC_030810.1:21056585-21081287	2.148	0	14.5141	5.1491e-42	1.34319e-39
108638521	LOC108638521	NC_030809.1:19820632-19837894	17.5149	0.0264957	9.06798	4.22049e-41	1.09138e-38
102189775	GPR83	NC_030822.1:81145424-81160962	0.180278	8.52551	-5.53793	1.09457e-40	2.80605e-38
102173996	GOLGA7B	NC_030833.1:32610683-32633397	9.24693	0.0925367	6.67028	1.10869e-40	2.81797e-38
102188541	KIF5C	NC_030809.1:88887043-89050929	0.311059	10.321	-5.00284	2.64227e-40	6.65896e-38
102186985	SLC7A5	NC_030825.1:14698040-14726715	30.8732	0.899876	5.09385	3.09906e-40	7.74453e-38
102183532	LRAT	NC_030824.1:68210863-68217884	24.9363	0.090283	8.42045	5.77284e-40	1.41878e-37
102185913	CASP14	NC_030814.1:100590356-100599057	29.855	0.087264	8.40745	7.39781e-40	1.80325e-37
102191347	BAMBI	NC_030820.1:35397696-35404575	25.531	0.810202	5.00157	1.35617e-39	3.27884e-37
102188510	MTUS2	NC_030819.1:55325810-55710530	0.0899023	3.25029	-4.58253	1.74706e-39	4.18985e-37
102177384	GALNT13	NC_030809.1:93835123-94483930	0.510457	8.56129	-4.08029	2.26117e-39	5.37942e-37
102184034	UNC5B	NC_030835.1:18178101-18266520	13.8057	0.679162	4.3361	3.4588e-39	8.16331e-37
102188300	LOC102188300	NW_017189516.1:64078643-64088292	34.8287	0	17.2402	4.84817e-39	1.13523e-36
102174931	KRT6A	NC_030812.1:27106290-27119822	236.015	2.40329	6.47663	4.94494e-39	1.14885e-36
102174076	ABCA12	NC_030809.1:32634377-32843452	10.7329	0.258894	5.36155	5.1297e-39	1.18254e-36
102169323	SMPD3	NC_030825.1:36983690-37067201	6.73427	0.190122	5.18647	5.69896e-39	1.30366e-36
102178964	SERPINB12	NC_030831.1:61967595-62007708	16.6316	0.128874	7.66107	7.57523e-39	1.71964e-36
102171863	PLIN4	NC_030814.1:90918821-90932467	9.22902	0.0236903	8.64958	1.11674e-38	2.51587e-36
102173761	LOC102173761	NC_030820.1:73069051-73071890	14.4462	0	14.2609	2.02893e-38	4.53657e-36
102186118	RASEF	NC_030815.1:76002648-76091226	2.73975	0.135451	4.33533	2.39687e-38	5.31926e-36
102172010	DAPL1	NC_030809.1:98681175-98721847	107.893	1.80514	5.83806	6.60685e-38	1.44466e-35
106503295	SOX9	NC_030826.1:58090620-58096193	25.7021	0.583471	5.45398	6.88557e-38	1.49462e-35
102184847	OTUB2	NC_030828.1:58072021-58093229	12.9689	0.604539	4.43278	1.25485e-37	2.7041e-35
102172638	POSTN	NC_030819.1:62423932-62458253	125.681	1673.4	-3.76295	8.47569e-37	1.81331e-34
102174610	MREG	NC_030809.1:31771936-31841398	23.7141	1.26345	4.20183	8.55435e-37	1.81707e-34
102173159	NFE2L3	NC_030811.1:50434030-50467648	16.6691	0.680571	4.5798	1.17711e-36	2.48262e-34
102185090	ATP6V1B1	NC_030818.1:13329552-13357321	28.6337	0.769689	5.1327	5.00913e-36	1.04902e-33
102171828	RNF39	NC_030830.1:21158461-21163924	22.2255	0.3782	5.83799	8.5505e-36	1.77814e-33
102187346	FOXN1	NC_030826.1:19806589-19834359	11.5864	0.175986	5.96833	1.70675e-35	3.50038e-33
102171290	SELENBP1	NC_030810.1:100705647-100714441	116.39	6.32089	4.18438	2.51087e-35	5.07947e-33
100860887	MSTN	NC_030809.1:130227819-130251032	0.372506	23.329	-5.16033	3.2738e-35	6.57813e-33
102181374	LOC102181374	NC_030813.1:25563849-25578978	142.985	0.185417	9.65733	3.63298e-35	7.25084e-33
106503264	FAM83G	NC_030826.1:33895436-33924274	16.3045	0.701872	4.50418	6.9184e-35	1.36251e-32
102175866	SLC15A1	NC_030819.1:10628237-10679185	10.7294	0.0893633	6.80256	8.8593e-35	1.73328e-32
108637981	LOC108637981	NC_030825.1:46248033-46249572	29.9272	0	14.3866	9.65124e-35	1.86369e-32
102169702	LOC102169702	NC_030826.1:27431872-27441782	6.50648	0.034911	7.48308	1.92177e-34	3.68706e-32
102187909	LOC102187909	NC_030810.1:102198309-102221364	85.322	0.382498	7.4612	2.11739e-34	4.03634e-32
102168381	LOC102168381	NC_030825.1:51019095-51029047	18.3529	0.426093	5.44856	2.46652e-34	4.67194e-32
102191337	FMN1	NC_030817.1:73144337-73581740	9.87078	0.55724	4.1677	2.50785e-34	4.72015e-32
102183595	LOC102183595	NC_030826.1:40897334-40898279	58.7764	0.118916	8.99971	4.95685e-34	9.27087e-32
102180600	SLC9A2	NC_030818.1:7206116-7295114	4.37313	0.150012	4.81142	8.12985e-34	1.51103e-31
102175968	APCDD1L	NC_030820.1:57172934-57222235	5.64361	0.275388	4.33691	9.56015e-34	1.76584e-31
102170433	CRAT	NC_030818.1:99028325-99041504	36.1105	2.48038	3.8829	1.57764e-33	2.89605e-31
102189068	DLX3	NC_030826.1:36306956-36312182	16.547	0.266457	5.92614	2.79032e-33	5.05966e-31
102183942	CAPN6	NW_017189517.1:32796791-32821641	4.97258	71.2211	-3.8341	3.32751e-33	5.99719e-31
102178129	LOC102178129	NC_030832.1:917600-919832	30.8749	0.0229127	9.64349	7.78804e-33	1.39519e-30
102182256	LOC102182256	NC_030808.1:3995138-3996040	64.928	0.0579853	9.98212	2.30302e-32	4.10103e-30
102179595	LOC102179595	NC_030826.1:41076405-41111644	18.4442	0.0297493	9.25063	3.8515e-32	6.81762e-30
102176366	PLOD2	NC_030808.1:121922039-122040897	2.51662	26.6929	-3.4286	4.2825e-32	7.53568e-30
102172848	NXPH2	NC_030809.1:77754451-77881931	0.141959	2.08166	-3.88243	5.31772e-32	9.30226e-30
102187595	PLA2G4E	NC_030817.1:65633019-65677730	3.26455	0.0334847	6.85226	6.38757e-32	1.11084e-29
102188618	LOC102188618	NC_030825.1:25393218-25395225	32.985	0.116903	7.99789	9.39742e-32	1.62477e-29
102191660	PLA2G2F	NC_030809.1:3457265-3470023	7.07986	0.081633	6.30352	1.4185e-31	2.43835e-29
102171212	NPTX2	NC_030832.1:38370832-38382924	10.0906	0.303906	5.03166	3.22207e-31	5.50678e-29
108636042	MGP	NC_030812.1:93623758-93627340	65.41	2.68034	4.57503	3.92437e-31	6.66874e-29
100861281	GNAL	NC_030831.1:43023031-43090321	3.31645	0.0274597	6.68	4.03929e-31	6.82502e-29
106503215	LOC106503215	NC_030826.1:40910613-40911580	43.38	0.0617987	9.35148	7.9423e-31	1.3344e-28
100861123	OVOL1	NC_030836.1:44321355-44340167	25.9589	0.3801	5.81774	9.15852e-31	1.53009e-28
102190585	C28H10orf99	NC_030835.1:6553785-6562528	0.109662	10.9228	-6.66294	1.13929e-30	1.89275e-28
102182135	IL1F10	NC_030818.1:46412354-46423769	16.1281	0.0108723	10.2325	1.24906e-30	2.06358e-28
102182487	SLC39A8	NC_030813.1:22728536-22811009	58.6164	2.29116	4.61378	3.09194e-30	5.08e-28
102178266	LOC102178266	NW_017189802.1:14901-24904	4.66387	0	13.9523	5.90848e-30	9.6542e-28
102180159	TGM7	NC_030828.1:54539574-54566203	13.0293	0.0148193	9.87132	7.68449e-30	1.24875e-27
102182350	GPR155	NC_030809.1:113945198-113985316	21.9878	1.51907	3.92474	8.6989e-30	1.40591e-27
102190677	MSX1	NC_030813.1:104583178-104587459	15.9938	0.305111	5.67921	1.22823e-29	1.97432e-27
102187294	STAR	NC_030834.1:12351926-12359643	9.27967	0.200408	5.51279	1.46292e-29	2.33894e-27
102178144	THRSP	NC_030836.1:17430132-17435304	5.86982	0	13.818	1.47367e-29	2.34352e-27
102174741	EYA4	NC_030816.1:58526657-58849760	0.139449	2.42958	-4.00786	2.46319e-29	3.89629e-27
102178298	KLK6	NC_030825.1:58043079-58051669	17.931	0.0306427	9.18062	3.25294e-29	5.11831e-27
102177164	PRSS35	NC_030816.1:10721218-10739116	0.553891	18.7109	-5.08091	4.38824e-29	6.86828e-27
102181164	LOC102181164	NC_030808.1:82377727-82379567	32.3511	0.159798	7.54604	5.45422e-29	8.49202e-27
102182102	KRT79	NC_030812.1:26826373-26837093	76.2948	0.497443	7.15665	7.15716e-29	1.10854e-26
102174576	PROM2	NC_030818.1:1959707-1976421	9.95755	0.197083	5.32616	7.49484e-29	1.15483e-26
102184055	ATP10B	NC_030814.1:38050174-38386374	3.97159	0.174966	4.50251	7.7486e-29	1.18777e-26
102170665	GNG4	NC_030835.1:36999718-37070147	19.9972	2.01322	3.30401	9.91015e-29	1.51132e-26
102171255	GJB6	NC_030819.1:50694055-50701909	51.5424	1.17219	5.32584	1.12145e-28	1.69288e-26
102170152	TMEM229B	NC_030817.1:23786637-23809764	9.01449	0.203847	5.49719	1.40729e-28	2.11364e-26
106503710	FAM25A	NC_030835.1:4097652-4130209	49.5	0.204496	8.12511	1.91153e-28	2.85654e-26
102175754	PSAPL1	NC_030813.1:114012083-114016089	12.3028	0.072771	7.33438	3.10035e-28	4.6099e-26
102182838	COL21A1	NC_030830.1:44384365-44639375	6.62498	71.9517	-3.45638	3.37428e-28	4.99226e-26
102174160	RNF180	NC_030827.1:15093137-15477429	13.4295	0.945357	3.74139	4.1632e-28	6.09879e-26
102188176	LOC102188176	NC_030809.1:46529378-46631586	3.59758	0.283444	6.84586	4.5136e-28	6.57968e-26
102169267	PNPLA5	NC_030812.1:113536242-113548609	2.21728	0	13.6745	5.20143e-28	7.54538e-26
102178279	ACTG2	NC_030818.1:10599120-10623483	30.5994	1.4302	4.39571	6.72539e-28	9.70872e-26
100860890	HMGCS2	NC_030810.1:96993773-97024594	0.929893	0	13.7137	1.16064e-27	1.6674e-25
102176065	HSPA4L	NC_030824.1:40899222-40954145	11.4923	1.12298	3.33788	1.70044e-27	2.43114e-25
102190313	FAM184B	NC_030813.1:37705389-37826197	0.117022	1.68291	-3.82077	3.74283e-27	5.32557e-25
102168225	MYO5B	NC_030831.1:49674117-50014782	11.1273	0.781055	3.73466	3.77749e-27	5.34928e-25
102169675	SCG5	NC_030817.1:72983057-73038154	0.517764	7.45549	-3.86614	4.37565e-27	6.16697e-25
102187972	SLC30A1	NC_030823.1:70526359-70534097	77.6449	7.37	3.3705	4.74727e-27	6.65917e-25
102168582	ESYT3	NC_030808.1:130182504-130245320	5.83538	0.218806	4.26909	5.38161e-27	7.51354e-25
102183210	KRT4	NC_030812.1:26845850-26852849	3.39252	302.487	-6.55782	5.82281e-27	8.09152e-25
102182633	ELOVL7	NC_030827.1:18466428-18552479	41.2454	3.64023	3.36007	6.10604e-27	8.44565e-25
102187582	LOC102187582	NC_030814.1:101060987-101097458	11.6266	0.280708	5.29973	1.01956e-26	1.40368e-24
102183170	NPHS2	NC_030823.1:59359940-59378969	1.34973	0	13.5878	1.2814e-26	1.75604e-24
102186791	SOAT1	NC_030823.1:59203692-59267761	43.085	4.83133	3.14153	1.37339e-26	1.87348e-24
102184584	SLC35G1	NC_030833.1:36204675-36214667	17.2462	0.875562	4.25493	1.65978e-26	2.25381e-24
102188051	LOC102188051	NC_030817.1:16245317-16252970	21.7286	0.0272237	8.61288	1.79163e-26	2.42179e-24
102184404	LOC102184404	NC_030812.1:24992549-24997586	28.1754	0.120429	7.81259	2.32652e-26	3.13059e-24
102177561	LOC102177561	NC_030826.1:40936867-40945733	16.786	0.00488267	10.5157	2.42975e-26	3.25478e-24
102187298	ENDOU	NC_030812.1:32132094-32149515	23.1708	0.41509	5.53835	2.53333e-26	3.37831e-24
102181710	ACP7	NC_030825.1:49709295-49725396	7.45634	0.152871	5.53293	3.56676e-26	4.73519e-24
102185152	KRT80	NC_030812.1:27430720-27454211	29.224	1.70171	4.04106	3.60189e-26	4.76057e-24
102185177	NRG2	NC_030814.1:59276390-59474026	2.30747	0.078652	4.60567	4.67115e-26	6.14649e-24
108637478	LOC108637478	NC_030821.1:30507955-30715636	0	0.125783	-13.6213	5.42846e-26	7.11152e-24
102180943	GPR137C	NC_030817.1:89658741-89715537	0.207464	3.93479	-4.2815	5.93208e-26	7.73721e-24
102175295	RGS17	NC_030816.1:77185448-77286554	0.165945	4.93863	-4.87899	6.18813e-26	8.00098e-24
102186435	ATP13A5	NC_030808.1:73775765-73891961	2.87257	0.028126	6.51537	6.35109e-26	8.17614e-24
102189776	PLEKHA7	NC_030822.1:46663714-46884933	5.38572	0.48488	3.424	7.77888e-26	9.97105e-24
100861168	LOC100861168	NC_030808.1:3282709-3318088	12.1301	0	13.4918	7.8577e-26	1.00288e-23
102181992	LOC102181992	NC_030808.1:3968464-3969459	43.7852	0.0630107	9.25844	8.48772e-26	1.07867e-23
102185710	MYL7	NC_030811.1:43018388-43020852	0.0366867	15.9652	-8.71244	8.64781e-26	1.09433e-23
102177855	LOC102177855	NC_030832.1:894112-913078	28.4795	0.0309043	6.49706	9.72334e-26	1.22522e-23
102190961	ATP6AP1L	NC_030814.1:28188871-28347785	0.0863163	12.8194	-6.23491	1.09213e-25	1.37037e-23
102185926	TGFA	NC_030818.1:13737385-13849537	12.5505	0.697914	4.08947	1.61133e-25	2.01335e-23
102172162	GLDN	NC_030817.1:44154673-44212401	3.25707	0.125315	4.6558	2.05084e-25	2.55179e-23
102174905	EGR2	NC_030835.1:26653568-26660235	6.99644	0.075712	6.53848	2.87773e-25	3.55095e-23
102181872	IL36RN	NC_030818.1:46405195-46409813	13.0727	0.183023	6.12152	3.05126e-25	3.73409e-23
102181242	ABCG1	NC_030808.1:142067271-142132372	5.92357	0.436467	3.78935	3.15536e-25	3.84566e-23
102176590	A2ML1	NC_030812.1:100189712-100240472	0.0979367	9.23873	-6.61312	3.3376e-25	4.05116e-23
108638299	LOC108638299	NC_030826.1:40936867-40952329	21.1095	0.0396347	9.30589	4.5214e-25	5.46574e-23
102179888	TGM5	NC_030828.1:54504604-54535476	9.59611	0.010033	9.82854	5.58309e-25	6.72186e-23
102185134	CASQ2	NC_030810.1:92921357-92993207	1.90306	26.5414	-3.80352	6.63342e-25	7.95421e-23
102176903	PKIA	NC_030821.1:40222882-40325985	2.44227	28.8528	-3.62959	6.89678e-25	8.2368e-23
102178678	PADI1	NC_030809.1:771226-816327	16.5314	0.342029	5.50435	8.9876e-25	1.06909e-22
106501825	EGR3	NC_030815.1:69641343-69646812	10.8122	0.164765	6.01431	1.161e-24	1.37553e-22
106502413	FOXE1	NC_030815.1:62708347-62713251	5.9235	0.00489167	10.1667	1.22531e-24	1.44025e-22
102174762	LOC102174762	NC_030821.1:5152875-5170159	34.4416	1.48755	4.47684	1.32877e-24	1.5557e-22
102169797	MSX2	NC_030827.1:6511346-6517427	26.8385	1.25085	4.37095	1.41473e-24	1.64986e-22
102186157	ATP13A4	NC_030808.1:73623241-73749715	12.2938	1.62666	4.13224	1.4632e-24	1.69972e-22
108634456	LOC108634456	NW_017189517.1:44841206-45066303	0.13272	0	13.3816	2.88107e-24	3.33375e-22
102188072	LOC102188072	NC_030825.1:25412231-25413442	47.5539	0.621938	6.21333	3.08095e-24	3.55121e-22
102177329	LOC102177329	NC_030825.1:51538951-51555270	1.47394	0	13.4653	3.31836e-24	3.81009e-22
102183481	LOC102183481	NC_030833.1:42760053-42864155	2.75656	0.221121	3.60672	3.38756e-24	3.87459e-22
102181201	JUNB	NC_030814.1:98107928-98109770	69.1592	3.40631	4.31497	3.68647e-24	4.18429e-22
102181689	ALDH1A2	NC_030817.1:50839609-50957248	2.86964	0.253392	3.48228	3.70259e-24	4.1866e-22
102178512	KCNC2	NC_030812.1:4290412-4531032	0.0682103	1.46766	-4.28422	3.8032e-24	4.28407e-22
102174247	ACPP	NC_030808.1:136862034-136919140	8.48979	0.159988	5.61488	4.32324e-24	4.85149e-22
102189754	ANXA6	NC_030814.1:47999315-48048237	16.0873	134.141	-3.06181	4.73251e-24	5.2788e-22
102172220	PAX7	NC_030809.1:2023334-2132765	0.0401427	1.48747	-5.17785	4.73953e-24	5.2788e-22
102183936	MEST	NC_030811.1:25897166-25910016	13.0344	100.236	-2.93486	7.06868e-24	7.84359e-22
102172872	CPM	NC_030812.1:44265511-44340613	12.7854	0.937986	3.72605	7.5057e-24	8.29757e-22
102183511	ELL2	NC_030814.1:15292347-15367401	13.4379	1.66158	3.00566	7.63165e-24	8.40555e-22
102189066	RAB11FIP4	NC_030826.1:18157259-18261871	2.65593	0.211437	3.54984	8.28036e-24	9.0864e-22
100860807	KITLG	NC_030812.1:18044632-18151924	48.209	5.94379	3.00206	8.37822e-24	9.15999e-22
102181396	AQP9	NC_030817.1:51022717-51074079	11.3229	0.093614	6.8127	9.25596e-24	1.00826e-21
108638288	LOC108638288	NC_030826.1:40977881-41044066	15.2088	0.019794	9.23554	9.41538e-24	1.02188e-21
102173739	C7H5orf46	NC_030814.1:51323029-51337828	5.01107	0	13.4743	1.03231e-23	1.11632e-21
102168758	KLK10	NC_030825.1:58084362-58091972	83.8209	3.49601	4.44241	1.05808e-23	1.14004e-21
108638293	LOC108638293	NC_030826.1:41099586-41100714	19.0705	0	13.3236	1.14187e-23	1.22588e-21
102179932	CPZ	NC_030813.1:114960640-114983093	12.5462	1.05156	3.59098	1.16527e-23	1.2465e-21
102185449	LOC102185449	NC_030813.1:84458894-84563377	7.74349	0.0250223	8.93976	1.20993e-23	1.28964e-21
102188718	CNTN3	NC_030829.1:26962036-27365961	0.495962	2.6024	-3.15387	1.27671e-23	1.35595e-21
102185156	LOC102185156	NC_030836.1:46543100-46549844	6.31025	0.007044	9.779	1.44435e-23	1.52854e-21
102173780	LOC102173780	NC_030826.1:41163188-41165729	17.6148	0.0724553	7.75302	2.05783e-23	2.17007e-21
102181248	ABHD5	NC_030829.1:15361262-15478623	39.0076	3.61873	3.06792	2.33296e-23	2.45151e-21
102185989	MUM1L1	NW_017189517.1:39950252-39982979	1.41577	12.8209	-3.11815	2.50622e-23	2.62429e-21
102177245	GALNT16	NC_030817.1:21972282-22082043	3.65943	32.4167	-3.11542	2.55682e-23	2.66788e-21
108638297	LOC108638297	NC_030826.1:40923172-40923897	52.9839	0.13887	8.47504	2.69138e-23	2.79847e-21
102191361	CDH15	NC_030825.1:15663350-15682385	0.0967477	6.70952	-6.12017	3.06466e-23	3.1755e-21
108638286	LOC108638286	NC_030826.1:41125097-41126623	20.2301	0.006768	11.2005	3.32033e-23	3.42847e-21
102185669	COL19A1	NC_030821.1:90444741-90925295	0.165713	5.06529	-4.61168	3.51978e-23	3.62184e-21
108633191	LOC108633191	NC_030814.1:30263388-31018426	14.0154	1.66829	3.15822	4.3267e-23	4.43681e-21
108633215	LOC108633215	NW_017189516.1:21655548-21685901	2.76097	0.0485763	5.77319	4.39794e-23	4.49436e-21
102188951	LCN2	NC_030818.1:98324682-98329266	4.48391	0	13.2472	4.49013e-23	4.57286e-21
108635627	CRCT1	NC_030810.1:102365518-102369328	36.8341	0.0747683	9.49855	5.32398e-23	5.40356e-21
102188342	LYPD5	NC_030825.1:53068560-53073021	7.34945	0.0312173	7.74958	5.38797e-23	5.44992e-21
102180330	LOC102180330	NC_030821.1:37386749-37406098	1.81881	0.00176633	9.39265	5.41221e-23	5.45587e-21
102183523	HMCN2	NC_030818.1:100056966-100230921	1.51298	0.0660347	4.59838	5.44312e-23	5.46849e-21
102183739	SMPDL3B	NC_030809.1:10537421-10569127	2.56344	0.063397	5.28859	6.1648e-23	6.17269e-21
102182669	LOC102182669	NC_030812.1:27193491-27206059	6.14267	0.015507	8.55815	7.67709e-23	7.66112e-21
102182748	LOC102182748	NC_030810.1:72144103-72217838	21.5115	0.943119	3.69575	1.02718e-22	1.02161e-20
102184252	LOC102184252	NC_030818.1:20325314-20334522	12.444	0.374903	5.00709	1.09786e-22	1.08827e-20
102185571	LVRN	NC_030817.1:96299654-96370814	2.06995	28.9677	-3.76971	1.1709e-22	1.15682e-20
102178207	KRT39	NC_030826.1:40797169-40815646	14.4317	0.019915	9.72254	1.40633e-22	1.38482e-20
102184429	PCSK1	NC_030814.1:14805715-14858039	2.46409	0.0319037	6.27766	1.5598e-22	1.53087e-20
108636262	LOC108636262	NC_030813.1:16322601-16606979	0.0398303	4.67123	-3.95825	1.61838e-22	1.58314e-20
102178475	SCARB1	NC_030824.1:20181993-20275515	13.6197	1.72798	2.97772	1.81758e-22	1.77217e-20
102191086	COCH	NC_030828.1:40966834-40980533	14.6318	0.557517	4.62437	1.91357e-22	1.85966e-20
102171586	ARHGAP8	NC_030812.1:114253572-114307347	2.05814	0.0422297	5.51492	1.93317e-22	1.8726e-20
102190289	LIPM	NC_030833.1:40852829-40887487	20.902	0.061	8.2076	2.16525e-22	2.09059e-20
102174409	DGAT2	NC_030822.1:27720879-27753736	12.6633	1.56338	3.13234	2.55443e-22	2.45837e-20
102172944	CCDC141	NC_030809.1:118292855-118534639	0.40341	3.98808	-3.34102	2.56601e-22	2.46155e-20
102177189	MYO1D	NC_030826.1:16974893-17361982	7.64719	1.01887	2.97696	2.8183e-22	2.69488e-20
102177549	YOD1	NC_030823.1:4223503-4232637	38.3891	4.86738	2.98383	2.85292e-22	2.71923e-20
102187306	NIPAL1	NC_030813.1:67271236-67294478	13.7624	1.23555	3.43597	3.19557e-22	3.0361e-20
102168674	CHRNG	NC_030809.1:15552610-15558204	0.00582467	4.86358	-9.5373	3.86216e-22	3.65774e-20
102180161	DLK1	NC_030828.1:64899151-64907338	6.6502	69.4749	-3.38318	3.99233e-22	3.76901e-20
102171391	IFFO2	NC_030809.1:2296748-2347457	26.5897	3.4001	2.94245	4.18327e-22	3.93678e-20
102175936	DGAT2L6	NW_017189516.1:11403323-11425115	4.51988	0.071686	6.24415	5.83537e-22	5.47421e-20
102176005	TMC7	NC_030832.1:16787510-16841536	3.60507	0.308751	3.54769	5.90193e-22	5.51923e-20
102183712	CAPN8	NC_030823.1:25471786-25549769	2.65482	0.068286	5.22554	6.30026e-22	5.87326e-20
102177362	CES3	NC_030825.1:35924648-35937282	3.20083	0.003869	9.54041	6.7191e-22	6.24414e-20
102185401	LOC102185401	NC_030828.1:58459066-58471068	9.63248	0.405299	4.57369	7.02321e-22	6.50642e-20
102176956	SPINK7	NC_030814.1:50694012-50697927	6.36425	0	13.5839	7.05376e-22	6.51234e-20
102175738	CRTAC1	NC_030833.1:32445841-32597728	2.64265	0.105278	4.56606	7.07339e-22	6.51234e-20
102185629	ATG9B	NC_030811.1:6307622-6316498	5.61324	0.120102	5.50147	1.01041e-21	9.27397e-20
102178715	HOPX	NC_030813.1:72565134-72596801	64.7538	6.10974	3.41425	1.03353e-21	9.45698e-20
102175314	SULF1	NC_030821.1:48647362-48839748	1.23127	9.68729	-3.00569	1.09569e-21	9.99494e-20
102182192	SEMA3A	NC_030811.1:83720377-84277062	2.97806	20.5324	-2.86172	1.15107e-21	1.04681e-19
102176870	LOC102176870	NW_017189516.1:65472032-65493804	3.78821	0.108408	5.11547	1.27869e-21	1.15932e-19
102190104	VSTM4	NC_030835.1:2380016-2459503	5.49417	36.8192	-2.74246	1.3256e-21	1.1982e-19
102185937	TAGLN	NC_030822.1:54451507-54457041	87.6252	11.2794	2.94421	1.3442e-21	1.21133e-19
102182914	CRABP1	NC_030828.1:30346175-30353383	14.5745	161.454	-3.46328	1.50214e-21	1.34957e-19
102184712	CTXN3	NC_030814.1:84335342-84346181	0.108272	5.68966	-5.65078	1.52827e-21	1.36891e-19
102191166	LOC102191166	NC_030825.1:46179526-46279242	112.928	0.203005	8.94792	2.39224e-21	2.12995e-19
102170645	LOC102170645	NC_030830.1:32235038-32238639	15.6865	0.036838	8.64622	2.46857e-21	2.19135e-19
102190230	CDO1	NC_030817.1:96551561-96562831	4.53279	37.8013	-3.08863	2.73988e-21	2.42496e-19
102187371	PLAT	NC_030834.1:8543859-8567749	3.00724	28.9782	-3.26881	3.22683e-21	2.83904e-19
102170070	PPP2R1B	NC_030822.1:60285571-60320785	64.9394	9.77333	2.72096	5.00131e-21	4.38729e-19
108638285	LOC108638285	NC_030826.1:41082133-41083581	14.9461	0.00717067	10.6718	5.9542e-21	5.20783e-19
102190641	MYLK	NC_030808.1:67744847-67938216	22.028	3.68668	2.70126	6.68916e-21	5.8335e-19
102185525	LOC102185525	NC_030810.1:63747400-63827325	8.76164	0.372388	4.4594	6.72815e-21	5.85034e-19
102190637	IGF2BP1	NC_030826.1:37150509-37190735	0.067496	2.04177	-4.89513	7.61847e-21	6.60519e-19
102185052	ACSM3	NC_030832.1:18353141-18414542	4.84698	0.017581	8.07847	8.90341e-21	7.69679e-19
102180850	MCTP1	NC_030814.1:15969905-16527716	5.88407	0.529689	3.51463	9.98228e-21	8.60444e-19
102177921	DUSP14	NC_030826.1:13406143-13436084	31.5559	1.81797	4.1869	1.0745e-20	9.2351e-19
102190033	LAP3	NC_030813.1:37669083-37692999	104.367	13.1632	2.97551	1.15658e-20	9.88342e-19
102185781	KCNMB1	NC_030827.1:2333554-2349921	3.91	0.183825	4.39516	1.30611e-20	1.11292e-18
102178848	VAT1L	NC_030825.1:6232132-6402103	4.02388	0.557607	2.83992	1.54835e-20	1.31557e-18
100860792	HMGA2	NC_030812.1:47157650-47483494	0.23322	2.47368	-3.189	1.67589e-20	1.41988e-18
102175054	KRT36	NC_030826.1:41337903-41341948	10.4578	0.025607	8.49945	2.22172e-20	1.87698e-18
102189975	MPZL3	NC_030822.1:53381344-53422686	10.3959	1.49714	2.94805	2.37096e-20	1.99738e-18
102189736	HKDC1	NC_030835.1:20032731-20074727	1.77153	0.051453	4.94749	2.48363e-20	2.08639e-18
102169408	LOC102169408	NC_030824.1:1800665-1813110	3.8004	0.0923267	5.31253	2.55378e-20	2.13927e-18
102183746	DSC1	NC_030831.1:26274997-26310640	120.859	10.7754	3.43614	2.67562e-20	2.23505e-18
102184100	TNFAIP6	NC_030809.1:91438209-91456033	4.59999	37.2608	-3.01802	2.96699e-20	2.4715e-18
100861280	XDH	NC_030818.1:14029412-14097708	2.82282	0.00747367	8.59668	3.022e-20	2.51028e-18
102190225	CTSV	NC_030815.1:83341707-83347322	272.323	31.1415	3.03001	3.14156e-20	2.60233e-18
102171155	SV2C	NC_030817.1:93647209-93866174	0.98976	0.04032	4.53921	3.51894e-20	2.90684e-18
102190250	LOC102190250	NC_030824.1:1781227-1795261	3.17638	0.0202983	7.20199	5.94625e-20	4.89833e-18
102183017	FNDC5	NC_030809.1:14907902-14915966	1.37352	15.2481	-3.66228	6.36562e-20	5.2293e-18
102179253	VTCN1	NC_030810.1:94469699-94544985	6.48317	0.076844	6.08539	8.84077e-20	7.24261e-18
102181716	LOC102181716	NC_030826.1:29317461-29338520	1.88924	178.38	-6.58695	1.08463e-19	8.8612e-18
102190744	SFN	NC_030809.1:9631913-9633269	184.01	10.8558	4.02434	1.33472e-19	1.08745e-17
102191583	SORCS3	NC_030833.1:25839934-26541837	0.127927	0.911381	-2.82467	1.47387e-19	1.19754e-17
106504021	CTSD	NC_030836.1:50723504-50732855	83.4032	11.7625	2.81089	1.89681e-19	1.53699e-17
102171734	CDH8	NC_030825.1:30658421-31055814	0.0673447	1.15059	-3.96892	2.12474e-19	1.717e-17
102178102	CAPN12	NC_030825.1:49298647-49383172	6.65494	0.161616	4.83402	2.50897e-19	2.022e-17
102170978	LYSMD2	NC_030817.1:44534336-44566312	1.53672	14.2919	-3.19694	2.60948e-19	2.09166e-17
XLOC_077212	XLOC_077212	NC_030810.1:16047567-16072083	2.11811	0.0621663	5.0971	2.86699e-19	2.2919e-17
102189516	LOC102189516	NC_030825.1:65497752-65506678	0.0209887	3.33024	-7.11977	2.94748e-19	2.34992e-17
102179079	GALNT8	NC_030812.1:104320129-104356591	2.72341	0.213057	3.70315	3.07135e-19	2.44214e-17
102177334	CYFIP2	NC_030814.1:41492547-41632678	6.89633	0.834815	2.872	3.53163e-19	2.80063e-17
102179800	GAN	NC_030825.1:9282425-9330444	25.614	4.18912	2.63039	3.84171e-19	3.03037e-17
102170644	CCL20	NC_030809.1:19751440-19971104	1.34118	0.0164063	6.2845	4.009e-19	3.15396e-17
102169718	GPLD1	NC_030825.1:121318-178404	2.2937	0.10182	4.44431	4.0597e-19	3.18541e-17
102178542	ECHDC1	NC_030816.1:11218427-11275077	78.2621	8.34654	2.79752	4.14551e-19	3.24419e-17
102189774	NCALD	NC_030821.1:19473128-19816651	3.00266	16.7108	-2.50489	4.44347e-19	3.46824e-17
102180395	AIM1	NC_030816.1:30661179-30888606	41.6224	5.36197	2.92419	4.59611e-19	3.57799e-17
102172400	EPB41L3	NC_030831.1:39230750-39368550	3.40081	21.4217	-2.67484	4.97334e-19	3.86155e-17
102177866	ACSL1	NC_030834.1:30312404-30377968	28.3224	4.6015	2.61436	5.08298e-19	3.9364e-17
102176194	ADAM22	NC_030811.1:47899541-48134877	1.06442	14.3156	-3.70124	5.33389e-19	4.11998e-17
102177118	BEND5	NC_030810.1:23307563-23362749	2.75037	25.2594	-3.19245	5.62356e-19	4.33247e-17
108635597	LOR	NC_030810.1:102978703-102981242	9.81027	0.0200133	8.87999	5.68453e-19	4.36813e-17
100860863	ME1	NC_030816.1:10400508-10605347	18.7532	3.34732	2.49693	5.76092e-19	4.41542e-17
102172637	LECT1	NC_030819.1:75442396-75474434	0.708058	6.59905	-3.26988	5.80317e-19	4.43637e-17
102181213	PRDM1	NC_030816.1:31109823-31132643	14.6726	2.16118	2.78002	6.57667e-19	5.01479e-17
102191574	LIPG	NC_030831.1:49397175-49422345	3.47354	0.262819	3.69695	8.95207e-19	6.80861e-17
102172718	EPB41L4B	NC_030815.1:98488788-98631603	15.9219	1.68463	2.7701	1.07061e-18	8.12192e-17
102171465	TM4SF1	NC_030808.1:118374544-118389379	195.305	22.4263	3.0687	1.35498e-18	1.02011e-16
102180076	JUP	NC_030826.1:41606746-41632871	70.7695	10.7738	2.68798	1.4832e-18	1.11382e-16
102169064	EMILIN2	NC_030831.1:37455227-37514236	5.67819	35.6486	-2.64764	1.49195e-18	1.11757e-16
102173553	FBN2	NC_030814.1:84898738-85125051	13.1654	89.1254	-2.72581	1.60714e-18	1.20083e-16
102170518	BVES	NC_030816.1:32157045-32206736	0.600312	6.48518	-3.42014	1.66224e-18	1.23889e-16
102169564	SRPX2	NW_017189517.1:41674328-41716585	1.21584	11.5789	-3.2768	1.66882e-18	1.24068e-16
102174163	AGTR1	NC_030808.1:119056842-119109590	1.72192	11.1445	-2.70525	1.8792e-18	1.39361e-16
102182971	TGFBI	NC_030814.1:63024482-63057767	15.3286	92.2317	-2.5636	1.93178e-18	1.42903e-16
102186360	ANKRD35	NC_030810.1:99037623-99056119	5.07258	0.204253	4.36164	2.13699e-18	1.57692e-16
102188073	LOC102188073	NC_030825.1:25320319-25348147	3.01007	0.064774	5.45956	2.1581e-18	1.58855e-16
102179571	DIO2	NC_030817.1:11505148-11623676	3.47206	0.043682	6.33289	2.25396e-18	1.65502e-16
102179357	SPTBN2	NC_030836.1:45099488-45140461	25.1316	2.56819	3.20443	2.86495e-18	2.08891e-16
102184109	MOCOS	NC_030831.1:21193232-21251200	2.66228	0.301503	3.11	2.86594e-18	2.08891e-16
102187087	ADGRF2	NC_030830.1:28140224-28178495	3.06895	0.028449	6.6661	3.11701e-18	2.26635e-16
102180260	LIPH	NC_030808.1:81306265-81358801	3.27212	0.227346	3.80339	3.17639e-18	2.30389e-16
102169921	SERINC2	NC_030809.1:13706486-13725679	21.8559	1.93197	3.59808	3.23805e-18	2.3429e-16
102183911	MAP3K7CL	NC_030808.1:5371273-5417874	2.22443	18.2232	-3.03982	3.32555e-18	2.40037e-16
102176332	HDC	NC_030817.1:43152035-43174053	1.60965	0.0325807	5.57929	3.63269e-18	2.61571e-16
102172779	CAP2	NC_030830.1:10362305-10511512	2.23702	13.9144	-2.63386	3.71087e-18	2.66555e-16
102185257	SLC10A6	NC_030813.1:102162855-102246254	1.27691	0.154388	3.98441	3.82076e-18	2.73787e-16
106501759	DNAH11	NC_030811.1:89875100-90230064	0.152561	1.71755	-3.47302	4.23111e-18	3.02463e-16
102168404	LOC102168404	NC_030810.1:103100802-103105601	9.03904	0.0167027	8.51654	4.47546e-18	3.19163e-16
102190738	SLC24A4	NC_030828.1:56485141-56672923	0.147648	6.99535	-5.35381	4.86129e-18	3.45849e-16
106502495	AFDN	NC_030816.1:89718013-89841260	21.4153	3.55257	2.48345	5.03326e-18	3.5723e-16
102169447	ELN	NC_030832.1:33024230-33111413	75.2143	12.1318	2.6321	5.4269e-18	3.84251e-16
102191408	CSDC2	NC_030812.1:111570909-111585341	9.74583	1.01183	3.28392	5.53394e-18	3.90898e-16
102176966	ACTN1	NC_030817.1:22375852-22471926	23.6267	4.08437	2.54401	5.8222e-18	4.10286e-16
102182717	HSPB8	NC_030824.1:15082189-15095211	37.2769	6.27042	2.5677	6.21678e-18	4.37056e-16
102190080	ENTPD3	NC_030829.1:13088515-13122252	3.59215	0.238056	3.81445	6.91347e-18	4.84889e-16
102170443	TRIM55	NC_030821.1:51587462-51646001	0.386919	8.04037	-4.2565	6.97411e-18	4.87991e-16
102172412	RET	NC_030835.1:32003322-32057223	9.10912	0.669206	3.82646	8.27099e-18	5.77378e-16
102168763	MYL4	NC_030826.1:45913346-45925961	3.45984	230.303	-6.10269	8.76381e-18	6.10347e-16
102181156	ABCC3	NC_030826.1:35689362-35737963	3.80606	0.402478	3.21318	9.10857e-18	6.32875e-16
102183261	CCDC155	NC_030825.1:56865891-56890316	4.54637	0.443671	3.70672	9.39121e-18	6.50993e-16
102185162	COL25A1	NC_030813.1:16323166-16837359	0.11085	4.45157	-4.76673	1.03653e-17	7.16843e-16
108638100	LOC108638100	NC_030825.1:65529741-65540357	0.043009	3.08249	-6.13603	1.07982e-17	7.45053e-16
102168984	TNMD	NW_017189517.1:41716825-41736052	1.71371	17.1978	-3.39416	1.11836e-17	7.69859e-16
102185845	REEP1	NC_030818.1:48123637-48260256	2.04318	10.2733	-2.56988	1.16407e-17	7.99475e-16
102179528	FAM46B	NC_030809.1:9752783-9760287	22.1576	1.13402	4.21135	1.29396e-17	8.86629e-16
106503204	LOC106503204	NC_030826.1:41011374-41029451	4.88473	0.0160137	8.1337	1.49248e-17	1.01986e-15
102178371	DACH1	NC_030819.1:39868313-40333750	11.4779	1.71024	2.84253	1.49525e-17	1.01986e-15
102178853	LOC102178853	NC_030826.1:26501052-26541957	8.78754	0.510864	4.33721	1.52656e-17	1.03883e-15
102172231	CTH	NC_030810.1:46110115-46133493	12.3223	1.40747	3.07323	1.63878e-17	1.11265e-15
102179350	DENND2A	NC_030811.1:16438024-16536257	4.99653	31.4718	-2.64139	1.67603e-17	1.13535e-15
102179745	GABRE	NW_017189518.1:929365-946675	2.76341	17.1539	-2.62027	1.68262e-17	1.13722e-15
102170524	TMOD2	NC_030817.1:44557009-44629915	1.60693	14.9784	-3.16244	2.00789e-17	1.35398e-15
102184264	MAL2	NC_030821.1:37054242-37089919	25.1333	2.29368	3.36316	2.1491e-17	1.44593e-15
102171878	MAP7	NC_030816.1:61470612-61651960	11.1492	1.60903	2.6692	2.21569e-17	1.48737e-15
102190781	KCTD16	NC_030814.1:54894912-55203950	0.0685693	1.52193	-4.37733	2.40443e-17	1.61043e-15
102172698	PRR32	NW_017189517.1:21603450-21605514	0.0336487	9.35457	-7.91665	2.83732e-17	1.8961e-15
102185739	LOC102185739	NC_030833.1:35493175-35526855	3.2069	0.117762	4.67289	2.93923e-17	1.9598e-15
102178311	LOC102178311	NC_030808.1:148247648-148252459	2.86978	0	12.6809	3.04186e-17	2.02369e-15
102181681	KLF9	NC_030815.1:46351058-46393471	7.12147	0.767301	3.21396	3.31821e-17	2.20261e-15
102190459	ST6GALNAC2	NC_030826.1:54395812-54413851	8.89323	0.997051	3.04807	3.46179e-17	2.2928e-15
102173524	C25H16orf45	NC_030832.1:13735033-13881095	0.352217	2.68338	-2.91526	3.6833e-17	2.43409e-15
102180706	DIO3	NC_030828.1:65752268-65754213	8.61816	0.0175507	8.8546	3.73798e-17	2.46475e-15
102174897	LOC102174897	NC_030810.1:21705625-21756805	9.97454	0.0131537	9.39088	3.81749e-17	2.5116e-15
108636735	LOC108636735	NC_030808.1:3536132-3536729	86.4282	0.238556	8.36395	3.8842e-17	2.54985e-15
102172522	B4GALNT3	NC_030812.1:106269633-106367367	4.97166	0.488512	3.29117	3.95675e-17	2.59176e-15
102171962	FRMPD4	NW_017189516.1:57449809-57785719	0.060199	0.983035	-3.71202	4.00161e-17	2.61538e-15
102190751	ABHD3	NC_030831.1:34879919-34939679	6.0015	0.972074	2.64728	4.1463e-17	2.70401e-15
102173115	IL34	NC_030825.1:2761437-2822119	2.47997	0.222302	3.39948	4.35029e-17	2.83083e-15
102188184	DDAH1	NC_030810.1:62427269-62581565	0.647007	5.96096	-3.14803	4.52611e-17	2.93881e-15
102186703	LOC102186703	NC_030821.1:58634911-58650998	96.8447	6.36322	3.86609	5.08313e-17	3.27912e-15
102185858	ADCY7	NC_030825.1:18597020-18644819	5.73159	0.926392	2.6188	5.08331e-17	3.27912e-15
108633226	PKP3	NC_030836.1:46010418-46015001	35.6997	2.30174	3.88544	5.19012e-17	3.34078e-15
100860854	ASL	NC_030832.1:27832738-27841776	12.0838	0.897662	3.70135	7.42873e-17	4.77139e-15
102170382	EFHD1	NC_030810.1:8371630-8415681	17.9262	2.62684	2.78626	9.21504e-17	5.89327e-15
102178008	KLK5	NC_030825.1:58029995-58040501	6.84463	0.0126603	9.17783	9.60831e-17	6.13158e-15
102187662	ARAP2	NC_030813.1:55966502-56308762	24.9964	2.91898	3.04377	9.75417e-17	6.21134e-15
102171174	MMP27	NC_030822.1:76493415-76520935	5.22141	0.264897	4.22919	1.00599e-16	6.39235e-15
102169225	EPHB1	NC_030808.1:133660117-134114039	1.73059	0.306495	2.47965	1.15253e-16	7.3079e-15
102188950	GPX2	NC_030817.1:26053403-26077719	5.62391	0.0515773	5.76598	1.16386e-16	7.36403e-15
102189519	ALDH3A2	NC_030826.1:33590781-33606216	29.5119	5.18825	2.52066	1.17107e-16	7.39389e-15
102168493	SSFA2	NC_030809.1:121652830-121692646	24.6348	4.65635	2.37295	1.22399e-16	7.71166e-15
102174119	SLC39A14	NC_030815.1:69335236-69386159	13.4725	2.34538	2.51796	1.36921e-16	8.60839e-15
102184479	PLCD1	NC_030829.1:11337411-11359212	23.8302	3.84873	2.61288	1.47126e-16	9.23043e-15
102186733	CELSR2	NC_030810.1:86379833-86405512	6.13183	0.753213	2.98643	1.534e-16	9.60384e-15
102179409	KLK11	NC_030825.1:58093460-58098321	15.5452	0.401014	5.06243	1.61717e-16	1.01032e-14
102185261	TNNT2	NC_030823.1:79337366-79348775	0.138515	8.63479	-5.92679	1.71588e-16	1.0675e-14
102177667	CCDC85C	NC_030828.1:63811030-63889034	6.65074	1.02203	2.67641	1.74349e-16	1.08242e-14
102169210	DCHS2	NC_030824.1:67515393-67864477	0.203468	1.80609	-3.3534	2.08027e-16	1.28881e-14
100861024	CRYM	NC_030832.1:18923736-18947679	6.42599	0.734191	3.09121	2.26068e-16	1.39767e-14
102168944	BNC1	NC_030828.1:24191923-24220410	9.07945	1.02222	3.09459	2.56551e-16	1.58285e-14
102173676	FMO2	NC_030823.1:37286455-37330116	19.59	1.34621	3.78484	3.00488e-16	1.84626e-14
102177851	RGS4	NC_030810.1:113876670-113883784	2.16531	27.6881	-3.57021	3.11196e-16	1.90812e-14
102185569	NREP	NC_030817.1:99043911-99077196	40.7662	201.283	-2.31091	3.17938e-16	1.94544e-14
102185490	NOS1	NC_030824.1:13325539-13516698	0.726201	0.0765663	3.22078	3.40918e-16	2.07906e-14
102173173	FGFBP1	NC_030813.1:111397069-111400128	19.5946	0.774939	4.61367	3.41173e-16	2.07906e-14
108636055	EMP1	NC_030812.1:95264548-95286194	260.683	47.5804	2.42864	3.61865e-16	2.20064e-14
102187173	DNASE1L3	NC_030829.1:43036499-43056926	0.608969	0	12.5056	3.75594e-16	2.27948e-14
102182197	LOC102182197	NC_030811.1:14091915-14098524	4.17312	0	13.6671	3.79452e-16	2.2982e-14
102189708	TNS4	NC_030826.1:40344568-40368385	8.05217	0.0270343	8.04953	3.83751e-16	2.31951e-14
100861245	PLIN2	NC_030815.1:24993362-25008062	63.067	10.5183	2.64657	3.8906e-16	2.34683e-14
102177853	EFNA3	NC_030810.1:104612092-104621527	10.8281	0.968221	3.456	3.93067e-16	2.3662e-14
102176225	CDHR2	NC_030814.1:72535109-72580771	2.30114	0.089041	4.56757	4.1179e-16	2.4739e-14
102170796	MYO16	NC_030819.1:1985596-2514686	0.0426477	0.915578	-4.41499	4.49091e-16	2.69255e-14
102185011	SDC1	NC_030818.1:78349821-78374106	75.9861	12.7178	2.54235	4.58594e-16	2.744e-14
102186125	LGALS3	NC_030817.1:35592162-35610850	148.851	18.4377	2.96304	4.80384e-16	2.86861e-14
102175231	AADACL3	NC_030823.1:53262411-53291382	2.30686	0.124842	4.17392	5.17034e-16	3.08127e-14
108637647	LOC108637647	NC_030822.1:3995909-4038634	3.68831	0.006135	9.25141	5.25875e-16	3.1277e-14
102186564	NRK	NW_017189517.1:39653229-39778749	10.8222	74.2656	-2.75591	5.29754e-16	3.14448e-14
102168313	FCER1A	NC_030810.1:109486151-109492094	6.32098	0.0960417	6.03474	5.41486e-16	3.20771e-14
102173878	DEDD2	NC_030825.1:51942730-51958187	7.66687	0.818067	3.20759	5.63376e-16	3.33075e-14
102169762	HMGCR	NC_030817.1:94469555-94491458	81.082	16.0526	2.3273	5.74765e-16	3.39134e-14
106504042	CAMSAP3	NC_030814.1:96313854-96330233	6.71285	0.345959	4.1883	6.35185e-16	3.74042e-14
102173813	TMEM26	NC_030835.1:28220110-28331888	3.16075	19.7136	-2.62787	6.42036e-16	3.77329e-14
102182338	NCCRP1	NC_030825.1:49800973-49804830	3.1522	0	12.5146	6.56452e-16	3.85041e-14
102176585	MAT1A	NC_030835.1:10155773-10172863	6.3996	0.192156	4.95129	6.90617e-16	4.04283e-14
102182704	EMILIN3	NC_030820.1:69553350-69559361	3.38265	24.5746	-2.8843	6.96061e-16	4.06669e-14
102185446	ETNPPL	NC_030813.1:16875538-16894799	1.97102	0.00902833	6.89301	7.41642e-16	4.3245e-14
102189543	EPHA10	NC_030810.1:12615370-12659007	0.014799	0.778213	-5.70263	8.0894e-16	4.69849e-14
102180552	ANXA9	NC_030810.1:100378166-100388277	9.1404	0.285393	4.8977	8.7496e-16	5.06335e-14
102185928	GRHL1	NC_030818.1:87187116-87251983	32.1627	4.1417	2.93343	8.75164e-16	5.06335e-14
102188274	S100A1	NC_030810.1:103397416-103401964	17.1968	0.557975	5.13546	8.90337e-16	5.14113e-14
108634245	CDKN1C	NC_030836.1:49752538-49755070	10.5772	66.0563	-2.65857	9.11998e-16	5.25601e-14
102188801	GAP43	NC_030808.1:60044530-60195449	0.465003	5.6565	-3.66044	9.649e-16	5.55014e-14
102178573	SH3BGR	NC_030808.1:139129141-139217161	2.00993	14.6261	-2.88357	9.80434e-16	5.6286e-14
102178892	DAPP1	NC_030813.1:25061424-25117361	3.65793	0.358487	3.24718	9.86334e-16	5.65156e-14
102171633	MS4A2	NC_030822.1:361337-374942	2.87911	0.0219587	6.91258	1.19146e-15	6.78978e-14
102181506	TMEM178A	NC_030818.1:21826600-21885740	0.287475	3.99705	-3.70615	1.19183e-15	6.78978e-14
102177576	RGS5	NC_030810.1:113948304-114006022	16.1179	3.30176	2.27749	1.27682e-15	7.26004e-14
102191250	SHISA2	NC_030819.1:53382645-53388308	51.3233	6.66476	2.91957	1.31113e-15	7.44091e-14
102189446	PNPLA1	NC_030830.1:38485371-38538192	4.14138	0.251304	3.88378	1.42212e-15	8.0554e-14
102178337	GCAT	NC_030812.1:108544428-108551149	9.94127	0.806996	3.59349	1.46813e-15	8.30026e-14
102180530	KLK13	NC_030825.1:58109370-58122096	1.76489	0.0110887	8.74675	1.51981e-15	8.57609e-14
108634363	LOC108634363	NW_017189516.1:64098932-64117140	2.24871	0	13.6653	1.54038e-15	8.6757e-14
102181552	LOC102181552	NC_030831.1:62260091-62276740	8.45521	0.355306	4.48557	1.58865e-15	8.9307e-14
102187168	BCHE	NC_030808.1:101031428-101110937	2.0047	11.3734	-2.45382	1.59463e-15	8.9474e-14
102173712	SFRP5	NC_030833.1:32696012-32700886	9.05909	0.221926	5.26263	1.60851e-15	9.00824e-14
102173681	GPT2	NC_030825.1:21939858-21972642	22.0992	4.40754	2.31143	1.67741e-15	9.37646e-14
108635030	LOC108635030	NW_017198811.1:6313-29412	0.581653	0	12.6313	1.87687e-15	1.04717e-13
102187010	SCUBE3	NC_030830.1:39484757-39518277	2.7067	0.210895	3.70142	1.95041e-15	1.08617e-13
102180405	CUBN	NC_030820.1:30617841-30973740	0.525835	4.38789	-3.47204	2.0823e-15	1.15745e-13
102184361	TRPC3	NC_030824.1:35301504-35376657	0.0624187	1.50632	-4.38325	2.18792e-15	1.21389e-13
102185946	ATP2C2	NC_030825.1:12000229-12082986	5.96669	0.75955	2.96669	2.19607e-15	1.21614e-13
102183905	SULT2B1	NC_030825.1:56239547-56275810	7.52992	0.322932	4.46379	2.25228e-15	1.24495e-13
102184501	GAS2	NC_030836.1:21416449-21556322	0.504514	4.23631	-3.04494	2.34601e-15	1.29435e-13
102179218	FIBIN	NC_030822.1:25241630-25243742	4.09554	38.8167	-3.27897	2.38688e-15	1.31447e-13
102186501	TRIM29	NC_030822.1:51651270-51678115	81.3169	10.0733	2.92883	2.48187e-15	1.36319e-13
102171246	SCG3	NC_030817.1:44492039-44529623	1.21454	7.05666	-2.53488	2.48454e-15	1.36319e-13
102180838	PDK3	NW_017189516.1:45589783-45680102	8.61603	1.61932	2.47223	2.52201e-15	1.3812e-13
102177603	POF1B	NW_017189516.1:4633984-4761723	30.0747	3.02524	3.32665	2.77985e-15	1.51962e-13
102182451	SLC40A1	NC_030809.1:129717867-129740162	65.4547	13.5538	2.25838	3.28679e-15	1.79344e-13
102175043	CA3	NC_030821.1:5125572-5136572	0.635621	38.6028	-5.94989	3.40813e-15	1.85624e-13
102191242	GJA1	NC_030816.1:16975778-16988938	753.716	118.02	2.63017	3.91417e-15	2.12796e-13
102184211	LOC102184211	NC_030831.1:26328026-26366009	40.1384	3.77538	3.33874	3.95188e-15	2.14454e-13
102188053	IL1RL2	NC_030818.1:6905219-6932652	5.87557	0.380001	3.8243	3.96266e-15	2.14648e-13
102173157	TACC2	NC_030833.1:9880455-10087315	12.8179	2.64081	2.39617	4.19206e-15	2.26661e-13
102187093	CRNN	NC_030810.1:102263305-102269716	11.721	0.219651	5.62324	4.53363e-15	2.44664e-13
102173397	LGALSL	NC_030818.1:62590848-62601378	63.0578	10.5741	2.4864	4.54149e-15	2.44664e-13
102174569	CCL27	NC_030815.1:75852804-75854562	11.2846	0.114272	6.57948	4.60812e-15	2.47805e-13
102178661	ZNF750	NC_030826.1:49362516-49470436	8.50324	1.05192	3.00468	4.64055e-15	2.49099e-13
102179102	MEGF9	NC_030815.1:109736740-109817883	44.1081	8.24088	2.38099	4.67424e-15	2.50455e-13
102181017	LOC102181017	NW_017190140.1:80194-116932	0.711095	4.97669	-2.76834	4.69646e-15	2.51193e-13
102169882	DCT	NC_030819.1:17065004-17104745	3.39327	0.173816	4.20362	4.95202e-15	2.64386e-13
102168670	PLA2R1	NC_030809.1:99763166-99888468	11.148	2.15605	2.33669	5.13259e-15	2.73536e-13
102172895	CDKN2B	NC_030815.1:22128896-22133958	16.2025	0.746863	4.36407	5.2601e-15	2.7983e-13
102179408	CCER2	NC_030825.1:49514933-49519040	6.4143	104.015	-4.12126	5.41823e-15	2.87727e-13
106502953	CASZ1	NC_030823.1:41300131-41455846	11.5043	1.91208	2.66933	5.96529e-15	3.16214e-13
102188901	SPSB4	NC_030808.1:127352012-127441764	0.218608	1.67388	-2.92569	6.09233e-15	3.22373e-13
102190008	SMAD7	NC_030831.1:48805330-48834225	7.7607	1.37104	2.49304	6.81526e-15	3.59986e-13
102173010	RDH12	NC_030817.1:23559164-23567916	26.4502	1.50773	4.0613	7.18316e-15	3.78746e-13
102188757	CDS1	NC_030813.1:99848095-99924548	22.0422	1.96196	3.18963	7.22856e-15	3.80465e-13
102172413	LGR5	NC_030812.1:829657-1029472	21.6662	4.67677	2.2082	7.29936e-15	3.83513e-13
102182247	WFDC1	NC_030825.1:11951833-11978108	24.4342	4.25379	2.48644	7.54301e-15	3.94919e-13
102174196	BCAT1	NC_030812.1:83627662-83796055	2.09448	15.4118	-2.84191	7.79723e-15	4.07511e-13
102182820	NETO2	NC_030825.1:21734558-21802531	0.499726	6.66293	-3.66157	7.93964e-15	4.14226e-13
102174784	PLCL1	NC_030809.1:49264011-49640328	0.983232	6.67523	-2.73529	8.66789e-15	4.50639e-13
102181806	SBSN	NC_030825.1:47011765-47032197	38.4927	3.22344	2.8281	8.92334e-15	4.62304e-13
102180903	AIM1L	NC_030809.1:9170186-9200248	5.6385	0.574229	3.23556	9.02496e-15	4.66755e-13
100861395	MYOG	NC_030823.1:191048-193257	0.263704	34.5139	-7.07939	9.32192e-15	4.81277e-13
102184503	SDR9C7	NC_030812.1:55922055-55931708	3.63007	0.0216737	7.41238	9.51272e-15	4.90276e-13
102181232	TNNT1	NC_030825.1:64032808-64044713	3.70372	34.0219	-3.25888	1.00909e-14	5.19174e-13
102171404	ATP6V0A4	NC_030811.1:17970995-18018107	3.98729	0.0133237	8.10674	1.08974e-14	5.59703e-13
102173008	CHAC1	NC_030817.1:66573236-66589333	11.0346	0.376145	4.91332	1.1084e-14	5.68304e-13
102186807	TCL1B	NC_030828.1:59851828-59885709	0.455315	0	12.7086	1.13717e-14	5.82053e-13
102176342	FAM83C	NC_030820.1:64125499-64132641	11.9697	0.909668	3.66436	1.14937e-14	5.87282e-13
102187188	GGCT	NC_030811.1:54429820-54455108	25.2915	2.84754	3.11006	1.19436e-14	6.09225e-13
108636431	LOC108636431	NC_030808.1:141452517-141453222	24.8686	0.0175293	9.84422	1.21121e-14	6.16761e-13
102179198	TNC	NC_030815.1:103912121-104013697	3.93669	37.3741	-3.3213	1.29562e-14	6.58619e-13
100861184	LOC100861184	NC_030826.1:41129882-41130548	24.5946	0.0163713	10.2939	1.3336e-14	6.76767e-13
102169814	RNF19B	NC_030809.1:14986409-15009043	11.5231	2.19504	2.38871	1.37659e-14	6.96208e-13
102187402	LOC102187402	NC_030814.1:31225359-31313719	0.0447103	1.3319	-4.90591	1.42761e-14	7.20786e-13
102187237	SLC7A1	NC_030819.1:55715390-55777144	13.2582	2.41103	2.42764	1.56872e-14	7.9069e-13
102170162	DNAJC5B	NC_030821.1:51653815-51752661	0.13729	0	12.6217	1.61543e-14	8.12853e-13
102175311	LOC102175311	NC_030820.1:42490901-42491758	113.88	8.67563	3.64718	1.73535e-14	8.71718e-13
102178767	LOC102178767	NC_030826.1:40963558-40964592	11.3681	0.00499267	10.5943	1.78697e-14	8.94628e-13
102179491	ITGBL1	NC_030819.1:8167683-8399093	2.25382	0.294666	2.9231	1.83974e-14	9.19501e-13
102174450	MYOM1	NC_030831.1:37636197-37755415	0.539561	11.9912	-4.48789	1.84454e-14	9.20352e-13
102175595	LYNX1	NC_030821.1:80399933-80405878	15.4485	2.13194	2.91945	2.06719e-14	1.02972e-12
102170301	BARX2	NC_030836.1:31929742-32010296	4.78408	1.53659	2.72819	2.09643e-14	1.04254e-12
102189910	LRRN1	NC_030829.1:22307552-22408961	0.398758	6.09708	-3.8907	2.22453e-14	1.10439e-12
102177439	SNAP91	NC_030816.1:10750351-10921006	0.209875	3.6957	-3.90973	2.34467e-14	1.1621e-12
102177846	LOC102177846	NC_030809.1:28609593-28613385	88.3649	13.9366	2.62578	2.4612e-14	1.21782e-12
102176619	KLHL1	NC_030819.1:41930010-42492298	0.0768497	0.494595	-2.68136	2.78301e-14	1.37477e-12
102172352	JAKMIP2	NC_030814.1:51390320-51654327	0.114526	0.936981	-2.87603	2.85589e-14	1.40843e-12
102187815	ATP2B2	NC_030829.1:54356621-54735433	0.155183	0.0126867	3.58394	2.91704e-14	1.43621e-12
102180194	LOC102180194	NC_030836.1:41027662-41030442	8.12085	0.0244233	8.36508	2.94526e-14	1.4477e-12
102173625	PTGFR	NC_030810.1:55017394-55081969	3.01361	0.440499	2.77418	3.00725e-14	1.47574e-12
102177304	ACSL5	NC_030833.1:19045642-19105071	21.6564	3.59421	2.59592	3.08284e-14	1.51034e-12
102171818	SP6	NC_030826.1:38241034-38247018	11.8305	0.499788	4.48994	3.09555e-14	1.51407e-12
102184810	PTK2B	NC_030815.1:74212074-74350048	4.26172	0.352221	3.56799	3.17723e-14	1.55147e-12
102184230	DCX	NW_017189517.1:32724034-32771469	0.188836	3.96753	-4.59108	3.20439e-14	1.56217e-12
102182737	TMEM54	NC_030809.1:14939672-14946392	14.5155	1.1843	3.56478	3.28737e-14	1.6e-12
102181430	SPNS2	NC_030826.1:24790938-24828698	7.66058	1.31276	2.5111	3.38661e-14	1.6456e-12
102178515	LOC102178515	NC_030812.1:25823957-25862044	0.650569	0.003106	7.11871	3.46375e-14	1.68034e-12
102179446	CFTR	NC_030811.1:69349724-69535536	0.40658	2.23571	-2.43936	3.6039e-14	1.74549e-12
102183675	GABRG1	NC_030813.1:65127653-65214852	0.152539	1.35186	-3.10138	3.81266e-14	1.84359e-12
102178781	IMPA2	NC_030831.1:43116272-43140081	9.08647	1.63394	2.51981	3.93532e-14	1.89981e-12
102190575	ANKRD22	NC_030833.1:40821243-40851286	16.8667	1.13758	3.81352	3.95346e-14	1.90548e-12
102178401	COL6A6	NC_030808.1:151475673-151649851	2.51622	19.3808	-3.03872	4.04922e-14	1.94848e-12
102170561	SLC6A6	NC_030829.1:57729666-57811463	4.03162	0.830846	2.25479	4.21679e-14	2.02583e-12
102185947	LSR	NC_030825.1:46793111-46808478	7.4409	0.915134	2.99451	4.23796e-14	2.03272e-12
102177002	NIM1K	NC_030827.1:31445304-31521695	1.33506	0.116324	3.50335	4.41298e-14	2.11325e-12
102183273	CKMT1A	NC_030828.1:54833208-54839470	16.4707	0.770954	4.30029	4.60506e-14	2.20169e-12
102176386	GPAM	NC_030833.1:19247024-19317263	17.6276	3.34872	2.37963	4.72895e-14	2.2573e-12
102184809	GLIPR2	NC_030815.1:60112400-60131873	14.8399	65.3862	-2.14844	4.83323e-14	2.29683e-12
102173150	BAIAP2L1	NC_030832.1:38530654-38607511	7.21563	1.02494	2.76315	4.83494e-14	2.29683e-12
102181695	ITGA8	NC_030820.1:29389711-29586203	5.05693	1.06623	2.25384	5.08443e-14	2.4115e-12
102177982	TGM1	NC_030817.1:80514652-80529096	8.49413	0.599693	3.74867	5.40448e-14	2.55921e-12
102186571	CORIN	NC_030813.1:66835282-67137987	0.599179	2.57414	-2.32161	5.82838e-14	2.75118e-12
102182142	UCHL3	NC_030819.1:35749080-35801922	40.3667	8.65111	2.14409	5.84819e-14	2.75616e-12
102190030	LPCAT3	NC_030812.1:102380748-102414319	19.6029	3.45388	2.48251	6.07696e-14	2.85944e-12
102185935	ESRP1	NC_030821.1:12523598-12598591	36.5004	5.90915	2.59628	6.15099e-14	2.8897e-12
102180604	EMILIN1	NC_030818.1:72272413-72280424	6.7507	35.4558	-2.38086	6.23283e-14	2.92353e-12
100861194	LTF	NC_030829.1:52976995-53007415	0.322954	0	12.1674	6.28583e-14	2.94375e-12
102180339	LOC102180339	NC_030825.1:49415115-49417364	437.112	40.1199	3.38264	6.35343e-14	2.97073e-12
102184383	RAPGEF4	NC_030809.1:112355955-112692952	6.23982	0.975945	3.2151	6.59178e-14	3.07733e-12
102179546	LRRTM3	NC_030835.1:22030210-22228324	0.154702	0.690625	-3.51152	6.65362e-14	3.10134e-12
102172157	AKAP12	NC_030816.1:75595811-75706630	11.3302	52.5209	-2.19349	6.83735e-14	3.18199e-12
102186601	IL1R2	NC_030818.1:6611732-6648492	2.84975	0.0542263	5.60774	6.87075e-14	3.18818e-12
102173012	MALL	NC_030818.1:1700943-1733918	20.1629	2.26524	3.09243	6.8721e-14	3.18818e-12
102189175	RAP1GAP	NC_030809.1:4793049-4862951	1.5804	0.153382	3.29083	7.02185e-14	3.25258e-12
102177024	MYL10	NC_030832.1:36010135-36101960	1.46759	0	12.2276	7.60103e-14	3.51539e-12
102177264	C16H1orf116	NC_030823.1:4189638-4201745	8.90776	0.881224	3.23524	7.79892e-14	3.60131e-12
102187200	ARHGAP36	NW_017212090.1:1606-8800	0.177198	21.6341	-6.95834	7.98719e-14	3.68253e-12
102178874	AGL	NC_030810.1:77094586-77177869	3.65935	17.1773	-2.21257	8.05735e-14	3.70913e-12
102181229	TNN	NC_030823.1:54831011-54903426	1.10274	0.00725967	7.32539	8.31985e-14	3.82404e-12
102184018	LOC102184018	NC_030831.1:380548-409447	8.46278	1.5253	2.63438	8.43543e-14	3.87119e-12
102191212	PRPH	NC_030812.1:30175068-30178871	9.81543	0.35998	4.70647	8.53336e-14	3.91009e-12
102183327	NKAIN2	NC_030816.1:13605925-14790662	0.12505	1.25043	-3.31353	8.74412e-14	4.0005e-12
102184884	SLC41A2	NC_030812.1:67055048-67201792	9.17342	2.09014	2.11163	9.06925e-14	4.14288e-12
102173944	BMP8B	NC_030810.1:14468753-14519264	2.97015	0.113216	5.17419	1.02023e-13	4.65329e-12
102190334	GGH	NC_030821.1:54057749-54089939	18.1105	3.98937	2.28595	1.02594e-13	4.67219e-12
102170620	MMP1	NC_030822.1:76620137-76629210	7.45591	0.176882	5.2711	1.03595e-13	4.71055e-12
102184072	SPTLC3	NC_030820.1:6397270-6538284	16.7534	2.8744	2.49234	1.04345e-13	4.73744e-12
108637536	LOC108637536	NC_030821.1:80419097-80434622	3.05168	0	11.9942	1.06525e-13	4.82169e-12
102187232	SRD5A2	NC_030818.1:14166235-14215772	0.30217	0	12.0291	1.12399e-13	5.07981e-12
102179696	KLK12	NC_030825.1:58099253-58107207	18.0041	0.089298	7.55984	1.25082e-13	5.64442e-12
102177505	TMEM35A	NW_017189517.1:40404062-40419566	0.766424	9.22447	-3.59444	1.31709e-13	5.92549e-12
102186015	FBP1	NC_030815.1:80853264-80884498	9.50215	1.02704	3.13688	1.3506e-13	6.06709e-12
102182515	VIM	NC_030820.1:31010647-31018674	205.99	887.885	-2.09174	1.35459e-13	6.07583e-12
102169421	HSPB3	NC_030827.1:24689781-24700033	0.484549	13.3033	-4.82736	1.45495e-13	6.51615e-12
102177443	SLC8A3	NC_030817.1:21197399-21359267	0.359829	2.29029	-2.66272	1.54156e-13	6.88332e-12
102177282	DGKG	NC_030808.1:80614152-80780156	0.51402	4.47491	-3.04	1.58372e-13	7.06096e-12
108633546	FOXQ1	NC_030830.1:641272-643823	12.4088	0.298318	5.31864	1.62684e-13	7.24236e-12
102186777	ASB13	NC_030820.1:42372731-42391155	3.4071	0.219595	3.66319	1.66641e-13	7.40744e-12
108634232	LOC108634232	NC_030836.1:50867262-50959853	6.86082	0.0261493	6.59944	1.72719e-13	7.65473e-12
102174895	LOC102174895	NC_030810.1:77943373-77964201	3.82918	22.5278	-2.56241	1.80984e-13	8.00909e-12
102172669	LOC102172669	NC_030808.1:148290937-148293052	20.1496	0.077181	7.8583	1.90577e-13	8.42106e-12
102172716	PHYHIP	NC_030815.1:69198923-69212372	2.54704	0.0932243	4.75836	1.91469e-13	8.44791e-12
102169734	PTN	NC_030811.1:19413244-19519527	12.9289	96.2973	-2.90412	1.9452e-13	8.56985e-12
102191187	TMEFF2	NC_030809.1:55123568-55409768	0.248669	1.83998	-2.91122	2.01263e-13	8.85377e-12
102168885	MTUS1	NC_030834.1:25896356-26118656	8.56755	2.36607	2.24587	2.14146e-13	9.4066e-12
102190037	LOC102190037	NC_030822.1:27939265-27956390	6.12133	0	11.9129	2.17338e-13	9.53275e-12
102182313	SEMA6D	NC_030817.1:40452880-40509958	1.94301	13.9881	-2.81694	2.24739e-13	9.84282e-12
108633262	LOC108633262	NC_030812.1:27151108-27156368	116.012	7.12829	3.92347	2.37548e-13	1.03733e-11
102169456	CHRM2	NC_030811.1:19655495-19821593	0.161089	1.31184	-3.15644	2.39846e-13	1.04583e-11
102168956	KIAA0319	NC_030825.1:40950-84986	2.28744	0.322094	2.81434	2.42289e-13	1.05493e-11
102178977	TSPAN33	NC_030811.1:27048712-27069045	3.75031	0.281566	3.71413	2.44888e-13	1.06469e-11
108638522	LOC108638522	NC_030809.1:19846401-19996079	12.9036	0.190874	5.81003	2.52255e-13	1.09512e-11
102183916	RBP2	NC_030808.1:129156450-129189434	0.072959	2.2939	-5.03881	3.22366e-13	1.39745e-11
102191486	ACTA2	NC_030833.1:40710848-40728541	80.6189	18.6493	2.10431	3.37392e-13	1.45834e-11
102181431	LOC102181431	NC_030808.1:3863836-3909321	37.1414	0.0655897	9.18373	3.4292e-13	1.48008e-11
102188734	NEU2	NC_030810.1:8043799-8057992	2.63944	0.0179863	7.24121	3.46051e-13	1.49143e-11
102176987	PKP1	NC_030823.1:78291623-78328779	52.8633	9.23772	2.4681	3.47215e-13	1.49428e-11
102180230	EPAS1	NC_030818.1:28318780-28411296	13.8018	3.42021	2.00677	3.48768e-13	1.4988e-11
106501718	LRRC17	NC_030811.1:76027590-76068274	12.2253	56.8281	-2.21705	3.62413e-13	1.55519e-11
102179523	PCP4	NC_030808.1:139555525-139624061	0.115399	0	11.8766	3.87366e-13	1.65987e-11
102169411	LOC102169411	NC_030825.1:46248033-46279242	38.9388	0.0321653	10.0358	3.89942e-13	1.6685e-11
102177781	XKRX	NW_017189517.1:40242075-40255575	7.37381	0.917222	2.97025	3.96437e-13	1.69386e-11
102175009	44080	NW_017189785.1:164222-240787	3.74935	17.6097	-2.21444	3.97644e-13	1.69658e-11
102183843	SRL	NC_030832.1:3310697-3347595	0.943665	19.9221	-4.29926	4.23353e-13	1.80368e-11
102183499	BTC	NC_030813.1:90214953-90262925	6.52072	1.23942	2.41073	4.25143e-13	1.80871e-11
102174027	DCBLD1	NC_030816.1:20467049-20542324	8.99402	1.88254	2.22674	4.28269e-13	1.81941e-11
102185859	FCGBP	NC_030825.1:50298527-50338914	1.73975	0.194944	3.0767	4.49623e-13	1.9074e-11
102180072	LGALS7	NC_030825.1:49396171-49398811	251.106	19.9013	3.53557	4.6186e-13	1.95652e-11
102187352	TCL1A	NC_030828.1:59853641-59894054	2.07566	0.003009	8.6133	4.65598e-13	1.96955e-11
102189127	LHFPL2	NC_030817.1:91494173-91668716	10.991	53.6148	-2.25211	4.74506e-13	2.00438e-11
102184914	LAMC3	NC_030818.1:100696055-100764176	3.0118	0.493482	2.55727	4.75731e-13	2.00671e-11
102185639	GRAP2	NC_030812.1:110183100-110253731	1.7403	0.120885	3.77991	4.77182e-13	2.00998e-11
102180269	LY6G6D	NC_030830.1:22343809-22372145	189.878	0.202513	9.65759	5.07776e-13	2.1328e-11
102170941	LRRC3B	NC_030834.1:6258618-6352920	0.555547	2.75226	-2.34049	5.12584e-13	2.14996e-11
102189961	UNC13C	NC_030817.1:46857881-47536542	0.361237	1.4936	-2.04034	5.27392e-13	2.20895e-11
102188688	TOX	NC_030821.1:56824099-57133493	0.305038	1.64823	-2.43181	5.51437e-13	2.30642e-11
102171851	RNF128	NW_017189517.1:36718191-36816385	11.5443	1.70907	2.69579	5.92245e-13	2.47362e-11
102178683	SERPINB5	NC_030831.1:61911455-61938173	85.7027	13.4451	2.61938	6.06083e-13	2.52787e-11
102169716	IER3	NC_030830.1:21705526-21710421	57.8887	6.33637	3.14021	6.35469e-13	2.64672e-11
102187536	PCOLCE2	NC_030808.1:125689261-125774063	2.11905	0.289972	2.80712	6.53453e-13	2.71782e-11
102185001	TXLNB	NC_030816.1:64016626-64077031	0.321519	4.14476	-3.7062	6.62923e-13	2.75335e-11
102170997	SELE	NC_030823.1:35906061-35918674	2.32352	0.0265883	6.32877	6.72777e-13	2.79038e-11
102190784	PSAT1	NC_030815.1:54062257-54090106	31.6216	5.85716	2.39885	6.8841e-13	2.85124e-11
102189768	JAG1	NC_030820.1:3735963-3771380	29.2287	6.92862	2.05894	6.97375e-13	2.88436e-11
102169781	ELF5	NC_030822.1:17861190-17911966	25.0056	2.94615	3.15248	6.9951e-13	2.88917e-11
102190571	TEKT5	NC_030832.1:9254884-9303069	0.173207	0	11.984	7.71654e-13	3.18273e-11
102178125	SLC22A23	NC_030830.1:15216230-15344175	9.63929	1.70131	2.18097	8.17785e-13	3.36832e-11
102191068	FAM132A	NC_030823.1:49754612-49760176	6.39218	0.356275	4.17968	8.21264e-13	3.37798e-11
102187387	ASB9	NW_017189516.1:54999933-55027770	1.22379	6.58201	-2.39952	8.44949e-13	3.47059e-11
102180414	USP38	NC_030824.1:56276421-56310243	19.9559	4.90343	2.03137	8.51893e-13	3.48588e-11
102173643	NUP62CL	NW_017189517.1:36213942-36321424	1.51305	6.22377	-2.04964	8.5234e-13	3.48588e-11
102180191	WIF1	NC_030812.1:48027649-48114137	12.3615	2.14323	2.50466	8.53359e-13	3.48588e-11
102169590	MFAP3L	NC_030815.1:1707429-1776787	4.92249	0.720288	2.78562	8.82549e-13	3.59812e-11
102181042	MDGA2	NC_030817.1:62228712-63156911	0.151705	0.87184	-2.47122	8.83257e-13	3.59812e-11
102187837	SYTL2	NC_030836.1:9164004-9285768	22.8274	5.83473	1.99559	8.93355e-13	3.63428e-11
108634945	LOC108634945	NW_017194415.1:9433-10615	7.92304	0.0179827	8.56641	9.3822e-13	3.81158e-11
102169076	RAB3IP	NC_030812.1:43117430-43194366	28.1867	4.42681	2.28344	9.41232e-13	3.8186e-11
102178127	CIDEA	NC_030831.1:43145747-43158263	14.1074	0.782862	3.71685	9.44494e-13	3.82661e-11
102177371	MYH10	NC_030826.1:27799562-27921178	20.4712	74.5519	-2.02214	9.49283e-13	3.84079e-11
102173493	CDH11	NC_030825.1:33974774-34127191	22.2101	90.3683	-2.00562	9.99512e-13	4.03852e-11
102184201	GYG1	NC_030808.1:118732191-118770499	47.5053	10.8664	2.11595	1.02197e-12	4.12365e-11
102173109	RAPSN	NC_030822.1:5712156-5724496	0.347751	7.32743	-4.42382	1.02815e-12	4.14297e-11
102176141	LOC102176141	NC_030820.1:73473970-73527957	0.24562	0	12.4271	1.06862e-12	4.30021e-11
108633210	LOC108633210	NW_017192697.1:10080-19958	2.98104	0	13.7118	1.11029e-12	4.46185e-11
102179197	ABCA1	NC_030815.1:94415525-94547054	34.7746	9.24413	1.95703	1.17371e-12	4.70399e-11
102176368	MFSD6	NC_030809.1:130644424-130707274	11.5231	2.45934	2.20883	1.23493e-12	4.93606e-11
102179319	LOC102179319	NC_030808.1:56506497-56543914	3.18604	13.5354	-2.28031	1.24052e-12	4.95175e-11
102188739	SRGN	NC_030835.1:20164510-20179571	24.8649	3.70959	2.68965	1.31577e-12	5.2451e-11
106503522	FOXC1	NC_030830.1:780584-784092	9.51894	0.51855	4.17282	1.38872e-12	5.52849e-11
102188005	RAB27B	NC_030831.1:54416223-54491966	20.5833	4.86202	2.02662	1.45162e-12	5.76683e-11
102185391	FSTL5	NC_030824.1:33900508-34764489	0.0198437	0.207075	-3.46377	1.45247e-12	5.76683e-11
102189125	NT5E	NC_030816.1:51191506-51257425	4.72992	0.764792	2.5984	1.46762e-12	5.81921e-11
102170009	RXRG	NC_030810.1:116592490-116645747	1.07335	7.34935	-2.53054	1.61133e-12	6.38052e-11
100860899	CRISP3	NC_030830.1:26707769-26729694	0.143413	5.42409	-5.31208	1.62611e-12	6.43047e-11
102174567	PTPRD	NC_030815.1:35859337-36433124	2.97324	24.4765	-3.07545	1.66265e-12	6.56627e-11
102180513	MATN2	NC_030821.1:15872116-16051692	36.1787	106.399	-1.9137	1.7605e-12	6.94345e-11
102173809	IDE	NC_030833.1:37393499-37493677	23.5	6.25223	1.9154	1.82222e-12	7.17739e-11
102174950	CRISPLD1	NC_030821.1:43734245-43786683	5.63745	21.7165	-1.95527	1.90253e-12	7.47392e-11
102172279	LOC102172279	NC_030821.1:51066882-51190602	23.4948	5.07018	2.01608	1.90705e-12	7.48177e-11
102179293	FAM49A	NC_030818.1:81511652-81614435	15.5984	2.80861	2.48305	1.92751e-12	7.54216e-11
100861176	KRTAP15-1	NC_030808.1:3852997-3853667	49.9057	0.0860453	9.09919	1.93137e-12	7.54731e-11
102173822	ZNF185	NW_017189740.1:46378-111648	8.45395	1.6843	2.28125	1.99023e-12	7.76713e-11
102173007	RASGRP1	NC_030817.1:68872398-68949867	3.48366	0.751826	2.30953	2.03393e-12	7.9169e-11
102179986	TBC1D2B	NC_030828.1:29973464-30063108	3.72851	15.9562	-2.07201	2.11038e-12	8.20374e-11
102176830	SLC9A9	NC_030808.1:124629178-125280384	4.53811	21.5198	-2.21281	2.24551e-12	8.70625e-11
106503216	LOC106503216	NC_030826.1:40972086-40973061	7.2761	0	11.7295	2.27469e-12	8.80791e-11
102183405	ATP1B4	NW_017189517.1:13604143-13659610	0.451451	18.2226	-5.55613	2.29087e-12	8.85418e-11
102186231	NECTIN1	NC_030822.1:52071291-52152192	13.4779	3.0586	2.23868	2.29259e-12	8.85418e-11
102181883	ABTB2	NC_030822.1:17997731-18180345	4.71544	1.12207	2.05475	2.43278e-12	9.38339e-11
102188015	LOC102188015	NC_030834.1:38320415-38321898	35.5841	0.4806	6.08549	2.62693e-12	1.01191e-10
102189918	DUSP27	NC_030810.1:118441218-118476329	0.143986	3.13981	-4.47635	2.6664e-12	1.02579e-10
102173556	S100A7A	NC_030810.1:103132467-103135380	8.42711	0.120031	6.10733	2.82106e-12	1.08249e-10
108633182	LOC108633182	NW_017210682.1:1017-11663	1.12707	0	11.8549	2.82603e-12	1.08299e-10
102173125	ADIPOQ	NC_030808.1:80092745-80105787	2.26895	0.0397283	6.06367	3.03465e-12	1.16145e-10
102185797	KPRP	NC_030810.1:102538907-102550343	3.17065	0.00427733	8.61981	3.27985e-12	1.25368e-10
102182970	BIN1	NC_030809.1:131066637-131121874	8.02394	30.904	-1.98971	3.35002e-12	1.27885e-10
102170485	FLNC	NC_030811.1:27308077-27336807	7.53956	44.707	-2.50517	3.3757e-12	1.28701e-10
102190079	ARHGEF4	NC_030809.1:134407412-134941381	1.83586	0.10845	4.18279	3.61451e-12	1.37629e-10
102190819	EPHA3	NC_030808.1:35895720-36304841	2.27131	10.1666	-2.22456	3.62274e-12	1.37766e-10
102180231	LOC102180231	NC_030818.1:46284123-46296229	0.663428	0	11.8826	3.73502e-12	1.41854e-10
102183802	RAB20	NC_030819.1:1102871-1137141	3.16795	0.414543	2.86352	3.97483e-12	1.5077e-10
102188309	EGR1	NC_030814.1:60658577-60662413	10.1511	0.679179	3.89088	4.25346e-12	1.61133e-10
102175330	TTYH2	NC_030826.1:56418555-56454124	0.964407	5.80261	-2.54632	4.33769e-12	1.64115e-10
102170803	EHF	NC_030822.1:17702723-17759108	11.4889	1.78729	2.63069	4.64456e-12	1.75502e-10
100860939	PKIB	NC_030816.1:15738870-15859295	5.78859	1.0805	2.36591	4.68856e-12	1.7694e-10
102169571	CPEB2	NC_030813.1:110429924-110508619	16.317	2.11043	2.74162	4.79952e-12	1.80898e-10
102178714	UCHL1	NC_030813.1:60715873-60727733	3.00678	16.0361	-2.43077	4.82671e-12	1.81692e-10
102174371	FGF13	NW_017189517.1:7997472-8465442	1.90583	8.75057	-2.07249	4.87863e-12	1.83414e-10
102187978	MYH14	NC_030825.1:57425132-57503481	11.731	2.05714	2.46078	5.01376e-12	1.88257e-10
102170606	ACTC1	NC_030817.1:72761190-72766594	5.40093	345.085	-6.04496	5.05358e-12	1.89512e-10
102168709	CWH43	NC_030813.1:68165027-68218066	2.7954	0.00405433	9.27477	5.08653e-12	1.90508e-10
102174948	TP53INP2	NC_030820.1:63619616-63629276	6.79208	0.547916	3.66748	5.13354e-12	1.92027e-10
102191492	COL13A1	NC_030835.1:19413999-19569688	1.09206	4.73593	-2.03456	5.29713e-12	1.97897e-10
102184464	ZNF536	NC_030825.1:41939513-42392313	1.00515	13.1989	-3.56969	5.53538e-12	2.06538e-10
102181066	MMP11	NC_030824.1:121568-130541	1.62666	11.3927	-2.76632	5.65003e-12	2.10552e-10
102171366	ADGRG1	NC_030825.1:26945415-26990225	16.5512	1.98062	3.00693	5.78543e-12	2.15328e-10
102170957	LNX1	NC_030813.1:69547545-69738030	3.43653	0.848671	2.05846	5.80836e-12	2.15911e-10
102178793	KDM7A	NC_030811.1:16821639-16897685	11.8478	2.88161	2.05323	5.90814e-12	2.19346e-10
102174594	LOC102174594	NW_017206363.1:9242-10376	8.81613	0.031194	8.14189	6.00099e-12	2.22515e-10
102188806	AHNAK2	NC_030828.1:68760854-68794936	8.40358	1.10799	2.73848	6.2619e-12	2.31901e-10
102180783	DEPDC7	NC_030822.1:19247309-19273002	6.46098	1.00489	2.63867	6.29586e-12	2.32868e-10
102189558	BPIFC	NC_030812.1:69725751-69770627	5.40201	0.171042	4.80354	6.30778e-12	2.3302e-10
102189245	CDH18	NC_030827.1:53299207-53903612	0.0893833	0.557047	-2.62894	6.43807e-12	2.37538e-10
102169063	DSEL	NC_030831.1:9591761-9609161	6.27181	26.3563	-2.08291	6.57137e-12	2.42155e-10
102170555	SLCO2A1	NC_030808.1:134894846-134988952	3.85575	0.895024	2.11257	6.59937e-12	2.42886e-10
108635284	LOC108635284	NW_017213116.1:1575-13679	0.208999	4.83003	-4.50211	6.70594e-12	2.46503e-10
102174199	SYN1	NW_017189516.1:20046463-20100384	1.02418	0.0406983	4.70909	6.74109e-12	2.4749e-10
108636248	SPON2	NC_030813.1:117170832-117174410	6.33911	37.6144	-2.5887	7.05939e-12	2.58856e-10
102187000	HCN1	NC_030827.1:29119289-29570150	0.188744	2.82475	-3.82299	7.11528e-12	2.60584e-10
102187361	HSBP1L1	NC_030831.1:420439-434364	12.4111	0.776673	3.57889	7.18695e-12	2.62885e-10
[truncated: 3,585 more rows]
