# Supplementary material for: Comprehensive Transcriptome Analysis of Hair Follicle Morphogenesis Reveals That lncRNA-H19 Promotes Dermal Papilla Cell Proliferation through the Chi-miR-214-3p/β-Catenin Axis in Cashmere Goats
Source: Int J Mol Sci. 2022 Sep 2;23(17):10006. doi: 10.3390/ijms231710006 (PMC9456307; doi:10.3390/ijms231710006)
Supplement: Supplementary file 1 [file ijms-23-10006-s001.zip › ijms-1812373-supplementary/Supplementary File S7 differentially expreessed lncRNAs.xlsx]

## Sheet: E90_vs_E65.lncRNA.difftranscrip
E90_vs_E65.lncRNA.difftranscript
transcript_id	transcript_name	gene_id	gene_name	transcript_locus	E90_FPKM	E65_FPKM	log2FoldChange	pvalue	padj
XR_001919089.1	XR_001919089.1	106502798	NFATC2	NC_030820.1:78762347-78918637	0.712634	0	15.4939	8.79911e-11	1.13897e-07
TCONS_00794094	LOC108634769-OT1	108634769	LOC108634769	NW_017189992.1:183-8516	0	12.0705	-15.3506	7.03514e-09	4.95207e-06
XR_001296544.2	XR_001296544.2	106502872	LOC106502872	NC_030821.1:15385021-15506067	0.521408	0	14.6951	7.05159e-09	4.95207e-06
TCONS_00630155	LINC2613	XLOC_549833	XLOC_549833	NC_030829.1:17944232-18158743	0	0.246687	-14.6085	8.10571e-09	5.35042e-06
TCONS_00275149	TRIM32-OT1	102187488	TRIM32	NC_030815.1:105526726-105729492	0.269772	0	14.4964	1.666e-08	9.41683e-06
TCONS_00571863	LOC108638219-OT1	108638219	LOC108638219	NC_030826.1:61428965-61745616	0.304928	0	15.3092	2.96327e-08	1.56074e-05
TCONS_00794106	LOC108634769-OT9	108634769	LOC108634769	NW_017189992.1:183-10727	0	3.79868	-14.3197	9.56937e-08	4.26475e-05
TCONS_00786866	LINC3411	XLOC_686496	XLOC_686496	NW_017189550.1:3685-23594	1.6657	0	13.7576	2.09884e-07	8.14199e-05
TCONS_00352321	LINC1339	XLOC_309559	XLOC_309559	NC_030817.1:98398730-98443335	0	0.568085	-13.592	5.6869e-07	0.000186498
XR_001918442.1	XR_001918442.1	102170604	LOC102170604	NC_030815.1:48265273-48358321	0.210999	0	12.9813	2.53664e-06	0.000638976
TCONS_00009399	LINC26	XLOC_008613	XLOC_008613	NC_030808.1:67909173-67959887	0.374969	0	12.9489	2.67323e-06	0.000670951
TCONS_00577013	LINC2358	XLOC_503462	XLOC_503462	NC_030826.1:34218048-34266059	0.406045	0	13.0108	3.79895e-06	0.00087747
TCONS_00019418	LINC66	XLOC_017609	XLOC_017609	NC_030808.1:144015192-144075193	0	0.291697	-13.0191	3.84547e-06	0.000881263
TCONS_00497144	LINC1989	XLOC_438005	XLOC_438005	NC_030823.1:36401892-36464265	0.280294	0	12.8359	3.8534e-06	0.000881263
TCONS_00694033	LINC2971	XLOC_604139	XLOC_604139	NC_030832.1:33137767-33222486	0.232986	0	13.049	5.62521e-06	0.00118153
TCONS_00506051	LINC2036	XLOC_445663	XLOC_445663	NC_030823.1:16468769-16521833	0	0.274283	-12.6957	5.78119e-06	0.00119706
TCONS_00027726	LINC99	XLOC_025208	XLOC_025208	NC_030808.1:45334693-45391178	0	0.248241	-12.766	8.28064e-06	0.0015855
XR_001297408.2	XR_001297408.2	106503681	LOC106503681	NC_030808.1:6043577-6060170	0.850089	0	12.5302	9.46836e-06	0.00173548
TCONS_00009417	LINC27	XLOC_008631	XLOC_008631	NC_030808.1:67994370-68041685	0.3234	0	12.6103	1.06742e-05	0.00190205
TCONS_00276448	PALLD-AS1	102191795	PALLD	NC_030815.1:701731-736929	0.33191	0	12.2525	1.59646e-05	0.00258122
XR_001918295.1	XR_001918295.1	108636352	LOC108636352	NC_030814.1:55112454-55138803	0	0.556405	-12.5601	1.61081e-05	0.00259783
TCONS_00554838	LINC2236	XLOC_487244	XLOC_487244	NC_030825.1:32607897-32649437	0	0.303593	-12.376	1.82933e-05	0.00290371
TCONS_00655936	LINC2790	XLOC_571597	XLOC_571597	NC_030830.1:11796700-11856095	0.193269	0	12.2362	2.48332e-05	0.00370495
TCONS_00267940	CCDC107-OT2	102177625	CCDC107	NC_030815.1:59647715-59652029	82.89	0.241788	8.21817	3.25453e-05	0.00458962
TCONS_00421472	LOC108637356-OT1	108637356	LOC108637356	NC_030820.1:63689758-63721591	0.380217	0	12.3514	3.38556e-05	0.00473597
XR_001919154.1	XR_001919154.1	102186225	LOC102186225	NC_030821.1:69395631-69620204	0	0.275303	-14.6549	3.92135e-05	0.00536669
TCONS_00498143	LOC108637775-OT1	108637775	LOC108637775	NC_030823.1:42781728-42904764	0.0903677	0	12.1927	4.12023e-05	0.00554077
TCONS_00624202	LINC2576	XLOC_544966	XLOC_544966	NC_030828.1:53007129-53256857	0	0.213785	-14.542	4.31849e-05	0.00576274
TCONS_00609372	LINC2514	XLOC_531989	XLOC_531989	NC_030828.1:27426467-27457287	0.318467	0	12.0252	4.34852e-05	0.0057917
TCONS_00627447	ZCWPW2-OT1	102168495	ZCWPW2	NC_030829.1:2681032-2720727	0.271669	0	12.1377	4.60817e-05	0.00605703
TCONS_00620328	KLF13-AS1	106503361	KLF13	NC_030828.1:27294398-27313841	0.446233	0	11.846	4.86342e-05	0.00633192
XR_001296616.2	XR_001296616.2	106502944	LOC106502944	NC_030823.1:2858011-2860627	0	3.04596	-11.7846	4.93199e-05	0.00639315
TCONS_00470135	SLC1A2-OT1	102172085	SLC1A2	NC_030822.1:17002980-17096109	0	0.0921937	-11.8216	5.98779e-05	0.00738108
TCONS_00141916	COPG2-AS2	102172690	COPG2	NC_030811.1:25743030-25857336	1.36903	0.012137	6.8166	6.16549e-05	0.00752017
XR_001919859.1	XR_001919859.1	106503385	KLC1	NC_030828.1:67516790-67583822	0	0.63037	-14.146	7.53295e-05	0.00889169
TCONS_00409280	LINC1581	XLOC_360079	XLOC_360079	NC_030819.1:72280195-72307627	0.285955	0	11.68	7.8114e-05	0.00909681
XR_001917658.1	XR_001917658.1	108634602	LOC108634602	NW_017189663.1:31346-48927	0	0.397467	-11.606	7.88317e-05	0.00914974
TCONS_00450862	PLEC-AS2	106504013	PLEC	NC_030821.1:81072420-81100675	0.238704	0	11.486	0.000106214	0.0117214
TCONS_00336158	LINC1265	XLOC_295782	XLOC_295782	NC_030817.1:94747596-94815804	0.000498333	0.576701	-9.79582	0.000113841	0.012386
TCONS_00230450	LINC894	XLOC_202863	XLOC_202863	NC_030814.1:54014664-54189862	0	0.17282	-13.7032	0.000137678	0.0142865
TCONS_00132541	MAGI2-AS1	106502021	MAGI2	NC_030811.1:78497903-78780074	0.128335	0	13.9507	0.000139783	0.0144063
TCONS_00244473	LINC941	XLOC_214527	XLOC_214527	NC_030814.1:27824720-27915645	0	0.452048	-13.9637	0.000140377	0.0144372
TCONS_00649327	LOC102170313-OT6	102170313	LOC102170313	NC_030830.1:22110154-22175794	0	0.142594	-11.969	0.000141575	0.0145389
XR_001917848.1	XR_001917848.1	102187445	LOC102187445	NC_030810.1:87211804-87238292	0.279769	0	11.566	0.00015354	0.0154961
TCONS_00574456	LOC102189340-AS1	102189340	LOC102189340	NC_030826.1:18895471-18964395	0.114723	0	11.6728	0.000156731	0.0156937
TCONS_00057590	LINC221	XLOC_051654	XLOC_051654	NC_030809.1:87574499-87623739	0	0.110943	-11.3961	0.000161246	0.0159921
TCONS_00630285	GRM7-AS1	102190560	GRM7	NC_030829.1:18253158-18563199	0	0.100377	-13.6411	0.000161977	0.0160418
TCONS_00579021	LINC2385	XLOC_504569	XLOC_504569	NC_030826.1:42966170-42974499	0.135221	15.4707	-7.06103	0.000171694	0.0167888
TCONS_00668241	LINC2842	XLOC_582434	XLOC_582434	NC_030831.1:38615598-38727514	0.283163	0	13.7569	0.000194688	0.0184659
TCONS_00774685	LINC3337	XLOC_675393	XLOC_675393	NW_017189517.1:18322121-18352689	0.191029	0	11.221	0.000205244	0.0192051
TCONS_00126007	LOC100860748-AS1	100860748	LOC100860748	NC_030811.1:31965032-32000413	0	0.35582	-10.4512	0.000211087	0.0195874
TCONS_00221760	C6H4orf48-AS1	102186201	C6H4orf48	NC_030813.1:115973875-115997034	0.23803	0	11.1603	0.000222553	0.0201609
XR_001917761.1	XR_001917761.1	108635176	LOC108635176	NW_017211618.1:2709-26904	0	0.205871	-11.2489	0.000223062	0.0201667
XR_001917081.1	XR_001917081.1	106503482	LOC106503482	NC_030830.1:39470661-39559617	0	0.273778	-13.3415	0.000227081	0.0203973
XR_001919830.1	XR_001919830.1	102172104	LOC102172104	NC_030809.1:132345569-132398585	0.09702	0	11.0947	0.000229925	0.020494
TCONS_00110685	LRRIQ3-OT5	102177678	LRRIQ3	NC_030810.1:50222941-50278389	0	0.101552	-11.2079	0.000248669	0.0214892
TCONS_00630154	LINC2612	XLOC_549833	XLOC_549833	NC_030829.1:17943377-17986516	0	0.142077	-11.6108	0.000249127	0.0214892
TCONS_00158661	SMAGP-OT6	102188018	SMAGP	NC_030812.1:28201041-28228091	0.174444	0	10.9393	0.000261811	0.0222517
TCONS_00239846	GFPT2-AS1	102170134	GFPT2	NC_030814.1:107856546-107874165	0	0.255506	-11.007	0.000267174	0.022537
TCONS_00276896	GALNT7-AS1	102185180	GALNT7	NC_030815.1:5503586-5540451	0	0.125043	-10.9993	0.000272373	0.0227876
TCONS_00459864	CPA6-AS1	102174320	CPA6	NC_030821.1:50477682-50507605	0	0.139387	-11.0145	0.00027838	0.023068
TCONS_00599065	FGF10-AS1	102174339	FGF10	NC_030827.1:30389884-30472522	0	0.318726	-13.3407	0.00028395	0.0234458
TCONS_00385266	MVB12B-AS1	102187499	MVB12B	NC_030818.1:96816132-96865278	0.104345	0	11.0677	0.000292277	0.0239279
TCONS_00268402	GABBR2-AS2	102186689	GABBR2	NC_030815.1:63016043-63051212	0.119384	0	10.7705	0.000334192	0.0260767
TCONS_00790678	LOC108634655-OT1	108634655	LOC108634655	NW_017189737.1:24203-33583	0	23.277	-16.3273	0.000337041	0.0262696
TCONS_00368161	RC3H2-AS1	102179489	RC3H2	NC_030818.1:93517272-93559940	0	0.089293	-10.7613	0.00034337	0.026603
TCONS_00112161	PRKACB-AS1	102168790	PRKACB	NC_030810.1:61179476-61238568	0.343483	0	13.0037	0.000345188	0.026695
TCONS_00019419	LINC67	XLOC_017609	XLOC_017609	NC_030808.1:144015217-144166044	0	0.214288	-13.584	0.000348414	0.0268549
TCONS_00571822	LINC2346	XLOC_499560	XLOC_499560	NC_030826.1:61233969-61248269	0.292373	0	10.7607	0.00035389	0.0272166
TCONS_00780393	ATP1B4-AS1	102183405	ATP1B4	NW_017189517.1:13604143-13618342	0	0.333298	-10.9605	0.000385398	0.0289179
TCONS_00175816	ITGA5-AS1	102176587	ITGA5	NC_030812.1:25412531-25427405	0.294151	0	10.8578	0.00040397	0.0295949
TCONS_00794114	LOC108634769-OT11	108634769	LOC108634769	NW_017189992.1:5099-15916	15.9658	0	16.1171	0.000404782	0.0296233
TCONS_00458602	LINC1836	XLOC_403716	XLOC_403716	NC_030821.1:41112251-41140627	0	0.158682	-10.8814	0.000410805	0.0298753
TCONS_00543556	LINC2180	XLOC_478314	XLOC_478314	NC_030825.1:37782894-37814952	0	0.111773	-10.8014	0.000423669	0.0303349
TCONS_00526659	TTC28-AS1	102188070	TTC28	NC_030824.1:3674261-3751423	0.223281	0	12.8581	0.000438333	0.0311602
TCONS_00457525	LINC1829	XLOC_402671	XLOC_402671	NC_030821.1:33999331-34032367	0.116682	0	10.6338	0.000458114	0.0322368
TCONS_00253987	LINC969	XLOC_222808	XLOC_222808	NC_030814.1:82179745-82282559	0	0.159373	-12.9779	0.000478595	0.0332406
TCONS_00110683	LRRIQ3-OT2	102177678	LRRIQ3	NC_030810.1:50171775-50290065	0	0.151583	-12.8277	0.000484282	0.0334278
TCONS_00206509	FABP2-AS1	102168807	FABP2	NC_030813.1:6416169-6440253	0	0.164054	-11.0021	0.000510662	0.0346597
TCONS_00224466	LOC102179763-OT9	102179763	LOC102179763	NC_030814.1:17502278-17667656	0.0984693	0	12.6824	0.000521422	0.0351955
TCONS_00799045	LOC108635080-OT1	108635080	LOC108635080	NW_017202952.1:327-18744	0	5.77934	-15.7924	0.000529487	0.0355272
TCONS_00777137	PIH1D3-AS1	102178519	PIH1D3	NW_017189517.1:36163302-36175427	1.30285	0	12.703	0.000537229	0.0357419
TCONS_00279610	LINC1047	XLOC_245225	XLOC_245225	NC_030815.1:21974782-22028274	0.0611783	0	10.4183	0.000609214	0.0387157
TCONS_00024677	LINC93	XLOC_022307	XLOC_022307	NC_030808.1:23774709-23848012	0.147813	0	12.12	0.000639976	0.0401206
TCONS_00141930	COPG2-AS13	102172690	COPG2	NC_030811.1:25836826-25869291	0.00740467	0.530718	-6.31808	0.000644826	0.0403882
TCONS_00158657	SMAGP-OT3	102188018	SMAGP	NC_030812.1:28201041-28226751	0.12907	0	10.4202	0.000647401	0.040513
TCONS_00726813	C28H10orf128-OT1	102190663	C28H10orf128	NC_030835.1:2318420-2334062	0	0.230067	-10.8721	0.000680708	0.0419632
TCONS_00319805	TIAM2-AS1	102168351	TIAM2	NC_030816.1:78924711-78972367	0.270963	0	12.4297	0.000737312	0.0443535
TCONS_00244563	ATP6AP1L-OT1	102190961	ATP6AP1L	NC_030814.1:28293275-28347785	0.0363883	1.32273	-5.18015	0.000749813	0.0447754
TCONS_00492515	LOC108637764-OT1	108637764	LOC108637764	NC_030823.1:3148931-3198209	0	0.205843	-12.3767	0.000757869	0.0451501
TCONS_00666023	ASXL3-AS1	102185524	ASXL3	NC_030831.1:23868502-23919664	0.25168	0	12.3455	0.00076963	0.0456941
TCONS_00701573	HECTD2-AS1	102182660	HECTD2	NC_030833.1:38198777-38321863	0	0.0944083	-12.3918	0.000775072	0.0458996
TCONS_00248208	PDE6A-AS3	102182870	PDE6A	NC_030814.1:49142365-49196733	0	0.179361	-12.3215	0.000820978	0.0477238
TCONS_00571049	LINC2327	XLOC_498853	XLOC_498853	NC_030826.1:58096364-58190014	0.169964	0	12.773	0.000853841	0.048826

## Sheet: E120_vs_E90.lncRNA.difftranscri
E120_vs_E90.lncRNA.difftranscript
transcript_id	transcript_name	gene_id	gene_name	transcript_locus	E120_FPKM	E90_FPKM	log2FoldChange	pvalue	padj
TCONS_00794094	LOC108634769-OT1	108634769	LOC108634769	NW_017189992.1:183-8516	76.5603	0	18.2465	2.33e-16	4.67e-13
XR_001919154.1	XR_001919154.1	102186225	LOC102186225	NC_030821.1:69395631-69620204	0.811491	0	16.4316	3.72e-14	4.4e-11
TCONS_00192207	COL25A1-OT1	102185162	COL25A1	NC_030813.1:16323166-16606979	0	0.587169	-16.065	5.33e-12	4.1e-09
XR_001919089.1	XR_001919089.1	106502798	NFATC2	NC_030820.1:78762347-78918637	0	0.712634	-15.4981	7.92e-11	4.5e-08
TCONS_00771226	LOC108634329-OT6	108634329	LOC108634329	NW_017189516.1:61223517-61603996	0	0.27647	-15.4611	7.49e-10	3.36e-07
TCONS_00545280	LOC102190903-OT1	102190903	LOC102190903	NC_030825.1:46179529-46222550	1.87263	0	15.2114	7.44e-09	2.6e-06
TCONS_00099982	LINC391	XLOC_088571	XLOC_088571	NC_030810.1:102008541-102055364	1.24189	0	14.7626	8.63e-09	2.92e-06
TCONS_00794106	LOC108634769-OT9	108634769	LOC108634769	NW_017189992.1:183-10727	4.62309	0	14.4959	1.19e-08	3.85e-06
TCONS_00021925	LOC100861311-OT1	100861311	LOC100861311	NC_030808.1:3552399-3580576	30.065	0.007406	12.1248	3.38e-08	1e-05
TCONS_00528205	LINC2127	XLOC_464627	XLOC_464627	NC_030824.1:11916164-12093431	0.2325	0	14.2669	3.86e-08	1.13e-05
TCONS_00649178	LINC2734	XLOC_565900	XLOC_565900	NC_030830.1:21710170-21778258	0.547884	0	14.1134	5.54e-08	1.53e-05
XR_001297629.2	XR_001297629.2	102184574	LOC102184574	NC_030810.1:102672015-102673544	23.0225	0	14.0713	7.21e-08	1.93e-05
TCONS_00113769	LINC469	XLOC_100028	XLOC_100028	NC_030810.1:71561905-71580111	1.66937	0	13.8825	1.9e-07	4.54e-05
TCONS_00790678	LOC108634655-OT1	108634655	LOC108634655	NW_017189737.1:24203-33583	99.5389	0	18.7746	2.39e-07	5.52e-05
TCONS_00492515	LOC108637764-OT1	108637764	LOC108637764	NC_030823.1:3148931-3198209	0.532151	0	13.6883	4.18e-07	8.94e-05
TCONS_00567794	LOC108638296-AS2	108638296	LOC108638296	NC_030826.1:40909026-40962031	0.45573	0	13.5452	6.11e-07	0.000123498
TCONS_00739155	LINC3197	XLOC_643984	XLOC_643984	NC_030835.1:42710050-42775991	0.362729	0	13.4641	6.47e-07	0.000129771
TCONS_00088618	LINC349	XLOC_078617	XLOC_078617	NC_030810.1:29727841-29782688	0.502479	0	13.6369	6.76e-07	0.000134487
TCONS_00022005	LOC102182538-AS1	102182538	LOC102182538	NC_030808.1:4015154-4035484	1.09259	0	13.3886	7.27e-07	0.000142962
TCONS_00042401	LOC108636542-OT1	108636542	LOC108636542	NC_030808.1:144008610-144215837	0	0.132929	-13.5339	1.32e-06	0.000231799
TCONS_00544490	ZNF536-OT2	102184464	ZNF536	NC_030825.1:41939927-41998173	0	0.423043	-13.3333	1.4e-06	0.000242374
TCONS_00525727	SFRP2-AS1	102169503	SFRP2	NC_030824.1:66984980-67243903	0.153829	6.65685	-5.23571	1.69e-06	0.000279465
TCONS_00630285	GRM7-AS1	102190560	GRM7	NC_030829.1:18253158-18563199	0.0574163	0	13.0659	2.09e-06	0.000333907
TCONS_00296981	TRAPPC3L-OT2	102174208	TRAPPC3L	NC_030816.1:21369315-21404064	0.49686	0	13.0299	2.13e-06	0.000336981
TCONS_00033170	LINC126	XLOC_029956	XLOC_029956	NC_030808.1:79492500-79523537	0.588573	0	13.0958	3.13e-06	0.000466842
XR_001917987.1	XR_001917987.1	108635857	LOC108635857	NC_030811.1:105159185-105273892	0.158018	0	13.0336	3.73e-06	0.000543471
TCONS_00059363	LOC102168948-AS1	102168948	LOC102168948	NC_030809.1:99672349-99699385	0.596275	0	12.97	3.87e-06	0.00055628
TCONS_00608034	LOC108638532-AS1	108638532	LOC108638532	NC_030828.1:18996349-19135677	0.114879	0	12.932	4.08e-06	0.000576134
TCONS_00063775	LINC249	XLOC_057060	XLOC_057060	NC_030809.1:132752576-132868846	0.154451	0	13.077	4.43e-06	0.000607791
XR_310534.3	XR_310534.3	102181136	LOC102181136	NC_030821.1:37261248-37304883	0.58088	0	13.6083	4.94e-06	0.00066329
TCONS_00694033	LINC2971	XLOC_604139	XLOC_604139	NC_030832.1:33137767-33222486	0	0.232986	-13.0532	5.83e-06	0.000768151
TCONS_00193553	LOC102183581-OT1	102183581	LOC102183581	NC_030813.1:25623334-25853416	0.105781	0	13.4541	6.02e-06	0.000784675
XR_001918553.1	XR_001918553.1	108636734	LOC108636734	NC_030808.1:3049218-3070792	0.686163	0	12.801	6.66e-06	0.000858004
XR_001919090.1	XR_001919090.1	106502798	NFATC2	NC_030820.1:78762347-78918637	0.0276747	1.60805	-5.64093	7.95e-06	0.000994862
TCONS_00625190	TCL1B-AS1	102186807	TCL1B	NC_030828.1:59853641-59885709	0.426241	0	12.7051	9.22e-06	0.00111101
TCONS_00527253	CMKLR1-OT2	102181065	CMKLR1	NC_030824.1:6493782-6560008	0.183513	0	12.5674	9.51e-06	0.00113185
TCONS_00718140	DLGAP2-AS1	102168325	DLGAP2	NC_030834.1:43677059-43758420	0.163286	0	12.6338	1.08e-05	0.00124485
XR_001919646.1	XR_001919646.1	108638199	LOC108638199	NC_030826.1:60947381-60964548	0.63063	0	12.3637	1.12e-05	0.00129386
TCONS_00131912	CCDC71L-OT2	106502030	CCDC71L	NC_030811.1:72422634-72613684	0.0582737	0	12.379	1.15e-05	0.00131491
XR_001296656.2	XR_001296656.2	106502987	LOC106502987	NC_030823.1:70484677-70492445	1.37569	0	12.34	1.19e-05	0.00134927
TCONS_00771242	LOC108634329-OT12	108634329	LOC108634329	NW_017189516.1:61320840-61603996	0	0.359215	-15.422	1.2e-05	0.00135131
XR_001297553.2	XR_001297553.2	102188029	LOC102188029	NW_017189516.1:64058719-64074399	0.825776	0	12.5394	1.25e-05	0.00140049
TCONS_00432907	LINC1715	XLOC_380503	XLOC_380503	NC_030820.1:53725705-53747639	0.519793	0	12.4677	1.3e-05	0.00144525
XR_311284.2	XR_311284.2	102188029	LOC102188029	NW_017189516.1:64058719-64074399	0.843184	0	12.5597	1.44e-05	0.00157601
TCONS_00127100	LINC527	XLOC_111059	XLOC_111059	NC_030811.1:40912142-40984736	0.163931	0	12.43	1.47e-05	0.00160163
TCONS_00771227	LOC108634329-OT8	108634329	LOC108634329	NW_017189516.1:61223517-61604009	0	0.247885	-15.2318	1.65e-05	0.00176956
TCONS_00732244	DISC1-AS1	102175271	DISC1	NC_030835.1:40898204-40975686	0.143632	0	12.4742	1.67e-05	0.0017852
TCONS_00567792	LOC108638296-AS1	108638296	LOC108638296	NC_030826.1:40909026-40959218	0.187322	0	12.1607	1.93e-05	0.00200015
TCONS_00655191	LINC2783	XLOC_570921	XLOC_570921	NC_030830.1:7986440-8003327	0.800107	0	12.7403	2e-05	0.00204924
XR_310700.1	XR_310700.1	102191729	LOC102191729	NC_030825.1:46075739-46077941	4.16804	0	12.11	2.06e-05	0.00210008
TCONS_00498163	LOC106501911-OT1	106501911	LOC106501911	NC_030823.1:42881218-42971465	0.102492	0	12.1126	2.25e-05	0.00224997
TCONS_00201738	EPGN-OT1	108633176	EPGN	NC_030813.1:89772748-89786116	0.618466	0	11.9514	2.94e-05	0.00277449
TCONS_00560738	LOC102168291-AS1	102168291	LOC102168291	NC_030825.1:64884626-64920602	0	0.327783	-12.3045	2.96e-05	0.00278064
TCONS_00421472	LOC108637356-OT1	108637356	LOC108637356	NC_030820.1:63689758-63721591	0	0.380217	-12.3556	3.18e-05	0.00293573
TCONS_00015818	LINC51	XLOC_014366	XLOC_014366	NC_030808.1:116064442-116095517	0.256732	0	11.9102	3.19e-05	0.00294306
TCONS_00377832	LINC1445	XLOC_331646	XLOC_331646	NC_030818.1:50098687-50122995	0.344753	0	11.9911	3.2e-05	0.00294306
TCONS_00099980	LINC389	XLOC_088571	XLOC_088571	NC_030810.1:102008541-102030964	0.480647	0	12.3143	3.29e-05	0.00299151
TCONS_00786671	DHRSX-OT1	102180212	DHRSX	NW_017189541.1:312846-371340	0	0.179053	-12.0625	3.3e-05	0.00300226
TCONS_00168308	LOC108633342-AS2	108633342	LOC108633342	NC_030812.1:99197770-99265123	0.14623	0	12.1732	3.33e-05	0.00301607
TCONS_00194541	NAP1L5-OT1	102172524	NAP1L5	NC_030813.1:36575548-36610540	0.29167	0	12.189	3.44e-05	0.00310137
TCONS_00783424	LINC3381	XLOC_683530	XLOC_683530	NW_017189517.1:33219309-33325818	0.138763	0	12.9399	3.45e-05	0.00310419
XR_001296756.2	XR_001296756.2	102188339	LOC102188339	NC_030825.1:25403998-25405407	133.624	4.70038	5.05445	3.49e-05	0.00312945
TCONS_00776806	LINC3354	XLOC_677388	XLOC_677388	NW_017189517.1:33221289-33464897	0.205427	0	14.6523	3.59e-05	0.00320505
TCONS_00498143	LOC108637775-OT1	108637775	LOC108637775	NC_030823.1:42781728-42904764	0	0.0903677	-12.1969	3.83e-05	0.00336141
XR_001917914.1	XR_001917914.1	108635659	LOC108635659	NC_030810.1:102637169-102639456	3.3967	0	11.8879	3.87e-05	0.00338519
TCONS_00669934	MYO5B-AS2	102168225	MYO5B	NC_030831.1:49840342-49889230	0.169476	0	11.9568	3.89e-05	0.00340245
TCONS_00021920	LOC100860930-AS2	100860930	LOC100860930	NC_030808.1:3527706-3536727	0.809976	0	11.8156	4.51e-05	0.00386043
TCONS_00192719	ARHGEF38-AS1	102190863	ARHGEF38	NC_030813.1:19879919-19907846	0.258855	0	11.7589	4.56e-05	0.00387878
TCONS_00797108	LINC3486	XLOC_694793	XLOC_694793	NW_017191855.1:795-3149	4.0281	0	12.2736	4.68e-05	0.00394753
TCONS_00002794	LINC14	XLOC_002552	XLOC_002552	NC_030808.1:20077303-20141693	0.113636	0	11.8219	5.05e-05	0.0041457
TCONS_00561364	CA10-AS1	102174689	CA10	NC_030826.1:290237-359874	0.107622	0	11.8009	5.1e-05	0.00416719
TCONS_00632196	LINC2621	XLOC_551917	XLOC_551917	NC_030829.1:29473266-29646236	0.28587	0	14.4577	5.66e-05	0.00451813
TCONS_00479658	LOC102171358-OT2	102171358	LOC102171358	NC_030822.1:406338-448165	0.157598	0	11.6323	5.73e-05	0.00454536
TCONS_00147388	IMMP2L-OT3	102187187	IMMP2L	NC_030811.1:62494395-62959731	0.167693	0	15.201	5.93e-05	0.00468037
TCONS_00269719	LINC1013	XLOC_236258	XLOC_236258	NC_030815.1:71547607-71604382	0.120286	0	11.6513	5.97e-05	0.00470284
XR_310438.3	XR_310438.3	102169973	LOC102169973	NC_030819.1:64260486-64275592	0.416213	0	11.5698	7.8e-05	0.0058499
TCONS_00694915	LINC2979	XLOC_604759	XLOC_604759	NC_030832.1:38440699-38448658	1.02763	0	11.8479	8.03e-05	0.00597611
TCONS_00572623	LOC102174834-AS1	102174834	LOC102174834	NC_030826.1:5755432-5846005	0.0656187	0	11.4703	8.1e-05	0.00602254
TCONS_00099978	LINC388	XLOC_088571	XLOC_088571	NC_030810.1:102008442-102056018	0.165267	0	11.9086	8.17e-05	0.00606156
TCONS_00280758	LINC1054	XLOC_246226	XLOC_246226	NC_030815.1:30668780-30747170	0.0885777	0	11.6467	8.27e-05	0.00609971
TCONS_00093606	COL24A1-AS1	102185420	COL24A1	NC_030810.1:63043876-63078454	0.16994	0	11.4751	8.77e-05	0.00641139
TCONS_00448075	LINC1789	XLOC_394105	XLOC_394105	NC_030821.1:67381945-67407605	0.23021	0	11.4968	8.91e-05	0.00648219
TCONS_00450862	PLEC-AS2	106504013	PLEC	NC_030821.1:81072420-81100675	0	0.238704	-11.4902	9.36e-05	0.00672348
TCONS_00240250	FBXL17-AS1	102181389	FBXL17	NC_030814.1:3236036-3287608	0.108682	0	11.4433	9.41e-05	0.00675002
XR_001919390.1	XR_001919390.1	108637878	LOC108637878	NC_030824.1:42104098-42147940	0.130162	0	11.4181	9.61e-05	0.0068453
TCONS_00206492	PDE5A-AS1	102191780	PDE5A	NC_030813.1:6333970-6440196	0	0.086864	-11.8786	9.61e-05	0.0068453
TCONS_00176290	LINC719	XLOC_154255	XLOC_154255	NC_030812.1:27286547-27291997	1.01219	0	11.381	9.92e-05	0.00700035
TCONS_00796832	LINC3474	XLOC_694566	XLOC_694566	NW_017191089.1:3238-8205	1.83245	101.507	-5.64077	0.000100447	0.00708004
XR_001917945.1	XR_001917945.1	106502060	LOC106502060	NC_030811.1:25358531-25452073	0.058662	0	11.3802	0.000100668	0.00708886
TCONS_00137087	MTERF1-OT4	102176294	MTERF1	NC_030811.1:111357399-111604428	0	0.160287	-13.9591	0.000107229	0.00742435
XR_001919158.1	XR_001919158.1	102186225	LOC102186225	NC_030821.1:69396738-69620204	0.154652	0	13.9545	0.000112383	0.00767405
TCONS_00141916	COPG2-AS2	102172690	COPG2	NC_030811.1:25743030-25857336	0.00658733	1.36903	-7.41918	0.000112969	0.00770695
TCONS_00314311	LINC1187	XLOC_276813	XLOC_276813	NC_030816.1:42046924-42089551	0	0.145814	-11.3772	0.000127077	0.00844477
TCONS_00458009	MAL2-AS1	102184264	MAL2	NC_030821.1:37054242-37079036	0.220897	0	11.3518	0.000130263	0.00857984
TCONS_00099986	LINC393	XLOC_088571	XLOC_088571	NC_030810.1:102016458-102056018	0.360683	0	12.7385	0.000131201	0.00861869
TCONS_00584265	LINC2411	XLOC_508670	XLOC_508670	NC_030827.1:8928008-9041890	0.0458443	0	11.2948	0.000136405	0.008863
TCONS_00786921	LOC108634524-OT1	108634524	LOC108634524	NW_017189552.1:26665-110764	0	0.0690287	-11.2489	0.000139442	0.00900886
TCONS_00799045	LOC108635080-OT1	108635080	LOC108635080	NW_017202952.1:327-18744	37.349	0	18.4995	0.000139724	0.00901791
TCONS_00479610	MS4A13-OT1	102172466	MS4A13	NC_030822.1:158562-188866	0	0.216793	-11.4325	0.000140495	0.00905329
TCONS_00717605	LINC3091	XLOC_624734	XLOC_624734	NC_030834.1:38510258-38524698	0.359322	0	11.3163	0.000142045	0.00911872
TCONS_00209322	LOC102173738-AS2	102173738	LOC102173738	NC_030813.1:25750948-25976753	0.186397	0	14.164	0.000150032	0.00945482
TCONS_00002512	LINC11	XLOC_002288	XLOC_002288	NC_030808.1:17442634-17465943	0.215518	0	11.2767	0.000151151	0.00950116
TCONS_00099975	LINC384	XLOC_088571	XLOC_088571	NC_030810.1:102008297-102055364	0.105604	0	11.223	0.00015544	0.00963577
TCONS_00193568	LOC102177153-OT2	102177153	LOC102177153	NC_030813.1:25757684-25983185	0.128754	0	13.7416	0.000165901	0.0101068
TCONS_00794101	LOC108634769-OT6	108634769	LOC108634769	NW_017189992.1:183-9308	0.47432	0	11.0254	0.000180723	0.0108817
TCONS_00310851	LINC1169	XLOC_273566	XLOC_273566	NC_030816.1:21330223-21342068	0.375735	0	11.0453	0.000182315	0.0109598
TCONS_00140241	LOC102186557-AS1	102186557	LOC102186557	NC_030811.1:13628634-13692713	0.0692323	0	11.0483	0.000185727	0.0110848
TCONS_00417560	LOC102190498-OT3	102190498	LOC102190498	NC_030820.1:42700724-42871345	0.160983	0	13.6685	0.000199659	0.0117112
TCONS_00220946	LINC851	XLOC_194121	XLOC_194121	NC_030813.1:110244404-110267370	0.184898	0	10.9926	0.000200725	0.0117437
TCONS_00485578	LOC102184922-OT14	102184922	LOC102184922	NC_030822.1:36216661-36296512	0.280458	0	13.465	0.000204333	0.0118987
TCONS_00256872	LOC102181294-OT1	102181294	LOC102181294	NC_030814.1:98926995-98991964	0.0985483	0	11.5939	0.000206296	0.0119848
TCONS_00137084	MTERF1-OT1	102176294	MTERF1	NC_030811.1:111357399-111525142	0	0.168774	-13.5353	0.000214342	0.0123366
TCONS_00021919	LOC100860930-AS3	100860930	LOC100860930	NC_030808.1:3527706-3536727	0.564074	0	11.2851	0.000220866	0.0126333
XR_001917091.1	XR_001917091.1	108633469	LOC108633469	NC_030809.1:132594098-132693336	0.223154	0	13.5061	0.000222123	0.0126602
TCONS_00000608	LINC7	XLOC_000452	XLOC_000452	NC_030808.1:3553453-3558831	0.819443	0	11.1133	0.000223289	0.0127024
TCONS_00146003	CPVL-OT1	102170939	CPVL	NC_030811.1:53165206-53208927	0.0958023	0	10.9423	0.000227815	0.0128632
TCONS_00444201	ZFHX4-AS2	102180407	ZFHX4	NC_030821.1:42247468-42300683	0	0.10484	-11.1457	0.000228964	0.0129182
TCONS_00565408	MYH8-AS1	102180624	MYH8	NC_030826.1:29065413-29181750	0	2.68183	-17.0754	0.000236229	0.0132677
TCONS_00429640	LINC1691	XLOC_377835	XLOC_377835	NC_030820.1:35336611-35358313	0.182186	0	10.9319	0.00025045	0.0138438
TCONS_00171155	LINC686	XLOC_149715	XLOC_149715	NC_030812.1:117711696-117721910	0.428223	0	11.1356	0.000253587	0.01395
TCONS_00231290	HBEGF-OT1	102185462	HBEGF	NC_030814.1:58935264-58945367	0.373619	0	10.8466	0.000257649	0.0141397
TCONS_00319422	MTHFD1L-AS1	102188948	MTHFD1L	NC_030816.1:75448402-75463467	0.263503	0	10.9172	0.000265879	0.0144644
TCONS_00551314	LINC2225	XLOC_484055	XLOC_484055	NC_030825.1:13506604-13533665	0.167273	0	11.0769	0.000265901	0.0144644
TCONS_00649327	LOC102170313-OT6	102170313	LOC102170313	NC_030830.1:22110154-22175794	0.0608953	0	10.8937	0.000268888	0.0145631
TCONS_00429904	PCSK2-OT1	106503927	PCSK2	NC_030820.1:37126199-37313731	0.113303	0	13.2545	0.000269573	0.0145895
XR_001917164.1	XR_001917164.1	108633793	LOC108633793	NC_030831.1:47679666-47692741	0.281627	0	10.8237	0.00027469	0.0148448
TCONS_00355949	LINC1360	XLOC_312531	XLOC_312531	NC_030818.1:20110718-20140731	0.122254	0	10.7925	0.000277447	0.014983
TCONS_00412018	LINC1589	XLOC_362677	XLOC_362677	NC_030820.1:4309146-4328910	0.200477	0	10.9448	0.000281859	0.0151661
TCONS_00465260	LOC108637536-OT2	108637536	LOC108637536	NC_030821.1:80419097-80434419	0.357655	0	11.3077	0.000283523	0.0152226
TCONS_00146894	AOAH-OT1	102189546	AOAH	NC_030811.1:59539298-59620272	0.248829	0	13.18	0.000294748	0.0156669
XR_001919859.1	XR_001919859.1	106503385	KLC1	NC_030828.1:67516790-67583822	0.268073	0	13.1519	0.000296639	0.0157337
TCONS_00440252	LINC1758	XLOC_386853	XLOC_386853	NC_030821.1:14358520-14392345	0.127415	0	11.0011	0.000301157	0.0158141
TCONS_00571822	LINC2346	XLOC_499560	XLOC_499560	NC_030826.1:61233969-61248269	0	0.292373	-10.7649	0.000302782	0.015856
TCONS_00177818	LINC730	XLOC_155446	XLOC_155446	NC_030812.1:37357618-37475974	0.166252	0	13.1193	0.000320873	0.0165714
TCONS_00799046	LOC108635080-OT2	108635080	LOC108635080	NW_017202952.1:726-18744	9.1254	0	16.4348	0.000322415	0.016615
TCONS_00016778	LINC54	XLOC_015253	XLOC_015253	NC_030808.1:122434961-122500375	0.0611547	0	10.9125	0.000326546	0.0167813
TCONS_00625110	CLMN-OT1	102186249	CLMN	NC_030828.1:59392044-59406403	0.00704533	1.12202	-6.9502	0.000331586	0.0169934
TCONS_00786202	SERPIND1-OT1	102176036	SERPIND1	NW_017189530.1:484925-516035	0	0.198991	-11.2904	0.000333791	0.0170828
XR_001296616.2	XR_001296616.2	106502944	LOC106502944	NC_030823.1:2858011-2860627	1.33712	0	10.7044	0.000334072	0.0170855
TCONS_00168845	ANO2-OT2	102178521	ANO2	NC_030812.1:103302315-103345640	0.09463	0	10.8808	0.000338515	0.0172714
TCONS_00005840	LOC102174337-OT1	102174337	LOC102174337	NC_030808.1:42521800-42561871	0.0839357	0	10.6816	0.000342094	0.0173525
TCONS_00407642	LINC1565	XLOC_358567	XLOC_358567	NC_030819.1:64398367-64419763	0.15614	0	10.6746	0.000359635	0.0179627
TCONS_00290350	LINC1081	XLOC_254773	XLOC_254773	NC_030815.1:93429882-93540945	0.03052	0	10.6747	0.00038493	0.018969
TCONS_00432432	PTPRA-OT1	102184258	PTPRA	NC_030820.1:51621806-51652659	0.503708	0	12.964	0.000389125	0.0190998
TCONS_00453008	RALYL-AS1	102174135	RALYL	NC_030821.1:4014609-4099287	0.183112	0	12.954	0.000389815	0.019121
TCONS_00492814	LOC108637766-OT1	108637766	LOC108637766	NC_030823.1:5091692-5281382	0.097751	0	13.0974	0.000392805	0.019217
TCONS_00794114	LOC108634769-OT11	108634769	LOC108634769	NW_017189992.1:5099-15916	0	15.9658	-16.1213	0.000408162	0.0198248
TCONS_00694912	LINC2976	XLOC_604759	XLOC_604759	NC_030832.1:38440699-38448506	0.588059	0	11.1862	0.00041265	0.0199906
TCONS_00524724	EDNRA-OT1	102174144	EDNRA	NC_030824.1:60218131-60301035	0	2.04587	-16.0415	0.000420608	0.0202704
TCONS_00648039	LINC2728	XLOC_565022	XLOC_565022	NC_030830.1:15737692-15746515	0.351067	0	10.5393	0.000437349	0.0208475
TCONS_00100092	LOC102186542-AS1	102186542	LOC102186542	NC_030810.1:102433277-102450544	0.173395	0	10.5337	0.000446843	0.0211914
TCONS_00027726	LINC99	XLOC_025208	XLOC_025208	NC_030808.1:45334693-45391178	0.054481	0	10.5276	0.000451787	0.0213578
TCONS_00024185	LINC90	XLOC_021836	XLOC_021836	NC_030808.1:20417209-20483742	0.231532	0	12.7939	0.000471479	0.0220477
XR_310987.3	XR_310987.3	102182550	LOC102182550	NC_030830.1:37724202-37753374	0.14495	0	11.0765	0.00047286	0.0220662
TCONS_00158200	LINC637	XLOC_139133	XLOC_139133	NC_030812.1:25935572-25953393	0.169376	0	10.5443	0.000473679	0.0220838
TCONS_00432909	LINC1716	XLOC_380503	XLOC_380503	NC_030820.1:53732999-53747740	0.640261	0.001327	8.58055	0.000475662	0.022125
TCONS_00433153	LINC1718	XLOC_380703	XLOC_380703	NC_030820.1:55419965-55434971	0.233147	0	10.649	0.000479603	0.0222039
TCONS_00242619	KIAA0825-AS1	102180311	KIAA0825	NC_030814.1:16741018-16746775	0.613296	0	10.7758	0.000486287	0.0224326
TCONS_00243193	LINC938	XLOC_213304	XLOC_213304	NC_030814.1:19788789-19845111	0.062839	0	10.6721	0.000487564	0.0224775
TCONS_00454732	GDF6-OT1	102169777	GDF6	NC_030821.1:14090750-14179643	0.181515	0	12.8135	0.000502198	0.0229812
TCONS_00202121	CCNI-AS1	102189568	CCNI	NC_030813.1:92414123-92486621	0	0.260687	-12.9216	0.000508598	0.0232169
TCONS_00488027	TREH-AS1	102183708	TREH	NC_030822.1:53012400-53031970	0	0.186411	-10.5506	0.000514021	0.0234357
TCONS_00110683	LRRIQ3-OT2	102177678	LRRIQ3	NC_030810.1:50171775-50290065	0.131881	0	12.8441	0.000517922	0.0235542
XR_001918947.1	XR_001918947.1	108637303	LOC108637303	NC_030819.1:64466043-64478692	0.249582	0	10.5914	0.000522099	0.0235871
XR_001917913.1	XR_001917913.1	108635658	LOC108635658	NC_030810.1:102631058-102632734	6.57088	0.0198837	8.4811	0.000524694	0.0236612
XR_001918685.1	XR_001918685.1	108636992	LOC108636992	NC_030817.1:59246873-59263639	0.170159	0	10.4276	0.000525976	0.0237046
TCONS_00777137	PIH1D3-AS1	102178519	PIH1D3	NW_017189517.1:36163302-36175427	0	1.30285	-12.7072	0.000530455	0.0238175
TCONS_00548422	RFPL4A-OT1	106503156	RFPL4A	NC_030825.1:63556059-63600926	0.0662813	0	10.493	0.000567897	0.0251369
TCONS_00206397	LOC108636258-AS5	108636258	LOC108636258	NC_030813.1:5836358-5887747	0.272519	0	12.6768	0.0005787	0.0254428
TCONS_00318449	AIG1-AS2	102190418	AIG1	NC_030816.1:67825397-67912199	0.147221	0	12.6037	0.000582547	0.0255374
TCONS_00298929	POPDC3-OT1	102170049	POPDC3	NC_030816.1:32097869-32156675	0	0.260774	-12.6168	0.000596669	0.0259623
TCONS_00448074	LINC1788	XLOC_394105	XLOC_394105	NC_030821.1:67381945-67388863	0.370375	0	10.2805	0.000599873	0.0260559
TCONS_00757499	LINC3261	XLOC_659523	XLOC_659523	NW_017189516.1:20679259-20697287	0.144313	0	10.2837	0.000600512	0.0260625
TCONS_00226238	LINC876	XLOC_198953	XLOC_198953	NC_030814.1:28145482-28177464	0.0996267	0	10.6849	0.000609778	0.0263324
TCONS_00799052	LOC108635080-OT3	108635080	LOC108635080	NW_017202952.1:3257-18744	6.09465	0	15.6341	0.000610268	0.0263382
TCONS_00536238	LINC2161	XLOC_471896	XLOC_471896	NC_030824.1:66247574-66259702	0.231503	0	10.3529	0.000623697	0.0268244
XR_001918944.1	XR_001918944.1	102178917	LOC102178917	NC_030819.1:59726334-60270058	0	0.21964	-15.5891	0.000635534	0.0272232
TCONS_00267941	CCDC107-OT1	102177625	CCDC107	NC_030815.1:59647715-59652029	0	27.4923	-15.5791	0.000639199	0.0273484
TCONS_00760200	LINC3268	XLOC_662009	XLOC_662009	NW_017189516.1:41152274-41405847	0.0490587	0	12.637	0.000639975	0.0273505
TCONS_00392084	LINC1499	XLOC_344382	XLOC_344382	NC_030819.1:37160840-37215990	0.04549	0	10.258	0.000641235	0.0273729
TCONS_00426390	LINC1671	XLOC_374989	XLOC_374989	NC_030820.1:13009383-13037623	0.104341	0	10.5219	0.00064265	0.0274018
XR_001918258.1	XR_001918258.1	106502376	LOC106502376	NC_030814.1:1435909-1517293	0.139046	0	12.5032	0.000645226	0.0274727
TCONS_00462852	LINC7623	XLOC_407819	XLOC_407819	NC_030821.1:37370529-37375469	24.899	0.619425	5.32901	0.000657	0.027652
TCONS_00276896	GALNT7-AS1	102185180	GALNT7	NC_030815.1:5503586-5540451	0.081045	0	10.5587	0.00066107	0.0279627
XR_001919558.1	XR_001919558.1	108638035	LOC108638035	NC_030825.1:61047581-61064577	0.673796	0	12.4905	0.000665904	0.0280555
TCONS_00701573	HECTD2-AS1	102182660	HECTD2	NC_030833.1:38198777-38321863	0.127899	0	12.765	0.000676608	0.0283459
TCONS_00141830	MKLN1-OT1	102172967	MKLN1	NC_030811.1:25200471-25331354	0.0965987	0	12.6003	0.000683117	0.0284902
TCONS_00516970	RPH3A-OT1	102190629	RPH3A	NC_030824.1:9414305-9435204	0.129302	0	10.2984	0.000685644	0.0285635
TCONS_00609889	LINC2520	XLOC_532405	XLOC_532405	NC_030828.1:31660018-31675123	0.158141	0	10.1915	0.00069653	0.0288072
TCONS_00147901	LINC594	XLOC_129716	XLOC_129716	NC_030811.1:67203955-67319439	0	0.136085	-12.6572	0.000700201	0.0288787
TCONS_00494808	SPATA17-OT1	102177357	SPATA17	NC_030823.1:19810506-19890862	0	0.180693	-12.5395	0.00070291	0.0289263
TCONS_00516698	FAM222A-OT3	102181416	FAM222A	NC_030824.1:7603499-7641890	0.277308	0	12.4164	0.000708358	0.0291022
TCONS_00161104	HMGA2-AS1	100860792	HMGA2	NC_030812.1:47305886-47428387	0	0.107837	-12.4713	0.000710516	0.0291586
XR_001917862.1	XR_001917862.1	108635589	LOC108635589	NC_030810.1:94476433-94524675	0.0490823	0	10.1639	0.000717465	0.0293789
TCONS_00789191	LOC102179926-OT1	102179926	LOC102179926	NW_017189641.1:302790-364977	0	0.211615	-12.4425	0.000720517	0.0294384
TCONS_00718824	LINC3097	XLOC_625922	XLOC_625922	NC_030834.1:2410032-2452328	0.0569787	0	10.2081	0.000721043	0.0294384
TCONS_00319805	TIAM2-AS1	102168351	TIAM2	NC_030816.1:78924711-78972367	0	0.270963	-12.4338	0.000723718	0.0294888
TCONS_00282308	VLDLR-OT1	102177522	VLDLR	NC_030815.1:41628075-41751943	0.105266	0	12.4996	0.000737525	0.029904
TCONS_00006130	LNP1-OT3	102178944	LNP1	NC_030808.1:44487361-44521932	0.337858	0	12.3944	0.000741928	0.0299844
TCONS_00546532	LOC108637990-OT3	108637990	LOC108637990	NC_030825.1:52365859-52435565	0.0373037	0	10.3589	0.00075988	0.0305377
TCONS_00051502	LINC203	XLOC_045991	XLOC_045991	NC_030809.1:44600224-44616377	0.15399	0	10.3018	0.000766044	0.0307252
XR_001918520.1	XR_001918520.1	108636718	LOC108636718	NC_030816.1:16600709-16612802	0.895075	0	12.3931	0.000771889	0.0309097
TCONS_00368125	LOC102175865-OT1	102175865	LOC102175865	NC_030818.1:93292492-93353708	0.18658	0	12.3747	0.000783386	0.0311929
TCONS_00709838	LINC3054	XLOC_617590	XLOC_617590	NC_030833.1:41743008-41757414	0.193275	0	10.4531	0.000790753	0.0313109
TCONS_00355183	LINC1358	XLOC_311812	XLOC_311812	NC_030818.1:16326987-16409304	0.139112	0	12.3357	0.000805451	0.031724
TCONS_00020325	LINC75	XLOC_018316	XLOC_018316	NC_030808.1:149849195-149886143	0.299489	0	12.4131	0.000806446	0.0317445
TCONS_00016221	LINC53	XLOC_014708	XLOC_014708	NC_030808.1:118770989-118782077	0.20198	0	10.0885	0.000810215	0.0318106
TCONS_00362371	LINC1385	XLOC_318447	XLOC_318447	NC_030818.1:62570682-62582421	0.222035	0	10.3435	0.000824307	0.0321769
TCONS_00024306	SAMSN1-AS1	102178857	SAMSN1	NC_030808.1:21152790-21180955	0.0889397	0	10.3191	0.000846193	0.0328245
TCONS_00177557	NELL2-AS1	102169737	NELL2	NC_030812.1:35055781-35095301	0.0626127	0	10.2915	0.000859527	0.0332164
XR_001917290.1	XR_001917290.1	108633919	LOC108633919	NC_030832.1:9799776-9811943	0	0.212117	-10.0942	0.000863466	0.0333034
XR_001917728.1	XR_001917728.1	102180517	LOC102180517	NW_017195605.1:1772-4334	114.691	941.214	-3.03678	0.000872	0.033657
TCONS_00573233	TEX14-OT3	102188893	TEX14	NC_030826.1:9203281-9241922	380.937	37.8758	3.55392	0.000885913	0.0338964
TCONS_00276106	LINC1040	XLOC_241910	XLOC_241910	NC_030815.1:111015539-111025314	0.231029	0	10.0934	0.000887061	0.0338964
TCONS_00099977	LINC386	XLOC_088571	XLOC_088571	NC_030810.1:102008442-102055364	0.23672	0	12.4071	0.0009098	0.0344649
TCONS_00502131	LINC2012	XLOC_442167	XLOC_442167	NC_030823.1:70446830-70476851	0.0781627	0	10.233	0.000922908	0.0348195
TCONS_00567763	LOC102170546-AS2	102170546	LOC102170546	NC_030826.1:40834963-40843156	0.279601	0	10.146	0.000928132	0.034954
TCONS_00641828	LINC2668	XLOC_560018	XLOC_560018	NC_030829.1:36442467-36454930	0.345248	0	11.0021	0.000934349	0.0350909
XR_001918498.1	XR_001918498.1	108636608	LOC108636608	NC_030815.1:11507398-11542949	0.060381	0	10.0256	0.00096994	0.0360273
TCONS_00567793	LOC108638296-AS3	108638296	LOC108638296	NC_030826.1:40909026-40962031	0.169098	0	12.1918	0.000972871	0.0361181
XR_001919000.1	XR_001919000.1	108637384	LOC108637384	NC_030820.1:34900355-34917145	0.125314	0	9.97141	0.000991638	0.0366138
TCONS_00312173	SEC63-AS1	102190039	SEC63	NC_030816.1:29482343-29532000	0.186075	0	12.1465	0.000994388	0.0366437
TCONS_00717289	AGA-OT1	102190099	AGA	NC_030834.1:36816130-36959147	0.0627107	0	12.2018	0.00100433	0.0368809
TCONS_00351703	SV2C-OT1	102171155	SV2C	NC_030817.1:93647209-93670145	0.952898	0.021431	5.6289	0.00100597	0.0369066
TCONS_00209323	LOC102173738-AS3	102173738	LOC102173738	NC_030813.1:25750948-25976855	0.0439937	0	12.1559	0.00103673	0.0378256
TCONS_00742200	LINC3208	XLOC_646705	XLOC_646705	NC_030836.1:18367084-18423569	0	0.202041	-12.2212	0.00103892	0.0378523
TCONS_00147386	IMMP2L-OT1	102187187	IMMP2L	NC_030811.1:62494395-62815794	0.177977	0	14.9116	0.00104563	0.0380406
TCONS_00032679	CLDN16-OT2	102189431	CLDN16	NC_030808.1:76623347-76793326	0.0599577	0	12.2352	0.00105644	0.0383479
XR_001918631.1	XR_001918631.1	108636916	LOC108636916	NC_030817.1:408885-418753	0	0.240448	-9.94094	0.00106332	0.0385148
TCONS_00652182	RAB44-AS1	102190563	RAB44	NC_030830.1:38125348-38147652	0.106366	0	10.0939	0.00107156	0.0387189
TCONS_00797105	LINC3488	XLOC_694793	XLOC_694793	NW_017191855.1:795-3149	5.33954	0	12.5591	0.00107405	0.0387899
TCONS_00618570	AKAP13-AS1	102184845	AKAP13	NC_030828.1:15509439-15571880	0	0.159627	-12.0451	0.00109045	0.0390597
TCONS_00068564	LINC275	XLOC_060970	XLOC_060970	NC_030809.1:26347429-26385953	0.0561293	0	10.053	0.00109398	0.0391193
TCONS_00652140	LINC2747	XLOC_568364	XLOC_568364	NC_030830.1:37790940-37801748	0.19005	0	9.96055	0.00111914	0.0397619
XR_001297374.2	XR_001297374.2	106503675	LOC106503675	NC_030834.1:19255412-19274888	0.11505	0	10.0338	0.00112071	0.0397984
TCONS_00803892	LINC3591	XLOC_700918	XLOC_700918	NW_017219053.1:1652-9070	0	0.329962	-10.0229	0.00112223	0.0398334
XR_001918434.1	XR_001918434.1	108636557	LOC108636557	NC_030815.1:41839788-41860266	0	0.107574	-9.85707	0.00113851	0.0402387
TCONS_00048920	LINC192	XLOC_043724	XLOC_043724	NC_030809.1:26334035-26348043	0.138271	0	9.8604	0.0011591	0.0407876
TCONS_00081151	LINC309	XLOC_072324	XLOC_072324	NC_030809.1:114751607-114770825	0.108314	0	9.93858	0.00117081	0.0409903
TCONS_00187959	LOC102180576-OT1	102180576	LOC102180576	NC_030812.1:109001664-109005998	0.433616	0	9.85315	0.00119372	0.0415422
TCONS_00572521	LINC2350	XLOC_500220	XLOC_500220	NC_030826.1:5222406-5226388	0	0.587956	-9.9395	0.00119451	0.0415422
TCONS_00461959	LINC1849	XLOC_406766	XLOC_406766	NC_030821.1:63249443-63263458	0.144696	0	9.99705	0.00120138	0.0417072
TCONS_00313256	LINC1185	XLOC_275780	XLOC_275780	NC_030816.1:36322056-36328677	0.295948	0	9.87414	0.00120245	0.0417249
TCONS_00133608	LINC550	XLOC_116871	XLOC_116871	NC_030811.1:85962441-85973064	0	0.216288	-9.89375	0.00120504	0.0417815
TCONS_00085215	LINC339	XLOC_075892	XLOC_075892	NC_030810.1:6860373-6901519	0.0501127	0	9.93154	0.00121046	0.0419051
TCONS_00254257	TEX43-AS1	102186860	TEX43	NC_030814.1:83394460-83405921	0.17868	0	10.0084	0.00123208	0.0424779
TCONS_00079478	LINC304	XLOC_070851	XLOC_070851	NC_030809.1:101270613-101338447	0.139914	0	12.0415	0.00123448	0.0425189
XR_001917932.1	XR_001917932.1	106502102	LOC106502102	NC_030808.1:79288726-79293856	0.363615	0	9.80627	0.00123689	0.0425821
TCONS_00708977	ALDH18A1-AS1	102188107	ALDH18A1	NC_030833.1:34498419-34502321	0.463692	0	9.77536	0.00125434	0.0430039
XR_001917498.1	XR_001917498.1	108634234	LOC108634234	NC_030836.1:50894639-50959909	0.137531	0	12.0491	0.00126465	0.043272
TCONS_00029724	LINC104	XLOC_027082	XLOC_027082	NC_030808.1:57519595-57577726	0.132229	0	11.9781	0.00127999	0.0437219
TCONS_00060681	MYO3B-OT4	102191562	MYO3B	NC_030809.1:110238607-110270515	0.0827907	0	10.326	0.00131014	0.0445065
TCONS_00199631	LINC798	XLOC_174600	XLOC_174600	NC_030813.1:73369802-73430765	0.135256	0	12.0982	0.00131364	0.0445361
TCONS_00129302	CRHR2-AS1	102186367	CRHR2	NC_030811.1:54611023-54623808	0.135921	0	9.71718	0.00132655	0.0447775
TCONS_00758749	LOC108634298-AS1	108634298	LOC108634298	NW_017189516.1:30019945-30097961	0.132037	0	12.154	0.00133007	0.0448097
XR_001917615.1	XR_001917615.1	108634458	LOC108634458	NW_017189517.1:35094684-35252351	0	0.071312	-12.1773	0.00134092	0.0450378
TCONS_00031993	LINC109	XLOC_028906	XLOC_028906	NC_030808.1:72484394-72581939	0.266849	0.00157633	7.63691	0.00134372	0.0451114
TCONS_00177209	PCED1B-OT3	102189006	PCED1B	NC_030812.1:32530917-32721507	0	0.049849	-11.9198	0.00134765	0.045178
TCONS_00045683	MYOM3-AS1	102184484	MYOM3	NC_030809.1:7115229-7175771	0.152156	0	12.27	0.00134811	0.045178
XR_001917792.1	XR_001917792.1	108635380	LOC108635380	NW_017214815.1:13288-14292	1.8255	0	9.80327	0.00135393	0.0452894
TCONS_00547992	LOC102191034-OT1	102191034	LOC102191034	NC_030825.1:59617796-59784987	0.296753	0	14.5452	0.00137567	0.0458733
XR_001918286.1	XR_001918286.1	102176792	LOC102176792	NC_030814.1:41505472-41516702	0.175119	0	9.8649	0.00137832	0.0459412
TCONS_00726453	LINC3141	XLOC_632958	XLOC_632958	NC_030835.1:534005-674059	0.0577137	0	11.8449	0.00140703	0.0466596
TCONS_00260608	LINC994	XLOC_228026	XLOC_228026	NC_030815.1:15411931-15850005	0	0.12843	-14.5034	0.00141617	0.0467832
TCONS_00336018	F2RL2-OT2	102171427	F2RL2	NC_030817.1:93368140-93603830	0	0.239295	-14.4532	0.00142666	0.0470255
TCONS_00567796	LOC108638296-AS5	108638296	LOC108638296	NC_030826.1:40909388-40964070	0.13368	0	11.9122	0.00144161	0.0474131
TCONS_00446958	ST18-OT1	102185380	ST18	NC_030821.1:60814276-60847074	0.0621003	0	9.94546	0.00144794	0.0475793
TCONS_00585452	RNF180-AS1	102174160	RNF180	NC_030827.1:15284996-15343855	0.144452	0	11.9827	0.0014984	0.048742
TCONS_00311509	LINC1176	XLOC_274199	XLOC_274199	NC_030816.1:24802243-24811579	0	0.287646	-10.0962	0.00152574	0.049372

## Sheet: E120_vs_E65.lncRNA.difftranscri
E120_vs_E65.lncRNA.difftranscript
transcript_id	transcript_name	gene_id	gene_name	transcript_locus	E120_FPKM	E65_FPKM	log2FoldChange	pvalue	padj
TCONS_00021925	LOC100861311-OT1	100861311	LOC100861311	NC_030808.1:3552399-3580576	30.065	0.02053	10.445	1.53517e-12	9.61816e-10
TCONS_00565408	MYH8-AS1	102180624	MYH8	NC_030826.1:29065413-29181750	0	0.962695	-15.6658	3.9949e-11	1.7165e-08
TCONS_00042401	LOC108636542-OT1	108636542	LOC108636542	NC_030808.1:144008610-144215837	0	0.478342	-15.4234	2.08214e-10	7.40021e-08
XR_001296544.2	XR_001296544.2	106502872	LOC106502872	NC_030821.1:15385021-15506067	0.666229	0	15.2664	1.11714e-09	3.42754e-07
TCONS_00036469	LINC139	XLOC_032929	XLOC_032929	NC_030808.1:101510074-101699932	0	0.328725	-14.8549	2.88256e-09	7.9597e-07
TCONS_00624197	LINC2575	XLOC_544966	XLOC_544966	NC_030828.1:52993183-53256857	0	0.327002	-15.1246	6.84626e-09	1.7601e-06
TCONS_00545280	LOC102190903-OT1	102190903	LOC102190903	NC_030825.1:46179529-46222550	1.87263	0	15.1885	1.12384e-08	2.7293e-06
TCONS_00099982	LINC391	XLOC_088571	XLOC_088571	NC_030810.1:102008541-102055364	1.24189	0	14.7382	1.34754e-08	3.15934e-06
TCONS_00260608	LINC994	XLOC_228026	XLOC_228026	NC_030815.1:15411931-15850005	0	0.162601	-14.8356	2.44286e-08	5.34106e-06
TCONS_00544490	ZNF536-OT2	102184464	ZNF536	NC_030825.1:41939927-41998173	0	1.03353	-14.6056	4.77635e-08	9.65055e-06
TCONS_00649178	LINC2734	XLOC_565900	XLOC_565900	NC_030830.1:21710170-21778258	0.547884	0	14.1076	7.92322e-08	1.4993e-05
XR_001296756.2	XR_001296756.2	102188339	LOC102188339	NC_030825.1:25403998-25405407	133.624	0.403957	8.24404	1.06141e-07	1.96363e-05
TCONS_00200227	ADGRL3-OT1	102181667	ADGRL3	NC_030813.1:77224842-77311832	0	0.478585	-14.1334	1.90318e-07	3.13231e-05
TCONS_00113769	LINC469	XLOC_100028	XLOC_100028	NC_030810.1:71561905-71580111	1.66937	0	13.8554	2.78374e-07	4.29698e-05
XR_001917911.1	XR_001917911.1	108635656	LOC108635656	NC_030810.1:102562045-102563736	16.347	0	13.6922	3.57319e-07	5.33873e-05
XR_001917659.1	XR_001917659.1	106503808	LOC106503808	NW_017189663.1:93014-245133	0	0.191619	-13.6876	3.98188e-07	5.85549e-05
TCONS_00100182	LINC403	XLOC_088687	XLOC_088687	NC_030810.1:102735349-102764730	0.925551	0	13.7017	4.36345e-07	6.34155e-05
TCONS_00771227	LOC108634329-OT8	108634329	LOC108634329	NW_017189516.1:61223517-61604009	0	0.314563	-15.623	5.96881e-07	8.33354e-05
TCONS_00739155	LINC3197	XLOC_643984	XLOC_643984	NC_030835.1:42710050-42775991	0.362729	0	13.4563	9.2433e-07	0.00012006
TCONS_00567794	LOC108638296-AS2	108638296	LOC108638296	NC_030826.1:40909026-40962031	0.45573	0	13.5305	9.28714e-07	0.000120419
TCONS_00022005	LOC102182538-AS1	102182538	LOC102182538	NC_030808.1:4015154-4035484	1.09259	0	13.3772	1.09084e-06	0.000137845
TCONS_00477201	RDX-OT1	102168557	RDX	NC_030822.1:62082611-62107132	0	0.888601	-13.187	3.03355e-06	0.000326924
TCONS_00569392	CD7-OT2	102187527	CD7	NC_030826.1:49853555-49920882	0.30975	0	13.2244	3.68682e-06	0.000386603
XR_001917359.1	XR_001917359.1	102185059	LOC102185059	NC_030834.1:28594134-28735709	0	0.125364	-13.0294	3.71441e-06	0.000388403
TCONS_00544483	ZNF536-OT1	102184464	ZNF536	NC_030825.1:41939513-42018900	0	0.30035	-13.318	5.13828e-06	0.000506732
TCONS_00019418	LINC66	XLOC_017609	XLOC_017609	NC_030808.1:144015192-144075193	0	0.291697	-13.0388	5.20373e-06	0.000510486
XR_001917987.1	XR_001917987.1	108635857	LOC108635857	NC_030811.1:105159185-105273892	0.158018	0	13.0315	5.27728e-06	0.000513646
TCONS_00350334	LINC1319	XLOC_307830	XLOC_307830	NC_030817.1:84123996-84181630	0.292743	0	13.0048	5.44727e-06	0.000528123
TCONS_00059363	LOC102168948-AS1	102168948	LOC102168948	NC_030809.1:99672349-99699385	0.596275	0	12.9409	5.5708e-06	0.000535885
TCONS_00608034	LOC108638532-AS1	108638532	LOC108638532	NC_030828.1:18996349-19135677	0.114879	0	12.9042	5.6145e-06	0.000537896
XR_001297408.2	XR_001297408.2	106503681	LOC106503681	NC_030808.1:6043577-6060170	0.882551	0	12.7636	6.19421e-06	0.0005831
XR_310534.3	XR_310534.3	102181136	LOC102181136	NC_030821.1:37261248-37304883	0.58088	0	13.6038	6.31252e-06	0.000591252
TCONS_00497144	LINC1989	XLOC_438005	XLOC_438005	NC_030823.1:36401892-36464265	0.23638	0	12.7462	8.55509e-06	0.000757763
XR_310456.3	XR_310456.3	102168837	LOC102168837	NC_030819.1:20457988-20498005	0.347692	0	12.7184	9.47084e-06	0.00082297
XR_001918553.1	XR_001918553.1	108636734	LOC108636734	NC_030808.1:3049218-3070792	0.686163	0	12.7997	9.70491e-06	0.000840371
TCONS_00421210	BPIFA2-OT1	102187962	BPIFA2	NC_030820.1:61967990-61971570	0	3.46369	-12.5508	1.07575e-05	0.000912445
XR_001918440.1	XR_001918440.1	102170604	LOC102170604	NC_030815.1:48265273-48358321	1.05545	0	15.5241	1.09015e-05	0.000923602
XR_001297629.2	XR_001297629.2	102184574	LOC102184574	NC_030810.1:102672015-102673544	23.0225	0.0161227	10.1551	1.19936e-05	0.000997987
TCONS_00625190	TCL1B-AS1	102186807	TCL1B	NC_030828.1:59853641-59885709	0.426241	0	12.6999	1.34386e-05	0.00109861
TCONS_00100082	CRCT1-OT1	108635627	CRCT1	NC_030810.1:102365675-102369328	3.12106	0	12.4095	1.41843e-05	0.00114699
TCONS_00527253	CMKLR1-OT2	102181065	CMKLR1	NC_030824.1:6493782-6560008	0.183513	0	12.5501	1.43622e-05	0.00116012
TCONS_00620783	NRG4-OT4	102184950	NRG4	NC_030828.1:30738680-30884061	0.0889967	0	12.5871	1.45879e-05	0.00117283
XR_001919646.1	XR_001919646.1	108638199	LOC108638199	NC_030826.1:60947381-60964548	0.63063	0	12.3472	1.66791e-05	0.00130623
XR_001296656.2	XR_001296656.2	106502987	LOC106502987	NC_030823.1:70484677-70492445	1.37569	0	12.324	1.7416e-05	0.00135116
XR_001297553.2	XR_001297553.2	102188029	LOC102188029	NW_017189516.1:64058719-64074399	0.825776	0	12.5534	1.83541e-05	0.00141219
TCONS_00129107	CREB5-OT2	102190378	CREB5	NC_030811.1:52786205-52847298	0	1.69506	-15.3411	1.85851e-05	0.00142701
TCONS_00432907	LINC1715	XLOC_380503	XLOC_380503	NC_030820.1:53725705-53747639	0.519793	0	12.4374	1.90579e-05	0.00145881
XR_001918295.1	XR_001918295.1	108636352	LOC108636352	NC_030814.1:55112454-55138803	0	0.556405	-12.5754	1.92448e-05	0.00146859
XR_311284.2	XR_311284.2	102188029	LOC102188029	NW_017189516.1:64058719-64074399	0.843184	0	12.5772	2.04833e-05	0.0015457
TCONS_00127100	LINC527	XLOC_111059	XLOC_111059	NC_030811.1:40912142-40984736	0.163931	0	12.4272	2.11979e-05	0.00159466
XR_001919080.1	XR_001919080.1	106502789	LOC106502789	NC_030820.1:75808439-75841414	0.324326	0	12.3645	2.15216e-05	0.00161101
TCONS_00785836	LINC3406	XLOC_685721	XLOC_685721	NW_017189520.1:59626-93571	0	0.43858	-12.5777	2.25663e-05	0.00168245
TCONS_00563334	LINC2275	XLOC_493612	XLOC_493612	NC_030826.1:14982523-15006973	0	0.43946	-12.4274	2.33822e-05	0.00173116
TCONS_00732244	DISC1-AS1	102175271	DISC1	NC_030835.1:40898204-40975686	0.143632	0	12.4452	2.43572e-05	0.00178737
TCONS_00567792	LOC108638296-AS1	108638296	LOC108638296	NC_030826.1:40909026-40959218	0.187322	0	12.1493	2.82753e-05	0.00201731
TCONS_00655191	LINC2783	XLOC_570921	XLOC_570921	NC_030830.1:7986440-8003327	0.800107	0	12.7256	2.8615e-05	0.0020396
TCONS_00350202	LINC1317	XLOC_307702	XLOC_307702	NC_030817.1:83286687-83311909	0.354393	0	12.0533	3.30926e-05	0.00229447
TCONS_00032011	LINC112	XLOC_028906	XLOC_028906	NC_030808.1:72522328-72581939	0.154653	0	12.1021	3.58351e-05	0.00246015
TCONS_00783424	LINC3381	XLOC_683530	XLOC_683530	NW_017189517.1:33219309-33325818	0.138763	0	12.9075	4.38716e-05	0.00291005
TCONS_00417603	LOC102186942-OT2	102186942	LOC102186942	NC_030820.1:43038861-43095898	0.146272	0	11.9968	4.39134e-05	0.00291023
TCONS_00484229	LOC102190037-OT1	102190037	LOC102190037	NC_030822.1:27939265-27956390	0.482815	0	11.9293	4.41106e-05	0.00291606
TCONS_00099980	LINC389	XLOC_088571	XLOC_088571	NC_030810.1:102008541-102030964	0.480647	0	12.3226	4.41457e-05	0.00291606
TCONS_00015818	LINC51	XLOC_014366	XLOC_014366	NC_030808.1:116064442-116095517	0.256732	0	11.8952	4.52755e-05	0.00296412
TCONS_00168308	LOC108633342-AS2	108633342	LOC108633342	NC_030812.1:99197770-99265123	0.14623	0	12.1827	4.63778e-05	0.00299553
TCONS_00176279	KRT82-AS1	102183763	KRT82	NC_030812.1:27211235-27224696	0.571987	0	11.8571	4.86432e-05	0.003113
TCONS_00521503	LINC2093	XLOC_458736	XLOC_458736	NC_030824.1:39996044-40026739	0	0.35276	-12.4872	4.87768e-05	0.0031162
TCONS_00571059	LINC2329	XLOC_498853	XLOC_498853	NC_030826.1:58111073-58190014	0.107054	0	12.005	4.95275e-05	0.00315066
TCONS_00158657	SMAGP-OT3	102188018	SMAGP	NC_030812.1:28201041-28226751	0.328392	0	12.0129	4.97042e-05	0.00315651
XR_001917914.1	XR_001917914.1	108635659	LOC108635659	NC_030810.1:102637169-102639456	3.3967	0	11.8784	5.28929e-05	0.00331664
TCONS_00669934	MYO5B-AS2	102168225	MYO5B	NC_030831.1:49840342-49889230	0.169476	0	11.956	5.3276e-05	0.00333785
TCONS_00021920	LOC100860930-AS2	100860930	LOC100860930	NC_030808.1:3527706-3536727	0.809976	0	11.7926	5.89891e-05	0.00363771
TCONS_00192719	ARHGEF38-AS1	102190863	ARHGEF38	NC_030813.1:19879919-19907846	0.258855	0	11.7499	5.92891e-05	0.00364747
TCONS_00552952	LOC108637964-OT3	108637964	LOC108637964	NC_030825.1:21835409-21878322	0.171135	0	11.7613	6.1948e-05	0.00377028
TCONS_00777267	GLRA4-AS1	102190306	GLRA4	NW_017189517.1:37425164-37450642	0	0.289231	-11.8465	6.27509e-05	0.00380672
TCONS_00797108	LINC3486	XLOC_694793	XLOC_694793	NW_017191855.1:795-3149	4.0281	0	12.242	6.4257e-05	0.00387601
TCONS_00632196	LINC2621	XLOC_551917	XLOC_551917	NC_030829.1:29473266-29646236	0.28587	0	14.4818	6.46392e-05	0.00388202
TCONS_00002794	LINC14	XLOC_002552	XLOC_002552	NC_030808.1:20077303-20141693	0.113636	0	11.7944	6.5482e-05	0.00391505
TCONS_00561364	CA10-AS1	102174689	CA10	NC_030826.1:290237-359874	0.107622	0	11.7839	6.56211e-05	0.00391873
TCONS_00147388	IMMP2L-OT3	102187187	IMMP2L	NC_030811.1:62494395-62959731	0.167693	0	15.155	6.97101e-05	0.00411505
XR_001917992.1	XR_001917992.1	108635857	LOC108635857	NC_030811.1:105150293-105273892	0.0561287	0	11.6789	7.24416e-05	0.00424603
TCONS_00571049	LINC2327	XLOC_498853	XLOC_498853	NC_030826.1:58096364-58190014	0.092584	0	11.9874	7.43945e-05	0.00434003
TCONS_00206398	LOC108636258-AS6	108636258	LOC108636258	NC_030813.1:5837962-5889333	0.134763	0	11.6837	7.49235e-05	0.00435725
TCONS_00269719	LINC1013	XLOC_236258	XLOC_236258	NC_030815.1:71547607-71604382	0.120286	0	11.6508	8.1407e-05	0.00463665
XR_001919830.1	XR_001919830.1	102172104	LOC102172104	NC_030809.1:132345569-132398585	0.138186	0	11.7316	8.2048e-05	0.00466248
XR_001918442.1	XR_001918442.1	102170604	LOC102170604	NC_030815.1:48265273-48358321	0.441515	0	14.1972	8.31457e-05	0.00471408
TCONS_00385266	MVB12B-AS1	102187499	MVB12B	NC_030818.1:96816132-96865278	0.133801	0	11.639	8.69605e-05	0.00488358
XR_001919081.1	XR_001919081.1	106502789	LOC106502789	NC_030820.1:75808439-75841414	0.193293	0	11.566	8.69868e-05	0.00488358
XR_001917658.1	XR_001917658.1	108634602	LOC108634602	NW_017189663.1:31346-48927	0	0.397467	-11.624	9.12621e-05	0.00507015
TCONS_00174818	LINC701	XLOC_153041	XLOC_153041	NC_030812.1:21389405-21493064	0.0701033	0	11.7183	9.15426e-05	0.00508194
TCONS_00694915	LINC2979	XLOC_604759	XLOC_604759	NC_030832.1:38440699-38448658	1.02763	0	11.8686	0.000100977	0.00550728
XR_310438.3	XR_310438.3	102169973	LOC102169973	NC_030819.1:64260486-64275592	0.416213	0	11.5457	0.000106064	0.00573024
TCONS_00280758	LINC1054	XLOC_246226	XLOC_246226	NC_030815.1:30668780-30747170	0.0885777	0	11.659	0.000109018	0.00586011
TCONS_00002793	LINC13	XLOC_002552	XLOC_002552	NC_030808.1:20077225-20096693	0.303517	0	11.4664	0.000109685	0.00588947
TCONS_00099978	LINC388	XLOC_088571	XLOC_088571	NC_030810.1:102008442-102056018	0.165267	0	11.8707	0.000109723	0.00588947
TCONS_00093328	LINC362	XLOC_082935	XLOC_082935	NC_030810.1:60716705-60724571	0.845504	0	11.5989	0.000112666	0.00601714
TCONS_00422973	SDC4-AS1	102186321	SDC4	NC_030820.1:73154000-73181771	0.252883	0	11.6974	0.000115619	0.00611792
TCONS_00448075	LINC1789	XLOC_394105	XLOC_394105	NC_030821.1:67381945-67407605	0.23021	0	11.4703	0.000118436	0.00623158
TCONS_00656294	LINC2798	XLOC_571941	XLOC_571941	NC_030830.1:13583048-13625616	0	0.184499	-11.6781	0.000121295	0.00633728
XR_001918592.1	XR_001918592.1	102175023	LOC102175023	NC_030817.1:83748519-83780840	0.178158	0	11.473	0.000121618	0.00634522
XR_001917945.1	XR_001917945.1	106502060	LOC106502060	NC_030811.1:25358531-25452073	0.058662	0	11.3593	0.000134349	0.00688423
XR_311190.3	XR_311190.3	102174629	LOC102174629	NC_030835.1:3937188-3948104	0.49942	0	11.3877	0.000135447	0.00692719
TCONS_00279610	LINC1047	XLOC_245225	XLOC_245225	NC_030815.1:21974782-22028274	0.109393	0	11.4121	0.000136303	0.0069509
TCONS_00453148	LINC1808	XLOC_398651	XLOC_398651	NC_030821.1:5182621-5201727	0	0.274871	-11.3126	0.000142226	0.00720858
XR_309776.2	XR_309776.2	102168307	LOC102168307	NC_030809.1:121713539-121733037	0.272377	0	11.2944	0.000145985	0.00735326
TCONS_00367221	LINC1413	XLOC_322789	XLOC_322789	NC_030818.1:88303459-88319738	0.356056	0	11.4126	0.000148148	0.00742291
TCONS_00260607	LINC993	XLOC_228026	XLOC_228026	NC_030815.1:15411920-15614714	0	0.046391	-11.8727	0.000150208	0.00750092
TCONS_00786921	LOC108634524-OT1	108634524	LOC108634524	NW_017189552.1:26665-110764	0	0.0657947	-11.345	0.00015304	0.00761686
TCONS_00771250	LOC108634329-OT15	108634329	LOC108634329	NW_017189516.1:61325182-61604014	0.104733	0	13.7856	0.000156141	0.00773504
TCONS_00230450	LINC894	XLOC_202863	XLOC_202863	NC_030814.1:54014664-54189862	0	0.17282	-13.7198	0.00015986	0.00787221
TCONS_00209322	LOC102173738-AS2	102173738	LOC102173738	NC_030813.1:25750948-25976753	0.186397	0	14.2014	0.000161954	0.00792817
TCONS_00774685	LINC3337	XLOC_675393	XLOC_675393	NW_017189517.1:18322121-18352689	0.163633	0	11.2481	0.000163524	0.00797889
TCONS_00771226	LOC108634329-OT6	108634329	LOC108634329	NW_017189516.1:61223517-61603996	0	0.079893	-13.701	0.000165167	0.00805373
TCONS_00656935	LINC2808	XLOC_572515	XLOC_572515	NC_030830.1:16060334-16069579	0.547302	0	11.2747	0.000165878	0.0080726
TCONS_00458009	MAL2-AS1	102184264	MAL2	NC_030821.1:37054242-37079036	0.220897	0	11.331	0.000170245	0.00823138
TCONS_00099986	LINC393	XLOC_088571	XLOC_088571	NC_030810.1:102016458-102056018	0.360683	0	12.6981	0.000171968	0.00829368
TCONS_00547144	GLTSCR1-OT2	102172752	GLTSCR1	NC_030825.1:55579150-55597732	0	0.294713	-11.4678	0.000175047	0.00840901
XR_001919589.1	XR_001919589.1	108638115	LOC108638115	NC_030825.1:54677284-54682777	0	1.08978	-11.3911	0.000177629	0.00850566
XR_001918167.1	XR_001918167.1	108636201	LOC108636201	NC_030813.1:9073834-9158242	0	0.089697	-11.5927	0.000178986	0.00855966
TCONS_00099981	LINC390	XLOC_088571	XLOC_088571	NC_030810.1:102008541-102054055	0.187751	0	12.1166	0.000181811	0.00867566
TCONS_00406266	LINC1550	XLOC_357449	XLOC_357449	NC_030819.1:55814927-55833316	0.34096	0	11.4935	0.000182034	0.00867566
TCONS_00771225	LOC108634329-OT4	108634329	LOC108634329	NW_017189516.1:61223517-61603973	0	0.074848	-13.9076	0.000183618	0.00870298
TCONS_00224423	MCTP1-OT3	102180850	MCTP1	NC_030814.1:16226629-16273114	0.125266	0	11.3899	0.000188254	0.00889444
TCONS_00740909	DLG2-OT2	102169162	DLG2	NC_030836.1:9562121-9894000	0.0409813	1.45941	-4.88917	0.000189745	0.00894224
TCONS_00506670	TGFB2-AS2	100861228	TGFB2	NC_030823.1:20401878-20413673	0.400229	0	11.1677	0.000192843	0.00904822
XR_001917833.1	XR_001917833.1	102173804	LOC102173804	NC_030810.1:66940168-66963271	0	1.03519	-13.6315	0.000194075	0.00907745
TCONS_00002512	LINC11	XLOC_002288	XLOC_002288	NC_030808.1:17442634-17465943	0.215518	0	11.2654	0.000195958	0.0091351
TCONS_00712129	CSGALNACT1-AS1	102179349	CSGALNACT1	NC_030834.1:7719300-7725769	0.724427	0	11.1555	0.000197741	0.00919124
TCONS_00734726	LINC3174	XLOC_640158	XLOC_640158	NC_030835.1:11653075-11729612	0.073081	0	11.3369	0.000203302	0.00939699
TCONS_00387982	LINC1491	XLOC_340487	XLOC_340487	NC_030819.1:5637050-5669770	0.142555	0	11.1559	0.000208364	0.00956576
TCONS_00647321	LINC2720	XLOC_564455	XLOC_564455	NC_030830.1:12285469-12321964	0.132465	0	11.1742	0.000215817	0.00982718
TCONS_00560738	LOC102168291-AS1	102168291	LOC102168291	NC_030825.1:64884626-64920602	0	0.128744	-11.1365	0.000223154	0.0100226
TCONS_00318470	LINC1193	XLOC_280597	XLOC_280597	NC_030816.1:67868212-67912199	0.108939	0	11.2243	0.000224592	0.0100629
XR_001917912.1	XR_001917912.1	108635657	LOC108635657	NC_030810.1:102586994-102588583	2.83728	0	11.1097	0.000231238	0.0102804
TCONS_00051772	LOC102188176-AS2	102188176	LOC102188176	NC_030809.1:46584848-46631586	0.121453	0	11.3507	0.000231545	0.0102879
TCONS_00206492	PDE5A-AS1	102191780	PDE5A	NC_030813.1:6333970-6440196	0	0.244978	-13.4653	0.000233981	0.0103775
TCONS_00310851	LINC1169	XLOC_273566	XLOC_273566	NC_030816.1:21330223-21342068	0.375735	0	11.0349	0.000236411	0.0104543
TCONS_00417560	LOC102190498-OT3	102190498	LOC102190498	NC_030820.1:42700724-42871345	0.160983	0	13.636	0.000238104	0.0105082
TCONS_00177209	PCED1B-OT3	102189006	PCED1B	NC_030812.1:32530917-32721507	0	0.177364	-13.6928	0.000238801	0.0105101
TCONS_00485578	LOC102184922-OT14	102184922	LOC102184922	NC_030822.1:36216661-36296512	0.280458	0	13.4242	0.00024462	0.0106717
TCONS_00606703	LINC2498	XLOC_529588	XLOC_529588	NC_030828.1:10585733-10648975	0.099818	0	11.488	0.000246002	0.0107006
TCONS_00133112	CACNA2D1-AS1	102183035	CACNA2D1	NC_030811.1:81659374-81698812	0.128496	0	11.2222	0.000250307	0.0108499
TCONS_00220946	LINC851	XLOC_194121	XLOC_194121	NC_030813.1:110244404-110267370	0.184898	0	10.9757	0.000262428	0.0112188
XR_001917091.1	XR_001917091.1	108633469	LOC108633469	NC_030809.1:132594098-132693336	0.223154	0	13.4696	0.000265671	0.011328
XR_310493.2	XR_310493.2	102190531	LOC102190531	NC_030820.1:63172969-63195491	0	0.195364	-11.1271	0.000266133	0.0113317
TCONS_00256872	LOC102181294-OT1	102181294	LOC102181294	NC_030814.1:98926995-98991964	0.0985483	0	11.5552	0.000266294	0.0113321
TCONS_00678967	LINC2893	XLOC_592210	XLOC_592210	NC_030831.1:41598393-41642599	0.155347	0	11.6997	0.000277479	0.011688
TCONS_00099976	LINC385	XLOC_088571	XLOC_088571	NC_030810.1:102008442-102054055	0.102089	0	11.1153	0.000279279	0.0117572
TCONS_00630154	LINC2612	XLOC_549833	XLOC_549833	NC_030829.1:17943377-17986516	0	0.142077	-11.6322	0.000282097	0.0118423
TCONS_00423809	LINC1653	XLOC_372587	XLOC_372587	NC_030820.1:77781447-77812231	0.23516	0	11.7858	0.000284026	0.0118765
TCONS_00021919	LOC100860930-AS3	100860930	LOC100860930	NC_030808.1:3527706-3536727	0.564074	0	11.2485	0.00028494	0.0119081
TCONS_00000608	LINC7	XLOC_000452	XLOC_000452	NC_030808.1:3553453-3558831	0.819443	0	11.0814	0.000293903	0.0122074
TCONS_00032917	LINC123	XLOC_029726	XLOC_029726	NC_030808.1:77921059-77995286	0.059519	0	11.0028	0.000294751	0.0122261
TCONS_00126048	WASL-OT1	102188466	WASL	NC_030811.1:32200275-32210367	0.408534	0	10.9429	0.000297816	0.0123151
TCONS_00226425	LOC108633191-AS1	108633191	LOC108633191	NC_030814.1:30599331-30623400	0.162751	0	10.8632	0.00030699	0.0126035
TCONS_00275149	TRIM32-OT1	102187488	TRIM32	NC_030815.1:105526726-105729492	0.028748	0	11.4276	0.000312785	0.0127711
TCONS_00429904	PCSK2-OT1	106503927	PCSK2	NC_030820.1:37126199-37313731	0.113303	0	13.2472	0.000317493	0.012935
XR_310349.3	XR_310349.3	102173854	LOC102173854	NC_030817.1:23105518-23120485	0.304534	0	11.0355	0.000329234	0.0133187
TCONS_00231290	HBEGF-OT1	102185462	HBEGF	NC_030814.1:58935264-58945367	0.373619	0	10.8341	0.000333408	0.0134075
TCONS_00620328	KLF13-AS1	106503361	KLF13	NC_030828.1:27294398-27313841	0.234636	0	11.1004	0.000335206	0.0134585
TCONS_00551314	LINC2225	XLOC_484055	XLOC_484055	NC_030825.1:13506604-13533665	0.167273	0	11.0516	0.000339338	0.0135801
TCONS_00319422	MTHFD1L-AS1	102188948	MTHFD1L	NC_030816.1:75448402-75463467	0.263503	0	10.8901	0.000340778	0.0136304
TCONS_00589519	LINC2433	XLOC_513509	XLOC_513509	NC_030827.1:40377013-40459294	0	0.241593	-13.1927	0.000344005	0.0137226
TCONS_00799046	LOC108635080-OT2	108635080	LOC108635080	NW_017202952.1:726-18744	9.1254	0	16.401	0.000344892	0.0137433
TCONS_00462852	LINC7623	XLOC_407819	XLOC_407819	NC_030821.1:37370529-37375469	24.899	0.200875	6.95365	0.000347	0.013875
TCONS_00465260	LOC108637536-OT2	108637536	LOC108637536	NC_030821.1:80419097-80434419	0.357655	0	11.2997	0.000352397	0.0139752
TCONS_00146894	AOAH-OT1	102189546	AOAH	NC_030811.1:59539298-59620272	0.248829	0	13.1714	0.000354584	0.0140469
TCONS_00644074	CDCP1-AS1	102187276	CDCP1	NC_030829.1:54021995-54085655	0.062965	0	10.8906	0.000371318	0.0145247
TCONS_00547116	MEIS3-AS1	102179877	MEIS3	NC_030825.1:55421835-55442104	0.174452	0	10.7207	0.00039072	0.0151249
TCONS_00099994	LINC398	XLOC_088571	XLOC_088571	NC_030810.1:102056270-102066075	0.408089	0	10.8555	0.000403112	0.0154681
TCONS_00780393	ATP1B4-AS1	102183405	ATP1B4	NW_017189517.1:13604143-13618342	0	0.333298	-10.9772	0.000404066	0.0154728
TCONS_00019419	LINC67	XLOC_017609	XLOC_017609	NC_030808.1:144015217-144166044	0	0.214288	-13.5955	0.000406866	0.0155401
TCONS_00016778	LINC54	XLOC_015253	XLOC_015253	NC_030808.1:122434961-122500375	0.0611547	0	10.9122	0.000408974	0.0156047
TCONS_00625110	CLMN-OT1	102186249	CLMN	NC_030828.1:59392044-59406403	0.00704533	1.35101	-7.26783	0.000411009	0.0156743
TCONS_00712269	LINC3072	XLOC_619870	XLOC_619870	NC_030834.1:8623168-8626668	0.96598	0	10.6695	0.000427351	0.0160998
TCONS_00458602	LINC1836	XLOC_403716	XLOC_403716	NC_030821.1:41112251-41140627	0	0.158682	-10.8969	0.000429956	0.0161524
TCONS_00005840	LOC102174337-OT1	102174337	LOC102174337	NC_030808.1:42521800-42561871	0.0839357	0	10.6655	0.000430029	0.0161524
TCONS_00283586	LINC1058	XLOC_248802	XLOC_248802	NC_030815.1:48557977-48585858	0.149148	0	11.0244	0.000431804	0.0161858
TCONS_00687585	LINC2941	XLOC_599124	XLOC_599124	NC_030832.1:35970318-35979469	0.369716	0	10.657	0.000440367	0.0164242
TCONS_00543556	LINC2180	XLOC_478314	XLOC_478314	NC_030825.1:37782894-37814952	0	0.111773	-10.823	0.00044259	0.0164824
TCONS_00407642	LINC1565	XLOC_358567	XLOC_358567	NC_030819.1:64398367-64419763	0.15614	0	10.6535	0.000446737	0.0165789
TCONS_00337337	KCNK13-OT1	108636850	KCNK13	NC_030817.1:1362141-1432355	0.0573197	0	10.8585	0.000463573	0.0170761
TCONS_00453008	RALYL-AS1	102174135	RALYL	NC_030821.1:4014609-4099287	0.183112	0	12.9146	0.000470243	0.0172537
TCONS_00492814	LOC108637766-OT1	108637766	LOC108637766	NC_030823.1:5091692-5281382	0.097751	0	13.0672	0.000473285	0.0173312
TCONS_00290350	LINC1081	XLOC_254773	XLOC_254773	NC_030815.1:93429882-93540945	0.03052	0	10.6539	0.00047716	0.0174165
XR_001918823.1	XR_001918823.1	102185409	LUZP1	NC_030809.1:6185376-6258937	0.235656	0	12.9626	0.000487485	0.0176632
TCONS_00205039	LINC816	XLOC_179541	XLOC_179541	NC_030813.1:113770200-113785721	0.215722	0	10.6419	0.000491213	0.0177338
XR_001917599.1	XR_001917599.1	108634449	LOC108634449	NW_017189517.1:2760008-2768961	0	0.441302	-10.7263	0.000497183	0.01789
TCONS_00479610	MS4A13-OT1	102172466	MS4A13	NC_030822.1:158562-188866	0	0.117271	-10.8254	0.000502346	0.0180151
TCONS_00100115	C3H1orf68-OT1	102186072	C3H1orf68	NC_030810.1:102493135-102494998	1.66569	0	10.566	0.000512287	0.0182747
XR_001296684.2	XR_001296684.2	102174864	LOC102174864	NC_030824.1:58943233-58949822	0.464266	0	10.5345	0.000529143	0.0188187
TCONS_00206509	FABP2-AS1	102168807	FABP2	NC_030813.1:6416169-6440253	0	0.164054	-11.0246	0.000534303	0.0189602
TCONS_00694912	LINC2976	XLOC_604759	XLOC_604759	NC_030832.1:38440699-38448506	0.588059	0	11.1476	0.000537495	0.0190463
XR_001295528.2	XR_001295528.2	106501974	LOC106501974	NC_030810.1:20011606-20034411	0	0.14731	-10.639	0.000543413	0.0192344
TCONS_00425976	IL2RA-OT1	102170059	IL2RA	NC_030820.1:10786619-10794644	0.407318	0	10.653	0.000545655	0.0192897
TCONS_00648039	LINC2728	XLOC_565022	XLOC_565022	NC_030830.1:15737692-15746515	0.351067	0	10.5217	0.000555134	0.0195211
TCONS_00411018	LINC1586	XLOC_361744	XLOC_361744	NC_030819.1:83531787-83565520	0.120053	0	10.9454	0.000555344	0.0195211
TCONS_00158162	LOC102178515-OT1	102178515	LOC102178515	NC_030812.1:25823957-25840438	0.453792	0.003106	7.12744	0.000562204	0.019725
TCONS_00100092	LOC102186542-AS1	102186542	LOC102186542	NC_030810.1:102433277-102450544	0.173395	0	10.5118	0.000566668	0.0198257
TCONS_00024185	LINC90	XLOC_021836	XLOC_021836	NC_030808.1:20417209-20483742	0.231532	0	12.7848	0.000571966	0.0199642
TCONS_00454732	GDF6-OT1	102169777	GDF6	NC_030821.1:14090750-14179643	0.181515	0	12.8318	0.000582006	0.0202388
TCONS_00433153	LINC1718	XLOC_380703	XLOC_380703	NC_030820.1:55419965-55434971	0.233147	0	10.6612	0.000585267	0.0203049
TCONS_00616032	TEX22-OT4	106504019	TEX22	NC_030828.1:68528307-68545415	0.00414167	0.945783	-7.52903	0.000591382	0.0204746
XR_310987.3	XR_310987.3	102182550	LOC102182550	NC_030830.1:37724202-37753374	0.14495	0	11.0389	0.00059208	0.0204746
TCONS_00158200	LINC637	XLOC_139133	XLOC_139133	NC_030812.1:25935572-25953393	0.169376	0	10.5172	0.000600565	0.0206886
TCONS_00485429	LINC1943	XLOC_427702	XLOC_427702	NC_030822.1:35634845-35678390	0.180166	0.000304	8.65276	0.000612571	0.0209403
TCONS_00565286	NDEL1-OT1	102176913	NDEL1	NC_030826.1:27736741-27752934	0.181992	0	10.4597	0.000623458	0.0212249
TCONS_00498160	LOC102178379-OT1	102178379	LOC102178379	NC_030823.1:42844203-42905939	0.123843	0	11.7451	0.000633551	0.0213977
TCONS_00679571	LINC2895	XLOC_592712	XLOC_592712	NC_030831.1:45576230-45582604	0.48112	0	10.4967	0.000634148	0.0214031
XR_001918947.1	XR_001918947.1	108637303	LOC108637303	NC_030819.1:64466043-64478692	0.249582	0	10.5863	0.000641057	0.0215777
XR_001919834.1	XR_001919834.1	106503340	LOC106503340	NC_030828.1:10383683-10585726	0.0679093	0	12.6795	0.000647926	0.0217109
TCONS_00799052	LOC108635080-OT3	108635080	LOC108635080	NW_017202952.1:3257-18744	6.09465	0	15.6003	0.000653035	0.0218302
TCONS_00432909	LINC1716	XLOC_380503	XLOC_380503	NC_030820.1:53732999-53747740	0.640261	0.00491233	6.80717	0.000662376	0.0220367
XR_001917913.1	XR_001917913.1	108635658	LOC108635658	NC_030810.1:102631058-102632734	6.57088	0.015489	8.47478	0.000674681	0.0223364
XR_001918685.1	XR_001918685.1	108636992	LOC108636992	NC_030817.1:59246873-59263639	0.170159	0	10.4068	0.000681195	0.0224772
XR_001918944.1	XR_001918944.1	102178917	LOC102178917	NC_030819.1:59726334-60270058	0	0.226151	-15.51	0.000686553	0.0226089
TCONS_00318449	AIG1-AS2	102190418	AIG1	NC_030816.1:67825397-67912199	0.147221	0	12.6038	0.000703095	0.0230215
TCONS_00101576	KCNJ10-AS2	102186816	KCNJ10	NC_030810.1:110280459-110310160	0	0.472332	-12.572	0.000712239	0.0232291
TCONS_00161104	HMGA2-AS1	100860792	HMGA2	NC_030812.1:47305886-47428387	0	0.105014	-12.5502	0.000738878	0.0238226
TCONS_00226238	LINC876	XLOC_198953	XLOC_198953	NC_030814.1:28145482-28177464	0.0996267	0	10.6609	0.000748386	0.0240399
XR_001296732.2	XR_001296732.2	106503053	LOC106503053	NC_030824.1:4782826-4789945	0	0.362067	-10.2632	0.000776734	0.0246847
TCONS_00780162	LINC3370	XLOC_680553	XLOC_680553	NW_017189517.1:11677702-11697289	0	0.138219	-10.3392	0.00077865	0.024735
TCONS_00752254	NTM-OT1	102186749	NTM	NC_030836.1:34511678-34799617	0.0415863	0	12.5216	0.000783552	0.0248589
TCONS_00459017	LINC1838	XLOC_404112	XLOC_404112	NC_030821.1:43506585-43556249	0.05588	0	10.3401	0.00079717	0.0252052
XR_001918258.1	XR_001918258.1	106502376	LOC106502376	NC_030814.1:1435909-1517293	0.139046	0	12.4641	0.000800999	0.0252833
TCONS_00305752	SCAF8-OT2	106502488	SCAF8	NC_030816.1:78883067-78923189	0	0.303631	-12.4715	0.00080731	0.0253798
TCONS_00100016	LOC106501763-AS3	106501763	LOC106501763	NC_030810.1:102143179-102146958	0.658412	0	10.2404	0.000829875	0.0259205
TCONS_00380134	LINC1455	XLOC_333859	XLOC_333859	NC_030818.1:66098122-66118674	0	0.188061	-10.6538	0.000831037	0.0259459
TCONS_00376375	LINC1439	XLOC_330410	XLOC_330410	NC_030818.1:42122864-42424921	0.551494	0.0324027	4.19339	0.000848597	0.0262632
TCONS_00516698	FAM222A-OT3	102181416	FAM222A	NC_030824.1:7603499-7641890	0.277308	0	12.3773	0.000875777	0.0268923
TCONS_00609889	LINC2520	XLOC_532405	XLOC_532405	NC_030828.1:31660018-31675123	0.158141	0	10.1746	0.000882407	0.0270142
TCONS_00759800	LINC3266	XLOC_661640	XLOC_661640	NW_017189516.1:36248047-36297837	0	0.0542487	-10.2302	0.000891115	0.0272287
XR_001297300.2	XR_001297300.2	106503608	LOC106503608	NC_030832.1:13155035-13158074	0.822471	0	10.246	0.000894773	0.0272734
TCONS_00469176	LINC1889	XLOC_413229	XLOC_413229	NC_030822.1:11159450-11748382	0.0307363	0.647641	-4.17724	0.000903498	0.027472
TCONS_00219918	SLC2A9-OT1	102191784	SLC2A9	NC_030813.1:105495336-105512822	0.151728	0	10.269	0.000906664	0.0275457
TCONS_00248208	PDE6A-AS3	102182870	PDE6A	NC_030814.1:49142365-49196733	0	0.179361	-12.346	0.000933449	0.0282333
TCONS_00679987	LINC2900	XLOC_593081	XLOC_593081	NC_030831.1:48768799-48784581	0.14881	0	10.1591	0.000941985	0.028364
TCONS_00728051	LINC3147	XLOC_634416	XLOC_634416	NC_030835.1:11122596-11159000	0.0722473	0	10.2629	0.000942348	0.028364
TCONS_00368125	LOC102175865-OT1	102175865	LOC102175865	NC_030818.1:93292492-93353708	0.18658	0	12.3581	0.000948941	0.0284855
TCONS_00546532	LOC108637990-OT3	108637990	LOC108637990	NC_030825.1:52365859-52435565	0.0373037	0	10.3411	0.000952625	0.0285352
TCONS_00355183	LINC1358	XLOC_311812	XLOC_311812	NC_030818.1:16326987-16409304	0.139112	0	12.3445	0.000952987	0.0285352
XR_001918520.1	XR_001918520.1	108636718	LOC108636718	NC_030816.1:16600709-16612802	0.895075	0	12.3503	0.000955805	0.0285959
TCONS_00551090	LINC2223	XLOC_483864	XLOC_483864	NC_030825.1:11983624-11997288	0.175598	0	10.1433	0.000961061	0.0286956
TCONS_00051502	LINC203	XLOC_045991	XLOC_045991	NC_030809.1:44600224-44616377	0.15399	0	10.2773	0.000961655	0.0287018
TCONS_00607308	LINC2502	XLOC_530177	XLOC_530177	NC_030828.1:13502908-13522653	0	0.164118	-10.41	0.000972944	0.0288999
TCONS_00662834	LINC2828	XLOC_577291	XLOC_577291	NC_030831.1:2936342-2939251	0	0.799673	-10.1604	0.000981328	0.0290426
TCONS_00020325	LINC75	XLOC_018316	XLOC_018316	NC_030808.1:149849195-149886143	0.299489	0	12.3694	0.000991296	0.029247
TCONS_00709838	LINC3054	XLOC_617590	XLOC_617590	NC_030833.1:41743008-41757414	0.193275	0	10.4172	0.00102509	0.0299126
XR_001919064.1	XR_001919064.1	108637419	LOC108637419	NC_030820.1:64240575-64252747	0	0.190784	-10.077	0.00102685	0.0299405
TCONS_00362371	LINC1385	XLOC_318447	XLOC_318447	NC_030818.1:62570682-62582421	0.222035	0	10.309	0.00103537	0.0301064
TCONS_00298929	POPDC3-OT1	102170049	POPDC3	NC_030816.1:32097869-32156675	0	0.0431213	-10.2721	0.00104985	0.0303509
TCONS_00460609	LINC1844	XLOC_405519	XLOC_405519	NC_030821.1:55444654-55596712	0.065945	0	12.2455	0.00105078	0.0303652
TCONS_00770956	ARHGAP6-AS1	102174105	ARHGAP6	NW_017189516.1:58427963-58507134	0	0.136925	-12.2088	0.00107922	0.0310426
XR_001918034.1	XR_001918034.1	108635998	LOC108635998	NC_030812.1:27478844-27503131	0	0.438901	-12.3701	0.00108792	0.0311888
TCONS_00084843	LINC334	XLOC_075531	XLOC_075531	NC_030810.1:4390335-4416622	0.087978	0	10.0835	0.00108807	0.0311888
TCONS_00177557	NELL2-AS1	102169737	NELL2	NC_030812.1:35055781-35095301	0.0626127	0	10.2588	0.00109004	0.0312212
TCONS_00132541	MAGI2-AS1	106502021	MAGI2	NC_030811.1:78497903-78780074	0.0368923	0	12.2095	0.0011063	0.0316506
TCONS_00099977	LINC386	XLOC_088571	XLOC_088571	NC_030810.1:102008442-102055364	0.23672	0	12.3625	0.00111379	0.0318159
TCONS_00147386	IMMP2L-OT1	102187187	IMMP2L	NC_030811.1:62494395-62815794	0.177977	0	14.8779	0.00112194	0.0319877
XR_001296996.2	XR_001296996.2	106503340	LOC106503340	NC_030828.1:10564259-10585726	0.110258	0	10.1535	0.00112536	0.0320605
TCONS_00740632	TMEM135-AS1	102183573	TMEM135	NC_030836.1:7843566-7941124	0.109318	0	12.3079	0.00113017	0.0321485
TCONS_00051261	PARD3B-AS1	102173793	PARD3B	NC_030809.1:41951320-41976969	0.13224	0	10.592	0.00116604	0.0329925
TCONS_00567763	LOC102170546-AS2	102170546	LOC102170546	NC_030826.1:40834963-40843156	0.279601	0	10.1354	0.00116872	0.0330433
TCONS_00502131	LINC2012	XLOC_442167	XLOC_442167	NC_030823.1:70446830-70476851	0.0781627	0	10.2079	0.00117073	0.0330749
TCONS_00192207	COL25A1-OT1	102185162	COL25A1	NC_030813.1:16323166-16606979	0	0.263135	-14.7906	0.00118601	0.0333549
XR_001917082.1	XR_001917082.1	108633458	LOC108633458	NC_030809.1:121595931-121600800	0.470806	0	10.0632	0.00119933	0.0336281
TCONS_00567793	LOC108638296-AS3	108638296	LOC108638296	NC_030826.1:40909026-40962031	0.169098	0	12.1546	0.00120323	0.033712
TCONS_00209323	LOC102173738-AS3	102173738	LOC102173738	NC_030813.1:25750948-25976855	0.0439937	0	12.1769	0.00122151	0.0340578
TCONS_00069276	LINC280	XLOC_061578	XLOC_061578	NC_030809.1:29062786-29071377	0.238246	0	9.9469	0.00123336	0.0343343
XR_001919000.1	XR_001919000.1	108637384	LOC108637384	NC_030820.1:34900355-34917145	0.125314	0	9.96301	0.00123826	0.0344091
TCONS_00771218	LOC108634329-OT2	108634329	LOC108634329	NW_017189516.1:61213480-61603983	0.122662	1.66667e-06	12.4582	0.00125029	0.0346273
TCONS_00541249	SLC12A3-OT2	102188619	SLC12A3	NC_030825.1:26315000-26324197	0.223085	0	9.92907	0.0012599	0.0348035
XR_001917978.1	XR_001917978.1	106502029	LOC106502029	NC_030811.1:74098603-74136954	0	0.219583	-12.1428	0.00128013	0.0352832
TCONS_00581872	LINC2398	XLOC_506545	XLOC_506545	NC_030826.1:58754545-58770491	0.145601	0	10.0737	0.00128238	0.0353146
TCONS_00032679	CLDN16-OT2	102189431	CLDN16	NC_030808.1:76623347-76793326	0.0599577	0	12.2045	0.00128269	0.0353146
TCONS_00064083	ARHGEF4-AS1	102190079	ARHGEF4	NC_030809.1:134767833-134798958	0.064958	0	9.93568	0.001295	0.0355748
TCONS_00649789	LINC2736	XLOC_566281	XLOC_566281	NC_030830.1:24380779-24382823	0	1.03789	-10.0224	0.0012993	0.0356392
TCONS_00687606	LINC2942	XLOC_599136	XLOC_599136	NC_030832.1:36023640-36030080	0.386765	0	10.2158	0.00130282	0.0357047
TCONS_00465261	LOC108637536-OT1	108637536	LOC108637536	NC_030821.1:80419097-80434419	0.131907	0	9.91576	0.00131357	0.0358849
XR_001917348.1	XR_001917348.1	108634043	LOC108634043	NC_030833.1:39605326-39721050	0	0.0973697	-12.1486	0.00131399	0.0358849
XR_001919209.1	XR_001919209.1	108637653	LOC108637653	NC_030809.1:28653620-28662042	0	0.300246	-10.2946	0.00131819	0.0359602
TCONS_00696062	LINC2993	XLOC_605688	XLOC_605688	NC_030833.1:2164717-2171741	0.438357	0	10.4736	0.00132506	0.0361136
TCONS_00652182	RAB44-AS1	102190563	RAB44	NC_030830.1:38125348-38147652	0.106366	0	10.0973	0.00132899	0.0361887
TCONS_00068564	LINC275	XLOC_060970	XLOC_060970	NC_030809.1:26347429-26385953	0.0561293	0	10.0445	0.00133845	0.0363929
TCONS_00487786	LINC1951	XLOC_429709	XLOC_429709	NC_030822.1:52038262-52054098	0.133614	0	10.0139	0.0013561	0.0366724
XR_001297374.2	XR_001297374.2	106503675	LOC106503675	NC_030834.1:19255412-19274888	0.11505	0	10.0263	0.00138465	0.0372821
TCONS_00652140	LINC2747	XLOC_568364	XLOC_568364	NC_030830.1:37790940-37801748	0.19005	0	9.93716	0.00138594	0.0372897
TCONS_00162318	LOC102183851-OT3	102183851	LOC102183851	NC_030812.1:55899820-55958259	0.178328	0.00256633	6.04954	0.00140651	0.0375989
TCONS_00593697	LINC2441	XLOC_517561	XLOC_517561	NC_030827.1:69454345-69478836	0.0883257	0	10.028	0.00141067	0.0376833
TCONS_00779697	LINC3368	XLOC_680108	XLOC_680108	NW_017189517.1:7965442-7972250	0	0.297863	-9.86072	0.0014169	0.0377821
TCONS_00079478	LINC304	XLOC_070851	XLOC_070851	NC_030809.1:101270613-101338447	0.139914	0	12.0636	0.00144382	0.0383215
TCONS_00187959	LOC102180576-OT1	102180576	LOC102180576	NC_030812.1:109001664-109005998	0.433616	0	9.83923	0.00146066	0.0386426
TCONS_00269467	SLC25A37-OT2	102178273	SLC25A37	NC_030815.1:70501129-70514543	0.141087	0	9.81444	0.00146388	0.0387015
TCONS_00313256	LINC1185	XLOC_275780	XLOC_275780	NC_030816.1:36322056-36328677	0.295948	0	9.87246	0.00147198	0.0388614
TCONS_00461959	LINC1849	XLOC_406766	XLOC_406766	NC_030821.1:63249443-63263458	0.144696	0	9.9796	0.00149086	0.0392398
TCONS_00099993	LINC397	XLOC_088571	XLOC_088571	NC_030810.1:102052831-102056720	0.549795	0	9.97456	0.00150846	0.0395724
XR_001917498.1	XR_001917498.1	108634234	LOC108634234	NC_030836.1:50894639-50959909	0.137531	0	12.0208	0.00151458	0.0396724
XR_001297490.2	XR_001297490.2	102171853	LOC102171853	NW_017189940.1:44933-98733	0	0.156845	-11.876	0.00151668	0.0396836
TCONS_00254257	TEX43-AS1	102186860	TEX43	NC_030814.1:83394460-83405921	0.17868	0	9.99262	0.00151774	0.0396903
TCONS_00758749	LOC108634298-AS1	108634298	LOC108634298	NW_017189516.1:30019945-30097961	0.132037	0	12.1888	0.00153076	0.0399186
TCONS_00728432	KCNMA1-OT1	102186276	KCNMA1	NC_030835.1:13012933-13028177	0	0.549363	-11.8658	0.00153322	0.0399548
TCONS_00547992	LOC102191034-OT1	102191034	LOC102191034	NC_030825.1:59617796-59784987	0.296753	0	14.499	0.00154601	0.0402179
TCONS_00029724	LINC104	XLOC_027082	XLOC_027082	NC_030808.1:57519595-57577726	0.132229	0	11.9414	0.00155557	0.0403821
TCONS_00429260	LINC1687	XLOC_377508	XLOC_377508	NC_030820.1:33341404-33398191	0	0.142634	-12.0929	0.0015563	0.040387
TCONS_00100027	LOC102187909-AS2	102187909	LOC102187909	NC_030810.1:102207127-102211205	1.4002	0.00641733	7.26651	0.00156278	0.0405128
TCONS_00708977	ALDH18A1-AS1	102188107	ALDH18A1	NC_030833.1:34498419-34502321	0.463692	0	9.75996	0.00156546	0.0405535
TCONS_00296981	TRAPPC3L-OT2	102174208	TRAPPC3L	NC_030816.1:21369315-21404064	0.49686	0.00280167	7.74796	0.00157037	0.0406247
TCONS_00364558	LINC1395	XLOC_320237	XLOC_320237	NC_030818.1:75734283-75752706	0	0.128038	-10.0964	0.00158776	0.0409467
TCONS_00577968	ARHGAP23-AS1	102173502	ARHGAP23	NC_030826.1:38709344-38718872	0.188428	0	9.74364	0.0015932	0.0410728
TCONS_00726453	LINC3141	XLOC_632958	XLOC_632958	NC_030835.1:534005-674059	0.0577137	0	11.8464	0.00160081	0.0412121
XR_001917873.1	XR_001917873.1	108635596	LOC108635596	NC_030810.1:102361878-102362997	8.12278	0.0272737	7.99138	0.00160828	0.0413614
TCONS_00045683	MYOM3-AS1	102184484	MYOM3	NC_030809.1:7115229-7175771	0.152156	0	12.2356	0.00162566	0.0416544
TCONS_00761216	LINC3272	XLOC_663008	XLOC_663008	NW_017189516.1:47201960-47245441	0.183318	0	11.9924	0.00163758	0.0418981
TCONS_00045097	PLA2G2A-AS1	102170280	PLA2G2A	NC_030809.1:3256748-3284889	0.0655443	0	9.78124	0.00164677	0.0420223
TCONS_00371823	LINC1429	XLOC_326322	XLOC_326322	NC_030818.1:12361897-12372680	0.162061	0	9.71213	0.00165909	0.0422168
XR_001918286.1	XR_001918286.1	102176792	LOC102176792	NC_030814.1:41505472-41516702	0.175119	0	9.86985	0.00166518	0.0423522
TCONS_00311509	LINC1176	XLOC_274199	XLOC_274199	NC_030816.1:24802243-24811579	0	0.292343	-10.1828	0.00166555	0.0423522
TCONS_00589369	LINC2430	XLOC_513371	XLOC_513371	NC_030827.1:39479451-39487173	0.293108	0	10.0354	0.00166738	0.0423843
TCONS_00489039	NCAM1-OT1	102177818	NCAM1	NC_030822.1:58664680-58908218	0	0.229508	-14.3726	0.00167287	0.0424949
XR_001917792.1	XR_001917792.1	108635380	LOC108635380	NW_017214815.1:13288-14292	1.8255	0	9.79642	0.00167369	0.0425013
TCONS_00129302	CRHR2-AS1	102186367	CRHR2	NC_030811.1:54611023-54623808	0.135921	0	9.70289	0.0016749	0.0425174
TCONS_00002962	LINC15	XLOC_002685	XLOC_002685	NC_030808.1:20902020-20954964	0.152248	0	11.8605	0.00167987	0.0426001
TCONS_00159327	ENDOU-OT1	102187298	ENDOU	NC_030812.1:32132094-32133595	3.35755	0.008457	8.03784	0.00170237	0.0429733
TCONS_00567796	LOC108638296-AS5	108638296	LOC108638296	NC_030826.1:40909388-40964070	0.13368	0	11.8761	0.00173049	0.0434844
TCONS_00314311	LINC1187	XLOC_276813	XLOC_276813	NC_030816.1:42046924-42089551	0	0.175669	-11.8729	0.00173746	0.0436303
TCONS_00748230	LINC3236	XLOC_651720	XLOC_651720	NC_030836.1:4546213-4591365	0.00321533	0.380964	-6.76829	0.00175085	0.0438083
TCONS_00446958	ST18-OT1	102185380	ST18	NC_030821.1:60814276-60847074	0.0621003	0	9.91536	0.0017781	0.0443222
TCONS_00585452	RNF180-AS1	102174160	RNF180	NC_030827.1:15284996-15343855	0.144452	0	11.9477	0.00179413	0.0446473
TCONS_00067611	LINC270	XLOC_060099	XLOC_060099	NC_030809.1:19758861-19767408	0.196561	0	9.68214	0.00179641	0.0446741
TCONS_00230062	JAKMIP2-OT1	102172352	JAKMIP2	NC_030814.1:51390320-51465061	0	0.106598	-11.7286	0.0018009	0.044756
TCONS_00456032	OXR1-AS1	102190975	OXR1	NC_030821.1:23784182-23886940	0.0680983	0	11.7281	0.00181129	0.0449392
TCONS_00348457	LINC1311	XLOC_306419	XLOC_306419	NC_030817.1:73609726-73626141	0.106573	0	9.68191	0.00183089	0.04532
TCONS_00352657	APC-AS1	102184724	APC	NC_030817.1:100012540-100065142	0.149376	0	11.8285	0.00183552	0.0453863
XR_001919094.1	XR_001919094.1	106503418	LOC106503418	NC_030809.1:15175119-15183714	0.19415	0	9.63427	0.00185005	0.0455824
TCONS_00228464	SOX30-OT1	102178725	SOX30	NC_030814.1:41229666-41281685	0.127182	0	11.6793	0.00186139	0.0458064
TCONS_00406408	LINC1554	XLOC_357590	XLOC_357590	NC_030819.1:56350120-56365595	0	0.115595	-9.65022	0.00191272	0.0468325
TCONS_00186857	LOC102168248-OT1	102168248	LOC102168248	NC_030812.1:101594475-101881361	0.140446	0	14.1988	0.00193744	0.0471995
TCONS_00133126	CACNA2D1-AS2	102183035	CACNA2D1	NC_030811.1:81736188-81778281	0.181227	0	11.75	0.00195442	0.0474638
TCONS_00536211	LINC2158	XLOC_471875	XLOC_471875	NC_030824.1:66180203-66188532	1.02876	0.0155357	6.06133	0.00195567	0.0474787
TCONS_00792812	WAS-AS1	102183859	WAS	NW_017189852.1:167781-202598	0.204679	0	11.6752	0.00195681	0.0474909
XR_310500.3	XR_310500.3	102191351	LOC102191351	NC_030820.1:71770887-71775452	0.354232	0	9.58848	0.00196291	0.0475923
TCONS_00471543	LINC1902	XLOC_415489	XLOC_415489	NC_030822.1:25008072-25018966	0.173635	0	9.81127	0.00198034	0.0479215
TCONS_00635775	TMEM40-OT1	108633374	TMEM40	NC_030829.1:56364139-56384607	0.07756	0	9.56992	0.00198963	0.0480684
TCONS_00224418	MCTP1-OT1	102180850	MCTP1	NC_030814.1:16154296-16242871	0.274733	0.003133	6.44513	0.00199829	0.0482049
TCONS_00033181	LINC128	XLOC_029956	XLOC_029956	NC_030808.1:79521291-79523373	0.915673	0	9.81074	0.00199851	0.0482049
XR_001917728.1	XR_001917728.1	102180517	LOC102180517	NW_017195605.1:1772-4334	114.691	843.074	-2.87791	0.002016	0.048557
TCONS_00226426	LOC108633191-AS2	108633191	LOC108633191	NC_030814.1:30599365-30616139	0.103995	0	9.68938	0.00201669	0.0485648
XR_001919361.1	XR_001919361.1	108637846	LOC108637846	NC_030824.1:4773075-4782772	0	0.173494	-9.59769	0.00202666	0.0487261
XR_001918054.1	XR_001918054.1	108636004	LOC108636004	NC_030812.1:42745832-42767102	0.356079	0	11.7635	0.00202981	0.0487861
XR_001918145.1	XR_001918145.1	102184231	LOC102184231	NC_030812.1:99382237-99458910	0.0221903	0	9.63465	0.00205085	0.0491062
TCONS_00062296	LINC240	XLOC_055757	XLOC_055757	NC_030809.1:121488091-121514250	0.0640783	0	9.61891	0.00205623	0.0491832
TCONS_00043321	PIGP-OT1	102174604	PIGP	NC_030808.1:149173816-149193145	0.0811377	0	9.55399	0.00207376	0.0495391
TCONS_00047163	YARS-AS1	102170371	YARS	NC_030809.1:14856311-14863059	0.252475	0	9.65482	0.00208291	0.0496623
TCONS_00536113	LINC2157	XLOC_471804	XLOC_471804	NC_030824.1:65472893-65478773	0.270479	0	9.57098	0.00208292	0.0496623
XR_001918441.1	XR_001918441.1	102170604	LOC102170604	NC_030815.1:48352131-48358321	0.259967	0	9.64295	0.0020902	0.049788
TCONS_00340947	LINC1289	XLOC_299982	XLOC_299982	NC_030817.1:26349977-26367065	0.0933667	0	9.56739	0.00209295	0.049806
