# Supplementary material for: Comprehensive Transcriptome Analysis of Hair Follicle Morphogenesis Reveals That lncRNA-H19 Promotes Dermal Papilla Cell Proliferation through the Chi-miR-214-3p/β-Catenin Axis in Cashmere Goats
Source: Int J Mol Sci. 2022 Sep 2;23(17):10006. doi: 10.3390/ijms231710006 (PMC9456307; doi:10.3390/ijms231710006)
Supplement: Supplementary file 1 [file ijms-23-10006-s001.zip › ijms-1812373-supplementary/Supplementary File S8 differentially expressed miRNAs.xlsx]

## Sheet: E90_vs_E65. diff miRNAs
E90_vs_E65. differentially expressed miRNAs
miRNA name	E90_readcount	E65_readcount	log2FoldChange	pval	padj
chi-miR-215-5p	17.6462	535.346	-4.9046	4.1532e-35	1.8357e-32
chi-miR-497-5p	3784.38	496.318	2.9299	6.5359e-33	1.4444e-30
chi-miR-195-3p	515.467	79.4522	2.698	1.6062e-20	2.3665e-18
chi-miR-195-5p	196.382	11.3356	4.1	2.1597e-17	2.3865e-15
novel_169	272.373	34.1477	3.001	2.1157e-14	1.8702e-12
chi-miR-708-5p	5854.4	1796.74	1.7042	5.5967e-10	4.1229e-08
chi-miR-490	221.304	712.277	-1.6867	2.7503e-09	1.7366e-07
chi-miR-135a	855.165	2288.66	-1.4224	3.9088e-09	2.1596e-07
chi-miR-23b-3p	54308.7	23621.7	1.2011	1.0798e-08	5.3033e-07
chi-miR-204-5p	492.692	1419.91	-1.5309	5.4952e-08	2.4289e-06
chi-miR-23a	37272	16937.3	1.1379	6.1341e-08	2.4648e-06
chi-miR-296-3p	644.608	1428.11	-1.1475	1.9439e-07	7.1599e-06
chi-miR-30b-5p	8124.88	3862.07	1.0728	4.1281e-07	1.4036e-05
chi-miR-1307-3p	2616.96	5907.06	-1.1735	5.418e-07	1.7105e-05
chi-let-7b-5p	68427.1	35759.8	0.93621	2.1309e-06	6.279e-05
chi-miR-424-5p	1635.88	630.589	1.374	8.4291e-06	0.00023285
chi-miR-218	22399.6	46771.8	-1.0621	1.3509e-05	0.00033172
chi-miR-504	47.1491	128.31	-1.4678	1.2777e-05	0.00033172
chi-miR-485-3p	459.355	976.49	-1.0911	1.6822e-05	0.00037177
novel_1	230230	98426.7	1.226	1.6385e-05	0.00037177
chi-miR-27b-5p	589.355	305.683	0.94663	2.0216e-05	0.00041987
chi-miR-873-5p	7.84602	49.1203	-2.4932	2.0899e-05	0.00041987
chi-miR-324-5p	1511.95	690.988	1.1279	3.0633e-05	0.0005887
chi-miR-29a-3p	344.85	177.184	0.96003	3.9815e-05	0.00073327
chi-miR-100-5p	190649	347421	-0.86575	7.0672e-05	0.0012495
chi-miR-150	394.167	216.926	0.86131	0.00011309	0.0019225
chi-miR-130b-3p	404.656	883.257	-1.1245	0.00011977	0.0019607
chi-miR-100-3p	26.7834	70.9083	-1.4007	0.00023611	0.0036931
chi-miR-3431-5p	58.5332	166.6	-1.5076	0.0002423	0.0036931
chi-miR-146b-3p	33.109	90.2396	-1.4248	0.00025997	0.0038303
novel_585	8.2001	36.6085	-2.0775	0.00028173	0.0040169
chi-let-7c-5p	55858.3	32998.5	0.75933	0.00035306	0.0048767
chi-miR-99a-3p	948.155	475.813	0.99177	0.000537	0.0071926
chi-miR-130b-5p	21.549	71.6778	-1.6905	0.00059217	0.0076982
chi-miR-10b-3p	1165.05	2340.39	-1.0038	0.00062325	0.0078707
chi-miR-378-5p	977.375	1724.88	-0.81865	0.00069469	0.0085293
chi-miR-101-3p	41749.4	22520.8	0.89044	0.00076603	0.0089101
chi-miR-1248-5p	17.3779	52.1076	-1.556	0.00074839	0.0089101
chi-miR-450-5p	359.917	663.462	-0.88618	0.00094618	0.010723
chi-miR-27b-3p	350434	184739	0.92366	0.0010659	0.011779
chi-miR-376c-3p	2142.72	1261.5	0.76438	0.0011624	0.012531
chi-miR-15b-3p	82.0729	180.808	-1.1504	0.0012376	0.012757
chi-miR-34a	667.047	308.259	1.111	0.001241	0.012757
chi-miR-340-3p	328.195	562.756	-0.77356	0.0013494	0.013507
chi-miR-708-3p	6811.56	4086.36	0.73717	0.0013751	0.013507
novel_194	8.64243	30.878	-1.8454	0.0014776	0.014198
chi-miR-1307-5p	505.519	934.709	-0.88699	0.0015401	0.014484
novel_184	15.2672	40.506	-1.4507	0.0018904	0.017408
chi-miR-335-3p	5882.66	11006.5	-0.90335	0.0019392	0.017492
chi-miR-409-3p	12631.9	20686.6	-0.71145	0.0020022	0.017699
chi-miR-26b-5p	41900.9	25386.6	0.72297	0.002227	0.018929
novel_103	357.323	675.243	-0.91289	0.0021879	0.018929
chi-miR-24-3p	97272.4	63034.8	0.62589	0.0023497	0.019596
chi-miR-151-3p	35647.4	56459.1	-0.66337	0.0028278	0.023046
novel_265	7.8829	0.458533	4.0921	0.0028677	0.023046
chi-miR-301a-5p	126.212	211.134	-0.74159	0.0038843	0.030658
chi-miR-214-5p	6572.98	10248.8	-0.64079	0.0055348	0.042919
chi-miR-134	386.766	662.768	-0.77744	0.0061955	0.046414
novel_124	289.66	162.041	0.83434	0.0061874	0.046414

## Sheet: E120_vs_E90. diff miRNAs
E120_vs_E90. differentially expressed miRNAs
miRNA name	E120_readcount	E90_readcount	log2FoldChange	pval	padj
chi-miR-146b-3p	1767.85	24.5274	6.144	1.0033e-58	4.3844e-56
chi-miR-146b-5p	171344	2963.93	5.8533	1.431e-56	3.1267e-54
chi-miR-184	3289.13	16.3601	7.7068	1.1164e-47	1.6262e-45
chi-miR-150	1197.75	294.421	2.024	4.6421e-16	5.0715e-14
chi-miR-335-5p	407.765	2576.01	-2.664	6.2394e-16	5.4533e-14
novel_168	148.902	2.56838	5.9466	1.319e-15	9.6066e-14
novel_169	36.4727	203.016	-2.4432	8.3146e-11	5.1907e-09
novel_88	716.684	131.767	2.4444	8.0576e-10	4.4015e-08
chi-miR-143-3p	1.39226e+06	435468	1.6768	1.283e-08	5.9457e-07
chi-miR-145-3p	1887.56	676.507	1.4795	1.3606e-08	5.9457e-07
chi-miR-1197-3p	49.8143	185.462	-1.8874	2.123e-08	8.4341e-07
chi-miR-215-5p	332.871	13.2566	4.6475	3.4876e-08	1.2701e-06
chi-miR-1185-3p	63.2623	275.254	-2.134	4.7603e-08	1.6002e-06
chi-miR-29a-3p	1114.99	257.682	2.1112	1.5097e-07	4.7125e-06
chi-miR-200b	108802	41828.9	1.3791	2.2323e-07	6.5035e-06
chi-miR-23a	64145.9	27773.6	1.2076	4.789e-07	1.2375e-05
chi-miR-758	369.192	1461.35	-1.985	4.814e-07	1.2375e-05
chi-miR-2318	49.0955	7.68881	2.7087	5.3592e-07	1.3011e-05
chi-miR-592	8.28568	61.7767	-2.8615	6.9799e-07	1.6054e-05
chi-miR-195-3p	1532.32	386.072	1.9885	7.6761e-07	1.6772e-05
chi-miR-382-3p	1075.58	2895.14	-1.429	8.9783e-07	1.8683e-05
chi-miR-155-5p	4321.36	1329.36	1.7005	1.3046e-06	2.5914e-05
chi-let-7b-5p	113488	50986.4	1.1544	3.4112e-06	6.4812e-05
novel_1	499706	170427	1.5519	4.1871e-06	7.624e-05
chi-miR-410-3p	893.004	5385.33	-2.593	4.6898e-06	8.1978e-05
chi-miR-542-3p	7366.51	26003.8	-1.8194	5.7213e-06	9.26e-05
chi-miR-665	123.531	326.439	-1.4035	5.6898e-06	9.26e-05
novel_21	212.631	68.4426	1.6252	6.6885e-06	0.00010439
chi-miR-126-3p	189216	85187.8	1.1513	7.7468e-06	0.00011674
chi-miR-411b-5p	551.601	1670.43	-1.6019	8.4271e-06	0.00011904
chi-miR-429	5224.08	2028.76	1.3641	8.4444e-06	0.00011904
chi-miR-145-5p	25556.5	8688.1	1.5565	8.7829e-06	0.00011994
chi-miR-483	86.5028	235.215	-1.4456	9.3949e-06	0.00012441
chi-miR-181c-3p	230.856	506.012	-1.1326	1.0746e-05	0.00013811
chi-miR-136-3p	4846	13939.4	-1.5246	1.665e-05	0.00020668
chi-miR-496-3p	13.1815	59.462	-2.173	1.7026e-05	0.00020668
chi-miR-135b-5p	501.506	106.724	2.23	2.1045e-05	0.00024856
chi-miR-656	37.1003	124.208	-1.7419	2.3798e-05	0.00027367
chi-miR-23b-3p	81697.4	40476.2	1.0132	2.75e-05	0.00030814
chi-miR-143-5p	1791.1	791.287	1.1792	3.1369e-05	0.00034271
chi-miR-424-5p	398.802	1215.78	-1.6129	3.9239e-05	0.00041823
chi-let-7a-5p	211856	105122	1.011	4.0703e-05	0.00042351
chi-miR-127-5p	1546.92	4634.36	-1.5836	6.232e-05	0.00063334
chi-miR-377	20.2451	80.7439	-2.0471	9.2468e-05	0.00091838
chi-miR-200c	40539.1	18037.4	1.1683	0.00010262	0.00099655
chi-miR-129-3p	27.6548	117.54	-2.0682	0.00011691	0.0011106
chi-miR-338-5p	288.023	123.254	1.2189	0.00012571	0.0011688
chi-miR-29c-5p	149.026	60.5116	1.3008	0.00013588	0.0012012
chi-miR-376a	58.31	218.393	-1.9363	0.00013642	0.0012012
chi-miR-3959-3p	243.163	670.225	-1.47	0.00013744	0.0012012
chi-miR-34c-5p	395.306	879.319	-1.1536	0.00014708	0.0012603
chi-miR-376c-3p	505.671	1607.83	-1.673	0.00015383	0.0012928
chi-miR-411a-3p	2700.49	8428.49	-1.6421	0.00016681	0.0013754
chi-miR-369-3p	3147.76	9695.83	-1.6237	0.00036478	0.002952
chi-miR-22-5p	746.101	304.866	1.2913	0.00042529	0.0033791
chi-miR-409-3p	4337.11	9465.09	-1.1256	0.00047532	0.0036441
chi-miR-485-3p	128.667	342.63	-1.3988	0.00046748	0.0036441
chi-miR-544-5p	60.8732	164.408	-1.4443	0.00060359	0.0045477
chi-miR-134	127.023	288.922	-1.174	0.00073317	0.0054304
chi-miR-3958-3p	14954.8	37031.8	-1.3082	0.00080554	0.0056934
chi-miR-409-5p	1298.98	3606.65	-1.4743	0.00082068	0.0056934
chi-miR-487a-3p	126.541	287.042	-1.1809	0.00080902	0.0056934
novel_434	14.7594	1.04276	3.8855	0.00082079	0.0056934
chi-miR-3959-5p	3626.2	6552.64	-0.85393	0.00087603	0.0059816
chi-miR-214-3p	11484.5	20458	-0.83284	0.00093092	0.0061914
chi-miR-24-3p	127267	72526.5	0.81127	0.00094926	0.0061914
chi-miR-376b-3p	77.2225	220.278	-1.5333	0.00093978	0.0061914
chi-miR-129-5p	184.482	544.485	-1.5545	0.0010511	0.0067548
chi-miR-495-3p	3521.44	10149.2	-1.5272	0.0010689	0.0067694
chi-miR-2332	49.8359	13.423	1.8995	0.0011206	0.0068569
chi-miR-27b-5p	811.308	439.171	0.88712	0.0011297	0.0068569
chi-miR-655	826.233	3601.73	-2.1249	0.0011126	0.0068569
chi-miR-136-5p	521.878	1489.27	-1.5135	0.0012511	0.0074892
chi-miR-335-3p	1828.21	4423.22	-1.2744	0.0013668	0.0080263
chi-miR-433	347.316	805.745	-1.212	0.0013775	0.0080263
chi-miR-411a-5p	89651.2	216660	-1.273	0.0015423	0.0088683
chi-miR-147-3p	47.4954	13.2765	1.8006	0.0016321	0.0092626
chi-miR-3432-5p	2793.45	1285.6	1.1199	0.0016878	0.0094562
chi-miR-154a-3p	152.926	414.987	-1.4438	0.0020162	0.011153
chi-miR-323a-3p	190.578	529.613	-1.4731	0.0025736	0.014058
chi-miR-455-3p	1612.86	2861.73	-0.82782	0.0027301	0.014729
chi-miR-494	3840.37	8929.98	-1.218	0.0027668	0.014745
chi-miR-191-5p	25679.2	15816.7	0.6991	0.0028215	0.014855
chi-miR-376e-3p	221.255	602.913	-1.4556	0.002994	0.015539
chi-miR-379-3p	1234.19	2575.48	-1.0607	0.0030224	0.015539
novel_124	467.925	214.559	1.1237	0.0030719	0.015609
chi-miR-487b-3p	1220.23	2715.79	-1.154	0.0031428	0.015786
chi-miR-378-5p	395.069	733.183	-0.89475	0.0031915	0.015849
chi-miR-92a-5p	58.5837	24.3498	1.28	0.0034824	0.016909
novel_134	54.9476	137.304	-1.3239	0.0034649	0.016909
chi-miR-27a-3p	24849.5	11132.6	1.1583	0.0037268	0.017897
chi-let-7b-3p	583.542	277.099	1.0768	0.0040392	0.019186
chi-miR-126-5p	6571.44	3856.09	0.76931	0.0042519	0.019979
chi-miR-29b-3p	101.495	32.3459	1.6246	0.0043727	0.020328
chi-miR-204-5p	786.456	364.84	1.1116	0.0050352	0.02299
chi-miR-432-5p	2608.39	5567.25	-1.0932	0.0050504	0.02299
chi-miR-28-3p	5337.58	3109.1	0.78007	0.0051392	0.023153
novel_57	2070.84	5645.3	-1.4469	0.0061116	0.027253
novel_121	184.864	366.501	-0.99263	0.0061896	0.027322
chi-miR-146a	469.745	208.934	1.1648	0.0066153	0.02885
chi-miR-154b-3p	10.9719	32.6185	-1.6598	0.0066679	0.02885
chi-let-7d-5p	6890.08	4392.17	0.6497	0.0080922	0.034669
chi-miR-1248-5p	35.9191	13.1077	1.4287	0.0091113	0.038657
chi-miR-379-5p	61778.1	113763	-0.88084	0.009304	0.039095
chi-miR-380-5p	33.169	78.5745	-1.2577	0.0098666	0.041064
chi-miR-432-3p	11.0063	33.1695	-1.6074	0.01021	0.042092
chi-miR-148a-5p	3545.98	6048.95	-0.77006	0.01041	0.042517
chi-miR-376b-5p	109.762	227.756	-1.0709	0.010766	0.043561
chi-miR-122	86.6738	17.9623	2.2877	0.011109	0.044539
novel_447	76.6993	24.7393	1.6508	0.0116	0.046083
chi-miR-380-3p	2242.87	4668.65	-1.0574	0.012283	0.048359

## Sheet: E120_vs_E65. diff miRNAs
E120_vs_E65. differentially expressed miRNAs
miRNA name	E120_readcount	E65_readcount	log2FoldChange	pval	padj
chi-miR-146b-3p	2475.84	94.4139	4.7105	1.1605e-66	5.2919e-64
chi-miR-184	4627.78	30.1257	7.2652	2.6126e-64	5.9568e-62
chi-miR-146b-5p	239485	6493.41	5.2048	2.0818e-55	3.1644e-53
chi-miR-497-5p	6773.54	519.451	3.7042	4.3503e-32	4.9593e-30
chi-miR-150	1679.94	226.985	2.8877	7.6695e-32	6.9945e-30
chi-miR-195-3p	2155.72	83.1405	4.6963	9.6729e-32	7.3514e-30
novel_1	699581	103125	2.7621	4.1441e-26	2.6996e-24
chi-miR-758	517.813	2548.17	-2.2976	4.349e-22	2.4789e-20
chi-miR-23a	89991.4	17728.4	2.3437	6.3757e-22	3.2304e-20
novel_168	209.099	6.15727	5.0695	5.4131e-21	2.4684e-19
chi-miR-23b-3p	114620	24726.1	2.2128	1.2175e-19	5.0472e-18
chi-miR-195-5p	257.692	11.8619	4.4275	8.9296e-19	3.3932e-17
chi-let-7b-5p	159233	37429.1	2.0889	6.6356e-18	2.3276e-16
chi-miR-29a-3p	1557.3	185.484	3.0673	5.044e-16	1.6429e-14
chi-miR-335-5p	570.461	3255.51	-2.5172	5.6966e-16	1.7318e-14
chi-miR-1185-3p	88.545	623.53	-2.8291	9.6494e-16	2.7501e-14
novel_88	1002.17	150.482	2.7341	7.3309e-15	1.9664e-13
chi-miR-411a-3p	3789.06	13556.3	-1.8386	1.2996e-14	3.2924e-13
chi-miR-1	14154.6	609.406	4.5377	3.734e-14	8.9616e-13
chi-miR-410-3p	1249.59	5330.02	-2.095	9.2324e-14	2.105e-12
chi-miR-656	52.069	268.311	-2.3514	3.2294e-13	7.0125e-12
chi-miR-145-3p	2643.79	750.325	1.8164	1.1896e-12	2.4254e-11
chi-miR-490	162.629	745.996	-2.197	1.2233e-12	2.4254e-11
chi-miR-1197-3p	69.8861	333.462	-2.246	1.5967e-12	3.0338e-11
chi-miR-323a-3p	267.605	1100.62	-2.0324	2.5322e-12	4.6188e-11
chi-miR-335-3p	2568.46	11522	-2.1646	3.0197e-12	5.2961e-11
chi-miR-382-3p	1508.03	4783.27	-1.6653	8.121e-12	1.3716e-10
chi-miR-27b-5p	1138.92	320.119	1.8328	2.3192e-11	3.777e-10
chi-miR-145-5p	35759.5	7476.05	2.2579	3.029e-11	4.7629e-10
chi-miR-485-3p	180.961	1022.24	-2.484	8.0406e-11	1.2222e-09
chi-miR-135a	500.371	2398.93	-2.2674	1.2037e-10	1.7706e-09
chi-miR-483	121.282	417.601	-1.7824	2.4572e-10	3.5015e-09
chi-miR-378-5p	553.548	1803.81	-1.7065	3.8798e-10	5.3612e-09
novel_21	297.829	73.4188	2.0196	5.0468e-10	6.7687e-09
chi-let-7a-5p	297280	104743	1.505	6.2607e-10	8.1568e-09
chi-miR-24-3p	178389	65970.6	1.4351	6.7685e-10	8.3417e-09
chi-miR-409-3p	6092.04	21681.3	-1.831	6.7064e-10	8.3417e-09
chi-miR-200c	56750	17474.9	1.6993	8.5847e-10	1.0302e-08
chi-miR-34a	1355.59	322.893	2.0677	1.3074e-09	1.5287e-08
chi-miR-411b-5p	771.175	3003.13	-1.9653	1.4144e-09	1.6124e-08
chi-miR-29c-5p	208.811	55.5406	1.9051	1.8005e-09	2.0025e-08
chi-miR-338-5p	404.076	111.749	1.8552	1.9624e-09	2.1306e-08
chi-miR-200b	152558	51400.1	1.5695	3.718e-09	3.9428e-08
chi-miR-10b-3p	902.115	2450.86	-1.4399	8.1054e-09	8.4002e-08
novel_124	654.371	169.906	1.9422	8.8561e-09	8.9742e-08
chi-miR-429	7313.67	2471.99	1.5647	1.2013e-08	1.1908e-07
chi-miR-27b-3p	663169	193291	1.7786	1.443e-08	1.4001e-07
chi-miR-34c-5p	553.914	2335.56	-2.0766	1.63e-08	1.5485e-07
chi-miR-3958-3p	20970.2	57555	-1.4566	3.7441e-08	3.4843e-07
chi-miR-378-3p	59015.5	153219	-1.3764	5.3667e-08	4.8944e-07
chi-miR-27a-3p	34743.5	9964.4	1.8018	6.9559e-08	6.2194e-07
chi-miR-433	487.737	1585.23	-1.6961	8.7287e-08	7.6544e-07
chi-miR-143-5p	2509.2	961.885	1.3824	9.1854e-08	7.9029e-07
chi-miR-496-3p	18.4882	92.8268	-2.327	1.047e-07	8.8414e-07
chi-miR-134	178.438	692.874	-1.947	1.4026e-07	1.1629e-06
chi-miR-155-5p	6060.95	2082.87	1.5413	1.8132e-07	1.4764e-06
chi-miR-130b-3p	266.587	922.611	-1.7874	2.0454e-07	1.6363e-06
chi-miR-665	173.219	497.727	-1.5223	2.536e-07	1.9939e-06
chi-miR-143-3p	1.95407e+06	720378	1.4397	2.8742e-07	2.2214e-06
chi-miR-2318	68.8648	10.0906	2.7957	2.9635e-07	2.2522e-06
chi-miR-495-3p	4936.91	11547.1	-1.2259	3.6324e-07	2.7154e-06
chi-miR-133a-3p	5087.59	93.796	5.7616	5.3906e-07	3.9647e-06
chi-miR-26b-5p	72601.6	26565.9	1.4504	5.6042e-07	4.0564e-06
chi-miR-191-5p	35987.3	16385.4	1.135	6.3308e-07	4.5107e-06
chi-miR-133a-5p	82.8012	3.03506	4.762	7.2461e-07	5.0064e-06
chi-miR-380-3p	3150.26	9365.06	-1.5711	7.2291e-07	5.0064e-06
chi-miR-135b-5p	698.938	141.877	2.2962	1.1804e-06	8.0335e-06
chi-miR-369-5p	1590.15	4166.95	-1.3882	1.6247e-06	1.0895e-05
chi-miR-3959-5p	5081.04	11249.4	-1.1469	1.8499e-06	1.2226e-05
chi-miR-100-3p	14.8143	74.2144	-2.2885	2.1548e-06	1.4037e-05
chi-miR-873-5p	8.98429	51.373	-2.5744	2.5495e-06	1.6374e-05
chi-miR-592	11.6419	64.8651	-2.4395	2.6156e-06	1.6566e-05
chi-miR-409-5p	1817.65	4960.71	-1.4498	3.6582e-06	2.2851e-05
novel_592	12.9651	74.1465	-2.4464	5.4307e-06	3.3465e-05
chi-miR-494	5363.53	17862.6	-1.7363	6.5221e-06	3.9654e-05
chi-miR-543-3p	1637.87	4707.01	-1.5212	7.0734e-06	4.2441e-05
chi-miR-214-3p	16117	40407.8	-1.326	7.2815e-06	4.3121e-05
chi-miR-29b-3p	141.491	25.8025	2.443	7.5035e-06	4.3866e-05
chi-let-7d-5p	9660.29	4702.35	1.0387	1.2053e-05	6.9575e-05
chi-miR-411a-5p	125763	296982	-1.2397	1.2604e-05	7.1841e-05
chi-miR-129-5p	259.56	1110.06	-2.0899	1.3867e-05	7.8067e-05
chi-miR-23b-5p	67.2989	16.9128	2.0082	2.0174e-05	0.00011219
chi-miR-100-5p	179384	363673	-1.0196	2.3788e-05	0.00013069
chi-let-7c-5p	77919.6	34528.9	1.1742	2.4258e-05	0.00013169
chi-miR-1307-5p	358.342	975.916	-1.4411	2.4854e-05	0.00013333
chi-miR-24-5p	373.096	156.973	1.2479	2.55e-05	0.00013521
novel_434	20.7424	0.804102	4.7942	2.6922e-05	0.00014111
chi-miR-193b-5p	236.402	73.8771	1.6877	2.7436e-05	0.00014217
chi-let-7f-5p	400717	199789	1.0041	3.0206e-05	0.00015304
chi-miR-22-5p	1048.52	377.588	1.4753	2.9971e-05	0.00015304
chi-miR-376a	81.2906	301.261	-1.9255	3.6959e-05	0.0001852
chi-miR-3959-3p	340.022	832.18	-1.3001	3.7534e-05	0.00018604
chi-miR-542-3p	10362	30071.5	-1.5369	4.2236e-05	0.00020709
chi-miR-412-5p	979.779	2777.19	-1.5002	5.7847e-05	0.00028062
chi-miR-379-3p	1733.11	3940.43	-1.1838	6.3204e-05	0.00030338
chi-miR-193b-3p	6043.41	2498.32	1.2747	6.8137e-05	0.00032365
chi-miR-193a	5995.95	2476.17	1.2762	7.3223e-05	0.00034422
chi-miR-214-5p	4999.94	10714.7	-1.0993	8.0651e-05	0.00037264
chi-miR-487a-3p	177.321	433.925	-1.2911	8.0902e-05	0.00037264
chi-miR-126-3p	265316	142564	0.8961	0.00010287	0.00046909
chi-miR-148a-5p	4981.21	10882.5	-1.127	0.0001112	0.00050203
chi-miR-181c-3p	323.694	674.703	-1.0598	0.0001426	0.00063749
chi-miR-380-5p	46.4459	131.582	-1.5108	0.00019944	0.00088295
chi-miR-369-3p	4394.71	11571.9	-1.3976	0.00029953	0.0013133
chi-miR-323b	247.794	593.315	-1.2503	0.00036649	0.0015916
chi-miR-296-3p	693.481	1496.01	-1.1052	0.00038863	0.0016719
chi-miR-544-5p	85.2646	222.089	-1.3933	0.00044039	0.0018768
chi-let-7g-5p	290918	162161	0.84318	0.0004473	0.0018886
chi-miR-450-5p	250.643	693.208	-1.4579	0.00050548	0.0021147
chi-miR-217-5p	127.725	34.6162	1.8961	0.00053465	0.0022164
chi-miR-487b-3p	1712.57	3341.46	-0.96329	0.00055156	0.0022659
chi-let-7b-3p	820.685	333.909	1.3003	0.00056816	0.0022927
chi-miR-708-5p	5083.25	1880.61	1.434	0.00056591	0.0022927
chi-miR-218	27204.3	48907	-0.84619	0.00061637	0.0024655
chi-miR-124a	1.72137	19.834	-3.3084	0.00065639	0.0026027
chi-miR-3431-5p	47.9665	173.658	-1.8219	0.00070067	0.0027544
chi-miR-1307-3p	3444.3	6185.22	-0.84405	0.00072929	0.0028424
novel_134	76.9762	190.235	-1.3066	0.00073596	0.0028441
chi-miR-27a-5p	1454.69	554.133	1.3943	0.00076832	0.0029441
chi-miR-329b-3p	426.179	795.712	-0.89697	0.00079178	0.0030088
chi-miR-376d	31.5973	82.6917	-1.4161	0.00093313	0.0035166
chi-miR-29a-5p	9.33173	0.268034	5.1173	0.00095217	0.0035589
chi-miR-338-3p	275.805	91.6759	1.5807	0.0012028	0.0044593
chi-miR-16a-5p	46317	25612.5	0.85464	0.001224	0.0045011
chi-miR-146a	655.693	267.504	1.2882	0.001264	0.0045746
novel_57	2904.78	5407.51	-0.89634	0.0012568	0.0045746
novel_657	34.2233	104.831	-1.6199	0.0013273	0.0047658
chi-miR-34c-3p	9.43741	37.7801	-1.9162	0.0013638	0.0048587
novel_103	354.085	706.105	-0.99129	0.001414	0.0049983
chi-miR-379-5p	86818.2	171928	-0.9857	0.0017109	0.0060015
chi-miR-98-5p	24542.4	13612.7	0.8503	0.0017371	0.0060468
chi-miR-493-3p	13882	31402.2	-1.1774	0.0017741	0.0061287
chi-miR-34b-3p	67.9749	174.558	-1.3345	0.0020752	0.0071149
chi-miR-136-3p	6784.6	13993.7	-1.0447	0.002507	0.0084073
chi-miR-2332	70.0013	25.0808	1.4933	0.0025074	0.0084073
chi-miR-340-5p	4114.65	7876.32	-0.93665	0.0024795	0.0084073
chi-miR-126-5p	9213.27	5556.44	0.72949	0.0029322	0.0097598
chi-miR-365-3p	1974.13	931.55	1.0823	0.0032001	0.010574
chi-miR-154a-3p	214.098	402.998	-0.91834	0.0033992	0.011151
chi-miR-1224	6.42445	24.3737	-1.938	0.0034502	0.011238
chi-miR-129-3p	38.8516	118.677	-1.5984	0.0034805	0.011256
chi-miR-197-3p	4441.97	2226.32	0.99713	0.003658	0.011747
chi-miR-154b-3p	15.3083	44.6206	-1.6372	0.003767	0.012012
chi-miR-504	47.5446	134.428	-1.4563	0.0038927	0.012327
chi-miR-93-5p	33499.7	17771	0.91453	0.0041462	0.013039
chi-miR-320-3p	24344.2	13823.2	0.81648	0.0049273	0.015389
chi-miR-874-5p	24.0456	6.37376	1.8783	0.0052954	0.016427
novel_714	4.85986	23.2107	-2.5135	0.0053356	0.01644
chi-miR-26a-5p	984056	598638	0.71705	0.0054658	0.016728
chi-miR-376b-5p	153.263	315.603	-1.0622	0.0059766	0.018169
chi-miR-29b-5p	34.229	11.7991	1.5004	0.0060479	0.018264
chi-miR-432-3p	15.4087	39.3222	-1.3828	0.0060988	0.018296
chi-miR-206	13903.6	345.57	5.3303	0.0063319	0.018872
chi-miR-133b	239.009	7.39765	5.0143	0.0066143	0.019585
chi-miR-425-3p	130.585	68.528	0.92038	0.0081064	0.023848
chi-miR-28-3p	7495.95	4549.06	0.72086	0.0084097	0.024582
novel_265	7.38178	0.477494	3.9537	0.0085318	0.02478
novel_437	6.14617	0	5.4733	0.00863	0.024907
chi-miR-140-3p	29185.5	18840.4	0.63147	0.0090892	0.026067
novel_727	6.86175	0.210865	4.7438	0.010325	0.029426
chi-miR-147-3p	66.5922	32.0183	1.0509	0.010456	0.029564
chi-miR-377	28.2877	82.3956	-1.5792	0.010503	0.029564
novel_447	108.014	34.5365	1.657	0.010839	0.030322
chi-miR-708-3p	8392.12	4272.84	0.97399	0.011483	0.031929
chi-miR-188-5p	15.1278	39.5823	-1.4389	0.01161	0.032016
chi-miR-216b	91.7727	30.2592	1.6167	0.011655	0.032016
chi-miR-136-5p	732.04	1478.29	-1.0142	0.01253	0.034087
chi-miR-144-3p	195.421	56.6919	1.792	0.012597	0.034087
novel_636	5.39005	0.268034	4.3202	0.012633	0.034087
chi-miR-451-5p	26352.3	9659.06	1.448	0.012874	0.034532
chi-miR-381	20669.1	7149.17	1.5315	0.014174	0.037797
chi-miR-455-3p	2260.49	3687.9	-0.70643	0.015198	0.040292
chi-miR-655	1155.26	1994.22	-0.79026	0.01554	0.04096
chi-miR-10a-3p	472.316	982.753	-1.0546	0.01573	0.041223
chi-miR-127-5p	2166.33	3727.78	-0.78381	0.017273	0.045007
novel_221	16.3762	4.68262	1.8559	0.017587	0.045567
chi-miR-485-5p	863.091	1453.27	-0.74842	0.017952	0.046249
chi-miR-30b-5p	7179.51	4042.19	0.82828	0.018165	0.046535
chi-miR-376e-3p	308.47	645.395	-1.0755	0.018378	0.046557
novel_171	212.025	112.466	0.90249	0.018353	0.046557
chi-miR-200a	84338.1	44585.1	0.91959	0.018714	0.047148
