# Supplementary material for: Comprehensive Transcriptome Analysis of Hair Follicle Morphogenesis Reveals That lncRNA-H19 Promotes Dermal Papilla Cell Proliferation through the Chi-miR-214-3p/β-Catenin Axis in Cashmere Goats
Source: Int J Mol Sci. 2022 Sep 2;23(17):10006. doi: 10.3390/ijms231710006 (PMC9456307; doi:10.3390/ijms231710006)
Supplement: Supplementary file 1 [file ijms-23-10006-s001.zip › ijms-1812373-supplementary/Supplementary File S9 lncRNA_mRNA_co_location_results.xlsx]

## Sheet: lncRNA_mRNA_co_location_results
Chromosome	lncRNA_ID	lncRNA_Gene_ID	lncRNA_Gene_Symbol	lncRNA_Status	lncRNA_Start	lncRNA_End	lncRNA_Strand	Gene_Id	Gene_Symbol	Gene_Start	Gene_End	Gene_Strand	Distance	Location
NC_030817.1	TCONS_00326510	XLOC_287612	XLOC_287612	Novel_lncRNA	33733586	33768202	+	102190422	EXOC5	33587293	33637723	+	95862	downstream
NC_030815.1	TCONS_00262164	108636544	LOC108636544	Novel_lncRNA	22736052	22799548	+	102174842	LOC102174842	22699817	22700414	-	35637	upstream
NC_030815.1	TCONS_00262164	108636544	LOC108636544	Novel_lncRNA	22736052	22799548	+	102179100	KLHL9	22898402	22902733	+	98854	upstream
NC_030815.1	TCONS_00262164	108636544	LOC108636544	Novel_lncRNA	22736052	22799548	+	102178353	LOC102178353	22829709	22830297	-	30161	downstream
NC_030815.1	TCONS_00262164	108636544	LOC108636544	Novel_lncRNA	22736052	22799548	+	108636618	LOC108636618	22775722	22776459	-	-737	antisense
NC_030815.1	TCONS_00262164	108636544	LOC108636544	Novel_lncRNA	22736052	22799548	+	108636621	LOC108636621	22813114	22813763	-	13566	downstream
NC_030815.1	TCONS_00262164	108636544	LOC108636544	Novel_lncRNA	22736052	22799548	+	100861164	LOC100861164	22639085	22639673	-	96378	upstream
NC_030815.1	TCONS_00262164	108636544	LOC108636544	Novel_lncRNA	22736052	22799548	+	102180761	LOC102180761	22835894	22836464	-	36346	downstream
NC_030815.1	TCONS_00262164	108636544	LOC108636544	Novel_lncRNA	22736052	22799548	+	108636612	LOC108636612	22710694	22711381	-	24670	upstream
NC_030815.1	TCONS_00262164	108636544	LOC108636544	Novel_lncRNA	22736052	22799548	+	108636613	LOC108636613	22725641	22726252	-	9799	upstream
NC_030815.1	TCONS_00262164	108636544	LOC108636544	Novel_lncRNA	22736052	22799548	+	108636544	LOC108636544	22790728	22792809	-	-2081	antisense
NC_030815.1	TCONS_00262164	108636544	LOC108636544	Novel_lncRNA	22736052	22799548	+	108636620	LOC108636620	22808118	22808744	-	8570	downstream
NC_030815.1	TCONS_00262164	108636544	LOC108636544	Novel_lncRNA	22736052	22799548	+	108636616	LOC108636616	22753816	22754452	-	-636	antisense
NC_030815.1	TCONS_00262164	108636544	LOC108636544	Novel_lncRNA	22736052	22799548	+	108636617	LOC108636617	22765331	22765991	-	-660	antisense
NC_030815.1	TCONS_00262164	108636544	LOC108636544	Novel_lncRNA	22736052	22799548	+	108633271	LOC108633271	22798846	22799706	-	-702	antisense
NC_030815.1	TCONS_00262164	108636544	LOC108636544	Novel_lncRNA	22736052	22799548	+	108636615	LOC108636615	22744785	22745381	-	-596	antisense
NC_030815.1	TCONS_00262166	108636544	LOC108636544	Novel_lncRNA	22744930	22799548	+	102174842	LOC102174842	22699817	22700414	-	44515	upstream
NC_030815.1	TCONS_00262166	108636544	LOC108636544	Novel_lncRNA	22744930	22799548	+	102179100	KLHL9	22898402	22902733	+	98854	upstream
NC_030815.1	TCONS_00262166	108636544	LOC108636544	Novel_lncRNA	22744930	22799548	+	102178353	LOC102178353	22829709	22830297	-	30161	downstream
NC_030815.1	TCONS_00262166	108636544	LOC108636544	Novel_lncRNA	22744930	22799548	+	108636618	LOC108636618	22775722	22776459	-	-737	antisense
NC_030815.1	TCONS_00262166	108636544	LOC108636544	Novel_lncRNA	22744930	22799548	+	108636621	LOC108636621	22813114	22813763	-	13566	downstream
NC_030815.1	TCONS_00262166	108636544	LOC108636544	Novel_lncRNA	22744930	22799548	+	102180761	LOC102180761	22835894	22836464	-	36346	downstream
NC_030815.1	TCONS_00262166	108636544	LOC108636544	Novel_lncRNA	22744930	22799548	+	108636612	LOC108636612	22710694	22711381	-	33548	upstream
NC_030815.1	TCONS_00262166	108636544	LOC108636544	Novel_lncRNA	22744930	22799548	+	108636613	LOC108636613	22725641	22726252	-	18677	upstream
NC_030815.1	TCONS_00262166	108636544	LOC108636544	Novel_lncRNA	22744930	22799548	+	108636544	LOC108636544	22790728	22792809	-	-2081	antisense
NC_030815.1	TCONS_00262166	108636544	LOC108636544	Novel_lncRNA	22744930	22799548	+	108636620	LOC108636620	22808118	22808744	-	8570	downstream
NC_030815.1	TCONS_00262166	108636544	LOC108636544	Novel_lncRNA	22744930	22799548	+	108636616	LOC108636616	22753816	22754452	-	-636	antisense
NC_030815.1	TCONS_00262166	108636544	LOC108636544	Novel_lncRNA	22744930	22799548	+	108636617	LOC108636617	22765331	22765991	-	-660	antisense
NC_030815.1	TCONS_00262166	108636544	LOC108636544	Novel_lncRNA	22744930	22799548	+	108633271	LOC108633271	22798846	22799706	-	-702	antisense
NC_030815.1	TCONS_00262166	108636544	LOC108636544	Novel_lncRNA	22744930	22799548	+	108636615	LOC108636615	22744785	22745381	-	-452	antisense
NC_030828.1	TCONS_00605441	102189626	UBE3A	Novel_lncRNA	1555807	1577828	+	102189626	UBE3A	1462865	1556333	-	-344	antisense
NC_030828.1	TCONS_00605441	102189626	UBE3A	Novel_lncRNA	1555807	1577828	+	XLOC_537922	XLOC_537922	1443898	1461562	-	94244	upstream
NC_030828.1	TCONS_00605443	XLOC_528392	XLOC_528392	Novel_lncRNA	1556856	1567919	+	102189626	UBE3A	1462865	1556333	-	705	upstream
NC_030828.1	TCONS_00605443	XLOC_528392	XLOC_528392	Novel_lncRNA	1556856	1567919	+	XLOC_537922	XLOC_537922	1443898	1461562	-	95293	upstream
NC_030826.1	TCONS_00574968	102179514	SMYD4	Novel_lncRNA	22695508	22741276	-	102176822	RPA1	22696548	22740986	+	-44438	antisense
NC_030826.1	TCONS_00574968	102179514	SMYD4	Novel_lncRNA	22695508	22741276	-	102179514	SMYD4	22657587	22696454	-	-947	sense
NC_030826.1	TCONS_00574968	102179514	SMYD4	Novel_lncRNA	22695508	22741276	-	102178565	SERPINF2	22629866	22637599	+	57908	downstream
NC_030826.1	TCONS_00574968	102179514	SMYD4	Novel_lncRNA	22695508	22741276	-	102176555	WDR81	22617108	22629107	+	66400	downstream
NC_030826.1	TCONS_00574968	102179514	SMYD4	Novel_lncRNA	22695508	22741276	-	102177090	RTN4RL1	22769075	22848363	-	27799	downstream
NC_030826.1	TCONS_00574968	102179514	SMYD4	Novel_lncRNA	22695508	22741276	-	102179233	SERPINF1	22644650	22656868	+	38639	downstream
NC_030826.1	TCONS_00574968	102179514	SMYD4	Novel_lncRNA	22695508	22741276	-	102176262	TLCD2	22602283	22605673	-	89834	upstream
NC_030823.1	TCONS_00509687	102169785	MASP2	Novel_lncRNA	41076552	41080910	-	102186419	TARDBP	41097062	41103700	-	16152	downstream
NC_030823.1	TCONS_00509687	102169785	MASP2	Novel_lncRNA	41076552	41080910	-	102169785	MASP2	41080216	41096199	+	-694	antisense
NC_030823.1	TCONS_00509687	102169785	MASP2	Novel_lncRNA	41076552	41080910	-	108637737	C16H1orf127	41145833	41161708	+	64923	upstream
NC_030823.1	TCONS_00509687	102169785	MASP2	Novel_lncRNA	41076552	41080910	-	102185945	EXOSC10	41023286	41045517	+	31034	downstream
NC_030823.1	TCONS_00509687	102169785	MASP2	Novel_lncRNA	41076552	41080910	-	102169500	SRM	41062639	41066649	+	9902	downstream
NC_030823.1	TCONS_00509687	102169785	MASP2	Novel_lncRNA	41076552	41080910	-	100860902	MTOR	40889819	41015393	+	61160	downstream
NC_030826.1	TCONS_00572475	XLOC_500180	XLOC_500180	Novel_lncRNA	4687713	4697206	-	102175513	STXBP4	4766878	4997854	+	69672	upstream
NC_030826.1	TCONS_00572475	XLOC_500180	XLOC_500180	Novel_lncRNA	4687713	4697206	-	102180075	TOM1L1	4697339	4759673	+	133	upstream
NC_030826.1	TCONS_00572475	XLOC_500180	XLOC_500180	Novel_lncRNA	4687713	4697206	-	102175794	LOC102175794	4760070	4766857	-	62864	downstream
NC_030812.1	TCONS_00182169	102169908	LOC102169908	Novel_lncRNA	66397361	66439974	-	102179454	HSP90B1	66288023	66306511	+	90849	downstream
NC_030812.1	TCONS_00182169	102169908	LOC102169908	Novel_lncRNA	66397361	66439974	-	102180921	GLT8D2	66345410	66382246	-	15115	upstream
NC_030812.1	TCONS_00182169	102169908	LOC102169908	Novel_lncRNA	66397361	66439974	-	102169908	LOC102169908	66438031	66438445	-	-414	sense
NC_030812.1	TCONS_00182169	102169908	LOC102169908	Novel_lncRNA	66397361	66439974	-	102179740	C5H12orf73	66310694	66323809	-	73551	upstream
NC_030812.1	TCONS_00182169	102169908	LOC102169908	Novel_lncRNA	66397361	66439974	-	102182108	NFYB	66454210	66473270	-	14236	downstream
NC_030812.1	TCONS_00182169	102169908	LOC102169908	Novel_lncRNA	66397361	66439974	-	102181658	HCFC2	66397398	66448054	+	-42576	antisense
NC_030812.1	TCONS_00182169	102169908	LOC102169908	Novel_lncRNA	66397361	66439974	-	102189100	TDG	66323915	66345079	+	52281	downstream
NC_030826.1	TCONS_00563695	102182438	EVI2B	Novel_lncRNA	18320161	18415956	+	102183001	NF1	18275845	18526690	-	-95796	antisense
NC_030826.1	TCONS_00563695	102182438	EVI2B	Novel_lncRNA	18320161	18415956	+	102189066	RAB11FIP4	18157258	18261871	-	58289	upstream
NC_030826.1	TCONS_00563695	102182438	EVI2B	Novel_lncRNA	18320161	18415956	+	102182438	EVI2B	18330152	18339764	+	-9612	sense
NC_030826.1	TCONS_00563695	102182438	EVI2B	Novel_lncRNA	18320161	18415956	+	102182724	EVI2A	18323095	18327530	+	-4435	sense
NC_030826.1	TCONS_00563695	102182438	EVI2B	Novel_lncRNA	18320161	18415956	+	108638255	LOC108638255	18362909	18364629	+	-1720	sense
NC_030826.1	TCONS_00563695	102182438	EVI2B	Novel_lncRNA	18320161	18415956	+	102182166	OMG	18346365	18349108	+	-2743	sense
NC_030814.1	TCONS_00250053	XLOC_219373	XLOC_219373	Novel_lncRNA	61258355	61282497	-	102183787	HNRNPA0	61312848	61315969	+	30351	upstream
NC_030814.1	TCONS_00250053	XLOC_219373	XLOC_219373	Novel_lncRNA	61258355	61282497	-	102181774	KLHL3	61336616	61459245	+	54119	upstream
NC_030814.1	TCONS_00250053	XLOC_219373	XLOC_219373	Novel_lncRNA	61258355	61282497	-	106502333	LOC106502333	61162187	61203994	-	54360	upstream
NC_030833.1	TCONS_00702054	102170383	SLC16A12	Novel_lncRNA	40149560	40168943	+	102180993	IFIT5	40261900	40272045	-	92957	downstream
NC_030833.1	TCONS_00702054	102170383	SLC16A12	Novel_lncRNA	40149560	40168943	+	102170383	SLC16A12	40149559	40250113	+	-19384	sense
NC_030833.1	TCONS_00702054	102170383	SLC16A12	Novel_lncRNA	40149560	40168943	+	102170661	PANK1	39998937	40110517	+	39042	downstream
NC_030816.1	TCONS_00301411	XLOC_264986	XLOC_264986	Novel_lncRNA	47849442	47851555	+	102174661	ANKRD6	47853075	48036501	-	1520	downstream
NC_030816.1	TCONS_00301411	XLOC_264986	XLOC_264986	Novel_lncRNA	47849442	47851555	+	102174394	LYRM2	47846301	47848589	+	852	downstream
NC_030816.1	TCONS_00301411	XLOC_264986	XLOC_264986	Novel_lncRNA	47849442	47851555	+	102174122	MDN1	47698404	47843272	+	6169	downstream
NC_030827.1	TCONS_00586708	XLOC_510987	XLOC_510987	Novel_lncRNA	23202577	23208283	+	102187805	ANKRD55	23029724	23141544	+	61032	downstream
NC_030827.1	TCONS_00586708	XLOC_510987	XLOC_510987	Novel_lncRNA	23202577	23208283	+	102188086	IL6ST	23233086	23301937	+	24803	upstream
NC_030816.1	TCONS_00301415	102187490	RRAGD	Novel_lncRNA	48003979	48086654	+	102175767	UBE2J1	48106052	48137099	+	19398	upstream
NC_030816.1	TCONS_00301415	102187490	RRAGD	Novel_lncRNA	48003979	48086654	+	102174661	ANKRD6	47853075	48036501	-	-32523	antisense
NC_030816.1	TCONS_00301415	102187490	RRAGD	Novel_lncRNA	48003979	48086654	+	102176240	GABRR2	48142689	48184446	+	56035	upstream
NC_030816.1	TCONS_00301415	102187490	RRAGD	Novel_lncRNA	48003979	48086654	+	102187490	RRAGD	48056602	48094585	+	-30052	sense
NC_030809.1	TCONS_00051015	XLOC_045545	XLOC_045545	Novel_lncRNA	40581238	40588003	+	102184672	KLF7	40458476	40562051	+	19186	downstream
NC_030809.1	TCONS_00051015	XLOC_045545	XLOC_045545	Novel_lncRNA	40581238	40588003	+	102184387	CPO	40655728	40688193	-	67725	downstream
NC_030832.1	XR_311077.2	102191295	DEXI	Annotated_lncRNA	9489811	9504601	-	102172509	CIITA	9432055	9487197	+	2613	downstream
NC_030832.1	XR_311077.2	102191295	DEXI	Annotated_lncRNA	9489811	9504601	-	102172783	CLEC16A	9506815	9743599	+	2214	upstream
NW_017189516.1	TCONS_00762979	102174822	MID1	Novel_lncRNA	59481545	59507146	+	102174822	MID1	59266422	59682291	+	-25602	sense
NC_030828.1	XR_001919933.1	108638533	LOC108638533	Annotated_lncRNA	65063422	65089156	+	102180435	RTL1	65048889	65053914	-	9507	upstream
NC_030828.1	XR_001919933.1	108638533	LOC108638533	Annotated_lncRNA	65063422	65089156	+	102191280	LOC102191280	64994966	65029989	+	33432	downstream
NC_030808.1	TCONS_00015048	102183640	SLC33A1	Novel_lncRNA	111352868	111473257	+	102178400	GMPS	111285623	111357129	-	-4262	antisense
NC_030808.1	TCONS_00015048	102183640	SLC33A1	Novel_lncRNA	111352868	111473257	+	102183640	SLC33A1	111384458	111406717	+	-22259	sense
NC_030808.1	TCONS_00015048	102183640	SLC33A1	Novel_lncRNA	111352868	111473257	+	102183915	C1H3orf33	111465087	111489412	+	-8170	sense
NW_017189517.1	XR_001297485.2	106503779	LOC106503779	Annotated_lncRNA	37804516	37807026	+	108634441	LOC108634441	37723421	37723943	-	80572	upstream
NW_017189517.1	XR_001297485.2	106503779	LOC106503779	Annotated_lncRNA	37804516	37807026	+	108634440	LOC108634440	37718644	37719145	+	85370	downstream
NW_017189517.1	XR_001297485.2	106503779	LOC106503779	Annotated_lncRNA	37804516	37807026	+	102187657	FAM199X	37818798	37850927	+	11772	upstream
NW_017189517.1	XR_001297485.2	106503779	LOC106503779	Annotated_lncRNA	37804516	37807026	+	102187924	LOC102187924	37758367	37762515	+	42000	downstream
NW_017189517.1	XR_001297485.2	106503779	LOC106503779	Annotated_lncRNA	37804516	37807026	+	102186003	LOC102186003	37738114	37738759	+	65756	downstream
NC_030824.1	TCONS_00527719	XLOC_464177	XLOC_464177	Novel_lncRNA	9273399	9275944	-	102190901	RPL6	9277355	9282421	-	1411	downstream
NC_030824.1	TCONS_00527719	XLOC_464177	XLOC_464177	Novel_lncRNA	9273399	9275944	-	102177271	PTPN11	9300834	9368622	+	24890	upstream
NC_030824.1	TCONS_00527719	XLOC_464177	XLOC_464177	Novel_lncRNA	9273399	9275944	-	102191164	HECTD4	9098244	9265699	-	7699	upstream
NC_030808.1	TCONS_00015047	102183640	SLC33A1	Novel_lncRNA	111352868	111451917	+	102178400	GMPS	111285623	111357129	-	-4262	antisense
NC_030808.1	TCONS_00015047	102183640	SLC33A1	Novel_lncRNA	111352868	111451917	+	102183640	SLC33A1	111384458	111406717	+	-22259	sense
NC_030808.1	TCONS_00015047	102183640	SLC33A1	Novel_lncRNA	111352868	111451917	+	102183915	C1H3orf33	111465087	111489412	+	13170	upstream
NC_030828.1	TCONS_00612467	102172207	SSTR1	Novel_lncRNA	47734306	47794590	+	102172207	SSTR1	47759311	47764443	+	-5132	sense
NC_030828.1	TCONS_00612467	102172207	SSTR1	Novel_lncRNA	47734306	47794590	+	102186345	CLEC14A	47802581	47805392	-	7991	downstream
NC_030823.1	XR_001296676.2	106503007	LOC106503007	Annotated_lncRNA	74099176	74112375	-	100861223	CD34	74070941	74094168	+	5007	downstream
NC_030823.1	XR_001296676.2	106503007	LOC106503007	Annotated_lncRNA	74099176	74112375	-	102169209	LOC102169209	74185693	74224667	-	73318	downstream
NC_030808.1	TCONS_00008300	102188801	GAP43	Novel_lncRNA	60136147	60195449	+	102188801	GAP43	60044529	60150216	+	-14070	sense
NC_030808.1	TCONS_00008300	102188801	GAP43	Novel_lncRNA	60136147	60195449	+	102189071	LSAMP	60222775	60934014	-	27326	downstream
NC_030809.1	TCONS_00045202	XLOC_040688	XLOC_040688	Novel_lncRNA	3852524	3856791	+	106503579	CAMK2N1	3828597	3832624	-	19899	upstream
NC_030809.1	TCONS_00045202	XLOC_040688	XLOC_040688	Novel_lncRNA	3852524	3856791	+	102191092	CDA	3922700	3945962	+	65909	upstream
NC_030809.1	TCONS_00045202	XLOC_040688	XLOC_040688	Novel_lncRNA	3852524	3856791	+	108637133	FAM43B	3887985	3890559	+	31194	upstream
NC_030809.1	TCONS_00045202	XLOC_040688	XLOC_040688	Novel_lncRNA	3852524	3856791	+	102191284	MUL1	3844678	3852478	-	45	upstream
NC_030815.1	TCONS_00264864	102176958	LOC102176958	Novel_lncRNA	41429133	41448260	+	102176958	LOC102176958	41183871	41446622	+	-17490	sense
NC_030815.1	TCONS_00264864	102176958	LOC102176958	Novel_lncRNA	41429133	41448260	+	102183238	PUM3	41502607	41543128	+	54347	upstream
NC_030825.1	TCONS_00546600	102183358	LOC102183358	Novel_lncRNA	52794796	52827067	+	108637993	LOC108637993	52779377	52783731	+	11064	downstream
NC_030825.1	TCONS_00546600	102183358	LOC102183358	Novel_lncRNA	52794796	52827067	+	102183814	XRCC1	52755897	52778693	-	16102	upstream
NC_030825.1	TCONS_00546600	102183358	LOC102183358	Novel_lncRNA	52794796	52827067	+	102183629	ZNF575	52746805	52749874	+	44921	downstream
NC_030825.1	TCONS_00546600	102183358	LOC102183358	Novel_lncRNA	52794796	52827067	+	102183356	ETHE1	52722580	52740857	-	53953	upstream
NC_030825.1	TCONS_00546600	102183358	LOC102183358	Novel_lncRNA	52794796	52827067	+	102183358	LOC102183358	52799961	52804129	+	-4162	sense
NC_030825.1	TCONS_00546600	102183358	LOC102183358	Novel_lncRNA	52794796	52827067	+	102183631	IRGQ	52884641	52895927	-	57574	downstream
NC_030825.1	TCONS_00546600	102183358	LOC102183358	Novel_lncRNA	52794796	52827067	+	102185494	LOC102185494	52860301	52864599	+	33234	upstream
NC_030825.1	TCONS_00546600	102183358	LOC102183358	Novel_lncRNA	52794796	52827067	+	102186148	ZNF576	52896031	52899212	+	68964	upstream
NC_030825.1	TCONS_00546600	102183358	LOC102183358	Novel_lncRNA	52794796	52827067	+	102183097	PHLDB3	52694497	52721434	-	73362	upstream
NC_030825.1	TCONS_00546600	102183358	LOC102183358	Novel_lncRNA	52794796	52827067	+	106503133	ZNF428	52905455	52914576	-	78388	downstream
NC_030825.1	TCONS_00546600	102183358	LOC102183358	Novel_lncRNA	52794796	52827067	+	102184188	CADM4	52917514	52932377	-	90447	downstream
NC_030825.1	TCONS_00546600	102183358	LOC102183358	Novel_lncRNA	52794796	52827067	+	108637994	SRRM5	52907077	52911155	+	80010	upstream
NC_030825.1	TCONS_00546600	102183358	LOC102183358	Novel_lncRNA	52794796	52827067	+	102184551	LOC102184551	52831820	52836140	+	4753	upstream
NC_030825.1	TCONS_00546600	102183358	LOC102183358	Novel_lncRNA	52794796	52827067	+	108633282	LOC108633282	52853970	52858292	+	26903	upstream
NC_030815.1	TCONS_00264862	102176958	LOC102176958	Novel_lncRNA	41395197	41400232	+	102176958	LOC102176958	41183871	41446622	+	-5036	sense
NC_030811.1	TCONS_00150615	102190487	TWISTNB	Novel_lncRNA	92118770	92129056	-	102190756	TMEM196	92035503	92102393	+	16376	downstream
NC_030811.1	TCONS_00150615	102190487	TWISTNB	Novel_lncRNA	92118770	92129056	-	102190487	TWISTNB	92118738	92130664	+	-10287	antisense
NC_030811.1	TCONS_00153092	102181093	HEPACAM2	Novel_lncRNA	110078824	110125976	-	102180452	SAMD9	110143909	110168067	+	17933	upstream
NC_030811.1	TCONS_00153092	102181093	HEPACAM2	Novel_lncRNA	110078824	110125976	-	102181093	HEPACAM2	110030401	110086443	+	-7620	antisense
NC_030811.1	TCONS_00153092	102181093	HEPACAM2	Novel_lncRNA	110078824	110125976	-	102181358	VPS50	109884544	110024359	-	54464	upstream
NC_030817.1	TCONS_00345824	XLOC_304146	XLOC_304146	Novel_lncRNA	58459181	58466084	-	102189312	GNG2	58255640	58387568	-	71612	upstream
NC_030817.1	TCONS_00345824	XLOC_304146	XLOC_304146	Novel_lncRNA	58459181	58466084	-	102188050	FRMD6	58487989	58752322	-	21905	downstream
NC_030817.1	TCONS_00345824	XLOC_304146	XLOC_304146	Novel_lncRNA	58459181	58466084	-	102189040	LOC102189040	58362458	58363786	+	95394	downstream
NC_030823.1	TCONS_00497144	XLOC_438005	XLOC_438005	Novel_lncRNA	36401892	36464265	+	102172563	METTL11B	36311290	36330053	+	71838	downstream
NC_030830.1	TCONS_00654749	102188001	NEDD9	Novel_lncRNA	5249857	5268281	-	102188001	NEDD9	5215004	5268281	-	-18425	sense
NC_030830.1	TCONS_00654749	102188001	NEDD9	Novel_lncRNA	5249857	5268281	-	102188273	SMIM13	5163957	5184784	+	65072	downstream
NC_030812.1	TCONS_00169584	102174547	ATP6V1E1	Novel_lncRNA	107999285	108003541	+	102175373	BCL2L13	108006806	108055025	+	3265	upstream
NC_030812.1	TCONS_00169584	102174547	ATP6V1E1	Novel_lncRNA	107999285	108003541	+	102178253	LOC102178253	107862098	107979374	+	19910	downstream
NC_030812.1	TCONS_00169584	102174547	ATP6V1E1	Novel_lncRNA	107999285	108003541	+	102178522	MICAL3	108084191	108173769	-	80650	downstream
NC_030812.1	TCONS_00169584	102174547	ATP6V1E1	Novel_lncRNA	107999285	108003541	+	102174547	ATP6V1E1	107986635	107999996	-	-712	antisense
NC_030812.1	TCONS_00169584	102174547	ATP6V1E1	Novel_lncRNA	107999285	108003541	+	102176106	BID	108058151	108075830	-	54610	downstream
NC_030827.1	XR_001919794.1	106503304	LOC106503304	Annotated_lncRNA	3202531	3213324	-	102178396	FGF18	3286036	3322014	+	72712	upstream
NC_030827.1	XR_001919794.1	106503304	LOC106503304	Annotated_lncRNA	3202531	3213324	-	108638391	TLX3	3218012	3220856	+	4688	upstream
NC_030827.1	XR_001919794.1	106503304	LOC106503304	Annotated_lncRNA	3202531	3213324	-	102186520	RANBP17	2852966	3209093	+	-6563	antisense
NC_030827.1	XR_001919794.1	106503304	LOC106503304	Annotated_lncRNA	3202531	3213324	-	102181461	NPM1	3263172	3276952	+	49848	upstream
NC_030812.1	TCONS_00177127	102178145	RAPGEF3	Novel_lncRNA	32119128	32120445	-	102188290	RPAP3	32158791	32192982	+	38346	upstream
NC_030812.1	TCONS_00177127	102178145	RAPGEF3	Novel_lncRNA	32119128	32120445	-	102177869	HDAC7	32036367	32073536	+	45591	downstream
NC_030812.1	TCONS_00177127	102178145	RAPGEF3	Novel_lncRNA	32119128	32120445	-	102187028	SLC48A1	32074454	32082342	-	36785	upstream
NC_030812.1	TCONS_00177127	102178145	RAPGEF3	Novel_lncRNA	32119128	32120445	-	102178145	RAPGEF3	32090828	32120449	+	-1312	antisense
NC_030812.1	TCONS_00177127	102178145	RAPGEF3	Novel_lncRNA	32119128	32120445	-	102187298	ENDOU	32132093	32149515	+	11648	upstream
NC_030820.1	TCONS_00414583	102169193	PIP4K2A	Novel_lncRNA	23063122	23067327	+	102169193	PIP4K2A	23029109	23211045	-	-4206	antisense
NC_030815.1	TCONS_00258994	102171514	SCRG1	Novel_lncRNA	5739056	5745370	+	102185464	SAP30	5708108	5828260	+	-6315	sense
NC_030815.1	TCONS_00258994	102171514	SCRG1	Novel_lncRNA	5739056	5745370	+	102171064	HMGB2	5681460	5683931	-	55124	upstream
NC_030815.1	TCONS_00258994	102171514	SCRG1	Novel_lncRNA	5739056	5745370	+	102171514	SCRG1	5732652	5744576	-	-5521	antisense
NC_030815.1	TCONS_00258994	102171514	SCRG1	Novel_lncRNA	5739056	5745370	+	102185180	GALNT7	5539534	5673361	+	65694	downstream
NC_030808.1	TCONS_00032700	102189710	CLDN1	Novel_lncRNA	76734116	76793326	-	102189431	CLDN16	76623424	76647770	-	86345	upstream
NC_030808.1	TCONS_00032700	102189710	CLDN1	Novel_lncRNA	76734116	76793326	-	102189710	CLDN1	76761491	76779219	+	-17728	antisense
NC_030811.1	TCONS_00136953	XLOC_120004	XLOC_120004	Novel_lncRNA	110126249	110128659	+	102180452	SAMD9	110143909	110168067	+	15250	upstream
NC_030811.1	TCONS_00136953	XLOC_120004	XLOC_120004	Novel_lncRNA	110126249	110128659	+	102181093	HEPACAM2	110030401	110086443	+	39805	downstream
NC_030816.1	TCONS_00302780	102190787	ENPP1	Novel_lncRNA	57112671	57123277	+	102190787	ENPP1	57045829	57117809	+	-5139	sense
NC_030816.1	TCONS_00302780	102190787	ENPP1	Novel_lncRNA	57112671	57123277	+	102191048	CTGF	57175949	57179282	-	52672	downstream
NC_030822.1	TCONS_00480887	102183085	CRY2	Novel_lncRNA	7096068	7121409	-	102183347	PEX16	7039060	7045073	+	50994	downstream
NC_030822.1	TCONS_00480887	102183085	CRY2	Novel_lncRNA	7096068	7121409	-	102191158	PHF21A	6834369	7024603	+	71464	downstream
NC_030822.1	TCONS_00480887	102183085	CRY2	Novel_lncRNA	7096068	7121409	-	102183620	LARGE2	7027734	7033784	-	62285	upstream
NC_030822.1	TCONS_00480887	102183085	CRY2	Novel_lncRNA	7096068	7121409	-	102183085	CRY2	7069937	7104940	-	-8873	sense
NC_030822.1	TCONS_00480887	102183085	CRY2	Novel_lncRNA	7096068	7121409	-	102190895	SLC35C1	7121103	7160578	-	-306	sense
NC_030822.1	TCONS_00480887	102183085	CRY2	Novel_lncRNA	7096068	7121409	-	102180333	MAPK8IP1	7048228	7067616	-	28451	upstream
NC_030822.1	TCONS_00480887	102183085	CRY2	Novel_lncRNA	7096068	7121409	-	102180612	C15H11orf94	7047096	7048157	+	47910	downstream
NC_030833.1	TCONS_00702405	XLOC_611111	XLOC_611111	Novel_lncRNA	42746869	42759110	+	102184583	SGMS1	42411236	42742077	+	4791	downstream
NC_030833.1	TCONS_00702405	XLOC_611111	XLOC_611111	Novel_lncRNA	42746869	42759110	+	102183481	LOC102183481	42760052	42864155	+	942	upstream
NC_030808.1	TCONS_00032709	102189710	CLDN1	Novel_lncRNA	76770767	76782399	-	102189710	CLDN1	76761491	76779219	+	-8453	antisense
NC_030831.1	XR_001917156.1	108633788	LOC108633788	Annotated_lncRNA	26170303	26196356	+	102182843	DSG4	26034208	26074386	-	95916	upstream
NC_030831.1	XR_001917156.1	108633788	LOC108633788	Annotated_lncRNA	26170303	26196356	+	102187728	DSG1	26085600	26130313	-	39989	upstream
NC_030831.1	XR_001917156.1	108633788	LOC108633788	Annotated_lncRNA	26170303	26196356	+	102183746	DSC1	26274996	26310640	+	78640	upstream
NC_030817.1	XR_001918664.1	108636963	LOC108636963	Annotated_lncRNA	26824196	26837043	+	102184156	SYNE2	26722711	27046703	-	-12848	antisense
NC_030836.1	XR_311207.3	102176765	LOC102176765	Annotated_lncRNA	36480269	36492386	-	102189195	PRPF19	36465011	36474769	-	5499	upstream
NC_030836.1	XR_311207.3	102176765	LOC102176765	Annotated_lncRNA	36480269	36492386	-	102176498	CCDC86	36415604	36424104	+	56164	downstream
NC_030836.1	XR_311207.3	102176765	LOC102176765	Annotated_lncRNA	36480269	36492386	-	102188926	PTGDR2	36425356	36429161	-	51107	upstream
NC_030836.1	XR_311207.3	102176765	LOC102176765	Annotated_lncRNA	36480269	36492386	-	102176943	TMEM109	36492413	36501243	+	27	upstream
NC_030836.1	XR_311207.3	102176765	LOC102176765	Annotated_lncRNA	36480269	36492386	-	102188657	MS4A10	36383632	36391447	+	88821	downstream
NC_030836.1	XR_311207.3	102176765	LOC102176765	Annotated_lncRNA	36480269	36492386	-	102189465	TMEM132A	36502182	36515216	+	9796	upstream
NC_030836.1	XR_311207.3	102176765	LOC102176765	Annotated_lncRNA	36480269	36492386	-	102177694	CD6	36550491	36595385	+	58105	upstream
NC_030836.1	XR_311207.3	102176765	LOC102176765	Annotated_lncRNA	36480269	36492386	-	102177413	SLC15A3	36515216	36530262	-	22830	downstream
NC_030814.1	TCONS_00256872	102181294	LOC102181294	Novel_lncRNA	98926995	98991964	-	102182402	LOC102182402	99015118	99016072	-	23154	downstream
NC_030814.1	TCONS_00256872	102181294	LOC102181294	Novel_lncRNA	98926995	98991964	-	102180753	LOC102180753	98931870	98932827	-	-957	sense
NC_030814.1	TCONS_00256872	102181294	LOC102181294	Novel_lncRNA	98926995	98991964	-	102179936	LOC102179936	98906928	98907864	+	19130	downstream
NC_030814.1	TCONS_00256872	102181294	LOC102181294	Novel_lncRNA	98926995	98991964	-	102183231	LOC102183231	99065520	99066515	-	73556	downstream
NC_030814.1	TCONS_00256872	102181294	LOC102181294	Novel_lncRNA	98926995	98991964	-	102182966	LOC102182966	99034614	99035582	-	42650	downstream
NC_030814.1	TCONS_00256872	102181294	LOC102181294	Novel_lncRNA	98926995	98991964	-	102181294	LOC102181294	98964180	98965247	-	-1067	sense
NC_030814.1	TCONS_00256872	102181294	LOC102181294	Novel_lncRNA	98926995	98991964	-	102174736	ZNF317	98827876	98841450	+	85544	downstream
NC_030814.1	TCONS_00256872	102181294	LOC102181294	Novel_lncRNA	98926995	98991964	-	102181590	LOC102181590	98983640	98984672	+	-1032	antisense
NC_030814.1	TCONS_00256872	102181294	LOC102181294	Novel_lncRNA	98926995	98991964	-	106502295	LOC106502295	99056181	99056718	-	64217	downstream
NC_030814.1	TCONS_00256872	102181294	LOC102181294	Novel_lncRNA	98926995	98991964	-	102181025	LOC102181025	98958962	98959910	-	-948	sense
NC_030814.1	TCONS_00256872	102181294	LOC102181294	Novel_lncRNA	98926995	98991964	-	102182122	LOC102182122	99002071	99003052	-	10107	downstream
NC_030814.1	TCONS_00256872	102181294	LOC102181294	Novel_lncRNA	98926995	98991964	-	102175203	LOC102175203	98866597	98867551	-	59443	upstream
NC_030814.1	TCONS_00256872	102181294	LOC102181294	Novel_lncRNA	98926995	98991964	-	102179376	LOC102179376	98853165	98854104	-	72890	upstream
NC_030822.1	TCONS_00485542	102184922	LOC102184922	Novel_lncRNA	36016123	36266654	-	102175225	LOC102175225	35981753	36003057	-	13065	upstream
NC_030822.1	TCONS_00485542	102184922	LOC102184922	Novel_lncRNA	36016123	36266654	-	102174136	LOC102174136	36356957	36367313	+	90303	upstream
NC_030822.1	TCONS_00485542	102184922	LOC102184922	Novel_lncRNA	36016123	36266654	-	102184922	LOC102184922	36203718	36266654	-	-62936	sense
NC_030822.1	TCONS_00485542	102184922	LOC102184922	Novel_lncRNA	36016123	36266654	-	102174676	LOC102174676	36339335	36340268	+	72681	upstream
NC_030822.1	TCONS_00485542	102184922	LOC102184922	Novel_lncRNA	36016123	36266654	-	102174408	LOC102174408	36348996	36349951	+	82342	upstream
NC_030822.1	TCONS_00485542	102184922	LOC102184922	Novel_lncRNA	36016123	36266654	-	108633278	LOC108633278	36120306	36176635	-	-56329	sense
NC_030822.1	TCONS_00485542	102184922	LOC102184922	Novel_lncRNA	36016123	36266654	-	106502890	LOC106502890	36305338	36314204	-	38684	downstream
NC_030822.1	TCONS_00485542	102184922	LOC102184922	Novel_lncRNA	36016123	36266654	-	102185761	DCHS1	35899880	35937192	-	78930	upstream
NC_030822.1	TCONS_00485542	102184922	LOC102184922	Novel_lncRNA	36016123	36266654	-	102174952	LOC102174952	36331543	36332485	+	64889	upstream
NC_030822.1	TCONS_00485542	102184922	LOC102184922	Novel_lncRNA	36016123	36266654	-	102176709	MRPL17	35957272	35958845	-	57277	upstream
NC_030830.1	TCONS_00645328	XLOC_562634	XLOC_562634	Novel_lncRNA	1919832	1925297	+	102168958	LY86	1841318	1883382	+	36449	downstream
NC_030835.1	TCONS_00726690	102185063	ZFAND4	Novel_lncRNA	1608936	1615213	+	102184594	MSMB	1702802	1713002	+	87589	upstream
NC_030835.1	TCONS_00726690	102185063	ZFAND4	Novel_lncRNA	1608936	1615213	+	102185340	43898	1437897	1548009	-	60926	upstream
NC_030835.1	TCONS_00726690	102185063	ZFAND4	Novel_lncRNA	1608936	1615213	+	102185063	ZFAND4	1559735	1615394	-	-6278	antisense
NC_030835.1	TCONS_00726690	102185063	ZFAND4	Novel_lncRNA	1608936	1615213	+	102191770	LOC102191770	1618554	1664107	-	3341	downstream
NC_030835.1	TCONS_00726690	102185063	ZFAND4	Novel_lncRNA	1608936	1615213	+	102183764	NCOA4	1715078	1736932	+	99865	upstream
NC_030809.1	TCONS_00054624	XLOC_048831	XLOC_048831	Novel_lncRNA	66604548	66607062	+	102179710	DDX18	66651335	66667824	-	44273	downstream
NC_030809.1	TCONS_00054624	XLOC_048831	XLOC_048831	Novel_lncRNA	66604548	66607062	+	102175905	CCDC93	66492662	66600576	+	3971	downstream
NC_030809.1	TCONS_00054624	XLOC_048831	XLOC_048831	Novel_lncRNA	66604548	66607062	+	108637965	LOC108637965	66611477	66629421	-	4415	downstream
NC_030826.1	TCONS_00574456	102189340	LOC102189340	Novel_lncRNA	18895471	18964395	-	106503912	LOC106503912	19008215	19018478	+	43820	upstream
NC_030826.1	TCONS_00574456	102189340	LOC102189340	Novel_lncRNA	18895471	18964395	-	102187672	LOC102187672	18922189	18932806	+	-10617	antisense
NC_030826.1	TCONS_00574456	102189340	LOC102189340	Novel_lncRNA	18895471	18964395	-	108638256	LOC108638256	19024481	19035383	+	60086	upstream
NC_030826.1	TCONS_00574456	102189340	LOC102189340	Novel_lncRNA	18895471	18964395	-	102189340	LOC102189340	18736875	18897485	+	-2015	antisense
NC_030826.1	TCONS_00574456	102189340	LOC102189340	Novel_lncRNA	18895471	18964395	-	102189615	LOC102189615	18982217	18992562	+	17822	upstream
NC_030829.1	TCONS_00627772	102174982	RBMS3	Novel_lncRNA	4291231	4307766	+	102174982	RBMS3	3764015	4583126	+	-16536	sense
NC_030812.1	TCONS_00161466	102191020	FAM19A2	Novel_lncRNA	50594632	50678915	+	102191020	FAM19A2	50657262	51225542	+	-21653	sense
NC_030812.1	TCONS_00161466	102191020	FAM19A2	Novel_lncRNA	50594632	50678915	+	102190384	USP15	50448439	50577878	-	16754	upstream
NC_030821.1	TCONS_00465382	XLOC_409945	XLOC_409945	Novel_lncRNA	81012706	81017794	-	106504013	PLEC	81055387	81102834	-	37593	downstream
NC_030821.1	TCONS_00465382	XLOC_409945	XLOC_409945	Novel_lncRNA	81012706	81017794	-	102173019	EEF1D	80920571	80933270	-	79435	upstream
NC_030821.1	TCONS_00465382	XLOC_409945	XLOC_409945	Novel_lncRNA	81012706	81017794	-	102184920	NAPRT	80916268	80919469	-	93236	upstream
NC_030821.1	TCONS_00465382	XLOC_409945	XLOC_409945	Novel_lncRNA	81012706	81017794	-	102183251	MAPK15	81005379	81011460	+	1245	downstream
NC_030821.1	TCONS_00465382	XLOC_409945	XLOC_409945	Novel_lncRNA	81012706	81017794	-	102184075	PYCRL	80938161	80945467	-	67238	upstream
NC_030821.1	TCONS_00465382	XLOC_409945	XLOC_409945	Novel_lncRNA	81012706	81017794	-	102183805	LOC102183805	80954045	80960573	-	52132	upstream
NC_030821.1	TCONS_00465382	XLOC_409945	XLOC_409945	Novel_lncRNA	81012706	81017794	-	102172736	TSTA3	80947878	80952810	-	59895	upstream
NC_030821.1	TCONS_00465382	XLOC_409945	XLOC_409945	Novel_lncRNA	81012706	81017794	-	102181056	GRINA	81113503	81116800	+	95709	upstream
NC_030821.1	TCONS_00465382	XLOC_409945	XLOC_409945	Novel_lncRNA	81012706	81017794	-	102172461	ZNF623	80967546	80977357	+	35348	downstream
NC_030821.1	TCONS_00465382	XLOC_409945	XLOC_409945	Novel_lncRNA	81012706	81017794	-	102181318	PARP10	81103935	81110834	-	86141	downstream
NC_030821.1	TCONS_00465382	XLOC_409945	XLOC_409945	Novel_lncRNA	81012706	81017794	-	102184355	TIGD5	80933449	80937849	+	74856	downstream
NC_030821.1	TCONS_00465382	XLOC_409945	XLOC_409945	Novel_lncRNA	81012706	81017794	-	102185195	MROH6	80909218	80916176	-	96529	upstream
NC_030821.1	TCONS_00465382	XLOC_409945	XLOC_409945	Novel_lncRNA	81012706	81017794	-	102183526	CCDC166	80991649	80993368	-	19337	upstream
NC_030832.1	TCONS_00694544	102189542	FBXO24	Novel_lncRNA	36842021	36852288	-	102188188	GIGYF1	36772946	36781679	+	60341	downstream
NC_030832.1	TCONS_00694544	102189542	FBXO24	Novel_lncRNA	36842021	36852288	-	102189271	MOSPD3	36822623	36825388	-	16632	upstream
NC_030832.1	TCONS_00694544	102189542	FBXO24	Novel_lncRNA	36842021	36852288	-	102180175	EPO	36746986	36749315	-	92705	upstream
NC_030832.1	TCONS_00694544	102189542	FBXO24	Novel_lncRNA	36842021	36852288	-	102189542	FBXO24	36837054	36843952	-	-1932	sense
NC_030832.1	TCONS_00694544	102189542	FBXO24	Novel_lncRNA	36842021	36852288	-	102181355	PCOLCE	36826634	36832054	-	9966	upstream
NC_030832.1	TCONS_00694544	102189542	FBXO24	Novel_lncRNA	36842021	36852288	-	102190374	TSC22D4	36949261	36960221	+	96973	upstream
NC_030832.1	TCONS_00694544	102189542	FBXO24	Novel_lncRNA	36842021	36852288	-	102189002	TFR2	36805616	36818508	+	23512	downstream
NC_030832.1	TCONS_00694544	102189542	FBXO24	Novel_lncRNA	36842021	36852288	-	108633862	LOC108633862	36758542	36767249	+	74771	downstream
NC_030832.1	TCONS_00694544	102189542	FBXO24	Novel_lncRNA	36842021	36852288	-	102190094	NYAP1	36938643	36946892	-	86355	downstream
NC_030832.1	TCONS_00694544	102189542	FBXO24	Novel_lncRNA	36842021	36852288	-	102181646	AGFG2	36864028	36884787	-	11740	downstream
NC_030832.1	TCONS_00694544	102189542	FBXO24	Novel_lncRNA	36842021	36852288	-	102173656	SAP25	36854988	36856976	+	2700	upstream
NC_030832.1	TCONS_00694544	102189542	FBXO24	Novel_lncRNA	36842021	36852288	-	102173933	LRCH4	36844110	36854944	+	-8178	antisense
NC_030832.1	TCONS_00694544	102189542	FBXO24	Novel_lncRNA	36842021	36852288	-	102188733	ACTL6B	36795534	36805520	+	36500	downstream
NC_030832.1	TCONS_00694544	102189542	FBXO24	Novel_lncRNA	36842021	36852288	-	102180446	POP7	36757872	36766626	-	75394	upstream
NC_030823.1	XR_001919265.1	102191067	LOC102191067	Annotated_lncRNA	1509700	1513591	+	102179968	PLEKHA6	1366622	1510192	-	-492	antisense
NC_030823.1	XR_001919265.1	102191067	LOC102191067	Annotated_lncRNA	1509700	1513591	+	102180522	PIK3C2B	1553016	1624963	-	39425	downstream
NC_030823.1	XR_001919265.1	102191067	LOC102191067	Annotated_lncRNA	1509700	1513591	+	102180245	PPP1R15B	1533022	1540950	-	19431	downstream
NC_030812.1	TCONS_00161468	102191020	FAM19A2	Novel_lncRNA	50603006	50678915	+	102191020	FAM19A2	50657262	51225542	+	-21653	sense
NC_030812.1	TCONS_00161468	102191020	FAM19A2	Novel_lncRNA	50603006	50678915	+	102190384	USP15	50448439	50577878	-	25128	upstream
NC_030820.1	TCONS_00414367	XLOC_364707	XLOC_364707	Novel_lncRNA	21880636	21885406	+	102188511	C13H10orf113	21816507	21835409	-	45226	upstream
NC_030820.1	TCONS_00414367	XLOC_364707	XLOC_364707	Novel_lncRNA	21880636	21885406	+	106501793	NEBL	21482358	21866197	-	14438	upstream
NC_030830.1	TCONS_00645329	XLOC_562634	XLOC_562634	Novel_lncRNA	1919924	1925297	+	102168958	LY86	1841318	1883382	+	36541	downstream
NW_017189851.1	TCONS_00792585	108634703	CUNH22orf39	Novel_lncRNA	337774	341565	-	102189610	CDC45	358447	373440	+	16882	upstream
NW_017189851.1	TCONS_00792585	108634703	CUNH22orf39	Novel_lncRNA	337774	341565	-	108634711	GSC2	242596	245648	-	92125	upstream
NW_017189851.1	TCONS_00792585	108634703	CUNH22orf39	Novel_lncRNA	337774	341565	-	108634703	CUNH22orf39	336769	341565	-	-3762	sense
NW_017189851.1	TCONS_00792585	108634703	CUNH22orf39	Novel_lncRNA	337774	341565	-	102188525	SLC25A1	255219	258186	-	79587	upstream
NW_017189851.1	TCONS_00792585	108634703	CUNH22orf39	Novel_lncRNA	337774	341565	-	108634708	GP1BB	435840	437312	+	94275	upstream
NW_017189851.1	TCONS_00792585	108634703	CUNH22orf39	Novel_lncRNA	337774	341565	-	108634709	CLDN5	375573	376856	-	34008	downstream
NW_017189851.1	TCONS_00792585	108634703	CUNH22orf39	Novel_lncRNA	337774	341565	-	106503066	DGCR14	234549	242030	-	95743	upstream
NW_017189851.1	TCONS_00792585	108634703	CUNH22orf39	Novel_lncRNA	337774	341565	-	102189892	44079	428100	436075	+	86535	upstream
NW_017189851.1	TCONS_00792585	108634703	CUNH22orf39	Novel_lncRNA	337774	341565	-	102189335	UFD1L	344571	358423	-	3006	downstream
NW_017189851.1	TCONS_00792585	108634703	CUNH22orf39	Novel_lncRNA	337774	341565	-	102188791	LOC102188791	283928	333067	-	4797	upstream
NW_017189851.1	TCONS_00792585	108634703	CUNH22orf39	Novel_lncRNA	337774	341565	-	102189061	MRPL40	333854	336435	+	1338	downstream
NC_030820.1	TCONS_00419435	XLOC_369044	XLOC_369044	Novel_lncRNA	53153224	53155778	+	102177451	RGS19	53118289	53124458	+	28765	downstream
NC_030820.1	TCONS_00419435	XLOC_369044	XLOC_369044	Novel_lncRNA	53153224	53155778	+	102191812	PRPF6	53156896	53192582	-	1118	downstream
NC_030820.1	TCONS_00419435	XLOC_369044	XLOC_369044	Novel_lncRNA	53153224	53155778	+	102177730	TCEA2	53125286	53132799	-	20678	upstream
NC_030820.1	TCONS_00419435	XLOC_369044	XLOC_369044	Novel_lncRNA	53153224	53155778	+	102178373	DNAJC5	53228439	53257795	-	72661	downstream
NC_030820.1	TCONS_00419435	XLOC_369044	XLOC_369044	Novel_lncRNA	53153224	53155778	+	102189598	SAMD10	53193877	53198630	+	38099	upstream
NC_030820.1	TCONS_00419435	XLOC_369044	XLOC_369044	Novel_lncRNA	53153224	53155778	+	108637371	LKAAEAR1	53113889	53114891	+	38332	downstream
NC_030820.1	TCONS_00419435	XLOC_369044	XLOC_369044	Novel_lncRNA	53153224	53155778	+	102168465	UCKL1	53211522	53222894	+	55744	upstream
NC_030820.1	TCONS_00419435	XLOC_369044	XLOC_369044	Novel_lncRNA	53153224	53155778	+	106502775	SOX18	53143568	53145450	+	7773	downstream
NC_030820.1	TCONS_00419435	XLOC_369044	XLOC_369044	Novel_lncRNA	53153224	53155778	+	106502767	ZNF512B	53200863	53211439	+	45085	upstream
NC_030820.1	TCONS_00419435	XLOC_369044	XLOC_369044	Novel_lncRNA	53153224	53155778	+	102191535	MYT1	53000926	53064388	-	88835	upstream
NC_030820.1	TCONS_00419435	XLOC_369044	XLOC_369044	Novel_lncRNA	53153224	53155778	+	102177174	OPRL1	53099265	53108772	-	44451	upstream
NC_030820.1	TCONS_00419435	XLOC_369044	XLOC_369044	Novel_lncRNA	53153224	53155778	+	102176899	NPBWR2	53094653	53095711	+	57512	downstream
NC_030823.1	XR_001919324.1	106503003	LOC106503003	Annotated_lncRNA	62008163	62074864	-	102191544	RGSL1	62168697	62235170	+	93833	upstream
NC_030823.1	XR_001919324.1	106503003	LOC106503003	Annotated_lncRNA	62008163	62074864	-	102191069	GLUL	62094532	62105099	-	19668	downstream
NC_030823.1	XR_001919324.1	106503003	LOC106503003	Annotated_lncRNA	62008163	62074864	-	102186237	TEDDM1	62112233	62113240	-	37369	downstream
NC_030829.1	XR_001919983.1	108633165	LOC108633165	Annotated_lncRNA	15152972	15169300	+	102180976	SNRK	15074855	15143363	+	9608	downstream
NC_030829.1	XR_001919983.1	108633165	LOC108633165	Annotated_lncRNA	15152972	15169300	+	102175065	ANO10	15152631	15364699	-	-16329	antisense
NC_030836.1	XR_001917511.1	102173639	LOC102173639	Annotated_lncRNA	803889	880165	+	102175747	DEUP1	907777	1033431	-	27612	downstream
NC_030832.1	TCONS_00690937	XLOC_601605	XLOC_601605	Novel_lncRNA	12690014	12693289	-	102175824	ERCC4	12693434	12734789	+	145	upstream
NC_030824.1	TCONS_00528384	XLOC_464776	XLOC_464776	Novel_lncRNA	12620061	12634728	-	102186038	MED13L	12305994	12587421	-	32639	upstream
NC_030808.1	XR_001918396.1	108636439	LOC108636439	Annotated_lncRNA	141549694	141559933	-	102189168	RIPK4	141591984	141619113	-	32051	downstream
NC_030808.1	XR_001918396.1	108636439	LOC108636439	Annotated_lncRNA	141549694	141559933	-	102189439	PRDM15	141645492	141707658	-	85559	downstream
NC_030808.1	XR_001918396.1	108636439	LOC108636439	Annotated_lncRNA	141549694	141559933	-	100861174	LOC100861174	141449872	141450580	-	99113	upstream
NC_030808.1	XR_001918396.1	108636439	LOC108636439	Annotated_lncRNA	141549694	141559933	-	108636431	LOC108636431	141452516	141453222	+	96471	downstream
NC_030831.1	TCONS_00677237	102187178	PSMA8	Novel_lncRNA	31001436	31074082	-	102187178	PSMA8	30961545	31002090	-	-655	sense
NC_030831.1	TCONS_00677237	102187178	PSMA8	Novel_lncRNA	31001436	31074082	-	102188002	SS18	31001970	31073895	+	-71925	antisense
NC_030831.1	TCONS_00677237	102187178	PSMA8	Novel_lncRNA	31001436	31074082	-	102188276	TAF4B	30826900	30929737	-	71698	upstream
NC_030831.1	TCONS_00677236	102187178	PSMA8	Novel_lncRNA	30986372	31074082	-	102187178	PSMA8	30961545	31002090	-	-15719	sense
NC_030831.1	TCONS_00677236	102187178	PSMA8	Novel_lncRNA	30986372	31074082	-	102188002	SS18	31001970	31073895	+	-71925	antisense
NC_030831.1	TCONS_00677236	102187178	PSMA8	Novel_lncRNA	30986372	31074082	-	102188276	TAF4B	30826900	30929737	-	56634	upstream
NC_030833.1	XR_001297326.2	102188110	LOC102188110	Annotated_lncRNA	27070379	27078199	+	102188281	SFR1	27066272	27070226	-	152	upstream
NC_030833.1	XR_001297326.2	102188110	LOC102188110	Annotated_lncRNA	27070379	27078199	+	102189092	CFAP43	26962942	27062267	+	8111	downstream
NC_030833.1	XR_001297326.2	102188110	LOC102188110	Annotated_lncRNA	27070379	27078199	+	102187830	COL17A1	27121324	27168638	+	43125	upstream
NC_030833.1	XR_001297326.2	102188110	LOC102188110	Annotated_lncRNA	27070379	27078199	+	102187370	SLK	27169470	27230822	-	91271	downstream
NC_030820.1	TCONS_00437071	102173762	FAM65C	Novel_lncRNA	78152608	78191610	-	102173762	FAM65C	78118186	78191610	-	-39003	sense
NC_030820.1	TCONS_00437071	102173762	FAM65C	Novel_lncRNA	78152608	78191610	-	102174318	BCAS4	78266464	78326014	+	74854	upstream
NC_030820.1	TCONS_00437071	102173762	FAM65C	Novel_lncRNA	78152608	78191610	-	102174045	PARD6B	78222628	78239611	+	31018	upstream
NC_030820.1	TCONS_00437071	102173762	FAM65C	Novel_lncRNA	78152608	78191610	-	102191814	PTPN1	78052476	78117075	+	35532	downstream
NC_030810.1	TCONS_00084381	102183846	LOC102183846	Novel_lncRNA	1502404	1531469	+	102186202	LOC102186202	1570401	1589854	+	38932	upstream
NC_030810.1	TCONS_00084381	102183846	LOC102183846	Novel_lncRNA	1502404	1531469	+	106501785	LOC106501785	1590809	1592667	+	59340	upstream
NC_030810.1	TCONS_00084381	102183846	LOC102183846	Novel_lncRNA	1502404	1531469	+	108633875	COPS9	1421494	1426071	+	76332	downstream
NC_030810.1	TCONS_00084381	102183846	LOC102183846	Novel_lncRNA	1502404	1531469	+	102185912	LOC102185912	1552354	1554211	-	20885	downstream
NC_030810.1	TCONS_00084381	102183846	LOC102183846	Novel_lncRNA	1502404	1531469	+	102184688	LOC102184688	1462115	1463066	-	39337	upstream
NC_030810.1	TCONS_00084381	102183846	LOC102183846	Novel_lncRNA	1502404	1531469	+	106501998	OTOS	1413717	1415087	+	87316	downstream
NC_030810.1	TCONS_00084381	102183846	LOC102183846	Novel_lncRNA	1502404	1531469	+	102191600	LOC102191600	1530178	1531129	-	-951	antisense
NC_030810.1	TCONS_00084381	102183846	LOC102183846	Novel_lncRNA	1502404	1531469	+	102183846	LOC102183846	1501652	1502623	-	-220	antisense
NC_030810.1	TCONS_00084381	102183846	LOC102183846	Novel_lncRNA	1502404	1531469	+	102184399	LOC102184399	1477733	1481940	-	20463	upstream
NC_030810.1	TCONS_00084381	102183846	LOC102183846	Novel_lncRNA	1502404	1531469	+	102184970	LOC102184970	1448353	1449619	-	52784	upstream
NC_030810.1	TCONS_00084381	102183846	LOC102183846	Novel_lncRNA	1502404	1531469	+	108635636	LOC108635636	1608825	1609796	+	77356	upstream
NC_030812.1	TCONS_00154609	102174274	TBC1D15	Novel_lncRNA	1302427	1347874	+	102174274	TBC1D15	1258927	1330555	+	-27115	sense
NC_030812.1	TCONS_00154609	102174274	TBC1D15	Novel_lncRNA	1302427	1347874	+	102174722	TPH2	1351623	1452871	+	3749	upstream
NC_030812.1	TCONS_00154609	102174274	TBC1D15	Novel_lncRNA	1302427	1347874	+	102176098	RAB21	1189348	1219677	+	82749	downstream
NC_030817.1	TCONS_00349013	XLOC_306879	XLOC_306879	Novel_lncRNA	76801323	76805980	-	102174479	LOC102174479	76730931	76734777	-	66545	upstream
NC_030817.1	TCONS_00349013	XLOC_306879	XLOC_306879	Novel_lncRNA	76801323	76805980	-	102170238	LOC102170238	76863863	76866700	+	57883	upstream
NC_030817.1	TCONS_00349013	XLOC_306879	XLOC_306879	Novel_lncRNA	76801323	76805980	-	102174212	LOC102174212	76883437	76884167	+	77457	upstream
NC_030817.1	TCONS_00349013	XLOC_306879	XLOC_306879	Novel_lncRNA	76801323	76805980	-	100860921	SLC39A2	76825567	76828457	+	19587	upstream
NC_030817.1	TCONS_00349013	XLOC_306879	XLOC_306879	Novel_lncRNA	76801323	76805980	-	102170977	TPPP2	76843520	76851135	+	37540	upstream
NC_030817.1	TCONS_00349013	XLOC_306879	XLOC_306879	Novel_lncRNA	76801323	76805980	-	102172723	METTL17	76806014	76812409	+	34	upstream
NC_030817.1	TCONS_00349013	XLOC_306879	XLOC_306879	Novel_lncRNA	76801323	76805980	-	102171430	NDRG2	76836348	76845110	-	30368	downstream
NC_030817.1	TCONS_00349013	XLOC_306879	XLOC_306879	Novel_lncRNA	76801323	76805980	-	102169965	ARHGEF40	76896473	76920257	+	90493	upstream
NC_030817.1	TCONS_00349013	XLOC_306879	XLOC_306879	Novel_lncRNA	76801323	76805980	-	102173194	RNASE2	76760577	76761239	+	40083	downstream
NC_030817.1	TCONS_00349013	XLOC_306879	XLOC_306879	Novel_lncRNA	76801323	76805980	-	102170522	RNASE13	76851784	76854131	-	45804	downstream
NC_030812.1	TCONS_00176290	XLOC_154255	XLOC_154255	Novel_lncRNA	27286547	27291997	-	102176685	LOC102176685	27181768	27192013	+	94533	downstream
NC_030812.1	TCONS_00176290	XLOC_154255	XLOC_154255	Novel_lncRNA	27286547	27291997	-	102184596	KRT7	27373967	27387573	-	81970	downstream
NC_030812.1	TCONS_00176290	XLOC_154255	XLOC_154255	Novel_lncRNA	27286547	27291997	-	102185150	LOC102185150	27350835	27356826	-	58838	downstream
NC_030812.1	TCONS_00176290	XLOC_154255	XLOC_154255	Novel_lncRNA	27286547	27291997	-	102184693	LOC102184693	27262189	27280073	-	6473	upstream
NC_030812.1	TCONS_00176290	XLOC_154255	XLOC_154255	Novel_lncRNA	27286547	27291997	-	108636094	LOC108636094	27337009	27341658	-	45012	downstream
NC_030812.1	TCONS_00176290	XLOC_154255	XLOC_154255	Novel_lncRNA	27286547	27291997	-	102182669	LOC102182669	27193490	27206059	+	80487	downstream
NC_030812.1	TCONS_00176290	XLOC_154255	XLOC_154255	Novel_lncRNA	27286547	27291997	-	102182946	KRT84	27230438	27238657	+	47889	downstream
NC_030812.1	TCONS_00176290	XLOC_154255	XLOC_154255	Novel_lncRNA	27286547	27291997	-	102183211	LOC102183211	27309404	27316333	-	17407	downstream
NC_030812.1	TCONS_00176290	XLOC_154255	XLOC_154255	Novel_lncRNA	27286547	27291997	-	102185436	LOC102185436	27294924	27301778	+	2927	upstream
NC_030812.1	TCONS_00176290	XLOC_154255	XLOC_154255	Novel_lncRNA	27286547	27291997	-	102183766	LOC102183766	27325024	27330922	+	33027	upstream
NC_030812.1	TCONS_00176290	XLOC_154255	XLOC_154255	Novel_lncRNA	27286547	27291997	-	102183763	KRT82	27209776	27224482	+	62064	downstream
NC_030812.1	TCONS_00176290	XLOC_154255	XLOC_154255	Novel_lncRNA	27286547	27291997	-	102184223	LOC102184223	27249608	27257296	+	29250	downstream
NC_030821.1	TCONS_00453307	102172081	RMDN1	Novel_lncRNA	6000994	6015807	-	102171172	CPNE3	6027722	6076067	+	11915	upstream
NC_030821.1	TCONS_00453307	102172081	RMDN1	Novel_lncRNA	6000994	6015807	-	102170891	CNGB3	6094386	6277942	-	78579	downstream
NC_030821.1	TCONS_00453307	102172081	RMDN1	Novel_lncRNA	6000994	6015807	-	102172081	RMDN1	5982538	6015807	-	-14813	sense
NC_030821.1	TCONS_00453307	102172081	RMDN1	Novel_lncRNA	6000994	6015807	-	102171442	WWP1	5830909	5981784	+	23608	downstream
NC_030825.1	XR_001919459.1	108637975	LOC108637975	Annotated_lncRNA	27352576	27358366	+	102174149	CFAP20	27339081	27352325	-	250	upstream
NC_030825.1	XR_001919459.1	108637975	LOC108637975	Annotated_lncRNA	27352576	27358366	+	102191640	ZNF319	27247696	27253828	-	98747	upstream
NC_030825.1	XR_001919459.1	108637975	LOC108637975	Annotated_lncRNA	27352576	27358366	+	102173876	USB1	27253962	27272108	+	80467	downstream
NC_030825.1	XR_001919459.1	108637975	LOC108637975	Annotated_lncRNA	27352576	27358366	+	102175149	CCDC113	27430214	27462085	+	71848	upstream
NC_030825.1	XR_001919459.1	108637975	LOC108637975	Annotated_lncRNA	27352576	27358366	+	102168287	MMP15	27283794	27304473	+	48102	downstream
NC_030825.1	XR_001919459.1	108637975	LOC108637975	Annotated_lncRNA	27352576	27358366	+	102174419	CSNK2A2	27358444	27394170	-	78	downstream
NC_030815.1	XR_001295977.2	102170604	LOC102170604	Annotated_lncRNA	48103346	48358321	-	102171067	GDA	48163889	48299507	+	-135618	antisense
NC_030815.1	XR_001295977.2	102170604	LOC102170604	Annotated_lncRNA	48103346	48358321	-	102170604	LOC102170604	48176432	48194010	+	-17578	antisense
NC_030815.1	XR_001295977.2	102170604	LOC102170604	Annotated_lncRNA	48103346	48358321	-	102171334	ZFAND5	48393268	48404753	-	34947	downstream
NC_030826.1	TCONS_00580509	XLOC_505509	XLOC_505509	Novel_lncRNA	51386481	51388401	-	102173122	RPTOR	51050315	51373104	-	13414	upstream
NC_030826.1	TCONS_00580509	XLOC_505509	XLOC_505509	Novel_lncRNA	51386481	51388401	-	102184943	NPTX1	51422701	51432391	+	34300	upstream
NC_030826.1	TCONS_00580509	XLOC_505509	XLOC_505509	Novel_lncRNA	51386481	51388401	-	102174427	RNF213	51484451	51608531	-	96050	downstream
NC_030826.1	TCONS_00580509	XLOC_505509	XLOC_505509	Novel_lncRNA	51386481	51388401	-	102173602	ENDOV	51458671	51479700	-	70270	downstream
NC_030835.1	TCONS_00729541	102179546	LRRTM3	Novel_lncRNA	22067258	22076497	+	102179546	LRRTM3	22030209	22228324	-	-9240	antisense
NC_030835.1	TCONS_00729541	102179546	LRRTM3	Novel_lncRNA	22067258	22076497	+	102178978	CTNNA3	21434742	23288584	+	-9240	sense
NC_030822.1	TCONS_00475445	102186231	NECTIN1	Novel_lncRNA	52079192	52112344	+	102186231	NECTIN1	52079829	52152192	+	-32515	sense
NC_030826.1	XR_001919643.1	102170088	LOC102170088	Annotated_lncRNA	60784592	60809617	-	102178394	FAM20A	60875460	60918456	+	65843	upstream
NC_030826.1	XR_001919643.1	102170088	LOC102170088	Annotated_lncRNA	60784592	60809617	-	102169796	LOC102169796	60814900	60832342	+	5283	upstream
NC_030826.1	XR_001919643.1	102170088	LOC102170088	Annotated_lncRNA	60784592	60809617	-	102177837	ABCA6	60634502	60700878	+	83713	downstream
NC_030826.1	XR_001919643.1	102170088	LOC102170088	Annotated_lncRNA	60784592	60809617	-	102178109	LOC102178109	60706722	60762581	+	22010	downstream
NC_030811.1	TCONS_00127544	XLOC_111452	XLOC_111452	Novel_lncRNA	43658712	43663827	+	102182564	MYO1G	43547200	43563484	-	95227	upstream
NC_030811.1	TCONS_00127544	XLOC_111452	XLOC_111452	Novel_lncRNA	43658712	43663827	+	102175648	NACAD	43632614	43642892	-	15820	upstream
NC_030811.1	TCONS_00127544	XLOC_111452	XLOC_111452	Novel_lncRNA	43658712	43663827	+	102181561	CCM2	43579270	43631174	+	27537	downstream
NC_030811.1	TCONS_00127544	XLOC_111452	XLOC_111452	Novel_lncRNA	43658712	43663827	+	102175362	RAMP3	43686025	43714340	+	22198	upstream
NC_030811.1	TCONS_00127544	XLOC_111452	XLOC_111452	Novel_lncRNA	43658712	43663827	+	102181265	TBRG4	43648243	43658632	-	79	upstream
NC_030818.1	TCONS_00377529	XLOC_331427	XLOC_331427	Novel_lncRNA	47856580	47884372	-	102188868	LOC102188868	47888358	47977177	+	3986	upstream
NC_030818.1	TCONS_00377529	XLOC_331427	XLOC_331427	Novel_lncRNA	47856580	47884372	-	102185283	RMND5A	47745158	47805995	-	50588	upstream
NC_030829.1	TCONS_00642373	102182834	FAM107A	Novel_lncRNA	42728156	42763036	-	102184670	KCTD6	42809365	42857518	-	46329	downstream
NC_030829.1	TCONS_00642373	102182834	FAM107A	Novel_lncRNA	42728156	42763036	-	102182545	FAM3D	42618128	42662740	+	65415	downstream
NC_030829.1	TCONS_00642373	102182834	FAM107A	Novel_lncRNA	42728156	42763036	-	102184953	PDHB	42857616	42863284	+	94580	upstream
NC_030829.1	TCONS_00642373	102182834	FAM107A	Novel_lncRNA	42728156	42763036	-	102184385	ACOX2	42777114	42806994	+	14078	upstream
NC_030829.1	TCONS_00642373	102182834	FAM107A	Novel_lncRNA	42728156	42763036	-	102182834	FAM107A	42725144	42761426	+	-33271	antisense
NC_030809.1	TCONS_00079536	102182639	KCNH7	Novel_lncRNA	102190872	102247270	-	102182639	KCNH7	102125216	102653763	-	-56399	sense
NC_030809.1	TCONS_00079536	102182639	KCNH7	Novel_lncRNA	102190872	102247270	-	102182920	GCA	102099414	102116143	+	74728	downstream
NC_030820.1	TCONS_00437251	XLOC_384136	XLOC_384136	Novel_lncRNA	79171477	79199586	-	102175139	ATP9A	78946446	79075527	-	95954	upstream
NC_030820.1	TCONS_00437251	XLOC_384136	XLOC_384136	Novel_lncRNA	79171477	79199586	-	102175419	SALL4	79085195	79100789	-	70687	upstream
NC_030832.1	TCONS_00689103	108633901	LOC108633901	Novel_lncRNA	863914	864536	-	108633878	C1QTNF8	802650	803992	-	59921	upstream
NC_030832.1	TCONS_00689103	108633901	LOC108633901	Novel_lncRNA	863914	864536	-	102177295	LOC102177295	808187	814036	-	49877	upstream
NC_030832.1	TCONS_00689103	108633901	LOC108633901	Novel_lncRNA	863914	864536	-	108633901	LOC108633901	864103	865190	+	-433	antisense
NC_030832.1	TCONS_00689103	108633901	LOC108633901	Novel_lncRNA	863914	864536	-	102177855	LOC102177855	911110	913078	-	46574	downstream
NC_030832.1	TCONS_00689103	108633901	LOC108633901	Novel_lncRNA	863914	864536	-	102177581	LOC102177581	887641	909414	+	23105	upstream
NC_030832.1	TCONS_00689103	108633901	LOC108633901	Novel_lncRNA	863914	864536	-	102178685	LOC102178685	940050	946115	-	75514	downstream
NC_030832.1	TCONS_00689103	108633901	LOC108633901	Novel_lncRNA	863914	864536	-	102178129	LOC102178129	917946	919832	+	53410	upstream
NC_030832.1	TCONS_00689103	108633901	LOC108633901	Novel_lncRNA	863914	864536	-	102177021	SSTR5	793711	794859	+	69054	downstream
NC_030832.1	TCONS_00689103	108633901	LOC108633901	Novel_lncRNA	863914	864536	-	102190482	UBE2I	954948	967021	+	90412	upstream
NC_030822.1	TCONS_00473134	106503055	TIMM10B	Novel_lncRNA	35772469	35780484	+	102178750	ARFIP2	35772882	35777961	-	-5079	antisense
NC_030822.1	TCONS_00473134	106503055	TIMM10B	Novel_lncRNA	35772469	35780484	+	102186324	TRIM3	35744363	35770641	-	1827	upstream
NC_030822.1	TCONS_00473134	106503055	TIMM10B	Novel_lncRNA	35772469	35780484	+	102179963	SMPD1	35690156	35694679	+	77789	downstream
NC_030822.1	TCONS_00473134	106503055	TIMM10B	Novel_lncRNA	35772469	35780484	+	102179029	HPX	35728163	35737497	-	34971	upstream
NC_030822.1	TCONS_00473134	106503055	TIMM10B	Novel_lncRNA	35772469	35780484	+	102177998	RRP8	35867683	35881657	-	87199	downstream
NC_030822.1	TCONS_00473134	106503055	TIMM10B	Novel_lncRNA	35772469	35780484	+	106503055	TIMM10B	35778047	35780484	+	-2437	sense
NC_030822.1	TCONS_00473134	106503055	TIMM10B	Novel_lncRNA	35772469	35780484	+	102179305	APBB1	35694809	35718058	-	54415	upstream
NC_030822.1	TCONS_00473134	106503055	TIMM10B	Novel_lncRNA	35772469	35780484	+	102186033	DNHD1	35790737	35854785	+	10253	upstream
NC_030830.1	TCONS_00652359	XLOC_568514	XLOC_568514	Novel_lncRNA	38995741	38998826	+	102177481	LHFPL5	38921502	38936369	-	59371	upstream
NC_030830.1	TCONS_00652359	XLOC_568514	XLOC_568514	Novel_lncRNA	38995741	38998826	+	102177762	SRPK1	38850478	38919022	+	76718	downstream
NC_030830.1	TCONS_00652359	XLOC_568514	XLOC_568514	Novel_lncRNA	38995741	38998826	+	102176475	ARMC12	38972596	38988110	-	7630	upstream
NC_030830.1	TCONS_00652359	XLOC_568514	XLOC_568514	Novel_lncRNA	38995741	38998826	+	102177013	CLPS	38942942	38945429	+	50311	downstream
NC_030830.1	TCONS_00652359	XLOC_568514	XLOC_568514	Novel_lncRNA	38995741	38998826	+	102175447	FKBP5	39022301	39142338	+	23475	upstream
NC_030830.1	TCONS_00652359	XLOC_568514	XLOC_568514	Novel_lncRNA	38995741	38998826	+	102188639	CLPSL2	38954927	38957432	-	38308	upstream
NC_030832.1	XR_001917285.1	108633915	LOC108633915	Annotated_lncRNA	2406086	2409144	+	102177296	BICDL2	2324822	2332420	-	73665	upstream
NC_030832.1	XR_001917285.1	108633915	LOC108633915	Annotated_lncRNA	2406086	2409144	+	108633842	LOC108633842	2304356	2307313	+	98772	downstream
NC_030832.1	XR_001917285.1	108633915	LOC108633915	Annotated_lncRNA	2406086	2409144	+	102184775	ZNF213	2453955	2460439	+	44811	upstream
NC_030832.1	XR_001917285.1	108633915	LOC108633915	Annotated_lncRNA	2406086	2409144	+	108633902	LOC108633902	2374095	2385785	+	20300	downstream
NC_030832.1	XR_001917285.1	108633915	LOC108633915	Annotated_lncRNA	2406086	2409144	+	102177582	MMP25	2355673	2367134	+	38951	downstream
NC_030832.1	XR_001917285.1	108633915	LOC108633915	Annotated_lncRNA	2406086	2409144	+	102180365	ZNF205	2435632	2447718	+	26488	upstream
NC_030832.1	XR_001917285.1	108633915	LOC108633915	Annotated_lncRNA	2406086	2409144	+	102188727	THOC6	2321861	2324789	+	81296	downstream
NC_030832.1	XR_001917285.1	108633915	LOC108633915	Annotated_lncRNA	2406086	2409144	+	106503617	LOC106503617	2396840	2400310	+	5775	downstream
NC_030832.1	XR_001917285.1	108633915	LOC108633915	Annotated_lncRNA	2406086	2409144	+	102188006	CLDN9	2312129	2313225	+	92860	downstream
NC_030832.1	XR_001917285.1	108633915	LOC108633915	Annotated_lncRNA	2406086	2409144	+	102184492	ZSCAN10	2419734	2423697	-	10590	downstream
NC_030832.1	XR_001917285.1	108633915	LOC108633915	Annotated_lncRNA	2406086	2409144	+	100861053	HCFC1R1	2320365	2322041	-	84087	upstream
NC_030832.1	XR_001917285.1	108633915	LOC108633915	Annotated_lncRNA	2406086	2409144	+	102184216	IL32	2412973	2417126	+	3829	upstream
NC_030832.1	XR_001917285.1	108633915	LOC108633915	Annotated_lncRNA	2406086	2409144	+	108633250	LOC108633250	2463311	2468113	+	54167	upstream
NC_030832.1	XR_001917285.1	108633915	LOC108633915	Annotated_lncRNA	2406086	2409144	+	102185053	LOC102185053	2461031	2463288	+	51887	upstream
NC_030832.1	XR_001917285.1	108633915	LOC108633915	Annotated_lncRNA	2406086	2409144	+	102177022	TNFRSF12A	2318024	2320138	+	85947	downstream
NC_030832.1	XR_001917285.1	108633915	LOC108633915	Annotated_lncRNA	2406086	2409144	+	102187730	CLDN6	2313481	2314920	-	91165	upstream
NC_030833.1	XR_001297342.2	106503653	LOC106503653	Annotated_lncRNA	1278823	1290349	-	102178326	JAKMIP3	1166897	1223544	-	55278	upstream
NC_030833.1	XR_001297342.2	106503653	LOC106503653	Annotated_lncRNA	1278823	1290349	-	102178036	BNIP3	1265125	1275972	+	2850	downstream
NC_030812.1	TCONS_00176740	102190666	KCNH3	Novel_lncRNA	29944360	29945386	-	102190666	KCNH3	29926056	29944999	-	-640	sense
NC_030812.1	TCONS_00176740	102190666	KCNH3	Novel_lncRNA	29944360	29945386	-	102175924	SPATS2	29954999	30108720	-	9613	downstream
NC_030812.1	TCONS_00176740	102190666	KCNH3	Novel_lncRNA	29944360	29945386	-	102174630	FAM186B	29877759	29903120	+	41239	downstream
NC_030812.1	TCONS_00176740	102190666	KCNH3	Novel_lncRNA	29944360	29945386	-	102173366	FMNL3	29803501	29855949	+	88410	downstream
NC_030812.1	TCONS_00176740	102190666	KCNH3	Novel_lncRNA	29944360	29945386	-	102175094	MCRS1	29916420	29926058	+	18301	downstream
NC_030812.1	TCONS_00176740	102190666	KCNH3	Novel_lncRNA	29944360	29945386	-	102174364	PRPF40B	29856449	29876898	-	67461	upstream
NC_030812.1	TCONS_00176744	102175924	SPATS2	Novel_lncRNA	30078355	30108720	-	102176496	TROAP	30141099	30148574	-	32379	downstream
NC_030812.1	TCONS_00176744	102175924	SPATS2	Novel_lncRNA	30078355	30108720	-	102175924	SPATS2	29954999	30108720	-	-30366	sense
NC_030812.1	TCONS_00176744	102175924	SPATS2	Novel_lncRNA	30078355	30108720	-	102178426	LOC102178426	30196911	30204462	-	88191	downstream
NC_030812.1	TCONS_00176744	102175924	SPATS2	Novel_lncRNA	30078355	30108720	-	102190938	C1QL4	30136383	30140067	+	27663	upstream
NC_030812.1	TCONS_00176744	102175924	SPATS2	Novel_lncRNA	30078355	30108720	-	102176198	DNAJC22	30122714	30126139	-	13994	downstream
NC_030812.1	TCONS_00176744	102175924	SPATS2	Novel_lncRNA	30078355	30108720	-	102191212	PRPH	30175067	30178871	-	66347	downstream
NC_030815.1	TCONS_00284324	XLOC_249472	XLOC_249472	Novel_lncRNA	53971249	53971510	-	102190514	CEP78	53992038	54029648	+	20528	upstream
NC_030815.1	TCONS_00284324	XLOC_249472	XLOC_249472	Novel_lncRNA	53971249	53971510	-	102190784	PSAT1	54062256	54090106	+	90746	upstream
NC_030818.1	TCONS_00382665	XLOC_336026	XLOC_336026	Novel_lncRNA	81644831	81645556	-	102179293	FAM49A	81511651	81614435	+	33299	downstream
NC_030830.1	XR_001917071.1	108633443	LOC108633443	Annotated_lncRNA	28522972	28534944	+	102184104	TNFRSF21	28412699	28477049	+	45922	downstream
NC_030830.1	XR_001917071.1	108633443	LOC108633443	Annotated_lncRNA	28522972	28534944	+	102186537	ADGRF1	28621532	28669048	+	86588	upstream
NC_030833.1	TCONS_00705310	XLOC_613733	XLOC_613733	Novel_lncRNA	11084134	11089222	-	102169828	WDR11	11091163	11146046	-	1941	downstream
NC_030820.1	XR_001919088.1	106502798	NFATC2	Annotated_lncRNA	78762347	78902075	-	102175139	ATP9A	78946446	79075527	-	44371	downstream
NC_030821.1	TCONS_00461517	102179787	PCMTD1	Novel_lncRNA	60996886	61008055	-	102179787	PCMTD1	61001517	61049881	+	-6538	antisense
NC_030821.1	TCONS_00461517	102179787	PCMTD1	Novel_lncRNA	60996886	61008055	-	102185380	ST18	60814275	60905059	+	91826	downstream
NC_030823.1	XR_001919310.1	108637784	LOC108637784	Annotated_lncRNA	50050597	50061744	-	102170719	KLHL17	50005920	50011672	-	38924	upstream
NC_030823.1	XR_001919310.1	108637784	LOC108637784	Annotated_lncRNA	50050597	50061744	-	102171536	PLEKHN1	49997363	50005848	-	44748	upstream
NC_030823.1	XR_001919310.1	108637784	LOC108637784	Annotated_lncRNA	50050597	50061744	-	102171807	NOC2L	50013056	50025196	+	25400	downstream
NC_030823.1	XR_001919310.1	108637784	LOC108637784	Annotated_lncRNA	50050597	50061744	-	102170254	PERM1	49991802	49997384	+	53212	downstream
NC_030823.1	XR_001919310.1	108637784	LOC108637784	Annotated_lncRNA	50050597	50061744	-	106502961	HES4	49971847	49975772	+	74824	downstream
NC_030823.1	XR_001919310.1	108637784	LOC108637784	Annotated_lncRNA	50050597	50061744	-	102169689	SAMD11	50025146	50044840	-	5756	upstream
NC_030823.1	XR_001919310.1	108637784	LOC108637784	Annotated_lncRNA	50050597	50061744	-	102169983	ZBTB17	50102816	50131264	+	41072	upstream
NC_030823.1	XR_001919310.1	108637784	LOC108637784	Annotated_lncRNA	50050597	50061744	-	102169982	ISG15	49962960	49964077	-	86519	upstream
NC_030823.1	XR_001919310.1	108637784	LOC108637784	Annotated_lncRNA	50050597	50061744	-	102169403	AGRN	49921746	49960860	-	89738	upstream
NC_030823.1	XR_001919310.1	108637784	LOC108637784	Annotated_lncRNA	50050597	50061744	-	102170255	SPEN	50132515	50220509	-	70771	downstream
NC_030827.1	XR_001296948.2	106503307	LOC106503307	Annotated_lncRNA	4042300	4046671	-	102188441	UBTD2	4051787	4113690	-	5116	downstream
NC_030827.1	XR_001296948.2	106503307	LOC106503307	Annotated_lncRNA	4042300	4046671	-	102179238	STK10	3901276	4031641	-	10658	upstream
NC_030827.1	XR_001296948.2	106503307	LOC106503307	Annotated_lncRNA	4042300	4046671	-	102188169	EFCAB9	4042153	4051625	+	-4372	antisense
NC_030819.1	TCONS_00392177	102189320	KLF12	Novel_lncRNA	37374707	37552624	+	102189320	KLF12	37374706	37900953	+	-177918	sense
NC_030812.1	TCONS_00176605	102188473	DIP2B	Novel_lncRNA	28972957	29064796	-	102189008	FAM186A	29158054	29293820	+	93258	upstream
NC_030812.1	TCONS_00176605	102188473	DIP2B	Novel_lncRNA	28972957	29064796	-	102188473	DIP2B	28833699	29064796	-	-91834	sense
NC_030812.1	TCONS_00176605	102188473	DIP2B	Novel_lncRNA	28972957	29064796	-	102169646	LARP4	29086393	29153972	-	21597	downstream
NC_030824.1	TCONS_00521653	102175232	ABHD18	Novel_lncRNA	41028366	41033847	+	102174235	LARP1B	41092100	41216683	+	58253	upstream
NC_030824.1	TCONS_00521653	102175232	ABHD18	Novel_lncRNA	41028366	41033847	+	102175787	PLK4	40966766	40984017	+	44348	downstream
NC_030824.1	TCONS_00521653	102175232	ABHD18	Novel_lncRNA	41028366	41033847	+	102176065	HSPA4L	40899221	40954145	+	74220	downstream
NC_030824.1	TCONS_00521653	102175232	ABHD18	Novel_lncRNA	41028366	41033847	+	102175232	ABHD18	41028682	41070850	+	-5165	sense
NC_030824.1	TCONS_00521653	102175232	ABHD18	Novel_lncRNA	41028366	41033847	+	102175505	MFSD8	40987758	41028202	-	163	upstream
NC_030821.1	TCONS_00465609	XLOC_410055	XLOC_410055	Novel_lncRNA	81876859	81913379	-	102171948	PTP4A1	81913563	81922165	+	184	upstream
NC_030821.1	TCONS_00465609	XLOC_410055	XLOC_410055	Novel_lncRNA	81876859	81913379	-	108637540	LOC108637540	81815347	81841701	+	35157	downstream
NC_030821.1	TCONS_00465609	XLOC_410055	XLOC_410055	Novel_lncRNA	81876859	81913379	-	102173582	LOC102173582	81846510	81866253	+	10605	downstream
NC_030810.1	TCONS_00113069	106501943	LOC106501943	Novel_lncRNA	66708809	66711655	-	106501943	LOC106501943	66708954	66717363	-	-2701	sense
NC_030810.1	TCONS_00113069	106501943	LOC106501943	Novel_lncRNA	66708809	66711655	-	102174832	LOC102174832	66590384	66630084	-	78724	upstream
NC_030810.1	TCONS_00113069	106501943	LOC106501943	Novel_lncRNA	66708809	66711655	-	108633177	LOC108633177	66733558	66760311	-	21903	downstream
NC_030809.1	TCONS_00080949	XLOC_072171	XLOC_072171	Novel_lncRNA	113414720	113428425	-	XLOC_072180	XLOC_072180	113520827	113563430	-	92402	downstream
NC_030809.1	TCONS_00080949	XLOC_072171	XLOC_072171	Novel_lncRNA	113414720	113428425	-	102187900	SP3	113461670	113518405	-	33245	downstream
NC_030821.1	TCONS_00448020	XLOC_394052	XLOC_394052	Novel_lncRNA	67248329	67252328	+	102172644	TRIB1	67239854	67248231	+	97	downstream
NC_030821.1	TCONS_00448020	XLOC_394052	XLOC_394052	Novel_lncRNA	67248329	67252328	+	102186780	NSMCE2	66949289	67180408	+	67920	downstream
NC_030825.1	XR_001919479.1	102188967	LOC102188967	Annotated_lncRNA	45836675	45843903	+	102189150	GPI	45820049	45848811	+	-7229	sense
NC_030825.1	XR_001919479.1	102188967	LOC102188967	Annotated_lncRNA	45836675	45843903	+	102189611	PDCD2L	45853898	45872237	+	9995	upstream
NC_030825.1	XR_001919479.1	102188967	LOC102188967	Annotated_lncRNA	45836675	45843903	+	102191454	WTIP	45915435	45941117	+	71532	upstream
NC_030825.1	XR_001919479.1	102188967	LOC102188967	Annotated_lncRNA	45836675	45843903	+	102189893	UBA2	45877600	45908691	+	33697	upstream
NC_030825.1	XR_001919479.1	102188967	LOC102188967	Annotated_lncRNA	45836675	45843903	+	102188701	KIAA0355	45730397	45812927	+	23747	downstream
NC_030824.1	XR_310645.3	102169320	LOC102169320	Annotated_lncRNA	1476638	1486167	-	102191728	MORC2	1486377	1529426	+	210	upstream
NC_030824.1	XR_310645.3	102169320	LOC102169320	Annotated_lncRNA	1476638	1486167	-	102170811	SMTN	1385238	1407860	-	68777	upstream
NC_030824.1	XR_310645.3	102169320	LOC102169320	Annotated_lncRNA	1476638	1486167	-	106503041	OSBP2	1551020	1672787	-	64853	downstream
NC_030824.1	XR_310645.3	102169320	LOC102169320	Annotated_lncRNA	1476638	1486167	-	102171091	LOC102171091	1382116	1385076	+	91561	downstream
NC_030825.1	TCONS_00558741	102185861	PVR	Novel_lncRNA	53475143	53480109	-	102188494	CEACAM16	53537302	53546351	+	57193	upstream
NC_030825.1	TCONS_00558741	102185861	PVR	Novel_lncRNA	53475143	53480109	-	102185597	IGSF23	53451566	53470331	+	4811	downstream
NC_030825.1	TCONS_00558741	102185861	PVR	Novel_lncRNA	53475143	53480109	-	102185861	PVR	53479490	53496982	+	-619	antisense
NC_030825.1	TCONS_00558741	102185861	PVR	Novel_lncRNA	53475143	53480109	-	102185302	CEACAM20	53375913	53391255	-	83887	upstream
NC_030825.1	TCONS_00558741	102185861	PVR	Novel_lncRNA	53475143	53480109	-	102188215	BCL3	53577578	53587026	+	97469	upstream
NC_030825.1	TCONS_00558741	102185861	PVR	Novel_lncRNA	53475143	53480109	-	102187675	CEACAM19	53505113	53523256	+	25004	upstream
NC_030825.1	TCONS_00558743	XLOC_490286	XLOC_490286	Novel_lncRNA	53477864	53479453	-	102188494	CEACAM16	53537302	53546351	+	57849	upstream
NC_030825.1	TCONS_00558743	XLOC_490286	XLOC_490286	Novel_lncRNA	53477864	53479453	-	102185597	IGSF23	53451566	53470331	+	7532	downstream
NC_030825.1	TCONS_00558743	XLOC_490286	XLOC_490286	Novel_lncRNA	53477864	53479453	-	102185861	PVR	53479490	53496982	+	37	upstream
NC_030825.1	TCONS_00558743	XLOC_490286	XLOC_490286	Novel_lncRNA	53477864	53479453	-	102185302	CEACAM20	53375913	53391255	-	86608	upstream
NC_030825.1	TCONS_00558743	XLOC_490286	XLOC_490286	Novel_lncRNA	53477864	53479453	-	102188215	BCL3	53577578	53587026	+	98125	upstream
NC_030825.1	TCONS_00558743	XLOC_490286	XLOC_490286	Novel_lncRNA	53477864	53479453	-	102187675	CEACAM19	53505113	53523256	+	25660	upstream
NC_030825.1	TCONS_00558742	102185861	PVR	Novel_lncRNA	53475143	53480109	-	102188494	CEACAM16	53537302	53546351	+	57193	upstream
NC_030825.1	TCONS_00558742	102185861	PVR	Novel_lncRNA	53475143	53480109	-	102185597	IGSF23	53451566	53470331	+	4811	downstream
NC_030825.1	TCONS_00558742	102185861	PVR	Novel_lncRNA	53475143	53480109	-	102185861	PVR	53479490	53496982	+	-619	antisense
NC_030825.1	TCONS_00558742	102185861	PVR	Novel_lncRNA	53475143	53480109	-	102185302	CEACAM20	53375913	53391255	-	83887	upstream
NC_030825.1	TCONS_00558742	102185861	PVR	Novel_lncRNA	53475143	53480109	-	102188215	BCL3	53577578	53587026	+	97469	upstream
NC_030825.1	TCONS_00558742	102185861	PVR	Novel_lncRNA	53475143	53480109	-	102187675	CEACAM19	53505113	53523256	+	25004	upstream
NC_030812.1	TCONS_00156781	102170583	C5H12orf29	Novel_lncRNA	17613589	17624802	+	102170583	C5H12orf29	17613588	17624802	+	-11214	sense
NC_030812.1	TCONS_00156781	102170583	C5H12orf29	Novel_lncRNA	17613589	17624802	+	102170299	CEP290	17623332	17717443	-	-1470	antisense
NC_030812.1	TCONS_00156781	102170583	C5H12orf29	Novel_lncRNA	17613589	17624802	+	102169833	C5H12orf50	17580967	17610052	-	3536	upstream
NC_030812.1	TCONS_00156781	102170583	C5H12orf29	Novel_lncRNA	17613589	17624802	+	102171033	TMTC3	17717532	17766062	+	92730	upstream
NC_030817.1	XR_001918739.1	106502519	LOC106502519	Annotated_lncRNA	80010476	80042249	+	106502520	LOC106502520	79898682	79925120	-	85355	upstream
NC_030817.1	XR_001918739.1	106502519	LOC106502519	Annotated_lncRNA	80010476	80042249	+	102171157	NGDN	79973130	79980650	+	29825	downstream
NC_030817.1	XR_001918739.1	106502519	LOC106502519	Annotated_lncRNA	80010476	80042249	+	102181602	ZFHX2	80016830	80045551	-	-25419	antisense
NC_030817.1	XR_001918739.1	106502519	LOC106502519	Annotated_lncRNA	80010476	80042249	+	100860962	THTPA	80048226	80052486	+	5977	upstream
NC_030817.1	XR_001918739.1	106502519	LOC106502519	Annotated_lncRNA	80010476	80042249	+	102170051	AP1G2	80051422	80059940	-	9173	downstream
NC_030817.1	XR_001918739.1	106502519	LOC106502519	Annotated_lncRNA	80010476	80042249	+	102181304	JPH4	80060026	80070268	-	17777	downstream
NC_030817.1	XR_001918739.1	106502519	LOC106502519	Annotated_lncRNA	80010476	80042249	+	102181869	LOC102181869	79930266	79952006	-	58469	upstream
NW_017189940.1	XR_001917684.1	102171853	LOC102171853	Annotated_lncRNA	44933	70743	+	102177700	LONRF3	135801	175041	+	65058	upstream
NW_017189940.1	XR_001917684.1	102171853	LOC102171853	Annotated_lncRNA	44933	70743	+	102171583	LOC102171583	28712	31876	+	13056	downstream
NC_030810.1	TCONS_00087339	102178504	BEST4	Novel_lncRNA	19532565	19536336	+	102188823	KIF2C	19497047	19515005	+	17559	downstream
NC_030810.1	TCONS_00087339	102178504	BEST4	Novel_lncRNA	19532565	19536336	+	102188011	PTCH2	19570535	19586439	-	34199	downstream
NC_030810.1	TCONS_00087339	102178504	BEST4	Novel_lncRNA	19532565	19536336	+	106501977	PLK3	19552112	19557154	+	15776	upstream
NC_030810.1	TCONS_00087339	102178504	BEST4	Novel_lncRNA	19532565	19536336	+	102188277	BTBD19	19559511	19564955	+	23175	upstream
NC_030810.1	TCONS_00087339	102178504	BEST4	Novel_lncRNA	19532565	19536336	+	102188555	RPS8	19528474	19531122	+	1442	downstream
NC_030810.1	TCONS_00087339	102178504	BEST4	Novel_lncRNA	19532565	19536336	+	102178788	C3H1orf228	19416580	19475118	+	57640	downstream
NC_030810.1	TCONS_00087339	102178504	BEST4	Novel_lncRNA	19532565	19536336	+	102178504	BEST4	19533281	19537923	-	-3055	antisense
NC_030810.1	TCONS_00087339	102178504	BEST4	Novel_lncRNA	19532565	19536336	+	102187733	EIF2B3	19591300	19712010	-	54964	downstream
NC_030810.1	TCONS_00087339	102178504	BEST4	Novel_lncRNA	19532565	19536336	+	108634239	TCTEX1D4	19557153	19559385	-	20817	downstream
NW_017189585.1	TCONS_00787799	XLOC_687274	XLOC_687274	Novel_lncRNA	15	5427	-	108634548	LOC108634548	75548	80138	+	70121	upstream
NW_017212212.1	XR_001917768.1	108635229	LOC108635229	Annotated_lncRNA	13578	14144	-	108635228	LOC108635228	5790	13572	-	5	upstream
NC_030812.1	XR_001295722.1	102185157	LOC102185157	Annotated_lncRNA	77365134	77379099	-	102184602	CAPRIN2	77321777	77363755	+	1378	downstream
NC_030812.1	XR_001295722.1	102185157	LOC102185157	Annotated_lncRNA	77365134	77379099	-	102184886	IPO8	77378159	77446816	+	-940	antisense
NC_030810.1	TCONS_00085396	106501975	C3H2orf82	Novel_lncRNA	8202513	8215104	+	102188013	KCNJ13	8291996	8299727	+	76892	upstream
NC_030810.1	TCONS_00085396	106501975	C3H2orf82	Novel_lncRNA	8202513	8215104	+	102188464	GIGYF2	8226337	8358229	-	11233	downstream
NC_030810.1	TCONS_00085396	106501975	C3H2orf82	Novel_lncRNA	8202513	8215104	+	102170660	NGEF	8073917	8201580	+	932	downstream
NC_030810.1	TCONS_00085396	106501975	C3H2orf82	Novel_lncRNA	8202513	8215104	+	106501975	C3H2orf82	8203749	8212205	-	-8456	antisense
NC_030819.1	TCONS_00409728	XLOC_360455	XLOC_360455	Novel_lncRNA	75631428	75633832	-	102172074	LOC102172074	75609251	75613899	-	17528	upstream
NC_030810.1	XR_309877.1	102184965	LOC102184965	Annotated_lncRNA	92971455	92985897	+	106501932	NHLH2	93055436	93060124	-	69539	downstream
NC_030810.1	XR_309877.1	102184965	LOC102184965	Annotated_lncRNA	92971455	92985897	+	102185417	VANGL1	92856626	92912174	+	59280	downstream
NC_030810.1	XR_309877.1	102184965	LOC102184965	Annotated_lncRNA	92971455	92985897	+	102185134	CASQ2	92921356	92993207	-	-14443	antisense
NC_030827.1	XR_001296972.2	106503317	LOC106503317	Annotated_lncRNA	41763822	41772113	-	102181537	PDZD2	41427284	41749509	-	14312	upstream
NC_030812.1	TCONS_00155230	102185630	ZDHHC17	Novel_lncRNA	5956042	6007036	+	102185630	ZDHHC17	5956578	6058304	+	-50458	sense
NC_030812.1	TCONS_00155230	102185630	ZDHHC17	Novel_lncRNA	5956042	6007036	+	102181652	CSRP2	6064030	6084407	-	56994	downstream
NC_030825.1	TCONS_00545443	XLOC_479898	XLOC_479898	Novel_lncRNA	46967028	46969791	+	102183902	KRTDAP	46974889	46978347	-	5098	downstream
NC_030825.1	TCONS_00545443	XLOC_479898	XLOC_479898	Novel_lncRNA	46967028	46969791	+	102181806	SBSN	47011764	47016516	-	41973	downstream
NC_030825.1	TCONS_00545443	XLOC_479898	XLOC_479898	Novel_lncRNA	46967028	46969791	+	102181330	GAPDHS	47019623	47030100	+	49832	upstream
NC_030825.1	TCONS_00545443	XLOC_479898	XLOC_479898	Novel_lncRNA	46967028	46969791	+	100861306	FFAR3	46883881	46885967	+	81060	downstream
NC_030825.1	TCONS_00545443	XLOC_479898	XLOC_479898	Novel_lncRNA	46967028	46969791	+	100861307	FFAR2	46943134	46944138	+	22889	downstream
NC_030825.1	TCONS_00545443	XLOC_479898	XLOC_479898	Novel_lncRNA	46967028	46969791	+	102185210	CD22	46861141	46875074	+	91953	downstream
NC_030825.1	TCONS_00545443	XLOC_479898	XLOC_479898	Novel_lncRNA	46967028	46969791	+	102180792	ATP4A	47035019	47047858	-	65228	downstream
NC_030825.1	TCONS_00545443	XLOC_479898	XLOC_479898	Novel_lncRNA	46967028	46969791	+	102181068	TMEM147	47030432	47032163	+	60641	upstream
NC_030825.1	TCONS_00545443	XLOC_479898	XLOC_479898	Novel_lncRNA	46967028	46969791	+	102170904	FFAR1	46879431	46880337	+	86690	downstream
NC_030825.1	TCONS_00545443	XLOC_479898	XLOC_479898	Novel_lncRNA	46967028	46969791	+	102183173	DMKN	46988812	47002033	-	19021	downstream
NC_030808.1	TCONS_00043368	108636384	LOC108636384	Novel_lncRNA	149439968	149585407	-	108636384	LOC108636384	149442264	149444359	-	-2095	sense
NC_030808.1	TCONS_00043368	108636384	LOC108636384	Novel_lncRNA	149439968	149585407	-	102180263	DYRK1A	149441822	149586835	+	-143585	antisense
NC_030808.1	TCONS_00043368	108636384	LOC108636384	Novel_lncRNA	149439968	149585407	-	108633169	DSCR3	149344316	149378412	-	61555	upstream
NC_030835.1	TCONS_00733596	100861086	WAPL	Novel_lncRNA	4485040	4488659	-	102171488	OPN4	4399228	4409998	-	75041	upstream
NC_030835.1	TCONS_00733596	100861086	WAPL	Novel_lncRNA	4485040	4488659	-	102188195	LDB3	4336708	4397131	-	87930	upstream
NC_030835.1	TCONS_00733596	100861086	WAPL	Novel_lncRNA	4485040	4488659	-	100861086	WAPL	4487893	4565033	+	-766	antisense
NC_030826.1	XR_001919630.1	102190260	LOC102190260	Annotated_lncRNA	54949394	54953710	-	102190638	MRPL38	54947228	54951809	+	-2416	antisense
NC_030826.1	XR_001919630.1	102190260	LOC102190260	Annotated_lncRNA	54949394	54953710	-	102171010	FBF1	54921059	54942049	+	7344	downstream
NC_030826.1	XR_001919630.1	102190260	LOC102190260	Annotated_lncRNA	54949394	54953710	-	102171278	TRIM65	54953275	54958262	+	-435	antisense
NC_030826.1	XR_001919630.1	102190260	LOC102190260	Annotated_lncRNA	54949394	54953710	-	102189157	CDK3	54869266	54873101	-	76292	upstream
NC_030826.1	XR_001919630.1	102190260	LOC102190260	Annotated_lncRNA	54949394	54953710	-	102190909	LOC102190909	55044361	55047811	+	90651	upstream
NC_030826.1	XR_001919630.1	102190260	LOC102190260	Annotated_lncRNA	54949394	54953710	-	102171548	TRIM47	54964426	54968929	+	10716	upstream
NC_030826.1	XR_001919630.1	102190260	LOC102190260	Annotated_lncRNA	54949394	54953710	-	102170179	EVPL	54850576	54868743	+	80650	downstream
NC_030826.1	XR_001919630.1	102190260	LOC102190260	Annotated_lncRNA	54949394	54953710	-	102189990	TEN1	54873699	54896198	-	53195	upstream
NC_030826.1	XR_001919630.1	102190260	LOC102190260	Annotated_lncRNA	54949394	54953710	-	102172387	UNK	55008219	55040632	-	54509	downstream
NC_030826.1	XR_001919630.1	102190260	LOC102190260	Annotated_lncRNA	54949394	54953710	-	102172098	UNC13D	54992345	55007213	+	38635	upstream
NC_030826.1	XR_001919630.1	102190260	LOC102190260	Annotated_lncRNA	54949394	54953710	-	102170734	ACOX1	54896225	54919975	+	29418	downstream
NC_030826.1	XR_001919630.1	102190260	LOC102190260	Annotated_lncRNA	54949394	54953710	-	102171819	WBP2	54984038	54991588	+	30328	upstream
NC_030823.1	XR_310593.3	102191067	LOC102191067	Annotated_lncRNA	1510481	1513591	+	102179968	PLEKHA6	1366622	1510192	-	289	upstream
NC_030823.1	XR_310593.3	102191067	LOC102191067	Annotated_lncRNA	1510481	1513591	+	102180522	PIK3C2B	1553016	1624963	-	39425	downstream
NC_030823.1	XR_310593.3	102191067	LOC102191067	Annotated_lncRNA	1510481	1513591	+	102180245	PPP1R15B	1533022	1540950	-	19431	downstream
NC_030811.1	TCONS_00132818	108633303	LOC108633303	Novel_lncRNA	80065624	80071637	+	108633303	LOC108633303	80006699	80082285	+	-6014	sense
NC_030811.1	TCONS_00132818	108633303	LOC108633303	Novel_lncRNA	80065624	80071637	+	100860959	LOC100860959	79948194	79988091	+	77693	downstream
NC_030817.1	TCONS_00329310	102181127	LIPC	Novel_lncRNA	51281645	51321230	+	102181127	LIPC	51281673	51468043	+	-39557	sense
NC_030817.1	TCONS_00329311	102181127	LIPC	Novel_lncRNA	51281645	51321230	+	102181127	LIPC	51281673	51468043	+	-39557	sense
NC_030811.1	TCONS_00132817	108633303	LOC108633303	Novel_lncRNA	80065556	80071012	+	108633303	LOC108633303	80006699	80082285	+	-5457	sense
NC_030811.1	TCONS_00132817	108633303	LOC108633303	Novel_lncRNA	80065556	80071012	+	100860959	LOC100860959	79948194	79988091	+	77625	downstream
NC_030832.1	TCONS_00682952	102186453	MEFV	Novel_lncRNA	2573255	2588257	+	102186453	MEFV	2578759	2591898	-	-9498	antisense
NC_030832.1	TCONS_00682952	102186453	MEFV	Novel_lncRNA	2573255	2588257	+	102180097	LOC102180097	2561804	2573200	-	54	upstream
NC_030832.1	TCONS_00682952	102186453	MEFV	Novel_lncRNA	2573255	2588257	+	102185624	LOC102185624	2524018	2524975	+	48279	downstream
NC_030832.1	TCONS_00682952	102186453	MEFV	Novel_lncRNA	2573255	2588257	+	102185889	LOC102185889	2530018	2531945	+	41309	downstream
NC_030832.1	TCONS_00682952	102186453	MEFV	Novel_lncRNA	2573255	2588257	+	102178413	LOC102178413	2640627	2655832	+	52370	upstream
NC_030832.1	TCONS_00682952	102186453	MEFV	Novel_lncRNA	2573255	2588257	+	102179828	ZNF263	2622622	2629805	+	34365	upstream
NC_030832.1	TCONS_00682952	102186453	MEFV	Novel_lncRNA	2573255	2588257	+	108633877	LOC108633877	2632263	2634572	+	44006	upstream
NC_030832.1	TCONS_00682952	102186453	MEFV	Novel_lncRNA	2573255	2588257	+	102178686	LOC102178686	2662416	2673024	+	74159	upstream
NC_030832.1	TCONS_00682952	102186453	MEFV	Novel_lncRNA	2573255	2588257	+	102179340	TIGD7	2634945	2640610	-	46688	downstream
NC_030832.1	TCONS_00682952	102186453	MEFV	Novel_lncRNA	2573255	2588257	+	102186176	LOC102186176	2544052	2553429	+	19825	downstream
NC_030832.1	TCONS_00682482	108633889	TMEM204	Novel_lncRNA	1120798	1123433	+	102190088	IFT140	1097796	1153427	-	-2636	antisense
NC_030832.1	TCONS_00682482	108633889	TMEM204	Novel_lncRNA	1120798	1123433	+	102190369	CRAMP1	1155189	1199695	+	31756	upstream
NC_030832.1	TCONS_00682482	108633889	TMEM204	Novel_lncRNA	1120798	1123433	+	108633912	LOC108633912	1042245	1044660	+	76137	downstream
NC_030832.1	TCONS_00682482	108633889	TMEM204	Novel_lncRNA	1120798	1123433	+	100861025	CLCN7	1054320	1074130	-	46667	upstream
NC_030832.1	TCONS_00682482	108633889	TMEM204	Novel_lncRNA	1120798	1123433	+	102180364	PTX4	1077210	1080999	-	39798	upstream
NC_030832.1	TCONS_00682482	108633889	TMEM204	Novel_lncRNA	1120798	1123433	+	102179255	UNKL	999670	1031507	-	89327	upstream
NC_030832.1	TCONS_00682482	108633889	TMEM204	Novel_lncRNA	1120798	1123433	+	102179533	C25H16orf91	1035148	1036216	-	84581	upstream
NC_030832.1	TCONS_00682482	108633889	TMEM204	Novel_lncRNA	1120798	1123433	+	108633889	TMEM204	1108827	1123030	+	-2233	sense
NC_030832.1	TCONS_00682482	108633889	TMEM204	Novel_lncRNA	1120798	1123433	+	102180643	TELO2	1087124	1097486	+	23311	downstream
NC_030832.1	TCONS_00682482	108633889	TMEM204	Novel_lncRNA	1120798	1123433	+	102181460	HN1L	1200333	1214616	+	76900	upstream
NC_030832.1	TCONS_00682482	108633889	TMEM204	Novel_lncRNA	1120798	1123433	+	102179827	CCDC154	1045241	1052559	-	68238	upstream
NC_030832.1	TCONS_00682482	108633889	TMEM204	Novel_lncRNA	1120798	1123433	+	102190654	MAPK8IP3	1215497	1259976	+	92064	upstream
NC_030833.1	XR_001917330.1	106503653	LOC106503653	Annotated_lncRNA	1278823	1290349	-	102178326	JAKMIP3	1166897	1223544	-	55278	upstream
NC_030833.1	XR_001917330.1	106503653	LOC106503653	Annotated_lncRNA	1278823	1290349	-	102178036	BNIP3	1265125	1275972	+	2850	downstream
NC_030810.1	XR_001295479.2	106501944	LOC106501944	Annotated_lncRNA	75789575	75798573	-	102180557	SNX7	75863031	76042554	+	64458	upstream
NC_030826.1	TCONS_00564551	108638264	MYBBP1A	Novel_lncRNA	24830845	24882869	+	108638264	MYBBP1A	24828929	24844003	-	-13159	antisense
NC_030826.1	TCONS_00564551	108638264	MYBBP1A	Novel_lncRNA	24830845	24882869	+	102189792	TEKT1	24859919	24875111	-	-15192	antisense
NC_030826.1	TCONS_00564551	108638264	MYBBP1A	Novel_lncRNA	24830845	24882869	+	102190067	SMTNL2	24896866	24918596	-	13997	downstream
NC_030826.1	TCONS_00564551	108638264	MYBBP1A	Novel_lncRNA	24830845	24882869	+	102190351	FBXO39	24946788	24954196	-	63919	downstream
NC_030826.1	TCONS_00564551	108638264	MYBBP1A	Novel_lncRNA	24830845	24882869	+	102190635	XAF1	24955161	24968488	-	72292	downstream
NC_030826.1	TCONS_00564551	108638264	MYBBP1A	Novel_lncRNA	24830845	24882869	+	102181430	SPNS2	24790937	24828698	+	2146	downstream
NC_030826.1	TCONS_00564551	108638264	MYBBP1A	Novel_lncRNA	24830845	24882869	+	102189518	GGT6	24845273	24848348	-	-3075	antisense
NC_030826.1	TCONS_00564551	108638264	MYBBP1A	Novel_lncRNA	24830845	24882869	+	102189241	SPNS3	24739715	24782039	+	48805	downstream
NW_017189589.1	TCONS_00787860	106503984	LOC106503984	Novel_lncRNA	7478	53990	+	106501924	LOC106501924	33618	52881	+	-19263	sense
NW_017189589.1	TCONS_00787860	106503984	LOC106503984	Novel_lncRNA	7478	53990	+	106503984	LOC106503984	20055	30680	+	-10625	sense
NW_017189589.1	TCONS_00787860	106503984	LOC106503984	Novel_lncRNA	7478	53990	+	102175701	LOC102175701	5925	19927	-	-12445	antisense
NC_030836.1	XR_001297439.2	106503729	LOC106503729	Annotated_lncRNA	31375407	31376625	-	102168980	FLI1	31369192	31509058	+	-1219	antisense
NC_030828.1	TCONS_00616031	106504019	TEX22	Novel_lncRNA	68527777	68545415	+	XLOC_537652	XLOC_537652	68471240	68512149	+	15627	downstream
NC_030828.1	TCONS_00616031	106504019	TEX22	Novel_lncRNA	68527777	68545415	+	108638499	SIVA1	68626505	68631075	+	81090	upstream
NC_030828.1	TCONS_00616031	106504019	TEX22	Novel_lncRNA	68527777	68545415	+	XLOC_537656	XLOC_537656	68512220	68527132	+	644	downstream
NC_030828.1	TCONS_00616031	106504019	TEX22	Novel_lncRNA	68527777	68545415	+	102185402	LOC102185402	68586326	68597417	+	40911	upstream
NC_030828.1	TCONS_00616031	106504019	TEX22	Novel_lncRNA	68527777	68545415	+	102190739	LOC102190739	68561924	68577969	+	16509	upstream
NC_030828.1	TCONS_00616031	106504019	TEX22	Novel_lncRNA	68527777	68545415	+	102185692	ADSSL1	68600685	68619402	+	55270	upstream
NC_030828.1	TCONS_00616031	106504019	TEX22	Novel_lncRNA	68527777	68545415	+	106504019	TEX22	68527284	68545415	+	-17639	sense
NC_030828.1	TCONS_00616031	106504019	TEX22	Novel_lncRNA	68527777	68545415	+	106503389	LOC106503389	68581825	68586291	+	36410	upstream
NC_030828.1	TCONS_00616031	106504019	TEX22	Novel_lncRNA	68527777	68545415	+	102189908	NUDT14	68449703	68456802	+	70974	downstream
NC_030828.1	TCONS_00616031	106504019	TEX22	Novel_lncRNA	68527777	68545415	+	100860904	AKT1	68634623	68655992	-	89208	downstream
NC_030828.1	TCONS_00616031	106504019	TEX22	Novel_lncRNA	68527777	68545415	+	106503399	LOC106503399	68579741	68581823	+	34326	upstream
NC_030828.1	TCONS_00616031	106504019	TEX22	Novel_lncRNA	68527777	68545415	+	108633256	BRF1	68407843	68434649	+	93127	downstream
NC_030828.1	TCONS_00616032	106504019	TEX22	Novel_lncRNA	68528307	68545415	+	XLOC_537652	XLOC_537652	68471240	68512149	+	16157	downstream
NC_030828.1	TCONS_00616032	106504019	TEX22	Novel_lncRNA	68528307	68545415	+	108638499	SIVA1	68626505	68631075	+	81090	upstream
NC_030828.1	TCONS_00616032	106504019	TEX22	Novel_lncRNA	68528307	68545415	+	XLOC_537656	XLOC_537656	68512220	68527132	+	1174	downstream
NC_030828.1	TCONS_00616032	106504019	TEX22	Novel_lncRNA	68528307	68545415	+	102185402	LOC102185402	68586326	68597417	+	40911	upstream
NC_030828.1	TCONS_00616032	106504019	TEX22	Novel_lncRNA	68528307	68545415	+	102190739	LOC102190739	68561924	68577969	+	16509	upstream
NC_030828.1	TCONS_00616032	106504019	TEX22	Novel_lncRNA	68528307	68545415	+	102185692	ADSSL1	68600685	68619402	+	55270	upstream
NC_030828.1	TCONS_00616032	106504019	TEX22	Novel_lncRNA	68528307	68545415	+	106504019	TEX22	68527284	68545415	+	-17109	sense
NC_030828.1	TCONS_00616032	106504019	TEX22	Novel_lncRNA	68528307	68545415	+	106503389	LOC106503389	68581825	68586291	+	36410	upstream
NC_030828.1	TCONS_00616032	106504019	TEX22	Novel_lncRNA	68528307	68545415	+	102189908	NUDT14	68449703	68456802	+	71504	downstream
NC_030828.1	TCONS_00616032	106504019	TEX22	Novel_lncRNA	68528307	68545415	+	100860904	AKT1	68634623	68655992	-	89208	downstream
NC_030828.1	TCONS_00616032	106504019	TEX22	Novel_lncRNA	68528307	68545415	+	106503399	LOC106503399	68579741	68581823	+	34326	upstream
NC_030828.1	TCONS_00616032	106504019	TEX22	Novel_lncRNA	68528307	68545415	+	108633256	BRF1	68407843	68434649	+	93657	downstream
NC_030815.1	TCONS_00283586	XLOC_248802	XLOC_248802	Novel_lncRNA	48557977	48585858	-	102182785	TMC1	48656136	48790796	+	70278	upstream
NC_030836.1	TCONS_00740909	102169162	DLG2	Novel_lncRNA	9562121	9894000	+	102169162	DLG2	9355081	11720062	+	-331880	sense
NC_030823.1	XR_001919338.1	108637794	LOC108637794	Annotated_lncRNA	74117667	74152640	+	100861223	CD34	74070941	74094168	+	23498	downstream
NC_030823.1	XR_001919338.1	108637794	LOC108637794	Annotated_lncRNA	74117667	74152640	+	102169209	LOC102169209	74185693	74224667	-	33053	downstream
NC_030821.1	TCONS_00460024	102171531	ADHFE1	Novel_lncRNA	51415696	51423190	-	102171531	ADHFE1	51388905	51422431	-	-6734	sense
NC_030821.1	TCONS_00460024	102171531	ADHFE1	Novel_lncRNA	51415696	51423190	-	102191715	RRS1	51423751	51425604	-	561	downstream
NC_030821.1	TCONS_00460024	102171531	ADHFE1	Novel_lncRNA	51415696	51423190	-	102168364	C14H8orf46	51341151	51367396	-	48299	upstream
NC_030835.1	XR_001917398.1	108634145	LOC108634145	Annotated_lncRNA	20592579	20593831	+	102186834	CCAR1	20547940	20592583	-	-5	antisense
NC_030835.1	XR_001917398.1	108634145	LOC108634145	Annotated_lncRNA	20592579	20593831	+	102187297	STOX1	20464036	20530645	-	61933	upstream
NC_030835.1	XR_001917398.1	108634145	LOC108634145	Annotated_lncRNA	20592579	20593831	+	102186373	TET1	20598403	20735845	-	4572	downstream
NC_030809.1	TCONS_00062297	XLOC_055757	XLOC_055757	Novel_lncRNA	121488091	121518892	+	102169631	NEUROD1	121420079	121424113	-	63977	upstream
NC_030809.1	TCONS_00062297	XLOC_055757	XLOC_055757	Novel_lncRNA	121488091	121518892	+	102182922	CERKL	121272125	121401034	-	87056	upstream
NC_030809.1	TCONS_00062296	XLOC_055757	XLOC_055757	Novel_lncRNA	121488091	121514250	+	102169631	NEUROD1	121420079	121424113	-	63977	upstream
NC_030809.1	TCONS_00062296	XLOC_055757	XLOC_055757	Novel_lncRNA	121488091	121514250	+	102182922	CERKL	121272125	121401034	-	87056	upstream
NC_030819.1	TCONS_00395994	108637304	LOC108637304	Novel_lncRNA	67031960	67042823	+	102187603	TRIM13	67135208	67147393	-	92385	downstream
NC_030819.1	TCONS_00395994	108637304	LOC108637304	Novel_lncRNA	67031960	67042823	+	102187873	KCNRG	67128485	67135129	-	85662	downstream
NC_030819.1	TCONS_00395994	108637304	LOC108637304	Novel_lncRNA	67031960	67042823	+	108637304	LOC108637304	67024239	67070816	-	-10864	antisense
NC_030814.1	TCONS_00224423	102180850	MCTP1	Novel_lncRNA	16226629	16273114	+	102180850	MCTP1	15969904	16527716	+	-46486	sense
NC_030813.1	TCONS_00221901	XLOC_194915	XLOC_194915	Novel_lncRNA	117076431	117079752	-	108636245	NKX1-1	116974008	116977367	+	99063	downstream
NC_030813.1	TCONS_00221901	XLOC_194915	XLOC_194915	Novel_lncRNA	117076431	117079752	-	108636246	LOC108636246	117096034	117118140	-	16282	downstream
NC_030813.1	TCONS_00221901	XLOC_194915	XLOC_194915	Novel_lncRNA	117076431	117079752	-	108636248	SPON2	117170831	117174410	+	91079	upstream
NC_030813.1	TCONS_00221901	XLOC_194915	XLOC_194915	Novel_lncRNA	117076431	117079752	-	106501794	MAEA	117026727	117054825	-	21606	upstream
NC_030813.1	TCONS_00221901	XLOC_194915	XLOC_194915	Novel_lncRNA	117076431	117079752	-	102174021	UVSSA	116993236	117016102	-	60328	upstream
NC_030813.1	TCONS_00221901	XLOC_194915	XLOC_194915	Novel_lncRNA	117076431	117079752	-	106502236	CTBP1	117118434	117143582	+	38682	upstream
NC_030814.1	TCONS_00224424	102180850	MCTP1	Novel_lncRNA	16298376	16305478	+	102180850	MCTP1	15969904	16527716	+	-7103	sense
NC_030817.1	TCONS_00330010	102171159	CA12	Novel_lncRNA	56419658	56484143	+	102172357	RAB8B	56265299	56333973	+	85684	downstream
NC_030817.1	TCONS_00330010	102171159	CA12	Novel_lncRNA	56419658	56484143	+	102171159	CA12	56396860	56461913	-	-42256	antisense
NC_030817.1	TCONS_00330010	102171159	CA12	Novel_lncRNA	56419658	56484143	+	102170430	APH1B	56342243	56383158	+	36499	downstream
NC_030824.1	XR_001919396.1	108637885	LOC108637885	Annotated_lncRNA	20276031	20278018	+	102176633	BRI3BP	20366697	20392189	+	88679	upstream
NC_030824.1	XR_001919396.1	108637885	LOC108637885	Annotated_lncRNA	20276031	20278018	+	102178199	UBC	20309933	20313298	-	31915	downstream
NC_030824.1	XR_001919396.1	108637885	LOC108637885	Annotated_lncRNA	20276031	20278018	+	102177741	DHX37	20331834	20362679	-	53816	downstream
NC_030824.1	XR_001919396.1	108637885	LOC108637885	Annotated_lncRNA	20276031	20278018	+	102178475	SCARB1	20181992	20275515	-	515	upstream
NC_030816.1	TCONS_00312354	XLOC_274897	XLOC_274897	Novel_lncRNA	31134381	31135434	-	102169291	ATG5	30922824	31037704	+	96679	downstream
NC_030816.1	TCONS_00312354	XLOC_274897	XLOC_274897	Novel_lncRNA	31134381	31135434	-	102181213	PRDM1	31109822	31132643	-	1737	upstream
NC_030826.1	XR_001296921.2	102187162	LOC102187162	Annotated_lncRNA	32889529	32891676	-	102178568	PIGL	32955744	33007662	-	64068	downstream
NC_030826.1	XR_001296921.2	102187162	LOC102187162	Annotated_lncRNA	32889529	32891676	-	102187347	TRPV2	32892922	32910413	-	1246	downstream
NC_030826.1	XR_001296921.2	102187162	LOC102187162	Annotated_lncRNA	32889529	32891676	-	102178304	CENPV	32953549	32972874	+	61873	upstream
NC_030826.1	XR_001296921.2	102187162	LOC102187162	Annotated_lncRNA	32889529	32891676	-	102186903	ZNF287	32801211	32813884	+	75644	downstream
NC_030826.1	XR_001296921.2	102187162	LOC102187162	Annotated_lncRNA	32889529	32891676	-	102177749	LRRC75A	32855323	32889529	+	-1	antisense
NC_030826.1	XR_001296921.2	102187162	LOC102187162	Annotated_lncRNA	32889529	32891676	-	102187800	UBB	32927974	32929843	-	36298	downstream
NC_030816.1	TCONS_00307361	102177633	WDR27	Novel_lncRNA	90772991	90788306	+	102177633	WDR27	90772947	90948525	-	-15316	antisense
NC_030818.1	XR_001296299.2	106502652	LOC106502652	Annotated_lncRNA	78109485	78148320	+	100860818	RHOB	78108327	78108918	-	566	upstream
NC_030818.1	XR_001296299.2	106502652	LOC106502652	Annotated_lncRNA	78109485	78148320	+	102174942	PUM2	78203903	78325856	+	55583	upstream
NC_030814.1	XR_310184.3	102185919	LOC102185919	Annotated_lncRNA	14295612	14297386	+	102186394	LNPEP	14126804	14233081	-	62530	upstream
NC_030814.1	XR_310184.3	102185919	LOC102185919	Annotated_lncRNA	14295612	14297386	+	102186114	ERAP2	14246702	14292701	-	2910	upstream
NC_030814.1	XR_310184.3	102185919	LOC102185919	Annotated_lncRNA	14295612	14297386	+	102185179	ERAP1	14394790	14432460	+	97404	upstream
NC_030828.1	TCONS_00607266	102183457	RGMA	Novel_lncRNA	13245223	13263927	+	102183457	RGMA	13245222	13295499	+	-18705	sense
NC_030828.1	TCONS_00607266	102183457	RGMA	Novel_lncRNA	13245223	13263927	+	102173888	CHD2	13306696	13418752	-	42769	downstream
NC_030819.1	TCONS_00405825	102169023	MIPEP	Novel_lncRNA	52377621	52389185	-	102169022	TNFRSF19	52252541	52348993	+	28627	downstream
NC_030819.1	TCONS_00405825	102169023	MIPEP	Novel_lncRNA	52377621	52389185	-	102169023	MIPEP	52377620	52457448	-	-11565	sense
NC_030819.1	TCONS_00405825	102169023	MIPEP	Novel_lncRNA	52377621	52389185	-	102168739	SPATA13	52473036	52579821	-	83851	downstream
NC_030819.1	TCONS_00405825	102169023	MIPEP	Novel_lncRNA	52377621	52389185	-	102168738	C1QTNF9	52462239	52469963	-	73054	downstream
NC_030832.1	TCONS_00694042	XLOC_604148	XLOC_604148	Novel_lncRNA	33155718	33165511	-	102177951	WBSCR28	33247510	33249095	-	81999	downstream
NC_030832.1	TCONS_00694042	XLOC_604148	XLOC_604148	Novel_lncRNA	33155718	33165511	-	102177680	LIMK1	33040304	33066300	-	89417	upstream
NC_030832.1	TCONS_00694042	XLOC_604148	XLOC_604148	Novel_lncRNA	33155718	33165511	-	102169447	ELN	33078727	33111413	-	44307	upstream
NC_030816.1	TCONS_00309439	100860772	RSPO3	Novel_lncRNA	11363731	11457462	-	102178542	ECHDC1	11218426	11275077	+	88653	downstream
NC_030816.1	TCONS_00309439	100860772	RSPO3	Novel_lncRNA	11363731	11457462	-	100860772	RSPO3	11363730	11457462	-	-93732	sense
NC_030816.1	TCONS_00309439	100860772	RSPO3	Novel_lncRNA	11363731	11457462	-	102179388	RNF146	11275540	11298062	-	65691	upstream
NC_030822.1	TCONS_00491799	XLOC_433244	XLOC_433244	Novel_lncRNA	81268974	81269770	-	102189499	IZUMO1R	81239545	81242999	-	25974	upstream
NC_030819.1	TCONS_00405534	102170708	CRYL1	Novel_lncRNA	50765372	50767953	-	102171720	GJB2	50674332	50679416	-	85955	upstream
NC_030819.1	TCONS_00405534	102170708	CRYL1	Novel_lncRNA	50765372	50767953	-	102170708	CRYL1	50765371	50829819	-	-2582	sense
NC_030819.1	TCONS_00405534	102170708	CRYL1	Novel_lncRNA	50765372	50767953	-	102170988	IFT88	50842437	50902943	+	74484	upstream
NC_030819.1	TCONS_00405534	102170708	CRYL1	Novel_lncRNA	50765372	50767953	-	102171255	GJB6	50694054	50701909	-	63462	upstream
NC_030834.1	XR_001917368.1	108634087	LOC108634087	Annotated_lncRNA	8453649	8455568	+	108634066	LOC108634066	8375865	8376837	+	76811	downstream
NC_030834.1	XR_001917368.1	108634087	LOC108634087	Annotated_lncRNA	8453649	8455568	+	102176666	VDAC3	8364572	8376630	-	77045	upstream
NC_030834.1	XR_001917368.1	108634087	LOC108634087	Annotated_lncRNA	8453649	8455568	+	102187371	PLAT	8543858	8567749	+	88290	upstream
NC_030834.1	XR_001917368.1	108634087	LOC108634087	Annotated_lncRNA	8453649	8455568	+	102178509	SLC20A2	8249272	8359513	+	94135	downstream
NC_030834.1	XR_001917368.1	108634087	LOC108634087	Annotated_lncRNA	8453649	8455568	+	102177689	POLB	8395198	8422898	-	30794	upstream
NC_030834.1	XR_001917368.1	108634087	LOC108634087	Annotated_lncRNA	8453649	8455568	+	102177406	IKBKB	8438655	8492699	-	-1920	antisense
NC_030829.1	TCONS_00638179	XLOC_556724	XLOC_556724	Novel_lncRNA	12406540	12407205	-	102187994	LOC102187994	12487566	12493885	+	80361	upstream
NC_030829.1	TCONS_00638179	XLOC_556724	XLOC_556724	Novel_lncRNA	12406540	12407205	-	102186348	CSRNP1	12327296	12340853	-	65686	upstream
NC_030829.1	TCONS_00638179	XLOC_556724	XLOC_556724	Novel_lncRNA	12406540	12407205	-	102188263	SLC25A38	12495862	12513267	+	88657	upstream
NC_030829.1	TCONS_00638179	XLOC_556724	XLOC_556724	Novel_lncRNA	12406540	12407205	-	102187274	CX3CR1	12418483	12432701	-	11278	downstream
NC_030829.1	TCONS_00638179	XLOC_556724	XLOC_556724	Novel_lncRNA	12406540	12407205	-	102185787	TTC21A	12290971	12324605	+	81934	downstream
NC_030829.1	TCONS_00638179	XLOC_556724	XLOC_556724	Novel_lncRNA	12406540	12407205	-	102187007	XIRP1	12356508	12365781	-	40759	upstream
NC_030829.1	TCONS_00638179	XLOC_556724	XLOC_556724	Novel_lncRNA	12406540	12407205	-	102187541	CCR8	12481567	12486361	+	74362	upstream
NW_017189516.1	XR_001917569.1	108634339	LOC108634339	Annotated_lncRNA	23821017	23843972	+	102188027	WNK3	23838121	24030314	-	-5851	antisense
NW_017189516.1	XR_001917569.1	108634339	LOC108634339	Annotated_lncRNA	23821017	23843972	+	102187752	FAM120C	23687723	23820888	-	128	upstream
NC_030811.1	TCONS_00125325	102180822	UBE2H	Novel_lncRNA	26394640	26429859	+	102180822	UBE2H	26394639	26495682	+	-35220	sense
NC_030811.1	TCONS_00125325	102180822	UBE2H	Novel_lncRNA	26394640	26429859	+	102181097	ZC3HC1	26311023	26326938	+	67701	downstream
NC_030821.1	TCONS_00459864	102174320	CPA6	Novel_lncRNA	50477682	50507605	-	102174320	CPA6	50290188	50589590	+	-29924	antisense
NC_030811.1	XR_309967.2	102168973	LOC102168973	Annotated_lncRNA	20854980	20870565	-	102168692	FAM180A	20854645	20868410	+	-13431	antisense
NC_030811.1	XR_309967.2	102168973	LOC102168973	Annotated_lncRNA	20854980	20870565	-	102168419	SLC13A4	20873665	20917320	+	3100	upstream
NC_030811.1	XR_309967.2	102168973	LOC102168973	Annotated_lncRNA	20854980	20870565	-	102191584	C4H7orf73	20920935	20936771	-	50370	downstream
NC_030811.1	XR_309967.2	102168973	LOC102168973	Annotated_lncRNA	20854980	20870565	-	102191303	NUP205	20939469	21017121	-	68904	downstream
NC_030816.1	XR_001918581.1	106502479	LOC106502479	Annotated_lncRNA	57212862	57216196	+	102190787	ENPP1	57045829	57117809	+	95052	downstream
NC_030816.1	XR_001918581.1	106502479	LOC106502479	Annotated_lncRNA	57212862	57216196	+	102191048	CTGF	57175949	57179282	-	33579	upstream
NC_030818.1	XR_001918855.1	108637165	LOC108637165	Annotated_lncRNA	95190884	95239315	+	102186491	NR6A1	95071319	95291554	-	-48432	antisense
NC_030818.1	XR_001918855.1	108637165	LOC108637165	Annotated_lncRNA	95190884	95239315	+	102183077	OLFML2A	95296800	95324121	+	57485	upstream
NC_030816.1	TCONS_00310851	XLOC_273566	XLOC_273566	Novel_lncRNA	21330223	21342068	-	102174208	TRAPPC3L	21386848	21453930	+	44780	upstream
NC_030816.1	TCONS_00310851	XLOC_273566	XLOC_273566	Novel_lncRNA	21330223	21342068	-	102173389	RWDD1	21369269	21386762	-	27201	downstream
NC_030816.1	TCONS_00310851	XLOC_273566	XLOC_273566	Novel_lncRNA	21330223	21342068	-	102173659	FAM26D	21397057	21404283	-	54989	downstream
NC_030816.1	TCONS_00310851	XLOC_273566	XLOC_273566	Novel_lncRNA	21330223	21342068	-	102172897	LOC102172897	21241606	21273706	-	56516	upstream
NC_030816.1	TCONS_00310851	XLOC_273566	XLOC_273566	Novel_lncRNA	21330223	21342068	-	102173937	FAM26E	21440098	21446267	-	98030	downstream
NC_030816.1	TCONS_00310850	XLOC_273566	XLOC_273566	Novel_lncRNA	21330223	21342062	-	102174208	TRAPPC3L	21386848	21453930	+	44786	upstream
NC_030816.1	TCONS_00310850	XLOC_273566	XLOC_273566	Novel_lncRNA	21330223	21342062	-	102173389	RWDD1	21369269	21386762	-	27207	downstream
NC_030816.1	TCONS_00310850	XLOC_273566	XLOC_273566	Novel_lncRNA	21330223	21342062	-	102173659	FAM26D	21397057	21404283	-	54995	downstream
NC_030816.1	TCONS_00310850	XLOC_273566	XLOC_273566	Novel_lncRNA	21330223	21342062	-	102172897	LOC102172897	21241606	21273706	-	56516	upstream
NC_030816.1	TCONS_00310850	XLOC_273566	XLOC_273566	Novel_lncRNA	21330223	21342062	-	102173937	FAM26E	21440098	21446267	-	98036	downstream
NC_030826.1	TCONS_00569234	108638215	LOC108638215	Novel_lncRNA	48454537	48457132	+	102173331	SMURF2	48339890	48454511	-	25	upstream
NC_030826.1	TCONS_00569234	108638215	LOC108638215	Novel_lncRNA	48454537	48457132	+	102181895	KPNA2	48528081	48538223	-	70949	downstream
NC_030826.1	TCONS_00569234	108638215	LOC108638215	Novel_lncRNA	48454537	48457132	+	108638215	LOC108638215	48454512	48455765	-	-1229	antisense
NC_030825.1	TCONS_00557175	102187705	KCTD15	Novel_lncRNA	45243891	45341756	-	102190904	CHST8	45085990	45227272	+	16618	downstream
NC_030825.1	TCONS_00557175	102187705	KCTD15	Novel_lncRNA	45243891	45341756	-	102187705	KCTD15	45258992	45275019	+	-16027	antisense
NC_030817.1	TCONS_00343880	102170524	TMOD2	Novel_lncRNA	44557009	44566312	-	102170240	TMOD3	44638460	44736647	+	72148	upstream
NC_030817.1	TCONS_00343880	102170524	TMOD2	Novel_lncRNA	44557009	44566312	-	102170524	TMOD2	44566232	44629915	+	-80	antisense
NC_030817.1	TCONS_00343880	102170524	TMOD2	Novel_lncRNA	44557009	44566312	-	102171246	SCG3	44492038	44529623	+	27385	downstream
NC_030817.1	TCONS_00343880	102170524	TMOD2	Novel_lncRNA	44557009	44566312	-	102170978	LYSMD2	44534335	44547980	-	9444	upstream
NC_030823.1	TCONS_00503476	XLOC_443370	XLOC_443370	Novel_lncRNA	78440320	78443848	+	102178381	KDM5B	78456767	78525721	+	12919	upstream
NC_030823.1	TCONS_00503476	XLOC_443370	XLOC_443370	Novel_lncRNA	78440320	78443848	+	102177552	LOC102177552	78364371	78369551	+	70768	downstream
NC_030823.1	TCONS_00503476	XLOC_443370	XLOC_443370	Novel_lncRNA	78440320	78443848	+	102177267	LOC102177267	78349646	78358287	+	82032	downstream
NC_030823.1	TCONS_00503476	XLOC_443370	XLOC_443370	Novel_lncRNA	78440320	78443848	+	102178648	SYT2	78537864	78617617	+	94016	upstream
NC_030823.1	TCONS_00503476	XLOC_443370	XLOC_443370	Novel_lncRNA	78440320	78443848	+	102177824	RABIF	78420881	78426868	+	13451	downstream
NC_030823.1	TCONS_00503476	XLOC_443370	XLOC_443370	Novel_lncRNA	78440320	78443848	+	102175700	KLHL12	78390727	78419395	+	20924	downstream
NC_030823.1	TCONS_00503476	XLOC_443370	XLOC_443370	Novel_lncRNA	78440320	78443848	+	108637799	LOC108637799	78444490	78448055	-	642	downstream
NC_030823.1	TCONS_00503476	XLOC_443370	XLOC_443370	Novel_lncRNA	78440320	78443848	+	100861392	ADIPOR1	78374368	78387456	+	53555	downstream
NC_030828.1	XR_001919852.1	106503385	KLC1	Annotated_lncRNA	67516791	67583726	+	102174514	BAG5	67465284	67472436	-	44354	upstream
NC_030828.1	XR_001919852.1	106503385	KLC1	Annotated_lncRNA	67516791	67583726	+	102184007	APOPT1	67470935	67495385	+	21405	downstream
NC_030828.1	XR_001919852.1	106503385	KLC1	Annotated_lncRNA	67516791	67583726	+	102184289	PPP1R13B	67602409	67676317	-	18683	downstream
NC_030828.1	XR_001919852.1	106503385	KLC1	Annotated_lncRNA	67516791	67583726	+	102174248	TRMT61A	67440891	67448037	+	68753	downstream
NC_030828.1	XR_001919852.1	106503385	KLC1	Annotated_lncRNA	67516791	67583726	+	106503386	ZFYVE21	67592029	67602319	+	8303	upstream
NC_030828.1	XR_001919852.1	106503385	KLC1	Annotated_lncRNA	67516791	67583726	+	106503384	XRCC3	67581489	67591747	-	-2237	antisense
NC_030828.1	XR_001919852.1	106503385	KLC1	Annotated_lncRNA	67516791	67583726	+	106503387	CKB	67433573	67436769	-	80021	upstream
NC_030824.1	TCONS_00515595	102174417	YWHAH	Novel_lncRNA	832021	839582	+	102174147	PRR14L	933901	971612	+	94319	upstream
NC_030824.1	TCONS_00515595	102174417	YWHAH	Novel_lncRNA	832021	839582	+	102174685	SLC5A1	703822	758097	-	74113	upstream
NC_030824.1	TCONS_00515595	102174417	YWHAH	Novel_lncRNA	832021	839582	+	102174417	YWHAH	823473	833230	-	-1210	antisense
NC_030824.1	TCONS_00515595	102174417	YWHAH	Novel_lncRNA	832021	839582	+	102172180	DEPDC5	858519	930151	-	18937	downstream
NC_030822.1	TCONS_00477681	102184168	GUCY1A2	Novel_lncRNA	65983425	66042675	+	102184168	GUCY1A2	65571393	66033628	-	-50204	antisense
NW_017189517.1	TCONS_00776806	XLOC_677388	XLOC_677388	Novel_lncRNA	33221289	33464897	+	102182866	LOC102182866	33328452	33494796	+	-136445	sense
NW_017189517.1	TCONS_00776802	XLOC_677383	XLOC_677383	Novel_lncRNA	33194802	33266431	+	102182866	LOC102182866	33328452	33494796	+	62021	upstream
NC_030811.1	TCONS_00134766	102180723	SNX13	Novel_lncRNA	94080131	94103625	+	102180994	PRPS1L1	93990402	93991519	+	88611	downstream
NC_030811.1	TCONS_00134766	102180723	SNX13	Novel_lncRNA	94080131	94103625	+	102180723	SNX13	94080604	94228482	+	-23021	sense
NC_030822.1	TCONS_00475276	102186785	POU2F3	Novel_lncRNA	51461494	51464515	+	102186785	POU2F3	51458733	51544885	-	-3022	antisense
NC_030822.1	TCONS_00475276	102186785	POU2F3	Novel_lncRNA	51461494	51464515	+	102178747	OAF	51557937	51578721	-	93422	downstream
NC_030822.1	TCONS_00475276	102186785	POU2F3	Novel_lncRNA	51461494	51464515	+	102179302	ARHGEF12	51277676	51452150	-	9343	upstream
NC_030822.1	TCONS_00475276	102186785	POU2F3	Novel_lncRNA	51461494	51464515	+	102179026	TMEM136	51447239	51452192	-	9314	upstream
NW_017189517.1	TCONS_00776808	XLOC_677389	XLOC_677389	Novel_lncRNA	33222471	33329132	+	102182866	LOC102182866	33328452	33494796	+	-680	sense
NC_030814.1	XR_001295894.2	106502339	LOC106502339	Annotated_lncRNA	66358071	66359703	+	102179941	ABHD17A	66277548	66285848	+	72222	downstream
NC_030814.1	XR_001295894.2	106502339	LOC106502339	Annotated_lncRNA	66358071	66359703	+	102169581	ADAT3	66250951	66258308	-	99762	upstream
NC_030814.1	XR_001295894.2	106502339	LOC106502339	Annotated_lncRNA	66358071	66359703	+	108636367	KLF16	66293970	66304896	+	53174	downstream
NC_030814.1	XR_001295894.2	106502339	LOC106502339	Annotated_lncRNA	66358071	66359703	+	102169281	ATP8B3	66332244	66353039	+	5031	downstream
NC_030814.1	XR_001295894.2	106502339	LOC106502339	Annotated_lncRNA	66358071	66359703	+	102179666	REXO1	66308280	66327510	+	30560	downstream
NC_030814.1	XR_001295894.2	106502339	LOC106502339	Annotated_lncRNA	66358071	66359703	+	102179382	ONECUT3	66357789	66376608	-	-1633	antisense
NC_030823.1	TCONS_00509978	102178646	RERE	Novel_lncRNA	43160541	43172214	-	102175881	ENO1	43110100	43124014	+	36526	downstream
NC_030823.1	TCONS_00509978	102178646	RERE	Novel_lncRNA	43160541	43172214	-	102178646	RERE	43171516	43587056	+	-698	antisense
NC_030811.1	TCONS_00142040	102180822	UBE2H	Novel_lncRNA	26394583	26445287	-	102180822	UBE2H	26394639	26495682	+	-50648	antisense
NC_030811.1	TCONS_00142040	102180822	UBE2H	Novel_lncRNA	26394583	26445287	-	102181097	ZC3HC1	26311023	26326938	+	67644	downstream
NC_030819.1	XR_310455.3	102181790	LOC102181790	Annotated_lncRNA	35802017	35805950	+	102182142	UCHL3	35749079	35801922	-	97	upstream
NC_030819.1	XR_310455.3	102181790	LOC102181790	Annotated_lncRNA	35802017	35805950	+	102180863	TBC1D4	35857606	36074649	+	51656	upstream
NC_030819.1	XR_310455.3	102181790	LOC102181790	Annotated_lncRNA	35802017	35805950	+	102181509	COMMD6	35807768	35828460	+	1818	upstream
NC_030819.1	XR_310455.3	102181790	LOC102181790	Annotated_lncRNA	35802017	35805950	+	102182606	LMO7	35494060	35715639	-	86543	upstream
NC_030808.1	XR_001295746.2	106502158	LOC106502158	Annotated_lncRNA	95470430	95581144	-	102174699	TNIK	95581208	95978163	+	64	upstream
NC_030808.1	XR_001295746.2	106502158	LOC106502158	Annotated_lncRNA	95470430	95581144	-	102174434	PLD1	95239332	95522763	+	-52334	antisense
NC_030836.1	TCONS_00748738	102191771	EED	Novel_lncRNA	8684222	8706763	-	102185437	CCDC81	8555982	8597949	-	86272	upstream
NC_030836.1	TCONS_00748738	102191771	EED	Novel_lncRNA	8684222	8706763	-	102191771	EED	8684221	8717238	-	-22542	sense
NC_030836.1	TCONS_00748738	102191771	EED	Novel_lncRNA	8684222	8706763	-	102185898	HIKESHI	8627591	8660822	-	23399	upstream
NC_030810.1	TCONS_00111281	XLOC_097840	XLOC_097840	Novel_lncRNA	55592279	55593801	-	102188730	ADGRL4	55408880	55550005	-	42273	upstream
NC_030825.1	XR_001919571.1	108638050	LOC108638050	Annotated_lncRNA	64002425	64007097	-	102187979	EPS8L1	64069502	64082010	-	62405	downstream
NC_030825.1	XR_001919571.1	108638050	LOC108638050	Annotated_lncRNA	64002425	64007097	-	102186044	HSPBP1	63953429	63964942	+	37482	downstream
NC_030825.1	XR_001919571.1	108638050	LOC108638050	Annotated_lncRNA	64002425	64007097	-	102186334	PPP6R1	63967821	63989241	+	13183	downstream
NC_030825.1	XR_001919571.1	108638050	LOC108638050	Annotated_lncRNA	64002425	64007097	-	102181531	RDH13	64093860	64113708	+	86763	upstream
NC_030825.1	XR_001919571.1	108638050	LOC108638050	Annotated_lncRNA	64002425	64007097	-	102180961	SYT5	64009782	64016488	+	2685	upstream
NC_030825.1	XR_001919571.1	108638050	LOC108638050	Annotated_lncRNA	64002425	64007097	-	102181232	TNNT1	64032807	64044713	+	25710	upstream
NC_030825.1	XR_001919571.1	108638050	LOC108638050	Annotated_lncRNA	64002425	64007097	-	108638094	LOC108638094	63900446	63903009	+	99415	downstream
NC_030825.1	XR_001919571.1	108638050	LOC108638050	Annotated_lncRNA	64002425	64007097	-	102186626	TMEM86B	63989770	63992041	+	10383	downstream
NC_030825.1	XR_001919571.1	108638050	LOC108638050	Annotated_lncRNA	64002425	64007097	-	102186900	PTPRH	63994384	64009193	+	-4673	antisense
NC_030825.1	XR_001919571.1	108638050	LOC108638050	Annotated_lncRNA	64002425	64007097	-	102187159	DNAAF3	64018849	64025952	+	11752	upstream
NC_030825.1	XR_001919571.1	108638050	LOC108638050	Annotated_lncRNA	64002425	64007097	-	102187707	PPP1R12C	64049618	64068661	+	42521	upstream
NC_030825.1	XR_001919571.1	108638050	LOC108638050	Annotated_lncRNA	64002425	64007097	-	102180532	TMEM150B	63920219	63927680	+	74744	downstream
NC_030825.1	XR_001919571.1	108638050	LOC108638050	Annotated_lncRNA	64002425	64007097	-	100860775	TNNI3	64027067	64030942	+	19970	upstream
NC_030825.1	XR_001919571.1	108638050	LOC108638050	Annotated_lncRNA	64002425	64007097	-	102185771	BRSK1	63927364	63948384	-	54040	upstream
NC_030826.1	XR_001919771.1	108638313	LOC108638313	Annotated_lncRNA	49904035	49911721	+	102187527	CD7	49917649	49934715	+	5928	upstream
NC_030826.1	XR_001919771.1	108638313	LOC108638313	Annotated_lncRNA	49904035	49911721	+	108638312	LOC108638312	49885192	49895758	+	8276	downstream
NC_030826.1	XR_001919771.1	108638313	LOC108638313	Annotated_lncRNA	49904035	49911721	+	102187802	CSNK1D	49978580	50014758	+	66859	upstream
NC_030826.1	XR_001919771.1	108638313	LOC108638313	Annotated_lncRNA	49904035	49911721	+	102176915	LOC102176915	49831616	49834228	+	69806	downstream
NC_030817.1	TCONS_00331568	100860973	PAK6	Novel_lncRNA	67203128	67216006	+	100860972	BMF	67305278	67326154	+	89272	upstream
NC_030817.1	TCONS_00331568	100860973	PAK6	Novel_lncRNA	67203128	67216006	+	102170239	LOC102170239	67097620	67104020	-	99107	upstream
NC_030817.1	TCONS_00331568	100860973	PAK6	Novel_lncRNA	67203128	67216006	+	100860973	PAK6	67176677	67213921	-	-10794	antisense
NC_030817.1	TCONS_00331568	100860973	PAK6	Novel_lncRNA	67203128	67216006	+	108636997	ANKRD63	67170996	67175824	+	27303	downstream
NC_030817.1	TCONS_00331568	100860973	PAK6	Novel_lncRNA	67203128	67216006	+	102176047	BUB1B	67227441	67278139	-	11435	downstream
NC_030817.1	TCONS_00331568	100860973	PAK6	Novel_lncRNA	67203128	67216006	+	102169966	PLCB2	67144237	67166117	+	37708	downstream
NC_030817.1	TCONS_00331568	100860973	PAK6	Novel_lncRNA	67203128	67216006	+	102176330	C10H15orf52	67114274	67123320	+	79807	downstream
NC_030816.1	XR_001296045.2	106502459	LOC106502459	Annotated_lncRNA	6015267	6018515	+	102169008	PHIP	5827726	5950571	-	64706	upstream
NC_030816.1	XR_001296045.2	106502459	LOC106502459	Annotated_lncRNA	6015267	6018515	+	102169289	HMGN3	6093945	6128301	-	75430	downstream
NC_030829.1	TCONS_00643762	102174169	KIF9	Novel_lncRNA	52395678	52399383	-	102174169	KIF9	52392465	52429335	+	-3706	antisense
NC_030829.1	TCONS_00643762	102174169	KIF9	Novel_lncRNA	52395678	52399383	-	102182269	SCAP	52202999	52300515	+	95162	downstream
NC_030829.1	TCONS_00643762	102174169	KIF9	Novel_lncRNA	52395678	52399383	-	102183113	SETD2	52463028	52539491	+	63645	upstream
NC_030829.1	TCONS_00643762	102174169	KIF9	Novel_lncRNA	52395678	52399383	-	102182837	KLHL18	52341891	52392407	-	3270	upstream
NC_030829.1	TCONS_00643762	102174169	KIF9	Novel_lncRNA	52395678	52399383	-	102173049	LOC102173049	52331643	52335758	+	59919	downstream
NC_030829.1	TCONS_00643762	102174169	KIF9	Novel_lncRNA	52395678	52399383	-	102182549	PTPN23	52300772	52322975	-	72702	upstream
NC_030821.1	TCONS_00441078	102170890	BAALC	Novel_lncRNA	20895961	20907548	+	102170617	FZD6	20959017	20995767	+	51469	upstream
NC_030821.1	TCONS_00441078	102170890	BAALC	Novel_lncRNA	20895961	20907548	+	102170890	BAALC	20817344	20907548	+	-11588	sense
NC_030810.1	TCONS_00118364	102178227	CDC42SE1	Novel_lncRNA	100429665	100437323	-	102177767	GABPB2	100443908	100466848	+	6585	upstream
NC_030810.1	TCONS_00118364	102178227	CDC42SE1	Novel_lncRNA	100429665	100437323	-	102176482	SCNM1	100512020	100514722	+	74697	upstream
NC_030810.1	TCONS_00118364	102178227	CDC42SE1	Novel_lncRNA	100429665	100437323	-	102179436	PRUNE1	100398148	100417821	+	11843	downstream
NC_030810.1	TCONS_00118364	102178227	CDC42SE1	Novel_lncRNA	100429665	100437323	-	102176928	LYSMD1	100503931	100511948	-	66608	downstream
NC_030810.1	TCONS_00118364	102178227	CDC42SE1	Novel_lncRNA	100429665	100437323	-	102179438	C3H1orf56	100426762	100429638	+	26	downstream
NC_030810.1	TCONS_00118364	102178227	CDC42SE1	Novel_lncRNA	100429665	100437323	-	102178681	MLLT11	100436749	100443152	+	-574	antisense
NC_030810.1	TCONS_00118364	102178227	CDC42SE1	Novel_lncRNA	100429665	100437323	-	102175730	VPS72	100520430	100532172	-	83107	downstream
NC_030810.1	TCONS_00118364	102178227	CDC42SE1	Novel_lncRNA	100429665	100437323	-	102180552	ANXA9	100378165	100388277	+	41387	downstream
NC_030810.1	TCONS_00118364	102178227	CDC42SE1	Novel_lncRNA	100429665	100437323	-	102179156	SEMA6C	100477211	100490816	-	39888	downstream
NC_030810.1	TCONS_00118364	102178227	CDC42SE1	Novel_lncRNA	100429665	100437323	-	102179154	BNIPL	100417916	100426651	+	3013	downstream
NC_030810.1	TCONS_00118364	102178227	CDC42SE1	Novel_lncRNA	100429665	100437323	-	102182556	CERS2	100362737	100377667	-	51997	upstream
NC_030810.1	TCONS_00118364	102178227	CDC42SE1	Novel_lncRNA	100429665	100437323	-	102178873	TNFAIP8L2	100501078	100503933	+	63755	upstream
NC_030810.1	TCONS_00118364	102178227	CDC42SE1	Novel_lncRNA	100429665	100437323	-	102178227	CDC42SE1	100429664	100437323	-	-7659	sense
NC_030810.1	TCONS_00118364	102178227	CDC42SE1	Novel_lncRNA	100429665	100437323	-	102180982	SETDB1	100333302	100362929	+	66735	downstream
NC_030810.1	TCONS_00118364	102178227	CDC42SE1	Novel_lncRNA	100429665	100437323	-	102179901	FAM63A	100388754	100398253	-	31411	upstream
NC_030810.1	TCONS_00118364	102178227	CDC42SE1	Novel_lncRNA	100429665	100437323	-	102176002	TMOD4	100515242	100520422	-	77919	downstream
NC_030829.1	TCONS_00632089	XLOC_551810	XLOC_551810	Novel_lncRNA	29234470	29236772	+	102189529	RYBP	29145761	29218577	+	15892	downstream
NC_030814.1	TCONS_00255789	102179091	ADGRE1	Novel_lncRNA	92911697	92917891	-	102178816	LOC102178816	93005180	93044905	+	87289	upstream
NC_030814.1	TCONS_00255789	102179091	ADGRE1	Novel_lncRNA	92911697	92917891	-	102177428	VAV1	92782080	92848006	+	63690	downstream
NC_030814.1	TCONS_00255789	102179091	ADGRE1	Novel_lncRNA	92911697	92917891	-	102179091	ADGRE1	92880428	92975383	+	-6195	antisense
NC_030816.1	XR_001296059.2	106502463	LOC106502463	Annotated_lncRNA	15686121	15718467	+	102187769	FABP7	15691316	15695383	-	-4067	antisense
NC_030816.1	XR_001296059.2	106502463	LOC106502463	Annotated_lncRNA	15686121	15718467	+	100860939	PKIB	15738869	15859295	-	20402	downstream
NC_030816.1	XR_001296059.2	106502463	LOC106502463	Annotated_lncRNA	15686121	15718467	+	102191525	LOC102191525	15590813	15592030	+	94090	downstream
NC_030816.1	XR_001296059.2	106502463	LOC106502463	Annotated_lncRNA	15686121	15718467	+	102191799	SMPDL3A	15669323	15686702	-	-582	antisense
NC_030808.1	TCONS_00018586	102173974	DNAJC13	Novel_lncRNA	136733487	136739564	+	102174702	ACAD11	136538735	136652495	+	80991	downstream
NC_030808.1	TCONS_00018586	102173974	DNAJC13	Novel_lncRNA	136733487	136739564	+	102173974	DNAJC13	136681442	136839191	-	-6078	antisense
NC_030808.1	TCONS_00018587	102173974	DNAJC13	Novel_lncRNA	136733487	136780731	+	102174702	ACAD11	136538735	136652495	+	80991	downstream
NC_030808.1	TCONS_00018587	102173974	DNAJC13	Novel_lncRNA	136733487	136780731	+	102174247	ACPP	136862033	136919140	-	81302	downstream
NC_030808.1	TCONS_00018587	102173974	DNAJC13	Novel_lncRNA	136733487	136780731	+	102173974	DNAJC13	136681442	136839191	-	-47245	antisense
NC_030808.1	TCONS_00018580	102173974	DNAJC13	Novel_lncRNA	136685546	136698628	+	102174702	ACAD11	136538735	136652495	+	33050	downstream
NC_030808.1	TCONS_00018580	102173974	DNAJC13	Novel_lncRNA	136685546	136698628	+	102173693	ACKR4	136614065	136620330	-	65215	upstream
NC_030808.1	TCONS_00018580	102173974	DNAJC13	Novel_lncRNA	136685546	136698628	+	102173974	DNAJC13	136681442	136839191	-	-13083	antisense
NC_030833.1	TCONS_00708965	102189182	ENTPD1	Novel_lncRNA	34316741	34324648	-	102189182	ENTPD1	34306838	34406837	-	-7908	sense
NC_030833.1	TCONS_00708965	102189182	ENTPD1	Novel_lncRNA	34316741	34324648	-	102189822	CC2D2B	34204463	34234561	-	82179	upstream
NC_030833.1	TCONS_00708965	102189182	ENTPD1	Novel_lncRNA	34316741	34324648	-	102172322	C26H10orf131	34270658	34293972	-	22768	upstream
NC_030833.1	TCONS_00697041	XLOC_606562	XLOC_606562	Novel_lncRNA	8044749	8074305	+	102179910	OAT	7975747	7995469	+	49279	downstream
NC_030833.1	TCONS_00697041	XLOC_606562	XLOC_606562	Novel_lncRNA	8044749	8074305	+	108634004	NKX1-2	7950205	7953035	+	91713	downstream
NC_030814.1	TCONS_00255074	XLOC_223793	XLOC_223793	Novel_lncRNA	89010441	89071524	-	102185555	IZUMO4	89121954	89125128	+	50430	upstream
NC_030814.1	TCONS_00255074	XLOC_223793	XLOC_223793	Novel_lncRNA	89010441	89071524	-	102184803	JSRP1	89165303	89169175	+	93779	upstream
NC_030814.1	TCONS_00255074	XLOC_223793	XLOC_223793	Novel_lncRNA	89010441	89071524	-	102186950	KIF3A	88891760	88973815	-	36635	upstream
NC_030814.1	TCONS_00255074	XLOC_223793	XLOC_223793	Novel_lncRNA	89010441	89071524	-	102186298	44082	88981803	89009199	-	1241	upstream
NC_030814.1	TCONS_00255074	XLOC_223793	XLOC_223793	Novel_lncRNA	89010441	89071524	-	102186005	MOB3A	89102713	89121739	-	31189	downstream
NC_030814.1	TCONS_00255074	XLOC_223793	XLOC_223793	Novel_lncRNA	89010441	89071524	-	102180665	AMH	89169333	89172804	-	97809	downstream
NC_030814.1	TCONS_00255074	XLOC_223793	XLOC_223793	Novel_lncRNA	89010441	89071524	-	102180932	MKNK2	89073548	89085155	-	2024	downstream
NC_030814.1	TCONS_00255074	XLOC_223793	XLOC_223793	Novel_lncRNA	89010441	89071524	-	102185082	AP3D1	89126590	89159963	-	55066	downstream
NC_030814.1	TCONS_00255076	XLOC_223795	XLOC_223795	Novel_lncRNA	89052928	89055459	-	102185555	IZUMO4	89121954	89125128	+	66495	upstream
NC_030814.1	TCONS_00255076	XLOC_223795	XLOC_223795	Novel_lncRNA	89052928	89055459	-	102186950	KIF3A	88891760	88973815	-	79122	upstream
NC_030814.1	TCONS_00255076	XLOC_223795	XLOC_223795	Novel_lncRNA	89052928	89055459	-	102186298	44082	88981803	89009199	-	43728	upstream
NC_030814.1	TCONS_00255076	XLOC_223795	XLOC_223795	Novel_lncRNA	89052928	89055459	-	102186005	MOB3A	89102713	89121739	-	47254	downstream
NC_030814.1	TCONS_00255076	XLOC_223795	XLOC_223795	Novel_lncRNA	89052928	89055459	-	102180932	MKNK2	89073548	89085155	-	18089	downstream
NC_030814.1	TCONS_00255076	XLOC_223795	XLOC_223795	Novel_lncRNA	89052928	89055459	-	102185082	AP3D1	89126590	89159963	-	71131	downstream
NC_030819.1	TCONS_00405796	102169306	SACS	Novel_lncRNA	52116136	52171580	-	102169022	TNFRSF19	52252541	52348993	+	80961	upstream
NC_030819.1	TCONS_00405796	102169306	SACS	Novel_lncRNA	52116136	52171580	-	102169306	SACS	52089916	52171306	-	-55171	sense
NC_030819.1	TCONS_00405796	102169306	SACS	Novel_lncRNA	52116136	52171580	-	102169305	SGCG	52055773	52085706	+	30429	downstream
NC_030830.1	TCONS_00653586	XLOC_569480	XLOC_569480	Novel_lncRNA	160485	161999	-	102179823	EXOC2	237310	359937	-	75311	downstream
NC_030830.1	TCONS_00653586	XLOC_569480	XLOC_569480	Novel_lncRNA	160485	161999	-	102182006	IRF4	189740	204470	+	27741	upstream
NC_030830.1	TCONS_00653586	XLOC_569480	XLOC_569480	Novel_lncRNA	160485	161999	-	102180274	DUSP22	111610	159290	+	1194	downstream
NC_030817.1	TCONS_00345015	102171793	FOXB1	Novel_lncRNA	52886112	53029904	-	102171793	FOXB1	52911717	52913705	+	-1988	antisense
NC_030826.1	TCONS_00567764	102170546	LOC102170546	Novel_lncRNA	40834963	40843156	+	108638298	LOC108638298	40939432	40940139	-	96276	downstream
NC_030826.1	TCONS_00567764	102170546	LOC102170546	Novel_lncRNA	40834963	40843156	+	102170546	LOC102170546	40835318	40836052	-	-734	antisense
NC_030826.1	TCONS_00567764	102170546	LOC102170546	Novel_lncRNA	40834963	40843156	+	102178207	KRT39	40797168	40815646	-	19316	upstream
NC_030826.1	TCONS_00567764	102170546	LOC102170546	Novel_lncRNA	40834963	40843156	+	106503215	LOC106503215	40910612	40911580	-	67456	downstream
NC_030826.1	TCONS_00567764	102170546	LOC102170546	Novel_lncRNA	40834963	40843156	+	102169416	KRT23	40759724	40776569	-	58393	upstream
NC_030826.1	TCONS_00567764	102170546	LOC102170546	Novel_lncRNA	40834963	40843156	+	108638300	LOC108638300	40927069	40927779	-	83913	downstream
NC_030826.1	TCONS_00567764	102170546	LOC102170546	Novel_lncRNA	40834963	40843156	+	102178483	LOC102178483	40894166	40895372	-	51010	downstream
NC_030826.1	TCONS_00567764	102170546	LOC102170546	Novel_lncRNA	40834963	40843156	+	102170264	LOC102170264	40842260	40842979	-	-719	antisense
NC_030826.1	TCONS_00567764	102170546	LOC102170546	Novel_lncRNA	40834963	40843156	+	108638297	LOC108638297	40923171	40923897	-	80015	downstream
NC_030826.1	TCONS_00567764	102170546	LOC102170546	Novel_lncRNA	40834963	40843156	+	102183595	LOC102183595	40897333	40898279	-	54177	downstream
NC_030826.1	TCONS_00567764	102170546	LOC102170546	Novel_lncRNA	40834963	40843156	+	108638296	LOC108638296	40902339	40916616	-	59183	downstream
NC_030826.1	TCONS_00567764	102170546	LOC102170546	Novel_lncRNA	40834963	40843156	+	108638291	LOC108638291	40897333	40908650	-	54177	downstream
NC_030826.1	TCONS_00567764	102170546	LOC102170546	Novel_lncRNA	40834963	40843156	+	100861179	LOC100861179	40845851	40846378	-	2695	downstream
NC_030826.1	TCONS_00567764	102170546	LOC102170546	Novel_lncRNA	40834963	40843156	+	102169993	KRT40	40824139	40831144	-	3818	upstream
NC_030826.1	TCONS_00567764	102170546	LOC102170546	Novel_lncRNA	40834963	40843156	+	100861180	KRTAP3-1	40855372	40855981	-	12216	downstream
NC_030812.1	XR_001918105.1	108636057	LOC108636057	Annotated_lncRNA	95564618	95569856	-	102174817	DDX47	95656134	95669655	-	86278	downstream
NC_030812.1	XR_001918105.1	108636057	LOC108636057	Annotated_lncRNA	95564618	95569856	-	102173819	HEBP1	95502461	95542185	+	22432	downstream
NC_030812.1	XR_001918105.1	108636057	LOC108636057	Annotated_lncRNA	95564618	95569856	-	102174097	GPRC5D	95561459	95568349	+	-3732	antisense
NC_030812.1	XR_001918105.1	108636057	LOC108636057	Annotated_lncRNA	95564618	95569856	-	102174546	GPRC5A	95590388	95610787	-	20532	downstream
NC_030808.1	TCONS_00003634	102182257	ROBO2	Novel_lncRNA	23491362	23544553	+	102182257	ROBO2	23020294	23681132	+	-53192	sense
NC_030826.1	TCONS_00567762	102170546	LOC102170546	Novel_lncRNA	40834963	40843156	+	108638298	LOC108638298	40939432	40940139	-	96276	downstream
NC_030826.1	TCONS_00567762	102170546	LOC102170546	Novel_lncRNA	40834963	40843156	+	102170546	LOC102170546	40835318	40836052	-	-734	antisense
NC_030826.1	TCONS_00567762	102170546	LOC102170546	Novel_lncRNA	40834963	40843156	+	102178207	KRT39	40797168	40815646	-	19316	upstream
NC_030826.1	TCONS_00567762	102170546	LOC102170546	Novel_lncRNA	40834963	40843156	+	106503215	LOC106503215	40910612	40911580	-	67456	downstream
NC_030826.1	TCONS_00567762	102170546	LOC102170546	Novel_lncRNA	40834963	40843156	+	102169416	KRT23	40759724	40776569	-	58393	upstream
NC_030826.1	TCONS_00567762	102170546	LOC102170546	Novel_lncRNA	40834963	40843156	+	108638300	LOC108638300	40927069	40927779	-	83913	downstream
NC_030826.1	TCONS_00567762	102170546	LOC102170546	Novel_lncRNA	40834963	40843156	+	102178483	LOC102178483	40894166	40895372	-	51010	downstream
NC_030826.1	TCONS_00567762	102170546	LOC102170546	Novel_lncRNA	40834963	40843156	+	102170264	LOC102170264	40842260	40842979	-	-719	antisense
NC_030826.1	TCONS_00567762	102170546	LOC102170546	Novel_lncRNA	40834963	40843156	+	108638297	LOC108638297	40923171	40923897	-	80015	downstream
NC_030826.1	TCONS_00567762	102170546	LOC102170546	Novel_lncRNA	40834963	40843156	+	102183595	LOC102183595	40897333	40898279	-	54177	downstream
NC_030826.1	TCONS_00567762	102170546	LOC102170546	Novel_lncRNA	40834963	40843156	+	108638296	LOC108638296	40902339	40916616	-	59183	downstream
NC_030826.1	TCONS_00567762	102170546	LOC102170546	Novel_lncRNA	40834963	40843156	+	108638291	LOC108638291	40897333	40908650	-	54177	downstream
NC_030826.1	TCONS_00567762	102170546	LOC102170546	Novel_lncRNA	40834963	40843156	+	100861179	LOC100861179	40845851	40846378	-	2695	downstream
NC_030826.1	TCONS_00567762	102170546	LOC102170546	Novel_lncRNA	40834963	40843156	+	102169993	KRT40	40824139	40831144	-	3818	upstream
NC_030826.1	TCONS_00567762	102170546	LOC102170546	Novel_lncRNA	40834963	40843156	+	100861180	KRTAP3-1	40855372	40855981	-	12216	downstream
NC_030811.1	XR_001918018.1	108635922	LOC108635922	Annotated_lncRNA	107626973	107631679	+	102183933	DYNC1I1	107209720	107578680	-	48292	upstream
NC_030834.1	TCONS_00711122	102180997	ZNF385D	Novel_lncRNA	1214417	1216461	+	102180997	ZNF385D	1190331	1572356	-	-2045	antisense
NC_030823.1	TCONS_00495946	102187151	CNIH3	Novel_lncRNA	26233683	26249581	+	102187151	CNIH3	26233682	26368158	+	-15899	sense
NC_030821.1	XR_001919138.1	108637526	LOC108637526	Annotated_lncRNA	40040739	40047137	-	102182054	IL7	40046300	40107834	+	-837	antisense
NC_030821.1	XR_001919138.1	108637526	LOC108637526	Annotated_lncRNA	40040739	40047137	-	102177542	ZC2HC1A	40123043	40173140	-	75906	downstream
NC_030829.1	TCONS_00632592	XLOC_552279	XLOC_552279	Novel_lncRNA	31786812	31801520	+	102173423	MITF	31524690	31755591	-	31221	upstream
NC_030812.1	TCONS_00161871	XLOC_142101	XLOC_142101	Novel_lncRNA	53796793	53814086	+	102186562	LRIG3	53854405	53905944	+	40319	upstream
NC_030808.1	TCONS_00024306	102178857	SAMSN1	Novel_lncRNA	21152790	21180955	-	102178857	SAMSN1	21180649	21282091	+	-306	antisense
NC_030830.1	TCONS_00652182	102190563	RAB44	Novel_lncRNA	38125348	38147652	+	102190831	LOC102190831	38099124	38103973	-	21374	upstream
NC_030830.1	TCONS_00652182	102190563	RAB44	Novel_lncRNA	38125348	38147652	+	102180637	SRSF3	38225242	38234129	-	77590	downstream
NC_030830.1	TCONS_00652182	102190563	RAB44	Novel_lncRNA	38125348	38147652	+	102179898	CDKN1A	38156009	38164325	-	8357	downstream
NC_030830.1	TCONS_00652182	102190563	RAB44	Novel_lncRNA	38125348	38147652	+	102180169	LOC102180169	38181735	38194439	+	34083	upstream
NC_030830.1	TCONS_00652182	102190563	RAB44	Novel_lncRNA	38125348	38147652	+	102190563	RAB44	38104685	38142440	-	-17093	antisense
NC_030830.1	TCONS_00652182	102190563	RAB44	Novel_lncRNA	38125348	38147652	+	102179614	CPNE5	37994427	38096336	+	29011	downstream
NC_030817.1	XR_001918597.1	108636835	LOC108636835	Annotated_lncRNA	86080188	86092221	-	102170790	FEM1B	86168497	86184511	-	76276	downstream
NC_030817.1	XR_001918597.1	108636835	LOC108636835	Annotated_lncRNA	86080188	86092221	-	102171074	ITGA11	86024886	86161036	+	-12034	antisense
NC_030808.1	TCONS_00032937	XLOC_029746	XLOC_029746	Novel_lncRNA	77964680	78081418	-	102168579	LPP	78162578	78901702	-	81160	downstream
NC_030808.1	TCONS_00032937	XLOC_029746	XLOC_029746	Novel_lncRNA	77964680	78081418	-	102168301	TPRG1	77725190	77887578	-	77101	upstream
NC_030811.1	TCONS_00126009	100860748	LOC100860748	Novel_lncRNA	31965032	32000413	+	102189274	HYAL4	31965675	32030842	-	-34738	antisense
NC_030811.1	TCONS_00126009	100860748	LOC100860748	Novel_lncRNA	31965032	32000413	+	102168417	LOC102168417	31909971	31927569	-	37462	upstream
NC_030811.1	TCONS_00126009	100860748	LOC100860748	Novel_lncRNA	31965032	32000413	+	100860748	LOC100860748	31974831	31983235	-	-8404	antisense
NC_030811.1	TCONS_00126008	100860748	LOC100860748	Novel_lncRNA	31965032	32000413	+	102189274	HYAL4	31965675	32030842	-	-34738	antisense
NC_030811.1	TCONS_00126008	100860748	LOC100860748	Novel_lncRNA	31965032	32000413	+	102168417	LOC102168417	31909971	31927569	-	37462	upstream
NC_030811.1	TCONS_00126008	100860748	LOC100860748	Novel_lncRNA	31965032	32000413	+	100860748	LOC100860748	31974831	31983235	-	-8404	antisense
NC_030820.1	XR_001296404.2	106502759	LOC106502759	Annotated_lncRNA	43954805	43957366	-	102189494	KLF6	44008662	44017431	+	51296	upstream
NC_030818.1	TCONS_00359827	102170153	KIAA1841	Novel_lncRNA	43370744	43473429	+	102169877	PEX13	43357511	43391701	+	-20958	sense
NC_030818.1	TCONS_00359827	102170153	KIAA1841	Novel_lncRNA	43370744	43473429	+	102178081	GCFC2	43518808	43594785	+	45379	upstream
NC_030818.1	TCONS_00359827	102170153	KIAA1841	Novel_lncRNA	43370744	43473429	+	102169598	PUS10	43279024	43357451	-	13292	upstream
NC_030818.1	TCONS_00359827	102170153	KIAA1841	Novel_lncRNA	43370744	43473429	+	102170153	KIAA1841	43411368	43468576	+	-57208	sense
NC_030811.1	TCONS_00126007	100860748	LOC100860748	Novel_lncRNA	31965032	32000413	+	102189274	HYAL4	31965675	32030842	-	-34738	antisense
NC_030811.1	TCONS_00126007	100860748	LOC100860748	Novel_lncRNA	31965032	32000413	+	102168417	LOC102168417	31909971	31927569	-	37462	upstream
NC_030811.1	TCONS_00126007	100860748	LOC100860748	Novel_lncRNA	31965032	32000413	+	100860748	LOC100860748	31974831	31983235	-	-8404	antisense
NC_030811.1	TCONS_00126006	100860748	LOC100860748	Novel_lncRNA	31965032	32000413	+	102189274	HYAL4	31965675	32030842	-	-34738	antisense
NC_030811.1	TCONS_00126006	100860748	LOC100860748	Novel_lncRNA	31965032	32000413	+	102168417	LOC102168417	31909971	31927569	-	37462	upstream
NC_030811.1	TCONS_00126006	100860748	LOC100860748	Novel_lncRNA	31965032	32000413	+	100860748	LOC100860748	31974831	31983235	-	-8404	antisense
NC_030811.1	TCONS_00126005	100860748	LOC100860748	Novel_lncRNA	31965032	32000413	+	102189274	HYAL4	31965675	32030842	-	-34738	antisense
NC_030811.1	TCONS_00126005	100860748	LOC100860748	Novel_lncRNA	31965032	32000413	+	102168417	LOC102168417	31909971	31927569	-	37462	upstream
NC_030811.1	TCONS_00126005	100860748	LOC100860748	Novel_lncRNA	31965032	32000413	+	100860748	LOC100860748	31974831	31983235	-	-8404	antisense
NC_030835.1	TCONS_00729201	100861078	PPA1	Novel_lncRNA	19241538	19283726	+	100861078	PPA1	19209862	19244029	+	-2492	sense
NC_030835.1	TCONS_00729201	100861078	PPA1	Novel_lncRNA	19241538	19283726	+	102169074	SAR1A	19269081	19282293	+	-13212	sense
NC_030835.1	TCONS_00729201	100861078	PPA1	Novel_lncRNA	19241538	19283726	+	100861079	LRRC20	19080967	19157294	+	84243	downstream
NC_030835.1	TCONS_00729201	100861078	PPA1	Novel_lncRNA	19241538	19283726	+	102191766	LOC102191766	19318707	19372188	-	34981	downstream
NC_030835.1	TCONS_00729201	100861078	PPA1	Novel_lncRNA	19241538	19283726	+	102182668	TYSND1	19284040	19294824	+	314	upstream
NC_030835.1	TCONS_00729201	100861078	PPA1	Novel_lncRNA	19241538	19283726	+	102168605	AIFM2	19301332	19318714	+	17606	upstream
NC_030835.1	TCONS_00729201	100861078	PPA1	Novel_lncRNA	19241538	19283726	+	102183209	NPFFR1	19175778	19197377	+	44160	downstream
NC_030810.1	XR_001295457.2	106501936	LOC106501936	Annotated_lncRNA	93387905	93390030	+	102183841	MAB21L3	93327086	93356301	+	31603	downstream
NC_030835.1	XR_001917386.1	108634134	LOC108634134	Annotated_lncRNA	2254836	2259158	-	102190663	C28H10orf128	2312334	2343429	+	53176	upstream
NC_030835.1	XR_001917386.1	108634134	LOC108634134	Annotated_lncRNA	2254836	2259158	-	102190936	DRGX	2152244	2183610	+	71225	downstream
NC_030835.1	XR_001917386.1	108634134	LOC108634134	Annotated_lncRNA	2254836	2259158	-	102181364	C28H10orf71	2208851	2239251	-	15584	upstream
NC_030830.1	TCONS_00651965	XLOC_568195	XLOC_568195	Novel_lncRNA	37055752	37060702	+	102184388	ZFAND3	36741270	37055330	-	421	upstream
NC_030821.1	TCONS_00464823	XLOC_409470	XLOC_409470	Novel_lncRNA	77665839	77666666	-	102180058	FAM135B	77466407	77628205	-	37633	upstream
NC_030815.1	TCONS_00277509	102177892	INTS9	Novel_lncRNA	9820992	9822561	-	102177892	INTS9	9671417	9822340	+	-1349	antisense
NC_030815.1	TCONS_00277509	102177892	INTS9	Novel_lncRNA	9820992	9822561	-	102178172	EXTL3	9832499	9965160	-	9938	downstream
NC_030808.1	TCONS_00020729	102180432	ANKRD28	Novel_lncRNA	152654669	152682763	+	102180432	ANKRD28	152552999	152763186	-	-28095	antisense
NC_030815.1	TCONS_00277505	102176882	HMBOX1	Novel_lncRNA	9613603	9671345	-	102176882	HMBOX1	9472847	9671345	-	-57742	sense
NC_030815.1	TCONS_00277505	102176882	HMBOX1	Novel_lncRNA	9613603	9671345	-	102177892	INTS9	9671417	9822340	+	72	upstream
NC_030820.1	TCONS_00419094	102170887	C13H20orf194	Novel_lncRNA	51188425	51218624	+	102170887	C13H20orf194	51139648	51312804	+	-30200	sense
NC_030819.1	TCONS_00393692	106502702	IL17D	Novel_lncRNA	50915065	50955786	+	102170437	XPO4	50960757	51052442	-	4971	downstream
NC_030819.1	TCONS_00393692	106502702	IL17D	Novel_lncRNA	50915065	50955786	+	102170708	CRYL1	50765371	50829819	-	85245	upstream
NC_030819.1	TCONS_00393692	106502702	IL17D	Novel_lncRNA	50915065	50955786	+	106502702	IL17D	50904378	50938438	+	-22147	sense
NC_030819.1	TCONS_00393692	106502702	IL17D	Novel_lncRNA	50915065	50955786	+	102170707	EEF1AKMT1	50933692	50957112	-	-22094	antisense
NC_030819.1	TCONS_00393692	106502702	IL17D	Novel_lncRNA	50915065	50955786	+	102170988	IFT88	50842437	50902943	+	12121	downstream
NC_030829.1	XR_001919977.1	102188361	LOC102188361	Annotated_lncRNA	21237549	21385040	+	102188092	ITPR1	21367530	21718321	-	-17510	antisense
NC_030829.1	XR_001919977.1	102188361	LOC102188361	Annotated_lncRNA	21237549	21385040	+	102188542	BHLHE40	21232778	21238483	-	-935	antisense
NC_030829.1	TCONS_00636152	XLOC_554976	XLOC_554976	Novel_lncRNA	58557377	58628008	+	102172773	IQSEC1	58696228	58833109	+	68220	upstream
NC_030829.1	TCONS_00636152	XLOC_554976	XLOC_554976	Novel_lncRNA	58557377	58628008	+	102172495	NUP210	58441972	58535547	+	21829	downstream
NC_030820.1	TCONS_00425825	102190888	MACROD2	Novel_lncRNA	7359274	7393514	-	102190888	MACROD2	7351844	9686763	+	-34241	antisense
NC_030820.1	TCONS_00425825	102190888	MACROD2	Novel_lncRNA	7359274	7393514	-	102186700	SEL1L2	7215629	7342288	-	16985	upstream
NC_030835.1	TCONS_00737459	102172691	BICC1	Novel_lncRNA	31445766	31502928	-	102172691	BICC1	31203826	31553569	-	-57163	sense
NC_030812.1	XR_001918111.1	108636064	LOC108636064	Annotated_lncRNA	102424922	102427040	-	102189289	C1S	102333533	102344868	-	80054	upstream
NC_030812.1	XR_001918111.1	108636064	LOC108636064	Annotated_lncRNA	102424922	102427040	-	102191593	USP5	102508237	102521693	-	81197	downstream
NC_030812.1	XR_001918111.1	108636064	LOC108636064	Annotated_lncRNA	102424922	102427040	-	102190592	C5H12orf57	102445753	102447599	-	18713	downstream
NC_030812.1	XR_001918111.1	108636064	LOC108636064	Annotated_lncRNA	102424922	102427040	-	102187033	PHB2	102420340	102424993	+	-72	antisense
NC_030812.1	XR_001918111.1	108636064	LOC108636064	Annotated_lncRNA	102424922	102427040	-	102191313	LRRC23	102473921	102481384	-	46881	downstream
NC_030812.1	XR_001918111.1	108636064	LOC108636064	Annotated_lncRNA	102424922	102427040	-	102190030	LPCAT3	102380747	102414319	+	10602	downstream
NC_030812.1	XR_001918111.1	108636064	LOC108636064	Annotated_lncRNA	102424922	102427040	-	102168705	SPSB2	102500820	102503988	+	73780	upstream
NC_030812.1	XR_001918111.1	108636064	LOC108636064	Annotated_lncRNA	102424922	102427040	-	102168433	TPI1	102503842	102507306	-	76802	downstream
NC_030812.1	XR_001918111.1	108636064	LOC108636064	Annotated_lncRNA	102424922	102427040	-	102169566	CDCA3	102522452	102524976	+	95412	upstream
NC_030812.1	XR_001918111.1	108636064	LOC108636064	Annotated_lncRNA	102424922	102427040	-	102190308	PTPN6	102429792	102445365	-	2752	downstream
NC_030812.1	XR_001918111.1	108636064	LOC108636064	Annotated_lncRNA	102424922	102427040	-	102187302	ATN1	102448414	102460942	-	21374	downstream
NC_030812.1	XR_001918111.1	108636064	LOC108636064	Annotated_lncRNA	102424922	102427040	-	102189562	EMG1	102414139	102420291	-	4630	upstream
NC_030812.1	XR_001918111.1	108636064	LOC108636064	Annotated_lncRNA	102424922	102427040	-	102190860	ENO2	102465410	102473551	-	38370	downstream
NC_030812.1	XR_001918111.1	108636064	LOC108636064	Annotated_lncRNA	102424922	102427040	-	102169841	GNB3	102526715	102534103	-	99675	downstream
NW_017189516.1	XR_311284.2	102188029	LOC102188029	Annotated_lncRNA	64058719	64074399	-	102188300	LOC102188300	64078642	64088292	-	4243	downstream
NW_017189516.1	XR_311284.2	102188029	LOC102188029	Annotated_lncRNA	64058719	64074399	-	102187755	LOC102187755	64011415	64016433	-	42285	upstream
NW_017189516.1	XR_311284.2	102188029	LOC102188029	Annotated_lncRNA	64058719	64074399	-	108634363	LOC108634363	64098931	64108850	-	24532	downstream
NC_030830.1	XR_001917131.1	102169347	LOC102169347	Annotated_lncRNA	12815987	12818225	+	102182461	CDKAL1	12917550	13525131	+	99325	upstream
NC_030830.1	XR_001917131.1	102169347	LOC102169347	Annotated_lncRNA	12815987	12818225	+	102169535	E2F3	12791899	12875356	+	-2239	sense
NW_017189517.1	TCONS_00782467	106503784	DOCK11	Novel_lncRNA	26819746	26828353	-	108634472	KLHL13	26912828	26914419	+	84475	upstream
NW_017189517.1	TCONS_00782467	106503784	DOCK11	Novel_lncRNA	26819746	26828353	-	106503784	DOCK11	26649875	26862859	+	-8608	antisense
NC_030820.1	XR_001918972.1	106502758	LOC106502758	Annotated_lncRNA	43384889	43386026	-	102189770	AKR1E2	43284365	43296192	-	88696	upstream
NC_030820.1	XR_001918972.1	106502758	LOC106502758	Annotated_lncRNA	43384889	43386026	-	102188953	LOC102188953	43309643	43310476	+	74412	downstream
NW_017219053.1	TCONS_00803892	XLOC_700918	XLOC_700918	Novel_lncRNA	1652	9070	-	XLOC_700917	XLOC_700917	1620	9213	+	-7419	antisense
NC_030814.1	TCONS_00256526	102173654	MISP3	Novel_lncRNA	97013586	97014543	-	102189297	C7H19orf67	97005633	97009104	+	4481	downstream
NC_030814.1	TCONS_00256526	102173654	MISP3	Novel_lncRNA	97013586	97014543	-	102190118	DCAF15	97111217	97120215	-	96674	downstream
NC_030814.1	TCONS_00256526	102173654	MISP3	Novel_lncRNA	97013586	97014543	-	102189850	RFX1	97077883	97111123	+	63340	upstream
NC_030814.1	TCONS_00256526	102173654	MISP3	Novel_lncRNA	97013586	97014543	-	102173654	MISP3	97013585	97017185	-	-958	sense
NC_030814.1	TCONS_00256526	102173654	MISP3	Novel_lncRNA	97013586	97014543	-	102188489	ADGRL1	96905583	96955412	+	58173	downstream
NC_030814.1	TCONS_00256526	102173654	MISP3	Novel_lncRNA	97013586	97014543	-	102189024	SAMD1	97001714	97004976	+	8609	downstream
NC_030814.1	TCONS_00256526	102173654	MISP3	Novel_lncRNA	97013586	97014543	-	102188759	ASF1B	96968876	96980285	+	33300	downstream
NC_030814.1	TCONS_00256526	102173654	MISP3	Novel_lncRNA	97013586	97014543	-	102189572	IL27RA	97017380	97053439	-	2837	downstream
NC_030814.1	TCONS_00256526	102173654	MISP3	Novel_lncRNA	97013586	97014543	-	102174379	PALM3	97021380	97030626	+	6837	upstream
NC_030814.1	TCONS_00256526	102173654	MISP3	Novel_lncRNA	97013586	97014543	-	102173379	PRKACA	96982740	97000792	+	12793	downstream
NC_030814.1	TCONS_00256526	102173654	MISP3	Novel_lncRNA	97013586	97014543	-	102173832	RLN3	97053581	97056047	-	39038	downstream
NC_030822.1	TCONS_00487803	102186231	NECTIN1	Novel_lncRNA	52071291	52080473	-	102186231	NECTIN1	52079829	52152192	+	-644	antisense
NC_030829.1	TCONS_00643986	102186441	SLC6A20	Novel_lncRNA	53571120	53575015	-	102186726	LIMD1	53640109	53709475	-	65094	downstream
NC_030829.1	TCONS_00643986	102186441	SLC6A20	Novel_lncRNA	53571120	53575015	-	102186441	SLC6A20	53523809	53574756	+	-3637	antisense
NC_030829.1	TCONS_00643986	102186441	SLC6A20	Novel_lncRNA	53571120	53575015	-	102181548	LZTFL1	53487550	53506754	+	64365	downstream
NC_030829.1	TCONS_00643986	102186441	SLC6A20	Novel_lncRNA	53571120	53575015	-	102181907	SACM1L	53579199	53632698	-	4184	downstream
NC_030819.1	TCONS_00395697	XLOC_347617	XLOC_347617	Novel_lncRNA	65648971	65698967	+	102190426	WDFY2	65416263	65594403	-	54567	upstream
NC_030819.1	TCONS_00395697	XLOC_347617	XLOC_347617	Novel_lncRNA	65648971	65698967	+	102182983	INTS6	65699441	65804613	+	474	upstream
NC_030819.1	TCONS_00395697	XLOC_347617	XLOC_347617	Novel_lncRNA	65648971	65698967	+	102190140	SERPINE3	65785893	65818529	-	86926	downstream
NC_030820.1	TCONS_00417635	102189770	AKR1E2	Novel_lncRNA	43296011	43300858	+	102189770	AKR1E2	43284365	43296192	-	-182	antisense
NC_030820.1	TCONS_00417635	102189770	AKR1E2	Novel_lncRNA	43296011	43300858	+	102188953	LOC102188953	43309643	43310476	+	8785	upstream
NC_030820.1	TCONS_00417635	102189770	AKR1E2	Novel_lncRNA	43296011	43300858	+	102188684	LOC102188684	43249863	43278928	+	17082	downstream
NC_030820.1	TCONS_00417635	102189770	AKR1E2	Novel_lncRNA	43296011	43300858	+	102187504	LOC102187504	43192446	43210006	+	86004	downstream
NC_030820.1	TCONS_00417635	102189770	AKR1E2	Novel_lncRNA	43296011	43300858	+	102188418	LOC102188418	43229154	43246258	+	49752	downstream
NC_030820.1	TCONS_00420679	XLOC_370077	XLOC_370077	Novel_lncRNA	59084568	59086977	+	102179022	NSFL1C	59000051	59021299	+	63268	downstream
NC_030820.1	TCONS_00420679	XLOC_370077	XLOC_370077	Novel_lncRNA	59084568	59086977	+	102172367	FKBP1A	59038272	59061754	+	22813	downstream
NC_030820.1	TCONS_00420679	XLOC_370077	XLOC_370077	Novel_lncRNA	59084568	59086977	+	102179576	SNPH	59109661	59153612	-	22684	downstream
NC_030820.1	TCONS_00420679	XLOC_370077	XLOC_370077	Novel_lncRNA	59084568	59086977	+	102172077	LOC102172077	58980391	58991467	+	93100	downstream
NC_030820.1	TCONS_00420679	XLOC_370077	XLOC_370077	Novel_lncRNA	59084568	59086977	+	102172915	RAD21L1	59165670	59201265	-	78693	downstream
NC_030820.1	TCONS_00420679	XLOC_370077	XLOC_370077	Novel_lncRNA	59084568	59086977	+	102179297	SDCBP2	59090092	59109110	+	3115	upstream
NC_030808.1	TCONS_00038649	102181438	MED12L	Novel_lncRNA	116238551	116269585	-	102189994	IGSF10	116238159	116265218	+	-26668	antisense
NC_030808.1	TCONS_00038649	102181438	MED12L	Novel_lncRNA	116238551	116269585	-	102191739	P2RY12	116310276	116360096	+	40691	upstream
NC_030808.1	TCONS_00038649	102181438	MED12L	Novel_lncRNA	116238551	116269585	-	102181438	MED12L	116265728	116626129	-	-3857	sense
NC_030808.1	TCONS_00038649	102181438	MED12L	Novel_lncRNA	116238551	116269585	-	108636081	LOC108636081	116180917	116185772	-	52778	upstream
NC_030829.1	TCONS_00642731	XLOC_560730	XLOC_560730	Novel_lncRNA	45802009	45803355	-	102172849	CACNA2D3	45864584	46734877	-	61229	downstream
NC_030813.1	TCONS_00221121	XLOC_194282	XLOC_194282	Novel_lncRNA	111401510	111414087	-	102173173	FGFBP1	111397068	111400128	-	1381	upstream
NC_030813.1	TCONS_00221121	XLOC_194282	XLOC_194282	Novel_lncRNA	111401510	111414087	-	102173725	PROM1	111433167	111560028	-	19080	downstream
NC_030813.1	TCONS_00221121	XLOC_194282	XLOC_194282	Novel_lncRNA	111401510	111414087	-	102172881	CD38	111268579	111322593	+	78916	downstream
NC_030809.1	TCONS_00065585	XLOC_058462	XLOC_058462	Novel_lncRNA	8171494	8172855	-	102183649	SYF2	8217737	8224138	-	44882	downstream
NC_030809.1	TCONS_00065585	XLOC_058462	XLOC_058462	Novel_lncRNA	8171494	8172855	-	102183116	RSRP1	8252201	8256213	-	79346	downstream
NC_030828.1	TCONS_00611613	102177933	NUBPL	Novel_lncRNA	41487656	41501076	+	102177933	NUBPL	41487655	41719992	+	-13421	sense
NC_030828.1	TCONS_00611613	102177933	NUBPL	Novel_lncRNA	41487656	41501076	+	102191379	GPR33	41418830	41423486	-	64169	upstream
NC_030828.1	TCONS_00611613	102177933	NUBPL	Novel_lncRNA	41487656	41501076	+	102177665	DTD2	41393353	41403469	-	84186	upstream
NC_030826.1	TCONS_00580426	106504045	BAHCC1	Novel_lncRNA	50705480	50732130	-	102182728	FSCN2	50605563	50612058	-	93421	upstream
NC_030826.1	TCONS_00580426	106504045	BAHCC1	Novel_lncRNA	50705480	50732130	-	106504045	BAHCC1	50671276	50727912	-	-22433	sense
NC_030826.1	TCONS_00580426	106504045	BAHCC1	Novel_lncRNA	50705480	50732130	-	100860883	ACTG1	50629569	50632457	+	73022	downstream
NC_030826.1	TCONS_00580426	106504045	BAHCC1	Novel_lncRNA	50705480	50732130	-	102183544	SLC38A10	50806975	50847424	+	74845	upstream
NC_030821.1	TCONS_00459660	XLOC_404708	XLOC_404708	Novel_lncRNA	48478915	48490328	-	102175596	SLCO5A1	48491234	48646259	+	906	upstream
NC_030810.1	TCONS_00089425	XLOC_079411	XLOC_079411	Novel_lncRNA	33531584	33571174	+	102185423	JUN	33528871	33531564	-	19	upstream
NC_030810.1	TCONS_00089425	XLOC_079411	XLOC_079411	Novel_lncRNA	33531584	33571174	+	102168963	MYSM1	33407497	33449161	-	82442	upstream
NC_030810.1	TCONS_00104247	102190288	LOC102190288	Novel_lncRNA	7445113	7480465	-	102190013	USP40	7545238	7627846	+	64773	upstream
NC_030810.1	TCONS_00104247	102190288	LOC102190288	Novel_lncRNA	7445113	7480465	-	102190288	LOC102190288	7354004	7516433	-	-35353	sense
NC_030810.1	TCONS_00104247	102190288	LOC102190288	Novel_lncRNA	7445113	7480465	-	102190574	DNAJB3	7371516	7372824	+	72288	downstream
NC_030810.1	TCONS_00104247	102190288	LOC102190288	Novel_lncRNA	7445113	7480465	-	102173993	MROH2A	7287455	7345980	+	99132	downstream
NC_030810.1	TCONS_00104247	102190288	LOC102190288	Novel_lncRNA	7445113	7480465	-	102173709	LOC102173709	7393565	7394676	-	50436	upstream
NC_030810.1	TCONS_00089427	XLOC_079411	XLOC_079411	Novel_lncRNA	33531835	33571174	+	102185423	JUN	33528871	33531564	-	270	upstream
NC_030810.1	TCONS_00089427	XLOC_079411	XLOC_079411	Novel_lncRNA	33531835	33571174	+	102168963	MYSM1	33407497	33449161	-	82693	upstream
NC_030833.1	TCONS_00696802	102182472	ADAM12	Novel_lncRNA	6236034	6265426	+	102182472	ADAM12	6141677	6535833	+	-29393	sense
NC_030809.1	TCONS_00081409	XLOC_072561	XLOC_072561	Novel_lncRNA	115582215	115585049	-	102186531	HOXD9	115529360	115531990	+	50224	downstream
NC_030809.1	TCONS_00081409	XLOC_072561	XLOC_072561	Novel_lncRNA	115582215	115585049	-	102185403	HOXD1	115593829	115596023	+	8780	upstream
NC_030809.1	TCONS_00081409	XLOC_072561	XLOC_072561	Novel_lncRNA	115582215	115585049	-	102186252	HOXD8	115536803	115539910	+	42304	downstream
NC_030809.1	TCONS_00081409	XLOC_072561	XLOC_072561	Novel_lncRNA	115582215	115585049	-	102178218	MTX2	115676224	115755931	+	91175	upstream
NC_030809.1	TCONS_00081409	XLOC_072561	XLOC_072561	Novel_lncRNA	115582215	115585049	-	108638279	EVX2	115487495	115491303	-	90911	upstream
NC_030809.1	TCONS_00081409	XLOC_072561	XLOC_072561	Novel_lncRNA	115582215	115585049	-	100860842	HOXD13	115499863	115501664	+	80550	downstream
NC_030809.1	TCONS_00081409	XLOC_072561	XLOC_072561	Novel_lncRNA	115582215	115585049	-	102179053	HOXD10	115523673	115526817	+	55397	downstream
NC_030809.1	TCONS_00081409	XLOC_072561	XLOC_072561	Novel_lncRNA	115582215	115585049	-	100860841	HOXD12	115506768	115507729	+	74485	downstream
NC_030809.1	TCONS_00081409	XLOC_072561	XLOC_072561	Novel_lncRNA	115582215	115585049	-	102185693	HOXD3	115559952	115580673	+	1541	downstream
NC_030809.1	TCONS_00081409	XLOC_072561	XLOC_072561	Novel_lncRNA	115582215	115585049	-	102186810	HOXD11	115513909	115516954	+	65260	downstream
NC_030829.1	TCONS_00643453	102177572	CAMKV	Novel_lncRNA	50467513	50469596	-	102176743	UBA7	50495386	50504478	+	25790	upstream
NC_030829.1	TCONS_00643453	102177572	CAMKV	Novel_lncRNA	50467513	50469596	-	102177572	CAMKV	50460978	50472980	+	-2084	antisense
NC_030829.1	TCONS_00643453	102177572	CAMKV	Novel_lncRNA	50467513	50469596	-	102176471	FAM212A	50504644	50506469	-	35048	downstream
NC_030829.1	TCONS_00643453	102177572	CAMKV	Novel_lncRNA	50467513	50469596	-	102178224	IP6K1	50518404	50556354	+	48808	upstream
NC_030829.1	TCONS_00643453	102177572	CAMKV	Novel_lncRNA	50467513	50469596	-	102179424	AMIGO3	50560083	50563284	+	90487	upstream
NC_030829.1	TCONS_00643453	102177572	CAMKV	Novel_lncRNA	50467513	50469596	-	102177288	LOC102177288	50454214	50457829	+	9683	downstream
NC_030829.1	TCONS_00643453	102177572	CAMKV	Novel_lncRNA	50467513	50469596	-	102178496	GMPPB	50556678	50559124	+	87082	upstream
NC_030829.1	TCONS_00643453	102177572	CAMKV	Novel_lncRNA	50467513	50469596	-	102177942	CDHR4	50508644	50516205	+	39048	upstream
NC_030829.1	TCONS_00643453	102177572	CAMKV	Novel_lncRNA	50467513	50469596	-	102176176	TRAIP	50474320	50493071	+	4724	upstream
NC_030829.1	TCONS_00643453	102177572	CAMKV	Novel_lncRNA	50467513	50469596	-	102175627	MON1A	50416709	50427998	+	39514	downstream
NC_030829.1	TCONS_00643453	102177572	CAMKV	Novel_lncRNA	50467513	50469596	-	102175339	RBM6	50327715	50410936	-	56576	upstream
NC_030829.1	TCONS_00643453	102177572	CAMKV	Novel_lncRNA	50467513	50469596	-	102175906	MST1R	50432088	50445384	+	22128	downstream
NC_030829.1	TCONS_00643453	102177572	CAMKV	Novel_lncRNA	50467513	50469596	-	102179711	RNF123	50559093	50586854	-	89497	downstream
NW_017216512.1	TCONS_00803098	XLOC_700202	XLOC_700202	Novel_lncRNA	54	9692	-	102179822	LOC102179822	10486	17198	+	794	upstream
NC_030815.1	TCONS_00273620	XLOC_239701	XLOC_239701	Novel_lncRNA	96577521	96578307	+	102171607	ZNF462	96399436	96552020	+	25500	downstream
NC_030825.1	TCONS_00544270	102181528	ZNF23	Novel_lncRNA	40809509	40816033	+	102181528	ZNF23	40809508	40823828	+	-6525	sense
NC_030825.1	TCONS_00544270	102181528	ZNF23	Novel_lncRNA	40809509	40816033	+	102182721	CALB2	40866519	40894788	-	50486	downstream
NC_030825.1	TCONS_00544270	102181528	ZNF23	Novel_lncRNA	40809509	40816033	+	102181149	ZNF19	40783916	40794375	+	15133	downstream
NC_030825.1	TCONS_00544270	102181528	ZNF23	Novel_lncRNA	40809509	40816033	+	102180875	CHST4	40731927	40738856	-	70652	upstream
NC_030814.1	TCONS_00234699	102171144	PRR16	Novel_lncRNA	77441669	77480659	+	102171144	PRR16	77276295	77554872	+	-38991	sense
NC_030821.1	XR_001296522.2	102182150	LOC102182150	Annotated_lncRNA	36208538	36212568	+	102182326	SAMD12	36001583	36448449	-	-4031	antisense
NC_030831.1	TCONS_00675828	XLOC_589427	XLOC_589427	Novel_lncRNA	19783410	19785467	-	102183284	CELF4	19789279	20104642	+	3812	upstream
NC_030820.1	TCONS_00417949	XLOC_367821	XLOC_367821	Novel_lncRNA	44432227	44436238	+	102190144	PFKP	44519986	44572772	-	83748	downstream
NC_030820.1	TCONS_00417949	XLOC_367821	XLOC_367821	Novel_lncRNA	44432227	44436238	+	102190332	PITRM1	44494046	44520033	+	57808	upstream
NC_030820.1	TCONS_00417948	XLOC_367821	XLOC_367821	Novel_lncRNA	44432196	44436238	+	102190144	PFKP	44519986	44572772	-	83748	downstream
NC_030820.1	TCONS_00417948	XLOC_367821	XLOC_367821	Novel_lncRNA	44432196	44436238	+	102190332	PITRM1	44494046	44520033	+	57808	upstream
NC_030821.1	XR_001919158.1	102186225	LOC102186225	Annotated_lncRNA	69396738	69620204	+	102171262	MYC	69337449	69342784	+	53959	downstream
NW_017189516.1	TCONS_00759816	XLOC_661654	XLOC_661654	Novel_lncRNA	36343307	36348116	+	XLOC_661657	XLOC_661657	36415995	36450057	+	67879	upstream
NW_017189516.1	TCONS_00759816	XLOC_661654	XLOC_661654	Novel_lncRNA	36343307	36348116	+	XLOC_661640	XLOC_661640	36248046	36415826	+	-4810	sense
NC_030808.1	TCONS_00029910	102174975	ZBTB20	Novel_lncRNA	59336474	59584875	-	102174975	ZBTB20	58736803	59584875	-	-248402	sense
NC_030817.1	TCONS_00324781	XLOC_286150	XLOC_286150	Novel_lncRNA	22297119	22309642	+	102174748	DCAF5	22202293	22297019	+	99	downstream
NC_030817.1	TCONS_00324781	XLOC_286150	XLOC_286150	Novel_lncRNA	22297119	22309642	+	102176966	ACTN1	22375851	22471926	+	66209	upstream
NC_030812.1	XR_001918137.1	108636076	LOC108636076	Annotated_lncRNA	115304263	115320613	+	102176768	WNT7B	115182080	115236253	-	68009	upstream
NC_030812.1	XR_001918137.1	108636076	LOC108636076	Annotated_lncRNA	115304263	115320613	+	100861393	PPARA	115383840	115454756	+	63227	upstream
NC_030819.1	XR_001918916.1	108637278	LOC108637278	Annotated_lncRNA	55937452	55952734	+	102186973	UBL3	55863783	55912351	-	25100	upstream
NC_030825.1	XR_001919432.1	108637958	LOC108637958	Annotated_lncRNA	12811332	12839334	+	102183352	GSE1	12653899	13048675	+	-28003	sense
NC_030809.1	XR_001919765.1	108638309	LOC108638309	Annotated_lncRNA	120711108	120718187	+	102170185	UBE2E3	120609788	120704325	+	6914	downstream
NC_030821.1	TCONS_00445422	102172279	LOC102172279	Novel_lncRNA	51178628	51190602	+	102171804	MYBL1	51260613	51298753	+	70011	upstream
NC_030821.1	TCONS_00445422	102172279	LOC102172279	Novel_lncRNA	51178628	51190602	+	102168647	VCPIP1	51223503	51252792	+	32901	upstream
NC_030821.1	TCONS_00445422	102172279	LOC102172279	Novel_lncRNA	51178628	51190602	+	102172279	LOC102172279	51066881	51179231	-	-604	antisense
NC_030808.1	TCONS_00035118	XLOC_031559	XLOC_031559	Novel_lncRNA	89383271	89391283	-	102170182	TBL1XR1	89484976	89661771	+	93693	upstream
NW_017189579.1	TCONS_00787655	102183974	LOC102183974	Novel_lncRNA	844	2021	+	102184816	EDF1	37167	40719	+	35146	upstream
NW_017189579.1	TCONS_00787655	102183974	LOC102183974	Novel_lncRNA	844	2021	+	102179019	FBXW5	2090	6499	+	69	upstream
NW_017189579.1	TCONS_00787655	102183974	LOC102183974	Novel_lncRNA	844	2021	+	102184255	TRAF2	10842	31024	-	8821	downstream
NW_017189579.1	TCONS_00787655	102183974	LOC102183974	Novel_lncRNA	844	2021	+	102185373	PHPT1	50559	52011	-	48538	downstream
NW_017189579.1	TCONS_00787655	102183974	LOC102183974	Novel_lncRNA	844	2021	+	102183974	LOC102183974	37	1638	-	-795	antisense
NW_017189579.1	TCONS_00787655	102183974	LOC102183974	Novel_lncRNA	844	2021	+	102185095	MAMDC4	41138	49337	-	39117	downstream
NW_017189579.1	TCONS_00787655	102183974	LOC102183974	Novel_lncRNA	844	2021	+	108634542	LOC108634542	27439	28222	+	25418	upstream
NW_017189579.1	TCONS_00787655	102183974	LOC102183974	Novel_lncRNA	844	2021	+	108634543	CUNH9orf172	52712	59623	-	50691	downstream
NC_030829.1	TCONS_00641729	XLOC_559921	XLOC_559921	Novel_lncRNA	35372503	35373513	-	102178670	MAGI1	35374291	36024006	+	778	upstream
NC_030825.1	XR_001919456.1	108637972	LOC108637972	Annotated_lncRNA	27263961	27266353	-	102174149	CFAP20	27339081	27352325	-	72728	downstream
NC_030825.1	XR_001919456.1	108637972	LOC108637972	Annotated_lncRNA	27263961	27266353	-	102173596	TEPP	27235098	27242290	+	21670	downstream
NC_030825.1	XR_001919456.1	108637972	LOC108637972	Annotated_lncRNA	27263961	27266353	-	102191640	ZNF319	27247696	27253828	-	10132	upstream
NC_030825.1	XR_001919456.1	108637972	LOC108637972	Annotated_lncRNA	27263961	27266353	-	102173876	USB1	27253962	27272108	+	-2393	antisense
NC_030825.1	XR_001919456.1	108637972	LOC108637972	Annotated_lncRNA	27263961	27266353	-	102191362	CNGB1	27159229	27225810	-	38150	upstream
NC_030825.1	XR_001919456.1	108637972	LOC108637972	Annotated_lncRNA	27263961	27266353	-	102168287	MMP15	27283794	27304473	+	17441	upstream
NC_030825.1	XR_001919456.1	108637972	LOC108637972	Annotated_lncRNA	27263961	27266353	-	102174419	CSNK2A2	27358444	27394170	-	92091	downstream
NC_030825.1	XR_001919456.1	108637972	LOC108637972	Annotated_lncRNA	27263961	27266353	-	102172558	LOC102172558	27219289	27219735	+	44225	downstream
NC_030808.1	TCONS_00036132	102184557	GOLIM4	Novel_lncRNA	98927652	98960910	-	102184557	GOLIM4	98850560	98934087	+	-6436	antisense
NC_030808.1	TCONS_00036132	102184557	GOLIM4	Novel_lncRNA	98927652	98960910	-	102185398	LOC102185398	99031055	99058945	-	70145	downstream
NC_030830.1	TCONS_00656841	XLOC_572425	XLOC_572425	Novel_lncRNA	15718124	15741352	-	XLOC_565022	XLOC_565022	15737465	15749326	+	-3887	antisense
NC_030830.1	TCONS_00656841	XLOC_572425	XLOC_572425	Novel_lncRNA	15718124	15741352	-	102170570	ECI2	15610913	15628578	-	89561	upstream
NC_030811.1	TCONS_00139736	102191207	ZNF282	Novel_lncRNA	8319896	8365071	-	102191490	ZNF212	8335708	8351672	-	-15964	sense
NC_030811.1	TCONS_00139736	102191207	ZNF282	Novel_lncRNA	8319896	8365071	-	102191764	ZNF783	8311712	8327487	-	-7592	sense
NC_030811.1	TCONS_00139736	102191207	ZNF282	Novel_lncRNA	8319896	8365071	-	102168420	ZNF777	8207283	8240716	+	79179	downstream
NC_030811.1	TCONS_00139736	102191207	ZNF282	Novel_lncRNA	8319896	8365071	-	102190661	ZNF786	8432496	8445739	+	67425	upstream
NC_030811.1	TCONS_00139736	102191207	ZNF282	Novel_lncRNA	8319896	8365071	-	102191207	ZNF282	8359672	8384430	-	-5399	sense
NC_030811.1	TCONS_00139736	102191207	ZNF282	Novel_lncRNA	8319896	8365071	-	102190934	ZNF398	8391282	8418982	-	26211	downstream
NC_030815.1	XR_001918459.1	108636570	LOC108636570	Annotated_lncRNA	66516233	66520406	+	100860750	LPL	66597909	66623251	+	77503	upstream
NC_030815.1	XR_001918459.1	108636570	LOC108636570	Annotated_lncRNA	66516233	66520406	+	102177798	LOC102177798	66534587	66537450	-	14181	downstream
NC_030810.1	TCONS_00105047	102190376	ZC3H12A	Novel_lncRNA	12394311	12397999	-	102174356	GNL2	12479487	12503646	-	81488	downstream
NC_030810.1	TCONS_00105047	102190376	ZC3H12A	Novel_lncRNA	12394311	12397999	-	102190096	MEAF6	12415871	12440541	-	17872	downstream
NC_030810.1	TCONS_00105047	102190376	ZC3H12A	Novel_lncRNA	12394311	12397999	-	102174801	DNALI1	12470868	12479526	+	72869	upstream
NC_030810.1	TCONS_00105047	102190376	ZC3H12A	Novel_lncRNA	12394311	12397999	-	102190376	ZC3H12A	12397168	12407546	+	-831	antisense
NC_030810.1	TCONS_00105047	102190376	ZC3H12A	Novel_lncRNA	12394311	12397999	-	102175084	SNIP1	12453765	12469774	-	55766	downstream
NC_030814.1	TCONS_00227606	102184428	GABRG2	Novel_lncRNA	36702907	36704611	+	102184428	GABRG2	36698459	36832784	-	-1705	antisense
NC_030817.1	XR_001918685.1	108636992	LOC108636992	Annotated_lncRNA	59246873	59263639	-	102186771	TRIM9	59108894	59229791	+	17083	downstream
NC_030817.1	XR_001918685.1	108636992	LOC108636992	Annotated_lncRNA	59246873	59263639	-	102190697	PYGL	59263633	59316316	+	-6	antisense
NC_030817.1	XR_001918685.1	108636992	LOC108636992	Annotated_lncRNA	59246873	59263639	-	102187053	ABHD12B	59302333	59325260	-	38694	downstream
NC_030817.1	XR_001918685.1	108636992	LOC108636992	Annotated_lncRNA	59246873	59263639	-	102186485	NIN	59358668	59461224	+	95029	upstream
NC_030810.1	TCONS_00116739	XLOC_102775	XLOC_102775	Novel_lncRNA	90609498	90625738	-	102181179	MAGI3	90626593	90864709	+	855	upstream
NC_030827.1	TCONS_00586494	XLOC_510780	XLOC_510780	Novel_lncRNA	22531848	22571931	+	102187530	MAP3K1	22391648	22466135	-	65712	upstream
NC_030816.1	XR_001918558.1	102179478	LOC102179478	Annotated_lncRNA	81853496	81855441	-	106502498	SYNJ2	81855617	81955516	+	176	upstream
NC_030816.1	XR_001918558.1	102179478	LOC102179478	Annotated_lncRNA	81853496	81855441	-	102168910	SNX9	81733068	81824556	+	28939	downstream
NC_030819.1	TCONS_00386977	102177789	LOC102177789	Novel_lncRNA	7417	84987	+	102177789	LOC102177789	13142	247711	-	-71845	antisense
NC_030830.1	TCONS_00645448	XLOC_562735	XLOC_562735	Novel_lncRNA	2476994	2480504	+	102168403	SSR1	2377436	2394286	-	82711	upstream
NC_030830.1	TCONS_00645448	XLOC_562735	XLOC_562735	Novel_lncRNA	2476994	2480504	+	102175346	DSP	2528372	2572189	+	47868	upstream
NC_030830.1	TCONS_00645448	XLOC_562735	XLOC_562735	Novel_lncRNA	2476994	2480504	+	102191751	RIOK1	2440919	2465222	+	11771	downstream
NC_030830.1	TCONS_00645448	XLOC_562735	XLOC_562735	Novel_lncRNA	2476994	2480504	+	100860992	SNRNP48	2579786	2594094	+	99282	upstream
NC_030830.1	TCONS_00645448	XLOC_562735	XLOC_562735	Novel_lncRNA	2476994	2480504	+	102175635	CAGE1	2400744	2440487	-	36506	upstream
NC_030813.1	TCONS_00221031	XLOC_194202	XLOC_194202	Novel_lncRNA	110564135	110569277	-	102169571	CPEB2	110429923	110508619	+	55520	downstream
NC_030819.1	TCONS_00395520	XLOC_347471	XLOC_347471	Novel_lncRNA	64054086	64056413	+	102170154	COG6	63913449	63973724	+	80361	downstream
NC_030808.1	XR_001918553.1	108636734	LOC108636734	Annotated_lncRNA	3049218	3070792	-	100861173	KRTAP11-1	3134831	3135697	+	64039	upstream
NC_030824.1	XR_001919377.1	108637869	LOC108637869	Annotated_lncRNA	3973658	3982005	+	102187517	MN1	3858741	3908136	+	65521	downstream
NC_030813.1	TCONS_00214472	102182113	YIPF7	Novel_lncRNA	63839923	63846477	-	102182681	GNPDA2	63888628	63916678	-	42151	downstream
NC_030813.1	TCONS_00214472	102182113	YIPF7	Novel_lncRNA	63839923	63846477	-	102182392	GUF1	63862769	63885304	+	16292	upstream
NC_030813.1	TCONS_00214472	102182113	YIPF7	Novel_lncRNA	63839923	63846477	-	102182113	YIPF7	63816680	63846477	-	-6554	sense
NC_030813.1	TCONS_00214473	102182113	YIPF7	Novel_lncRNA	63839923	63846483	-	102182681	GNPDA2	63888628	63916678	-	42145	downstream
NC_030813.1	TCONS_00214473	102182113	YIPF7	Novel_lncRNA	63839923	63846483	-	102182392	GUF1	63862769	63885304	+	16286	upstream
NC_030813.1	TCONS_00214473	102182113	YIPF7	Novel_lncRNA	63839923	63846483	-	102182113	YIPF7	63816680	63846477	-	-6554	sense
NC_030813.1	TCONS_00214470	102182113	YIPF7	Novel_lncRNA	63834729	63846477	-	102182681	GNPDA2	63888628	63916678	-	42151	downstream
NC_030813.1	TCONS_00214470	102182113	YIPF7	Novel_lncRNA	63834729	63846477	-	102182392	GUF1	63862769	63885304	+	16292	upstream
NC_030813.1	TCONS_00214470	102182113	YIPF7	Novel_lncRNA	63834729	63846477	-	102182113	YIPF7	63816680	63846477	-	-11748	sense
NC_030813.1	TCONS_00214471	102182113	YIPF7	Novel_lncRNA	63834729	63846483	-	102182681	GNPDA2	63888628	63916678	-	42145	downstream
NC_030813.1	TCONS_00214471	102182113	YIPF7	Novel_lncRNA	63834729	63846483	-	102182392	GUF1	63862769	63885304	+	16286	upstream
NC_030813.1	TCONS_00214471	102182113	YIPF7	Novel_lncRNA	63834729	63846483	-	102182113	YIPF7	63816680	63846477	-	-11748	sense
NW_017189516.1	XR_001917538.1	108634316	LOC108634316	Annotated_lncRNA	11309424	11310560	+	102182958	P2RY4	11336934	11338033	+	26374	upstream
NW_017189516.1	XR_001917538.1	108634316	LOC108634316	Annotated_lncRNA	11309424	11310560	+	102175936	DGAT2L6	11403405	11425115	-	92845	downstream
NW_017189516.1	XR_001917538.1	108634316	LOC108634316	Annotated_lncRNA	11309424	11310560	+	102174640	KIF4A	11177124	11304219	-	5235	upstream
NW_017189516.1	XR_001917538.1	108634316	LOC108634316	Annotated_lncRNA	11309424	11310560	+	102175378	ARR3	11313523	11326636	-	2963	downstream
NW_017189516.1	XR_001917538.1	108634316	LOC108634316	Annotated_lncRNA	11309424	11310560	+	102175661	AWAT1	11348657	11355477	-	38097	downstream
NW_017189516.1	XR_001917538.1	108634316	LOC108634316	Annotated_lncRNA	11309424	11310560	+	102174918	PDZD11	11304299	11307103	+	2320	downstream
NC_030812.1	TCONS_00182496	102186934	RFX4	Novel_lncRNA	68717833	68752621	-	102186934	RFX4	68567897	68740144	+	-22308	antisense
NC_030812.1	TCONS_00182496	102186934	RFX4	Novel_lncRNA	68717833	68752621	-	102191310	RIC8B	68751878	68856215	+	-743	antisense
NC_030825.1	TCONS_00541248	102188619	SLC12A3	Novel_lncRNA	26314968	26317372	+	102189510	NUP93	26158430	26262117	+	52850	downstream
NC_030825.1	TCONS_00541248	102188619	SLC12A3	Novel_lncRNA	26314968	26317372	+	102188619	SLC12A3	26277639	26323738	+	-2405	sense
NC_030825.1	TCONS_00541248	102188619	SLC12A3	Novel_lncRNA	26314968	26317372	+	102189149	NLRC5	26375695	26467171	+	58323	upstream
NC_030825.1	TCONS_00541248	102188619	SLC12A3	Novel_lncRNA	26314968	26317372	+	102188888	HERPUD1	26328178	26340158	+	10806	upstream
NC_030825.1	TCONS_00541249	102188619	SLC12A3	Novel_lncRNA	26315000	26324197	+	102189510	NUP93	26158430	26262117	+	52882	downstream
NC_030825.1	TCONS_00541249	102188619	SLC12A3	Novel_lncRNA	26315000	26324197	+	102188619	SLC12A3	26277639	26323738	+	-8739	sense
NC_030825.1	TCONS_00541249	102188619	SLC12A3	Novel_lncRNA	26315000	26324197	+	102189149	NLRC5	26375695	26467171	+	51498	upstream
NC_030825.1	TCONS_00541249	102188619	SLC12A3	Novel_lncRNA	26315000	26324197	+	102188888	HERPUD1	26328178	26340158	+	3981	upstream
NC_030832.1	TCONS_00682541	102190511	EME2	Novel_lncRNA	1262681	1269628	+	102190369	CRAMP1	1155189	1199695	+	62985	downstream
NC_030832.1	TCONS_00682541	102190511	EME2	Novel_lncRNA	1262681	1269628	+	102190038	NME3	1259979	1261387	-	1293	upstream
NC_030832.1	TCONS_00682541	102190511	EME2	Novel_lncRNA	1262681	1269628	+	102190782	SPSB3	1266104	1271750	-	-3524	antisense
NC_030832.1	TCONS_00682541	102190511	EME2	Novel_lncRNA	1262681	1269628	+	102181744	HAGH	1291897	1303806	-	22269	downstream
NC_030832.1	TCONS_00682541	102190511	EME2	Novel_lncRNA	1262681	1269628	+	108633905	IGFALS	1278079	1283896	-	8451	downstream
NC_030832.1	TCONS_00682541	102190511	EME2	Novel_lncRNA	1262681	1269628	+	102190654	MAPK8IP3	1215497	1259976	+	2704	downstream
NC_030832.1	TCONS_00682541	102190511	EME2	Novel_lncRNA	1262681	1269628	+	102182186	MEIOB	1309725	1351838	-	40097	downstream
NC_030832.1	TCONS_00682541	102190511	EME2	Novel_lncRNA	1262681	1269628	+	102191041	NUBP2	1272093	1277452	+	2465	upstream
NC_030832.1	TCONS_00682541	102190511	EME2	Novel_lncRNA	1262681	1269628	+	102181460	HN1L	1200333	1214616	+	48064	downstream
NC_030832.1	TCONS_00682541	102190511	EME2	Novel_lncRNA	1262681	1269628	+	102191198	FAHD1	1303930	1305540	+	34302	upstream
NC_030832.1	TCONS_00682541	102190511	EME2	Novel_lncRNA	1262681	1269628	+	102190511	EME2	1262680	1266204	+	-3522	sense
NC_030832.1	TCONS_00682541	102190511	EME2	Novel_lncRNA	1262681	1269628	+	106504039	MRPS34	1261497	1262745	-	-65	antisense
NC_030832.1	TCONS_00682543	102190511	EME2	Novel_lncRNA	1262681	1269628	+	102190369	CRAMP1	1155189	1199695	+	62985	downstream
NC_030832.1	TCONS_00682543	102190511	EME2	Novel_lncRNA	1262681	1269628	+	102190038	NME3	1259979	1261387	-	1293	upstream
NC_030832.1	TCONS_00682543	102190511	EME2	Novel_lncRNA	1262681	1269628	+	102190782	SPSB3	1266104	1271750	-	-3524	antisense
NC_030832.1	TCONS_00682543	102190511	EME2	Novel_lncRNA	1262681	1269628	+	102181744	HAGH	1291897	1303806	-	22269	downstream
NC_030832.1	TCONS_00682543	102190511	EME2	Novel_lncRNA	1262681	1269628	+	108633905	IGFALS	1278079	1283896	-	8451	downstream
NC_030832.1	TCONS_00682543	102190511	EME2	Novel_lncRNA	1262681	1269628	+	102190654	MAPK8IP3	1215497	1259976	+	2704	downstream
NC_030832.1	TCONS_00682543	102190511	EME2	Novel_lncRNA	1262681	1269628	+	102182186	MEIOB	1309725	1351838	-	40097	downstream
NC_030832.1	TCONS_00682543	102190511	EME2	Novel_lncRNA	1262681	1269628	+	102191041	NUBP2	1272093	1277452	+	2465	upstream
NC_030832.1	TCONS_00682543	102190511	EME2	Novel_lncRNA	1262681	1269628	+	102181460	HN1L	1200333	1214616	+	48064	downstream
NC_030832.1	TCONS_00682543	102190511	EME2	Novel_lncRNA	1262681	1269628	+	102191198	FAHD1	1303930	1305540	+	34302	upstream
NC_030832.1	TCONS_00682543	102190511	EME2	Novel_lncRNA	1262681	1269628	+	102190511	EME2	1262680	1266204	+	-3522	sense
NC_030832.1	TCONS_00682543	102190511	EME2	Novel_lncRNA	1262681	1269628	+	106504039	MRPS34	1261497	1262745	-	-65	antisense
NC_030832.1	TCONS_00682542	102190511	EME2	Novel_lncRNA	1262681	1269628	+	102190369	CRAMP1	1155189	1199695	+	62985	downstream
NC_030832.1	TCONS_00682542	102190511	EME2	Novel_lncRNA	1262681	1269628	+	102190038	NME3	1259979	1261387	-	1293	upstream
NC_030832.1	TCONS_00682542	102190511	EME2	Novel_lncRNA	1262681	1269628	+	102190782	SPSB3	1266104	1271750	-	-3524	antisense
NC_030832.1	TCONS_00682542	102190511	EME2	Novel_lncRNA	1262681	1269628	+	102181744	HAGH	1291897	1303806	-	22269	downstream
NC_030832.1	TCONS_00682542	102190511	EME2	Novel_lncRNA	1262681	1269628	+	108633905	IGFALS	1278079	1283896	-	8451	downstream
NC_030832.1	TCONS_00682542	102190511	EME2	Novel_lncRNA	1262681	1269628	+	102190654	MAPK8IP3	1215497	1259976	+	2704	downstream
NC_030832.1	TCONS_00682542	102190511	EME2	Novel_lncRNA	1262681	1269628	+	102182186	MEIOB	1309725	1351838	-	40097	downstream
NC_030832.1	TCONS_00682542	102190511	EME2	Novel_lncRNA	1262681	1269628	+	102191041	NUBP2	1272093	1277452	+	2465	upstream
NC_030832.1	TCONS_00682542	102190511	EME2	Novel_lncRNA	1262681	1269628	+	102181460	HN1L	1200333	1214616	+	48064	downstream
NC_030832.1	TCONS_00682542	102190511	EME2	Novel_lncRNA	1262681	1269628	+	102191198	FAHD1	1303930	1305540	+	34302	upstream
NC_030832.1	TCONS_00682542	102190511	EME2	Novel_lncRNA	1262681	1269628	+	102190511	EME2	1262680	1266204	+	-3522	sense
NC_030832.1	TCONS_00682542	102190511	EME2	Novel_lncRNA	1262681	1269628	+	106504039	MRPS34	1261497	1262745	-	-65	antisense
NW_017190147.1	TCONS_00795571	XLOC_693614	XLOC_693614	Novel_lncRNA	608057	609452	+	102174924	LOC102174924	609853	636878	+	401	upstream
NW_017190147.1	TCONS_00795571	XLOC_693614	XLOC_693614	Novel_lncRNA	608057	609452	+	102175201	CSF2RA	574496	603737	+	4454	downstream
NW_017190147.1	TCONS_00795571	XLOC_693614	XLOC_693614	Novel_lncRNA	608057	609452	+	102178258	CRLF2	527543	547685	-	60371	upstream
NC_030832.1	XR_001917263.1	102187096	LOC102187096	Annotated_lncRNA	27842141	27847087	-	102187284	TPST1	27925428	28016645	+	78341	upstream
NC_030832.1	XR_001917263.1	102187096	LOC102187096	Annotated_lncRNA	27842141	27847087	-	102174355	LOC102174355	27771413	27823728	+	18412	downstream
NC_030832.1	XR_001917263.1	102187096	LOC102187096	Annotated_lncRNA	27842141	27847087	-	102185703	GUSB	27757734	27771411	-	70729	upstream
NC_030832.1	XR_001917263.1	102187096	LOC102187096	Annotated_lncRNA	27842141	27847087	-	102186651	CRCP	27847224	27886607	+	137	upstream
NC_030832.1	XR_001917263.1	102187096	LOC102187096	Annotated_lncRNA	27842141	27847087	-	102174084	VKORC1L1	27702563	27757391	+	84749	downstream
NC_030832.1	XR_001917263.1	102187096	LOC102187096	Annotated_lncRNA	27842141	27847087	-	100860854	ASL	27832737	27841776	-	650	upstream
NW_017190147.1	TCONS_00795578	108634820	LOC108634820	Novel_lncRNA	3944	13095	-	108634820	LOC108634820	8032	12493	-	-4461	sense
NC_030808.1	TCONS_00024677	XLOC_022307	XLOC_022307	Novel_lncRNA	23774709	23848012	-	102182257	ROBO2	23020294	23681132	+	93576	downstream
NC_030826.1	XR_001919698.1	108638268	LOC108638268	Annotated_lncRNA	27298367	27306071	-	102170457	NAA38	27282371	27283913	-	14453	upstream
NC_030826.1	XR_001919698.1	108638268	LOC108638268	Annotated_lncRNA	27298367	27306071	-	102171187	KCNAB3	27338389	27345313	-	32318	downstream
NC_030826.1	XR_001919698.1	108638268	LOC108638268	Annotated_lncRNA	27298367	27306071	-	108638214	LOC108638214	27331453	27333832	-	25382	downstream
NC_030826.1	XR_001919698.1	108638268	LOC108638268	Annotated_lncRNA	27298367	27306071	-	102168860	TMEM88	27280755	27281770	+	16596	downstream
NC_030826.1	XR_001919698.1	108638268	LOC108638268	Annotated_lncRNA	27298367	27306071	-	102171739	CNTROB	27347850	27362895	+	41779	upstream
NC_030826.1	XR_001919698.1	108638268	LOC108638268	Annotated_lncRNA	27298367	27306071	-	102170175	DNAH2	27155533	27258276	+	40090	downstream
NC_030826.1	XR_001919698.1	108638268	LOC108638268	Annotated_lncRNA	27298367	27306071	-	102169132	CHD3	27305582	27330729	+	-489	antisense
NC_030826.1	XR_001919698.1	108638268	LOC108638268	Annotated_lncRNA	27298367	27306071	-	102168575	KDM6B	27264219	27280507	+	17859	downstream
NC_030826.1	XR_001919698.1	108638268	LOC108638268	Annotated_lncRNA	27298367	27306071	-	102169418	GUCY2D	27398686	27411777	+	92615	upstream
NC_030826.1	XR_001919698.1	108638268	LOC108638268	Annotated_lncRNA	27298367	27306071	-	102171460	TRAPPC1	27346073	27347669	-	40002	downstream
NC_030826.1	XR_001919698.1	108638268	LOC108638268	Annotated_lncRNA	27298367	27306071	-	102170907	LOC102170907	27283754	27287835	+	10531	downstream
NC_030833.1	TCONS_00695765	102184116	LOC102184116	Novel_lncRNA	329004	336019	+	102185243	ECHS1	269302	279836	+	49167	downstream
NC_030833.1	TCONS_00695765	102184116	LOC102184116	Novel_lncRNA	329004	336019	+	102184116	LOC102184116	333345	339945	-	-2674	antisense
NC_030833.1	TCONS_00695765	102184116	LOC102184116	Novel_lncRNA	329004	336019	+	102185531	PAOX	243345	251960	-	77045	upstream
NC_030833.1	TCONS_00695765	102184116	LOC102184116	Novel_lncRNA	329004	336019	+	102184971	FUOM	286544	289976	+	39027	downstream
NC_030833.1	TCONS_00695765	102184116	LOC102184116	Novel_lncRNA	329004	336019	+	102184400	CALY	309106	320447	+	8556	downstream
NC_030833.1	TCONS_00695765	102184116	LOC102184116	Novel_lncRNA	329004	336019	+	102184689	PRAP1	295982	300695	-	28308	upstream
NC_030833.1	TCONS_00695765	102184116	LOC102184116	Novel_lncRNA	329004	336019	+	102180103	MTG1	224975	243234	-	85769	upstream
NC_030833.1	TCONS_00695765	102184116	LOC102184116	Novel_lncRNA	329004	336019	+	106503655	LOC106503655	401765	404021	+	65746	upstream
NC_030833.1	TCONS_00695765	102184116	LOC102184116	Novel_lncRNA	329004	336019	+	106503654	ADAM8	387349	399001	+	51330	upstream
NC_030833.1	TCONS_00695765	102184116	LOC102184116	Novel_lncRNA	329004	336019	+	102183567	TUBGCP2	367276	385281	+	31257	upstream
NC_030833.1	TCONS_00695765	102184116	LOC102184116	Novel_lncRNA	329004	336019	+	108634001	LOC108634001	416301	418743	+	80282	upstream
NC_030833.1	TCONS_00695765	102184116	LOC102184116	Novel_lncRNA	329004	336019	+	108634018	UTF1	427098	428408	-	91079	downstream
NC_030833.1	TCONS_00695765	102184116	LOC102184116	Novel_lncRNA	329004	336019	+	108633263	LOC108633263	326826	329636	-	-633	antisense
NC_030833.1	TCONS_00695765	102184116	LOC102184116	Novel_lncRNA	329004	336019	+	108634012	LOC108634012	351133	352483	+	15114	upstream
NC_030833.1	TCONS_00695765	102184116	LOC102184116	Novel_lncRNA	329004	336019	+	102183847	ZNF511	362596	367264	-	26577	downstream
NC_030833.1	TCONS_00695764	102184116	LOC102184116	Novel_lncRNA	327147	334113	+	102185243	ECHS1	269302	279836	+	47310	downstream
NC_030833.1	TCONS_00695764	102184116	LOC102184116	Novel_lncRNA	327147	334113	+	102184116	LOC102184116	333345	339945	-	-768	antisense
NC_030833.1	TCONS_00695764	102184116	LOC102184116	Novel_lncRNA	327147	334113	+	102185531	PAOX	243345	251960	-	75188	upstream
NC_030833.1	TCONS_00695764	102184116	LOC102184116	Novel_lncRNA	327147	334113	+	102184971	FUOM	286544	289976	+	37170	downstream
NC_030833.1	TCONS_00695764	102184116	LOC102184116	Novel_lncRNA	327147	334113	+	102184400	CALY	309106	320447	+	6699	downstream
NC_030833.1	TCONS_00695764	102184116	LOC102184116	Novel_lncRNA	327147	334113	+	102184689	PRAP1	295982	300695	-	26451	upstream
NC_030833.1	TCONS_00695764	102184116	LOC102184116	Novel_lncRNA	327147	334113	+	102180103	MTG1	224975	243234	-	83912	upstream
NC_030833.1	TCONS_00695764	102184116	LOC102184116	Novel_lncRNA	327147	334113	+	106503655	LOC106503655	401765	404021	+	67652	upstream
NC_030833.1	TCONS_00695764	102184116	LOC102184116	Novel_lncRNA	327147	334113	+	106503654	ADAM8	387349	399001	+	53236	upstream
NC_030833.1	TCONS_00695764	102184116	LOC102184116	Novel_lncRNA	327147	334113	+	102183567	TUBGCP2	367276	385281	+	33163	upstream
NC_030833.1	TCONS_00695764	102184116	LOC102184116	Novel_lncRNA	327147	334113	+	108634001	LOC108634001	416301	418743	+	82188	upstream
NC_030833.1	TCONS_00695764	102184116	LOC102184116	Novel_lncRNA	327147	334113	+	108634018	UTF1	427098	428408	-	92985	downstream
NC_030833.1	TCONS_00695764	102184116	LOC102184116	Novel_lncRNA	327147	334113	+	108633263	LOC108633263	326826	329636	-	-2490	antisense
NC_030833.1	TCONS_00695764	102184116	LOC102184116	Novel_lncRNA	327147	334113	+	108634012	LOC108634012	351133	352483	+	17020	upstream
NC_030833.1	TCONS_00695764	102184116	LOC102184116	Novel_lncRNA	327147	334113	+	102183847	ZNF511	362596	367264	-	28483	downstream
NC_030812.1	TCONS_00158164	102178515	LOC102178515	Novel_lncRNA	25842025	25844824	+	102191768	HOXC10	25780564	25785684	-	56340	upstream
NC_030812.1	TCONS_00158164	102178515	LOC102178515	Novel_lncRNA	25842025	25844824	+	102177961	HOXC12	25814226	25816091	-	25933	upstream
NC_030812.1	TCONS_00158164	102178515	LOC102178515	Novel_lncRNA	25842025	25844824	+	102177136	HOXC8	25758144	25761790	-	80234	upstream
NC_030812.1	TCONS_00158164	102178515	LOC102178515	Novel_lncRNA	25842025	25844824	+	102178245	HOXC13	25824181	25832010	-	10014	upstream
NC_030812.1	TCONS_00158164	102178515	LOC102178515	Novel_lncRNA	25842025	25844824	+	102177693	HOXC11	25794591	25797910	-	44114	upstream
NC_030812.1	TCONS_00158164	102178515	LOC102178515	Novel_lncRNA	25842025	25844824	+	102178515	LOC102178515	25833661	25862044	+	-2800	sense
NC_030812.1	TCONS_00158164	102178515	LOC102178515	Novel_lncRNA	25842025	25844824	+	102177412	HOXC9	25767491	25770745	-	71279	upstream
NC_030812.1	TCONS_00158164	102178515	LOC102178515	Novel_lncRNA	25842025	25844824	+	102191112	HOXC6	25740506	25754220	-	87804	upstream
NC_030809.1	XR_001296365.2	106502728	LOC106502728	Annotated_lncRNA	89670549	89675036	+	100860757	MMADHC	89704272	89721540	-	29236	downstream
NC_030809.1	XR_001296365.2	106502728	LOC106502728	Annotated_lncRNA	89670549	89675036	+	102186809	LYPD6	89514617	89650434	+	20114	downstream
NC_030812.1	TCONS_00158162	102178515	LOC102178515	Novel_lncRNA	25823957	25840438	+	102190584	HOXC5	25735744	25738341	-	85615	upstream
NC_030812.1	TCONS_00158162	102178515	LOC102178515	Novel_lncRNA	25823957	25840438	+	102191768	HOXC10	25780564	25785684	-	38272	upstream
NC_030812.1	TCONS_00158162	102178515	LOC102178515	Novel_lncRNA	25823957	25840438	+	102177961	HOXC12	25814226	25816091	-	7865	upstream
NC_030812.1	TCONS_00158162	102178515	LOC102178515	Novel_lncRNA	25823957	25840438	+	102190103	HOXC4	25716009	25733355	-	90601	upstream
NC_030812.1	TCONS_00158162	102178515	LOC102178515	Novel_lncRNA	25823957	25840438	+	102177136	HOXC8	25758144	25761790	-	62166	upstream
NC_030812.1	TCONS_00158162	102178515	LOC102178515	Novel_lncRNA	25823957	25840438	+	102178245	HOXC13	25824181	25832010	-	-7829	antisense
NC_030812.1	TCONS_00158162	102178515	LOC102178515	Novel_lncRNA	25823957	25840438	+	102177693	HOXC11	25794591	25797910	-	26046	upstream
NC_030812.1	TCONS_00158162	102178515	LOC102178515	Novel_lncRNA	25823957	25840438	+	102178515	LOC102178515	25833661	25862044	+	-6777	sense
NC_030812.1	TCONS_00158162	102178515	LOC102178515	Novel_lncRNA	25823957	25840438	+	102177412	HOXC9	25767491	25770745	-	53211	upstream
NC_030812.1	TCONS_00158162	102178515	LOC102178515	Novel_lncRNA	25823957	25840438	+	102191112	HOXC6	25740506	25754220	-	69736	upstream
NC_030808.1	TCONS_00015062	102183915	C1H3orf33	Novel_lncRNA	111419564	111482677	+	102178400	GMPS	111285623	111357129	-	62434	upstream
NC_030808.1	TCONS_00015062	102183915	C1H3orf33	Novel_lncRNA	111419564	111482677	+	102183640	SLC33A1	111384458	111406717	+	12846	downstream
NC_030808.1	TCONS_00015062	102183915	C1H3orf33	Novel_lncRNA	111419564	111482677	+	102183915	C1H3orf33	111465087	111489412	+	-17590	sense
NC_030808.1	TCONS_00041534	102175334	TMEM108	Novel_lncRNA	135762955	135807764	-	102175334	TMEM108	135581231	136003235	-	-44810	sense
NC_030834.1	TCONS_00717605	XLOC_624734	XLOC_624734	Novel_lncRNA	38510258	38524698	+	100861104	LOC100861104	38402946	38419797	+	90460	downstream
NC_030834.1	TCONS_00717605	XLOC_624734	XLOC_624734	Novel_lncRNA	38510258	38524698	+	100861170	LOC100861170	38532444	38534361	+	7746	upstream
NC_030834.1	TCONS_00717605	XLOC_624734	XLOC_624734	Novel_lncRNA	38510258	38524698	+	108634084	LOC108634084	38499263	38502420	+	7837	downstream
NC_030834.1	TCONS_00717605	XLOC_624734	XLOC_624734	Novel_lncRNA	38510258	38524698	+	102171684	LOC102171684	38458116	38488324	+	21933	downstream
NC_030809.1	TCONS_00045223	102191092	CDA	Novel_lncRNA	3940433	3949975	+	102190832	PINK1	3963350	3980616	+	13375	upstream
NC_030809.1	TCONS_00045223	102191092	CDA	Novel_lncRNA	3940433	3949975	+	102190277	KIF17	3997028	4046105	-	47053	downstream
NC_030809.1	TCONS_00045223	102191092	CDA	Novel_lncRNA	3940433	3949975	+	102190004	SH2D5	4048111	4060700	-	98136	downstream
NC_030809.1	TCONS_00045223	102191092	CDA	Novel_lncRNA	3940433	3949975	+	108637133	FAM43B	3887985	3890559	+	49873	downstream
NC_030809.1	TCONS_00045223	102191092	CDA	Novel_lncRNA	3940433	3949975	+	102191092	CDA	3922700	3945962	+	-5530	sense
NC_030809.1	TCONS_00045223	102191092	CDA	Novel_lncRNA	3940433	3949975	+	102190564	DDOST	3980919	3993822	-	30944	downstream
NC_030809.1	TCONS_00045223	102191092	CDA	Novel_lncRNA	3940433	3949975	+	102191284	MUL1	3844678	3852478	-	87954	upstream
NC_030834.1	TCONS_00717602	XLOC_624734	XLOC_624734	Novel_lncRNA	38510222	38524698	+	100861104	LOC100861104	38402946	38419797	+	90424	downstream
NC_030834.1	TCONS_00717602	XLOC_624734	XLOC_624734	Novel_lncRNA	38510222	38524698	+	100861170	LOC100861170	38532444	38534361	+	7746	upstream
NC_030834.1	TCONS_00717602	XLOC_624734	XLOC_624734	Novel_lncRNA	38510222	38524698	+	108634084	LOC108634084	38499263	38502420	+	7801	downstream
NC_030834.1	TCONS_00717602	XLOC_624734	XLOC_624734	Novel_lncRNA	38510222	38524698	+	102171684	LOC102171684	38458116	38488324	+	21897	downstream
NC_030815.1	TCONS_00264848	102182306	RFX3	Novel_lncRNA	40947060	40952222	+	102182306	RFX3	40811284	41152892	+	-5163	sense
NC_030819.1	TCONS_00389031	102170612	ABCC4	Novel_lncRNA	16549484	16570263	+	102170612	ABCC4	16397252	16585700	+	-20780	sense
NC_030815.1	TCONS_00264840	102182306	RFX3	Novel_lncRNA	40810906	40813468	+	102182306	RFX3	40811284	41152892	+	-2184	sense
NC_030829.1	TCONS_00627771	102174982	RBMS3	Novel_lncRNA	4282141	4341665	+	102174982	RBMS3	3764015	4583126	+	-59525	sense
NC_030823.1	XR_001296603.2	106502934	LOC106502934	Annotated_lncRNA	504399	508747	-	102187789	BTG2	474125	478266	+	26132	downstream
NC_030823.1	XR_001296603.2	106502934	LOC106502934	Annotated_lncRNA	504399	508747	-	102183621	FMOD	509292	519484	-	545	downstream
NC_030810.1	TCONS_00091698	102170378	LOC102170378	Novel_lncRNA	50615177	50678310	+	102170378	LOC102170378	50339193	50678310	+	-63134	sense
NC_030810.1	TCONS_00091698	102170378	LOC102170378	Novel_lncRNA	50615177	50678310	+	102177394	ERICH3	50708312	50834469	-	30002	downstream
NC_030821.1	TCONS_00438899	102172081	RMDN1	Novel_lncRNA	5987918	5993124	+	102171172	CPNE3	6027722	6076067	+	34598	upstream
NC_030821.1	TCONS_00438899	102172081	RMDN1	Novel_lncRNA	5987918	5993124	+	102172081	RMDN1	5982538	6015807	-	-5207	antisense
NC_030821.1	TCONS_00438899	102172081	RMDN1	Novel_lncRNA	5987918	5993124	+	102171442	WWP1	5830909	5981784	+	10532	downstream
NC_030820.1	XR_001919085.1	108637429	LOC108637429	Annotated_lncRNA	77604565	77623509	+	102172369	SPATA2	77517985	77529196	-	75368	upstream
NC_030820.1	XR_001919085.1	108637429	LOC108637429	Annotated_lncRNA	77604565	77623509	+	102191352	UBE2V1	77645886	77675268	-	22377	downstream
NC_030820.1	XR_001919085.1	108637429	LOC108637429	Annotated_lncRNA	77604565	77623509	+	102172917	SNAI1	77566698	77572757	+	31807	downstream
NC_030820.1	XR_001919085.1	108637429	LOC108637429	Annotated_lncRNA	77604565	77623509	+	102190707	SLC9A8	77434657	77509156	+	95408	downstream
NC_030820.1	XR_001919085.1	108637429	LOC108637429	Annotated_lncRNA	77604565	77623509	+	102172643	RNF114	77539693	77552687	+	51877	downstream
NC_030820.1	XR_001919085.1	108637429	LOC108637429	Annotated_lncRNA	77604565	77623509	+	102173207	LOC102173207	77685548	77711085	-	62039	downstream
NC_030811.1	TCONS_00137005	102179729	FAM133B	Novel_lncRNA	110682198	110687854	+	102179729	FAM133B	110682197	110710677	+	-5657	sense
NC_030811.1	TCONS_00137005	102179729	FAM133B	Novel_lncRNA	110682198	110687854	+	102180182	CDK6	110413188	110678573	+	3624	downstream
NC_030811.1	TCONS_00137005	102179729	FAM133B	Novel_lncRNA	110682198	110687854	+	102179443	RBM48	110730500	110736796	-	42646	downstream
NC_030811.1	TCONS_00137005	102179729	FAM133B	Novel_lncRNA	110682198	110687854	+	102179159	LOC102179159	110712227	110730141	+	24373	upstream
NC_030811.1	TCONS_00137005	102179729	FAM133B	Novel_lncRNA	110682198	110687854	+	102184310	PEX1	110737026	110811690	+	49172	upstream
NC_030811.1	TCONS_00137004	102180182	CDK6	Novel_lncRNA	110576593	110645081	+	102179729	FAM133B	110682197	110710677	+	37116	upstream
NC_030811.1	TCONS_00137004	102180182	CDK6	Novel_lncRNA	110576593	110645081	+	102180182	CDK6	110413188	110678573	+	-68489	sense
NC_030811.1	TCONS_00137004	102180182	CDK6	Novel_lncRNA	110576593	110645081	+	102179443	RBM48	110730500	110736796	-	85419	downstream
NC_030811.1	TCONS_00137004	102180182	CDK6	Novel_lncRNA	110576593	110645081	+	102179159	LOC102179159	110712227	110730141	+	67146	upstream
NC_030811.1	TCONS_00137004	102180182	CDK6	Novel_lncRNA	110576593	110645081	+	102184310	PEX1	110737026	110811690	+	91945	upstream
NC_030814.1	TCONS_00235181	XLOC_206820	XLOC_206820	Novel_lncRNA	80539372	80546226	+	102189204	CSNK1G3	80418217	80539006	+	365	downstream
NC_030834.1	XR_001917357.1	106503671	LOC106503671	Annotated_lncRNA	19919567	19920189	+	102174186	DUSP4	19926831	19943941	+	6642	upstream
NC_030834.1	XR_001917357.1	106503671	LOC106503671	Annotated_lncRNA	19919567	19920189	+	102176936	TNKS	19958921	20112234	-	38732	downstream
NC_030812.1	TCONS_00169257	102171136	ITFG2	Novel_lncRNA	105859263	105873048	+	102171413	FKBP4	105866331	105874583	-	-6717	antisense
NC_030812.1	TCONS_00169257	102171136	ITFG2	Novel_lncRNA	105859263	105873048	+	102171136	ITFG2	105850199	105860796	-	-820	antisense
NC_030812.1	TCONS_00169257	102171136	ITFG2	Novel_lncRNA	105859263	105873048	+	102170036	TEAD4	105695946	105759340	-	99923	upstream
NC_030812.1	TCONS_00169257	102171136	ITFG2	Novel_lncRNA	105859263	105873048	+	102170303	TULP3	105767749	105798010	-	61252	upstream
NC_030812.1	TCONS_00169257	102171136	ITFG2	Novel_lncRNA	105859263	105873048	+	102171694	WASH1	105923368	105939457	-	50320	downstream
NC_030812.1	TCONS_00169257	102171136	ITFG2	Novel_lncRNA	105859263	105873048	+	102170590	FOXM1	105810634	105820957	+	38305	downstream
NC_030812.1	TCONS_00169257	102171136	ITFG2	Novel_lncRNA	105859263	105873048	+	102171957	IQSEC3	105971263	106060828	+	98215	upstream
NC_030812.1	TCONS_00169257	102171136	ITFG2	Novel_lncRNA	105859263	105873048	+	102182575	RHNO1	105798981	105808595	-	50667	upstream
NC_030812.1	TCONS_00169257	102171136	ITFG2	Novel_lncRNA	105859263	105873048	+	102170860	NRIP2	105841674	105849796	+	9466	downstream
NC_030812.1	TCONS_00169257	102171136	ITFG2	Novel_lncRNA	105859263	105873048	+	102183303	DDX11	105890382	105923379	+	17334	upstream
NC_030812.1	TCONS_00169257	102171136	ITFG2	Novel_lncRNA	105859263	105873048	+	102183046	LOC102183046	105822450	105825844	+	33418	downstream
NC_030812.1	TCONS_00177103	102177869	HDAC7	Novel_lncRNA	32027320	32038058	-	102178145	RAPGEF3	32090828	32120449	+	52770	upstream
NC_030812.1	TCONS_00177103	102177869	HDAC7	Novel_lncRNA	32027320	32038058	-	102177869	HDAC7	32036367	32073536	+	-1691	antisense
NC_030812.1	TCONS_00177103	102177869	HDAC7	Novel_lncRNA	32027320	32038058	-	102177594	VDR	31909161	32015754	+	11565	downstream
NC_030812.1	TCONS_00177103	102177869	HDAC7	Novel_lncRNA	32027320	32038058	-	102187028	SLC48A1	32074454	32082342	-	36396	downstream
NC_030812.1	TCONS_00177103	102177869	HDAC7	Novel_lncRNA	32027320	32038058	-	102187298	ENDOU	32132093	32149515	+	94035	upstream
NC_030832.1	TCONS_00694382	XLOC_604410	XLOC_604410	Novel_lncRNA	36004923	36007697	-	102185705	CUX1	35608592	35969965	-	34957	upstream
NC_030832.1	TCONS_00694382	XLOC_604410	XLOC_604410	Novel_lncRNA	36004923	36007697	-	102177024	MYL10	36090366	36101773	+	82669	upstream
NW_017189516.1	XR_311282.2	102187389	LOC102187389	Annotated_lncRNA	63945563	63955007	-	102189201	LOC102189201	63902655	63906631	-	38931	upstream
NW_017189516.1	XR_311282.2	102187389	LOC102187389	Annotated_lncRNA	63945563	63955007	-	102186944	LOC102186944	63890038	63896943	-	48621	upstream
NW_017189516.1	XR_311282.2	102187389	LOC102187389	Annotated_lncRNA	63945563	63955007	-	102189472	LOC102189472	63932121	63939982	-	5580	upstream
NW_017189516.1	XR_311282.2	102187389	LOC102187389	Annotated_lncRNA	63945563	63955007	-	102187755	LOC102187755	64011415	64016433	-	56408	downstream
NC_030826.1	TCONS_00575142	102179809	ITGAE	Novel_lncRNA	24253537	24287240	-	102188251	CAMKK1	24299516	24329180	-	12276	downstream
NC_030826.1	TCONS_00575142	102179809	ITGAE	Novel_lncRNA	24253537	24287240	-	102187981	EMC6	24171945	24173008	+	80528	downstream
NC_030826.1	TCONS_00575142	102179809	ITGAE	Novel_lncRNA	24253537	24287240	-	102180347	P2RX1	24333540	24352309	-	46300	downstream
NC_030826.1	TCONS_00575142	102179809	ITGAE	Novel_lncRNA	24253537	24287240	-	102179517	P2RX5	24175225	24191058	-	62478	upstream
NC_030826.1	TCONS_00575142	102179809	ITGAE	Novel_lncRNA	24253537	24287240	-	102179809	ITGAE	24198190	24258647	-	-5111	sense
NC_030826.1	TCONS_00575142	102179809	ITGAE	Novel_lncRNA	24253537	24287240	-	102180626	ATP2A3	24357900	24392210	-	70660	downstream
NC_030826.1	TCONS_00575142	102179809	ITGAE	Novel_lncRNA	24253537	24287240	-	102180078	NCBP3	24268864	24294295	-	-18376	sense
NC_030826.1	TCONS_00575142	102179809	ITGAE	Novel_lncRNA	24253537	24287240	-	102176162	GSG2	24204549	24207767	+	45769	downstream
NC_030826.1	TCONS_00575142	102179809	ITGAE	Novel_lncRNA	24253537	24287240	-	102187259	TAX1BP3	24166706	24172070	-	81593	upstream
NC_030826.1	TCONS_00575142	102179809	ITGAE	Novel_lncRNA	24253537	24287240	-	102187709	CTNS	24147313	24166212	+	87324	downstream
NC_030818.1	TCONS_00385115	102186491	NR6A1	Novel_lncRNA	95257880	95291588	-	102186491	NR6A1	95071319	95291554	-	-33522	sense
NC_030818.1	TCONS_00385115	102186491	NR6A1	Novel_lncRNA	95257880	95291588	-	102183077	OLFML2A	95296800	95324121	+	5212	upstream
NC_030818.1	TCONS_00385115	102186491	NR6A1	Novel_lncRNA	95257880	95291588	-	102186774	ARPC5L	95376380	95383708	+	84792	upstream
NC_030818.1	TCONS_00385115	102186491	NR6A1	Novel_lncRNA	95257880	95291588	-	102183339	RPL35	95366891	95371219	-	75303	downstream
NC_030818.1	TCONS_00385115	102186491	NR6A1	Novel_lncRNA	95257880	95291588	-	102183885	GOLGA1	95384576	95432331	-	92988	downstream
NC_030818.1	TCONS_00385115	102186491	NR6A1	Novel_lncRNA	95257880	95291588	-	102183610	WDR38	95362489	95366811	+	70901	upstream
NC_030817.1	XR_001918631.1	108636916	LOC108636916	Annotated_lncRNA	408885	418753	+	102185925	CTDSPL2	326343	408652	-	263	upstream
NC_030817.1	XR_001918631.1	108636916	LOC108636916	Annotated_lncRNA	408885	418753	+	102185280	CASC4	416855	514478	-	-1898	antisense
NC_030817.1	XR_001918631.1	108636916	LOC108636916	Annotated_lncRNA	408885	418753	+	102186215	EIF3J	296263	315490	-	93394	upstream
NC_030808.1	TCONS_00019163	102184202	PKNOX1	Novel_lncRNA	142744432	142770358	+	102185316	U2AF1	142847020	142860162	-	76662	downstream
NC_030808.1	TCONS_00019163	102184202	PKNOX1	Novel_lncRNA	142744432	142770358	+	102183643	NDUFV3	142705606	142717197	+	27234	downstream
NC_030808.1	TCONS_00019163	102184202	PKNOX1	Novel_lncRNA	142744432	142770358	+	102191380	WDR4	142670673	142689333	-	55133	upstream
NC_030808.1	TCONS_00019163	102184202	PKNOX1	Novel_lncRNA	142744432	142770358	+	102184202	PKNOX1	142744431	142789033	+	-25927	sense
NC_030808.1	TCONS_00019163	102184202	PKNOX1	Novel_lncRNA	142744432	142770358	+	102184667	CBS	142805986	142828548	-	35628	downstream
NC_030808.1	TCONS_00019162	102184202	PKNOX1	Novel_lncRNA	142744432	142765877	+	102185316	U2AF1	142847020	142860162	-	81143	downstream
NC_030808.1	TCONS_00019162	102184202	PKNOX1	Novel_lncRNA	142744432	142765877	+	102183643	NDUFV3	142705606	142717197	+	27234	downstream
NC_030808.1	TCONS_00019162	102184202	PKNOX1	Novel_lncRNA	142744432	142765877	+	102191380	WDR4	142670673	142689333	-	55133	upstream
NC_030808.1	TCONS_00019162	102184202	PKNOX1	Novel_lncRNA	142744432	142765877	+	102184202	PKNOX1	142744431	142789033	+	-21446	sense
NC_030808.1	TCONS_00019162	102184202	PKNOX1	Novel_lncRNA	142744432	142765877	+	102184667	CBS	142805986	142828548	-	40109	downstream
NC_030822.1	TCONS_00485568	102184922	LOC102184922	Novel_lncRNA	36177104	36267333	-	102174136	LOC102174136	36356957	36367313	+	89624	upstream
NC_030822.1	TCONS_00485568	102184922	LOC102184922	Novel_lncRNA	36177104	36267333	-	102184922	LOC102184922	36203718	36266654	-	-62936	sense
NC_030822.1	TCONS_00485568	102184922	LOC102184922	Novel_lncRNA	36177104	36267333	-	108633278	LOC108633278	36120306	36176635	-	468	upstream
NC_030822.1	TCONS_00485568	102184922	LOC102184922	Novel_lncRNA	36177104	36267333	-	102174676	LOC102174676	36339335	36340268	+	72002	upstream
NC_030822.1	TCONS_00485568	102184922	LOC102184922	Novel_lncRNA	36177104	36267333	-	106502890	LOC106502890	36305338	36314204	-	38005	downstream
NC_030822.1	TCONS_00485568	102184922	LOC102184922	Novel_lncRNA	36177104	36267333	-	102174952	LOC102174952	36331543	36332485	+	64210	upstream
NC_030822.1	TCONS_00485568	102184922	LOC102184922	Novel_lncRNA	36177104	36267333	-	102174408	LOC102174408	36348996	36349951	+	81663	upstream
NC_030810.1	TCONS_00110814	102179380	LOC102179380	Novel_lncRNA	51635190	51862713	-	102179380	LOC102179380	51815249	51855201	+	-39952	antisense
NC_030810.1	TCONS_00110814	102179380	LOC102179380	Novel_lncRNA	51635190	51862713	-	106501957	SLC44A5	51335970	51552199	-	82990	upstream
NC_030817.1	TCONS_00336520	XLOC_296103	XLOC_296103	Novel_lncRNA	96543708	96547786	+	102190230	CDO1	96551560	96562831	+	3774	upstream
NC_030817.1	TCONS_00336520	XLOC_296103	XLOC_296103	Novel_lncRNA	96543708	96547786	+	102190519	ATG12	96522784	96543126	+	581	downstream
NC_030817.1	TCONS_00336520	XLOC_296103	XLOC_296103	Novel_lncRNA	96543708	96547786	+	102185276	AP3S1	96450659	96522836	-	20871	upstream
NC_030821.1	TCONS_00464057	XLOC_408737	XLOC_408737	Novel_lncRNA	73981151	73981793	-	102180329	ST3GAL1	74018133	74109154	-	36340	downstream
NC_030821.1	TCONS_00464057	XLOC_408737	XLOC_408737	Novel_lncRNA	73981151	73981793	-	102168471	NDRG1	73843391	73898405	-	82745	upstream
NC_030824.1	TCONS_00527773	102188523	RITA1	Novel_lncRNA	9955866	9959356	-	102189785	TPCN1	9863963	9927996	-	27869	upstream
NC_030824.1	TCONS_00527773	102188523	RITA1	Novel_lncRNA	9955866	9959356	-	102189334	IQCD	9928296	9951097	+	4768	downstream
NC_030824.1	TCONS_00527773	102188523	RITA1	Novel_lncRNA	9955866	9959356	-	102186329	CFAP73	9977291	9987871	-	17935	downstream
NC_030824.1	TCONS_00527773	102188523	RITA1	Novel_lncRNA	9955866	9959356	-	102188523	RITA1	9953690	9959356	-	-3491	sense
NC_030824.1	TCONS_00527773	102188523	RITA1	Novel_lncRNA	9955866	9959356	-	102186618	DDX54	9959463	9977166	+	107	upstream
NC_030824.1	TCONS_00527773	102188523	RITA1	Novel_lncRNA	9955866	9959356	-	102190446	SLC8B1	9834518	9863742	+	92123	downstream
NC_030824.1	TCONS_00527773	102188523	RITA1	Novel_lncRNA	9955866	9959356	-	102186039	DTX1	10031104	10070156	-	71748	downstream
NC_030824.1	TCONS_00527773	102188523	RITA1	Novel_lncRNA	9955866	9959356	-	102187887	RASAL1	9997775	10030126	+	38419	upstream
NC_030822.1	TCONS_00485564	102184922	LOC102184922	Novel_lncRNA	36137852	36217997	-	106502890	LOC106502890	36305338	36314204	-	87341	downstream
NC_030822.1	TCONS_00485564	102184922	LOC102184922	Novel_lncRNA	36137852	36217997	-	102184922	LOC102184922	36203718	36266654	-	-14279	sense
NC_030822.1	TCONS_00485564	102184922	LOC102184922	Novel_lncRNA	36137852	36217997	-	108633278	LOC108633278	36120306	36176635	-	-38784	sense
NC_030810.1	XR_001917881.1	102185883	LOC102185883	Annotated_lncRNA	110435050	110453924	-	102184678	DCAF8	110464549	110504816	-	10625	downstream
NC_030810.1	XR_001917881.1	102185883	LOC102185883	Annotated_lncRNA	110435050	110453924	-	102185324	PEA15	110454014	110464197	+	90	upstream
NC_030810.1	XR_001917881.1	102185883	LOC102185883	Annotated_lncRNA	110435050	110453924	-	102186069	LOC102186069	110404821	110438168	+	-3119	antisense
NC_030810.1	XR_001917881.1	102185883	LOC102185883	Annotated_lncRNA	110435050	110453924	-	102186539	LOC102186539	110374340	110398981	+	36068	downstream
NC_030810.1	XR_001917881.1	102185883	LOC102185883	Annotated_lncRNA	110435050	110453924	-	102185618	CASQ1	110441721	110451065	+	-9344	antisense
NC_030810.1	XR_001917881.1	102185883	LOC102185883	Annotated_lncRNA	110435050	110453924	-	102170924	KCNJ9	110330465	110340021	+	95028	downstream
NC_030810.1	XR_001917881.1	102185883	LOC102185883	Annotated_lncRNA	110435050	110453924	-	102184210	PEX19	110518372	110523847	-	64448	downstream
NC_030810.1	XR_001917881.1	102185883	LOC102185883	Annotated_lncRNA	110435050	110453924	-	102183744	COPA	110529330	110580106	-	75406	downstream
NC_030810.1	XR_001917881.1	102185883	LOC102185883	Annotated_lncRNA	110435050	110453924	-	102170649	IGSF8	110340635	110348231	-	86818	upstream
NC_030824.1	TCONS_00527774	102188523	RITA1	Novel_lncRNA	9955866	9959356	-	102189785	TPCN1	9863963	9927996	-	27869	upstream
NC_030824.1	TCONS_00527774	102188523	RITA1	Novel_lncRNA	9955866	9959356	-	102189334	IQCD	9928296	9951097	+	4768	downstream
NC_030824.1	TCONS_00527774	102188523	RITA1	Novel_lncRNA	9955866	9959356	-	102186329	CFAP73	9977291	9987871	-	17935	downstream
NC_030824.1	TCONS_00527774	102188523	RITA1	Novel_lncRNA	9955866	9959356	-	102188523	RITA1	9953690	9959356	-	-3491	sense
NC_030824.1	TCONS_00527774	102188523	RITA1	Novel_lncRNA	9955866	9959356	-	102186618	DDX54	9959463	9977166	+	107	upstream
NC_030824.1	TCONS_00527774	102188523	RITA1	Novel_lncRNA	9955866	9959356	-	102190446	SLC8B1	9834518	9863742	+	92123	downstream
NC_030824.1	TCONS_00527774	102188523	RITA1	Novel_lncRNA	9955866	9959356	-	102186039	DTX1	10031104	10070156	-	71748	downstream
NC_030824.1	TCONS_00527774	102188523	RITA1	Novel_lncRNA	9955866	9959356	-	102187887	RASAL1	9997775	10030126	+	38419	upstream
NC_030810.1	TCONS_00106954	102170658	ELAVL4	Novel_lncRNA	24675677	24706725	-	102170658	ELAVL4	24684814	24774603	+	-21911	antisense
NC_030822.1	TCONS_00484166	XLOC_426647	XLOC_426647	Novel_lncRNA	27279559	27279912	-	102174861	UVRAG	27379065	27699522	-	99153	downstream
NC_030822.1	TCONS_00484166	XLOC_426647	XLOC_426647	Novel_lncRNA	27279559	27279912	-	102175498	WNT11	27295183	27316720	+	15271	upstream
NC_030821.1	XR_001919156.1	102186225	LOC102186225	Annotated_lncRNA	69395631	69620204	+	102171262	MYC	69337449	69342784	+	52852	downstream
NC_030810.1	TCONS_00115944	XLOC_102072	XLOC_102072	Novel_lncRNA	86726296	86761414	-	102190922	AMPD2	86704703	86716580	+	9715	downstream
NC_030810.1	TCONS_00115944	XLOC_102072	XLOC_102072	Novel_lncRNA	86726296	86761414	-	106503993	LOC106503993	86845360	86858285	+	83946	upstream
NC_030810.1	TCONS_00115944	XLOC_102072	XLOC_102072	Novel_lncRNA	86726296	86761414	-	102189813	LOC102189813	86827695	86839605	+	66281	upstream
NC_030810.1	TCONS_00115944	XLOC_102072	XLOC_102072	Novel_lncRNA	86726296	86761414	-	102185621	LOC102185621	86770648	86839605	+	9234	upstream
NC_030810.1	TCONS_00115944	XLOC_102072	XLOC_102072	Novel_lncRNA	86726296	86761414	-	102191196	GNAT2	86680030	86704763	-	21532	upstream
NC_030810.1	TCONS_00115944	XLOC_102072	XLOC_102072	Novel_lncRNA	86726296	86761414	-	108635583	GNAI3	86636234	86682787	+	43508	downstream
NC_030810.1	TCONS_00115944	XLOC_102072	XLOC_102072	Novel_lncRNA	86726296	86761414	-	102191478	GPR61	86629859	86633575	+	92720	downstream
NC_030810.1	TCONS_00115944	XLOC_102072	XLOC_102072	Novel_lncRNA	86726296	86761414	-	100861222	LOC100861222	86816771	86819522	+	55357	upstream
NC_030812.1	TCONS_00186139	XLOC_162652	XLOC_162652	Novel_lncRNA	95710399	95743953	-	102174546	GPRC5A	95590388	95610787	-	99611	upstream
NC_030812.1	TCONS_00186139	XLOC_162652	XLOC_162652	Novel_lncRNA	95710399	95743953	-	102174817	DDX47	95656134	95669655	-	40743	upstream
NC_030812.1	TCONS_00186139	XLOC_162652	XLOC_162652	Novel_lncRNA	95710399	95743953	-	102175277	CDKN1B	95744888	95750095	-	935	downstream
NC_030812.1	TCONS_00186139	XLOC_162652	XLOC_162652	Novel_lncRNA	95710399	95743953	-	102175750	GPR19	95767950	95802634	+	23997	upstream
NC_030812.1	TCONS_00186139	XLOC_162652	XLOC_162652	Novel_lncRNA	95710399	95743953	-	102168242	APOLD1	95685983	95692006	-	18392	upstream
NC_030812.1	TCONS_00186139	XLOC_162652	XLOC_162652	Novel_lncRNA	95710399	95743953	-	102176402	CREBL2	95812924	95842498	-	68971	downstream
NC_030834.1	TCONS_00712260	XLOC_619872	XLOC_619872	Novel_lncRNA	8608732	8662007	+	102176852	KAT6A	8662277	8768939	+	270	upstream
NC_030834.1	TCONS_00712260	XLOC_619872	XLOC_619872	Novel_lncRNA	8608732	8662007	+	102187102	AP3M2	8571033	8590180	-	18551	upstream
NC_030834.1	TCONS_00712260	XLOC_619872	XLOC_619872	Novel_lncRNA	8608732	8662007	+	102187371	PLAT	8543858	8567749	+	40982	downstream
NC_030810.1	TCONS_00099589	102178681	MLLT11	Novel_lncRNA	100429741	100437318	+	102177767	GABPB2	100443908	100466848	+	6590	upstream
NC_030810.1	TCONS_00099589	102178681	MLLT11	Novel_lncRNA	100429741	100437318	+	102176482	SCNM1	100512020	100514722	+	74702	upstream
NC_030810.1	TCONS_00099589	102178681	MLLT11	Novel_lncRNA	100429741	100437318	+	102179436	PRUNE1	100398148	100417821	+	11919	downstream
NC_030810.1	TCONS_00099589	102178681	MLLT11	Novel_lncRNA	100429741	100437318	+	102176928	LYSMD1	100503931	100511948	-	66613	downstream
NC_030810.1	TCONS_00099589	102178681	MLLT11	Novel_lncRNA	100429741	100437318	+	102179438	C3H1orf56	100426762	100429638	+	102	downstream
NC_030810.1	TCONS_00099589	102178681	MLLT11	Novel_lncRNA	100429741	100437318	+	102178681	MLLT11	100436749	100443152	+	-569	sense
NC_030810.1	TCONS_00099589	102178681	MLLT11	Novel_lncRNA	100429741	100437318	+	102175730	VPS72	100520430	100532172	-	83112	downstream
NC_030810.1	TCONS_00099589	102178681	MLLT11	Novel_lncRNA	100429741	100437318	+	102180552	ANXA9	100378165	100388277	+	41463	downstream
NC_030810.1	TCONS_00099589	102178681	MLLT11	Novel_lncRNA	100429741	100437318	+	102179156	SEMA6C	100477211	100490816	-	39893	downstream
NC_030810.1	TCONS_00099589	102178681	MLLT11	Novel_lncRNA	100429741	100437318	+	102179154	BNIPL	100417916	100426651	+	3089	downstream
NC_030810.1	TCONS_00099589	102178681	MLLT11	Novel_lncRNA	100429741	100437318	+	102182556	CERS2	100362737	100377667	-	52073	upstream
NC_030810.1	TCONS_00099589	102178681	MLLT11	Novel_lncRNA	100429741	100437318	+	102178873	TNFAIP8L2	100501078	100503933	+	63760	upstream
NC_030810.1	TCONS_00099589	102178681	MLLT11	Novel_lncRNA	100429741	100437318	+	102178227	CDC42SE1	100429664	100437323	-	-7578	antisense
NC_030810.1	TCONS_00099589	102178681	MLLT11	Novel_lncRNA	100429741	100437318	+	102180982	SETDB1	100333302	100362929	+	66811	downstream
NC_030810.1	TCONS_00099589	102178681	MLLT11	Novel_lncRNA	100429741	100437318	+	102179901	FAM63A	100388754	100398253	-	31487	upstream
NC_030810.1	TCONS_00099589	102178681	MLLT11	Novel_lncRNA	100429741	100437318	+	102176002	TMOD4	100515242	100520422	-	77924	downstream
NC_030825.1	TCONS_00549832	XLOC_482746	XLOC_482746	Novel_lncRNA	3163196	3171376	-	106501714	LOC106501714	3181424	3181825	+	10048	upstream
NC_030825.1	TCONS_00549832	XLOC_482746	XLOC_482746	Novel_lncRNA	3163196	3171376	-	102171180	LOC102171180	3077837	3089950	-	73245	upstream
NC_030825.1	TCONS_00549832	XLOC_482746	XLOC_482746	Novel_lncRNA	3163196	3171376	-	102175323	GLG1	3173585	3295240	-	2209	downstream
NC_030825.1	TCONS_00549832	XLOC_482746	XLOC_482746	Novel_lncRNA	3163196	3171376	-	108637950	LOC108637950	3062173	3067949	-	95246	upstream
NC_030825.1	TCONS_00549832	XLOC_482746	XLOC_482746	Novel_lncRNA	3163196	3171376	-	102172995	LOC102172995	3110973	3113611	+	49584	downstream
NC_030825.1	TCONS_00549832	XLOC_482746	XLOC_482746	Novel_lncRNA	3163196	3171376	-	106503078	LOC106503078	3121788	3163053	-	150	upstream
NC_030832.1	TCONS_00694560	102190094	NYAP1	Novel_lncRNA	36891241	36981890	-	102190927	LOC102190927	37010239	37026386	-	28349	downstream
NC_030832.1	TCONS_00694560	102190094	NYAP1	Novel_lncRNA	36891241	36981890	-	102181646	AGFG2	36864028	36884787	-	6475	upstream
NC_030832.1	TCONS_00694560	102190094	NYAP1	Novel_lncRNA	36891241	36981890	-	102189271	MOSPD3	36822623	36825388	-	65852	upstream
NC_030832.1	TCONS_00694560	102190094	NYAP1	Novel_lncRNA	36891241	36981890	-	108633900	PPP1R35	36979744	36981538	+	-1794	antisense
NC_030832.1	TCONS_00694560	102190094	NYAP1	Novel_lncRNA	36891241	36981890	-	102188733	ACTL6B	36795534	36805520	+	85720	downstream
NC_030832.1	TCONS_00694560	102190094	NYAP1	Novel_lncRNA	36891241	36981890	-	102189542	FBXO24	36837054	36843952	-	47288	upstream
NC_030832.1	TCONS_00694560	102190094	NYAP1	Novel_lncRNA	36891241	36981890	-	102181355	PCOLCE	36826634	36832054	-	59186	upstream
NC_030832.1	TCONS_00694560	102190094	NYAP1	Novel_lncRNA	36891241	36981890	-	102183477	STAG3	37074393	37101846	-	92503	downstream
NC_030832.1	TCONS_00694560	102190094	NYAP1	Novel_lncRNA	36891241	36981890	-	102190374	TSC22D4	36949261	36960221	+	-10960	antisense
NC_030832.1	TCONS_00694560	102190094	NYAP1	Novel_lncRNA	36891241	36981890	-	102189002	TFR2	36805616	36818508	+	72732	downstream
NC_030832.1	TCONS_00694560	102190094	NYAP1	Novel_lncRNA	36891241	36981890	-	102183031	ZCWPW1	36987506	37011093	+	5616	upstream
NC_030832.1	TCONS_00694560	102190094	NYAP1	Novel_lncRNA	36891241	36981890	-	102190094	NYAP1	36938643	36946892	-	-8249	sense
NC_030832.1	TCONS_00694560	102190094	NYAP1	Novel_lncRNA	36891241	36981890	-	102191201	PVRIG	37061863	37063610	-	79973	downstream
NC_030832.1	TCONS_00694560	102190094	NYAP1	Novel_lncRNA	36891241	36981890	-	102182467	C25H7orf61	36960303	36964401	+	-4069	antisense
NC_030832.1	TCONS_00694560	102190094	NYAP1	Novel_lncRNA	36891241	36981890	-	100861046	MEPCE	36982124	36986813	-	234	downstream
NC_030832.1	TCONS_00694560	102190094	NYAP1	Novel_lncRNA	36891241	36981890	-	102173656	SAP25	36854988	36856976	+	34264	downstream
NC_030832.1	TCONS_00694560	102190094	NYAP1	Novel_lncRNA	36891241	36981890	-	102173933	LRCH4	36844110	36854944	+	36296	downstream
NC_030812.1	TCONS_00186134	XLOC_162652	XLOC_162652	Novel_lncRNA	95710399	95742496	-	102174546	GPRC5A	95590388	95610787	-	99611	upstream
NC_030812.1	TCONS_00186134	XLOC_162652	XLOC_162652	Novel_lncRNA	95710399	95742496	-	102174817	DDX47	95656134	95669655	-	40743	upstream
NC_030812.1	TCONS_00186134	XLOC_162652	XLOC_162652	Novel_lncRNA	95710399	95742496	-	102175277	CDKN1B	95744888	95750095	-	2392	downstream
NC_030812.1	TCONS_00186134	XLOC_162652	XLOC_162652	Novel_lncRNA	95710399	95742496	-	102175750	GPR19	95767950	95802634	+	25454	upstream
NC_030812.1	TCONS_00186134	XLOC_162652	XLOC_162652	Novel_lncRNA	95710399	95742496	-	102168242	APOLD1	95685983	95692006	-	18392	upstream
NC_030812.1	TCONS_00186134	XLOC_162652	XLOC_162652	Novel_lncRNA	95710399	95742496	-	102176402	CREBL2	95812924	95842498	-	70428	downstream
NC_030810.1	TCONS_00084317	XLOC_075055	XLOC_075055	Novel_lncRNA	1240030	1253892	+	102185802	ANKMY1	1136914	1190488	+	49541	downstream
NC_030810.1	TCONS_00084317	XLOC_075055	XLOC_075055	Novel_lncRNA	1240030	1253892	+	102180912	GPC1	1190859	1218517	-	21512	upstream
NC_030828.1	XR_001297062.2	102168946	LOC102168946	Annotated_lncRNA	65117594	65147641	+	102180435	RTL1	65048889	65053914	-	63679	upstream
NC_030828.1	XR_001297062.2	102168946	LOC102168946	Annotated_lncRNA	65117594	65147641	+	102191280	LOC102191280	64994966	65029989	+	87604	downstream
NC_030821.1	XR_001296500.2	106502847	LOC106502847	Annotated_lncRNA	60781837	60811532	+	102185380	ST18	60814275	60905059	+	2743	upstream
NC_030813.1	TCONS_00201737	108633176	EPGN	Novel_lncRNA	89772748	89786116	+	102179276	LOC102179276	89640998	89766027	+	6720	downstream
NC_030813.1	TCONS_00201737	108633176	EPGN	Novel_lncRNA	89772748	89786116	+	102183226	EREG	89833682	89853577	+	47566	upstream
NC_030813.1	TCONS_00201737	108633176	EPGN	Novel_lncRNA	89772748	89786116	+	108633176	EPGN	89772747	89779468	+	-6721	sense
NC_030827.1	TCONS_00586932	XLOC_511168	XLOC_511168	Novel_lncRNA	25318907	25319923	+	102169909	ARL15	24821800	25313263	+	5643	downstream
NC_030808.1	TCONS_00007320	XLOC_006795	XLOC_006795	Novel_lncRNA	52550747	52560583	+	102171100	CD47	52603020	52664960	-	42437	downstream
NC_030830.1	TCONS_00653978	XLOC_569830	XLOC_569830	Novel_lncRNA	1959581	1960093	-	102168958	LY86	1841318	1883382	+	76198	downstream
NC_030834.1	TCONS_00723698	XLOC_630241	XLOC_630241	Novel_lncRNA	28994331	29006226	-	108634081	LOC108634081	29083968	29084927	+	77742	upstream
NC_030834.1	TCONS_00723698	XLOC_630241	XLOC_630241	Novel_lncRNA	28994331	29006226	-	102189372	FAT1	29007829	29130738	+	1603	upstream
NC_030826.1	XR_001919732.1	106503256	LOC106503256	Annotated_lncRNA	36500082	36514856	-	102189618	FAM117A	36515203	36557656	+	347	upstream
NC_030826.1	XR_001919732.1	106503256	LOC106503256	Annotated_lncRNA	36500082	36514856	-	102188349	SLC35B1	36559922	36566745	+	45066	upstream
NC_030826.1	XR_001919732.1	106503256	LOC106503256	Annotated_lncRNA	36500082	36514856	-	102187348	KAT7	36458502	36494640	-	5441	upstream
NC_030826.1	XR_001919732.1	106503256	LOC106503256	Annotated_lncRNA	36500082	36514856	-	102188797	SPOP	36583688	36664373	+	68832	upstream
NC_030826.1	XR_001919732.1	106503256	LOC106503256	Annotated_lncRNA	36500082	36514856	-	102187076	TAC4	36440524	36450997	+	49084	downstream
NC_030823.1	TCONS_00493699	XLOC_434863	XLOC_434863	Novel_lncRNA	11328314	11330935	+	102169205	RGS1	11283689	11287771	-	40542	upstream
NC_030830.1	TCONS_00648181	XLOC_565149	XLOC_565149	Novel_lncRNA	16896691	16900855	+	100860987	GMNN	16951732	16962396	+	50877	upstream
NC_030830.1	TCONS_00648181	XLOC_565149	XLOC_565149	Novel_lncRNA	16896691	16900855	+	102183023	C23H6orf229	16965887	16969191	-	65032	downstream
NC_030830.1	TCONS_00648181	XLOC_565149	XLOC_565149	Novel_lncRNA	16896691	16900855	+	108633505	LOC108633505	16848418	16851619	+	45165	downstream
NC_030830.1	TCONS_00648181	XLOC_565149	XLOC_565149	Novel_lncRNA	16896691	16900855	+	102190475	FAM65B	16972799	17082345	-	71944	downstream
NC_030830.1	TCONS_00648181	XLOC_565149	XLOC_565149	Novel_lncRNA	16896691	16900855	+	102168500	C23H6orf62	16901513	16914967	-	658	downstream
NC_030830.1	TCONS_00648181	XLOC_565149	XLOC_565149	Novel_lncRNA	16896691	16900855	+	102169238	F13A1	16707926	16848171	-	48519	upstream
NC_030835.1	TCONS_00732869	108634137	ZNF485	Novel_lncRNA	202261	208171	-	102187195	TFAM	151456	166663	+	35597	downstream
NC_030835.1	TCONS_00732869	108634137	ZNF485	Novel_lncRNA	202261	208171	-	102170389	ZNF239	176132	190029	-	12231	upstream
NC_030835.1	TCONS_00732869	108634137	ZNF485	Novel_lncRNA	202261	208171	-	102186746	ZNF32	214548	219216	-	6377	downstream
NC_030835.1	TCONS_00732869	108634137	ZNF485	Novel_lncRNA	202261	208171	-	108634137	ZNF485	207836	211071	+	-335	antisense
NC_030825.1	XR_001919451.1	102189982	LOC102189982	Annotated_lncRNA	26345717	26353329	+	102189510	NUP93	26158430	26262117	+	83599	downstream
NC_030825.1	XR_001919451.1	102189982	LOC102189982	Annotated_lncRNA	26345717	26353329	+	102188619	SLC12A3	26277639	26323738	+	21978	downstream
NC_030825.1	XR_001919451.1	102189982	LOC102189982	Annotated_lncRNA	26345717	26353329	+	102189149	NLRC5	26375695	26467171	+	22366	upstream
NC_030825.1	XR_001919451.1	102189982	LOC102189982	Annotated_lncRNA	26345717	26353329	+	102188888	HERPUD1	26328178	26340158	+	5558	downstream
NC_030814.1	TCONS_00246477	102179665	UBLCP1	Novel_lncRNA	39708525	39729128	-	102179191	RNF145	39782378	39846202	+	53250	upstream
NC_030814.1	TCONS_00246477	102179665	UBLCP1	Novel_lncRNA	39708525	39729128	-	102179665	UBLCP1	39708524	39729128	-	-20604	sense
NC_030814.1	TCONS_00246477	102179665	UBLCP1	Novel_lncRNA	39708525	39729128	-	100860845	IL12B	39674854	39684949	+	23575	downstream
NC_030833.1	XR_001917347.1	102181650	LOC102181650	Annotated_lncRNA	917328	922013	+	102181924	INPP5A	753772	904610	-	12719	upstream
NC_030833.1	XR_001917347.1	102181650	LOC102181650	Annotated_lncRNA	917328	922013	+	108634003	LOC108634003	955032	959650	+	33019	upstream
NC_030833.1	XR_001917347.1	102181650	LOC102181650	Annotated_lncRNA	917328	922013	+	102181360	PWWP2B	983259	1003612	-	61246	downstream
NC_030822.1	TCONS_00473440	102186384	LOC102186384	Novel_lncRNA	37471683	37512914	+	102185550	LOC102185550	37566480	37567443	+	53566	upstream
NC_030822.1	TCONS_00473440	102186384	LOC102186384	Novel_lncRNA	37471683	37512914	+	102186675	LOC102186675	37484875	37485682	-	-807	antisense
NC_030822.1	TCONS_00473440	102186384	LOC102186384	Novel_lncRNA	37471683	37512914	+	102186611	LOC102186611	37370007	37380931	-	90751	upstream
NC_030822.1	TCONS_00473440	102186384	LOC102186384	Novel_lncRNA	37471683	37512914	+	102184135	LOC102184135	37533598	37534531	-	20684	downstream
NC_030822.1	TCONS_00473440	102186384	LOC102186384	Novel_lncRNA	37471683	37512914	+	102187205	LOC102187205	37453730	37454669	+	17013	downstream
NC_030822.1	TCONS_00473440	102186384	LOC102186384	Novel_lncRNA	37471683	37512914	+	102186943	LOC102186943	37470231	37471176	+	506	downstream
NC_030822.1	TCONS_00473440	102186384	LOC102186384	Novel_lncRNA	37471683	37512914	+	102186104	LOC102186104	37524386	37525349	+	11472	upstream
NC_030822.1	TCONS_00473440	102186384	LOC102186384	Novel_lncRNA	37471683	37512914	+	102171355	OVCH2	37403545	37424605	-	47077	upstream
NC_030822.1	TCONS_00473440	102186384	LOC102186384	Novel_lncRNA	37471683	37512914	+	102186384	LOC102186384	37499398	37500343	+	-945	sense
NC_030822.1	TCONS_00473440	102186384	LOC102186384	Novel_lncRNA	37471683	37512914	+	102185258	LOC102185258	37584913	37585846	+	71999	upstream
NC_030813.1	XR_001918193.1	102170130	LOC102170130	Annotated_lncRNA	68924922	68936167	+	102179462	USP46	68827956	68902529	-	22392	upstream
NC_030824.1	TCONS_00525194	102190444	LRBA	Novel_lncRNA	64062623	64070455	+	102189233	RPS3A	64136545	64142875	+	66090	upstream
NC_030824.1	TCONS_00525194	102190444	LRBA	Novel_lncRNA	64062623	64070455	+	102190444	LRBA	63315402	64063381	-	-759	antisense
NC_030824.1	TCONS_00525194	102190444	LRBA	Novel_lncRNA	64062623	64070455	+	102189508	SH3D19	64144977	64358561	-	74522	downstream
NC_030812.1	TCONS_00176766	102176496	TROAP	Novel_lncRNA	30146105	30148574	-	102176496	TROAP	30141099	30148574	-	-2470	sense
NC_030812.1	TCONS_00176766	102176496	TROAP	Novel_lncRNA	30146105	30148574	-	102175924	SPATS2	29954999	30108720	-	37384	upstream
NC_030812.1	TCONS_00176766	102176496	TROAP	Novel_lncRNA	30146105	30148574	-	108636002	TUBA1C	30209387	30219666	-	60813	downstream
NC_030812.1	TCONS_00176766	102176496	TROAP	Novel_lncRNA	30146105	30148574	-	102178426	LOC102178426	30196911	30204462	-	48337	downstream
NC_030812.1	TCONS_00176766	102176496	TROAP	Novel_lncRNA	30146105	30148574	-	102190938	C1QL4	30136383	30140067	+	6037	downstream
NC_030812.1	TCONS_00176766	102176496	TROAP	Novel_lncRNA	30146105	30148574	-	102176198	DNAJC22	30122714	30126139	-	19965	upstream
NC_030812.1	TCONS_00176766	102176496	TROAP	Novel_lncRNA	30146105	30148574	-	102191212	PRPH	30175067	30178871	-	26493	downstream
NC_030811.1	TCONS_00133126	102183035	CACNA2D1	Novel_lncRNA	81736188	81778281	+	102183035	CACNA2D1	81665817	82201273	-	-42094	antisense
NC_030833.1	TCONS_00701133	102189182	ENTPD1	Novel_lncRNA	34405644	34421132	+	102189182	ENTPD1	34306838	34406837	-	-1194	antisense
NC_030833.1	TCONS_00701133	102189182	ENTPD1	Novel_lncRNA	34405644	34421132	+	102188107	ALDH18A1	34460111	34500873	+	38979	upstream
NC_030833.1	TCONS_00701133	102189182	ENTPD1	Novel_lncRNA	34405644	34421132	+	100861091	TCTN3	34433453	34453740	+	12321	upstream
NC_030832.1	TCONS_00695161	XLOC_604927	XLOC_604927	Novel_lncRNA	39647126	39647646	-	102176491	TNRC18	39744823	39823591	+	97177	upstream
NC_030832.1	TCONS_00695161	XLOC_604927	XLOC_604927	Novel_lncRNA	39647126	39647646	-	102176191	FBXL18	39668883	39695801	+	21237	upstream
NC_030832.1	TCONS_00695161	XLOC_604927	XLOC_604927	Novel_lncRNA	39647126	39647646	-	102179537	FSCN1	39608544	39618024	-	29101	upstream
NC_030832.1	TCONS_00695161	XLOC_604927	XLOC_604927	Novel_lncRNA	39647126	39647646	-	102179061	RNF216	39476191	39597175	+	49950	downstream
NC_030832.1	TCONS_00695161	XLOC_604927	XLOC_604927	Novel_lncRNA	39647126	39647646	-	102179831	ACTB	39658665	39662075	+	11019	upstream
NW_017189807.1	TCONS_00791861	108634685	LOC108634685	Novel_lncRNA	124136	140853	+	108634685	LOC108634685	104753	237178	+	-16718	sense
NC_030808.1	TCONS_00021549	102175800	C1H21orf62	Novel_lncRNA	1211990	1233956	-	102175800	C1H21orf62	1203760	1224001	+	-12012	antisense
NC_030808.1	TCONS_00021549	102175800	C1H21orf62	Novel_lncRNA	1211990	1233956	-	102176266	SYNJ1	1282060	1376560	+	48104	upstream
NC_030808.1	TCONS_00021549	102175800	C1H21orf62	Novel_lncRNA	1211990	1233956	-	102168200	PAXBP1	1240436	1273105	+	6480	upstream
NC_030828.1	TCONS_00619613	102184573	LOC102184573	Novel_lncRNA	22714240	22799935	-	108638538	LOC108638538	22853360	22858753	+	53425	upstream
NC_030828.1	TCONS_00619613	102184573	LOC102184573	Novel_lncRNA	22714240	22799935	-	108638455	LOC108638455	22816978	22829042	-	17043	downstream
NC_030828.1	TCONS_00619613	102184573	LOC102184573	Novel_lncRNA	22714240	22799935	-	108638471	LOC108638471	22879565	22880445	+	79630	upstream
NC_030828.1	TCONS_00619613	102184573	LOC102184573	Novel_lncRNA	22714240	22799935	-	102184573	LOC102184573	22654944	22773169	-	-58930	sense
NC_030828.1	TCONS_00619613	102184573	LOC102184573	Novel_lncRNA	22714240	22799935	-	XLOC_531318	XLOC_531318	22859656	22864497	+	59721	upstream
NC_030831.1	TCONS_00672369	102187361	HSBP1L1	Novel_lncRNA	421476	433615	-	102184018	LOC102184018	382322	409447	-	12029	upstream
NC_030831.1	TCONS_00672369	102187361	HSBP1L1	Novel_lncRNA	421476	433615	-	102187638	PQLC1	440211	481779	+	6596	upstream
NC_030831.1	TCONS_00672369	102187361	HSBP1L1	Novel_lncRNA	421476	433615	-	102183283	ADNP2	318116	352282	-	69193	upstream
NC_030831.1	TCONS_00672369	102187361	HSBP1L1	Novel_lncRNA	421476	433615	-	102187361	HSBP1L1	420438	433615	-	-12127	sense
NC_030831.1	TCONS_00672369	102187361	HSBP1L1	Novel_lncRNA	421476	433615	-	102183557	RBFA	365523	379990	-	41487	upstream
NC_030831.1	TCONS_00672369	102187361	HSBP1L1	Novel_lncRNA	421476	433615	-	100861400	TXNL4A	409475	420323	+	1162	downstream
NC_030831.1	TCONS_00672369	102187361	HSBP1L1	Novel_lncRNA	421476	433615	-	106503526	KCNG2	483401	509735	-	49786	downstream
NC_030816.1	TCONS_00312225	XLOC_274788	XLOC_274788	Novel_lncRNA	30186954	30187710	-	102191703	C9H6orf203	30258535	30267976	-	70825	downstream
NC_030816.1	TCONS_00312225	XLOC_274788	XLOC_274788	Novel_lncRNA	30186954	30187710	-	102191138	PDSS2	29902484	30182481	+	4472	downstream
NC_030816.1	TCONS_00312225	XLOC_274788	XLOC_274788	Novel_lncRNA	30186954	30187710	-	102191428	BEND3	30215206	30248873	+	27496	upstream
NC_030819.1	TCONS_00392150	102189320	KLF12	Novel_lncRNA	37324390	37472276	+	102189320	KLF12	37374706	37900953	+	-97570	sense
NC_030820.1	XR_001296461.2	106502801	LOC106502801	Annotated_lncRNA	78450489	78487796	+	102168468	ADNP	78334947	78365797	-	84697	upstream
NC_030820.1	XR_001296461.2	106502801	LOC106502801	Annotated_lncRNA	78450489	78487796	+	102174583	MOCS3	78388381	78391213	+	59275	downstream
NC_030820.1	XR_001296461.2	106502801	LOC106502801	Annotated_lncRNA	78450489	78487796	+	102169395	KCNG1	78433473	78450188	-	300	upstream
NC_030820.1	XR_001296461.2	106502801	LOC106502801	Annotated_lncRNA	78450489	78487796	+	102169113	DPM1	78369419	78388197	-	62291	upstream
NC_030811.1	TCONS_00140281	102186275	LOC102186275	Novel_lncRNA	13707604	13709939	-	108635907	LOC108635907	13697406	13699707	+	7896	downstream
NC_030811.1	TCONS_00140281	102186275	LOC102186275	Novel_lncRNA	13707604	13709939	-	102185713	TAS2R60	13746730	13747684	-	36791	downstream
NC_030811.1	TCONS_00140281	102186275	LOC102186275	Novel_lncRNA	13707604	13709939	-	102185146	ZYX	13807205	13815920	-	97266	downstream
NC_030811.1	TCONS_00140281	102186275	LOC102186275	Novel_lncRNA	13707604	13709939	-	102185981	LOC102185981	13718113	13719049	-	8174	downstream
NC_030811.1	TCONS_00140281	102186275	LOC102186275	Novel_lncRNA	13707604	13709939	-	102186275	LOC102186275	13708940	13710221	+	-999	antisense
NC_030811.1	TCONS_00140281	102186275	LOC102186275	Novel_lncRNA	13707604	13709939	-	102184120	LOC102184120	13595541	13611964	+	96209	downstream
NC_030811.1	TCONS_00140281	102186275	LOC102186275	Novel_lncRNA	13707604	13709939	-	102186557	LOC102186557	13671905	13672883	+	34720	downstream
NC_030811.1	TCONS_00140281	102186275	LOC102186275	Novel_lncRNA	13707604	13709939	-	102183848	EPHA1	13791388	13806905	+	81449	upstream
NC_030811.1	TCONS_00140281	102186275	LOC102186275	Novel_lncRNA	13707604	13709939	-	102185432	LOC102185432	13757195	13758119	-	47256	downstream
NW_017189516.1	TCONS_00758749	108634298	LOC108634298	Novel_lncRNA	30019945	30097961	+	102189752	MAGEH1	29924040	29925527	+	94417	downstream
NW_017189516.1	TCONS_00758749	108634298	LOC108634298	Novel_lncRNA	30019945	30097961	+	102180928	MED14	30125561	30180301	+	27600	upstream
NW_017189516.1	TCONS_00758749	108634298	LOC108634298	Novel_lncRNA	30019945	30097961	+	108634298	LOC108634298	30031052	30051998	-	-20946	antisense
NW_017189516.1	TCONS_00758749	108634298	LOC108634298	Novel_lncRNA	30019945	30097961	+	102172980	CXHXorf38	30182015	30209339	+	84054	upstream
NC_030829.1	TCONS_00629072	102191468	LOC102191468	Novel_lncRNA	13174279	13185061	+	102190080	ENTPD3	13088514	13122252	+	52026	downstream
NC_030829.1	TCONS_00629072	102191468	LOC102191468	Novel_lncRNA	13174279	13185061	+	102191468	LOC102191468	13174278	13200096	+	-10783	sense
NC_030829.1	TCONS_00629072	102191468	LOC102191468	Novel_lncRNA	13174279	13185061	+	102190559	ZNF619	13160387	13170598	+	3680	downstream
NC_030829.1	TCONS_00629072	102191468	LOC102191468	Novel_lncRNA	13174279	13185061	+	102178494	RPL14	13153141	13156751	+	17527	downstream
NC_030829.1	TCONS_00629072	102191468	LOC102191468	Novel_lncRNA	13174279	13185061	+	102190827	LOC102190827	13223543	13239692	+	38482	upstream
NC_030822.1	XR_001919242.1	108637682	LOC108637682	Annotated_lncRNA	56634325	56643914	-	102182328	CADM1	56277080	56634778	+	-437	antisense
NC_030829.1	TCONS_00629077	102190827	LOC102190827	Novel_lncRNA	13217839	13283568	+	102190080	ENTPD3	13088514	13122252	+	95586	downstream
NC_030829.1	TCONS_00629077	102190827	LOC102190827	Novel_lncRNA	13217839	13283568	+	102191468	LOC102191468	13174278	13200096	+	17742	downstream
NC_030829.1	TCONS_00629077	102190827	LOC102190827	Novel_lncRNA	13217839	13283568	+	102190559	ZNF619	13160387	13170598	+	47240	downstream
NC_030829.1	TCONS_00629077	102190827	LOC102190827	Novel_lncRNA	13217839	13283568	+	102190827	LOC102190827	13223543	13239692	+	-16149	sense
NC_030829.1	TCONS_00629077	102190827	LOC102190827	Novel_lncRNA	13217839	13283568	+	102178494	RPL14	13153141	13156751	+	61087	downstream
NC_030816.1	TCONS_00306169	102179200	ZDHHC14	Novel_lncRNA	81263116	81322179	+	102178830	TMEM242	81227719	81269020	-	-5905	antisense
NC_030816.1	TCONS_00306169	102179200	ZDHHC14	Novel_lncRNA	81263116	81322179	+	102178360	LDHAL6B	81241003	81242996	-	20119	upstream
NC_030816.1	TCONS_00306169	102179200	ZDHHC14	Novel_lncRNA	81263116	81322179	+	102179200	ZDHHC14	81313862	81606062	+	-8317	sense
NC_030810.1	TCONS_00113049	102180934	LOC102180934	Novel_lncRNA	66437315	66548146	-	102174264	LOC102174264	66428432	66444806	-	-7490	sense
NC_030810.1	TCONS_00113049	102180934	LOC102180934	Novel_lncRNA	66437315	66548146	-	102170144	LOC102170144	66295143	66399229	-	38085	upstream
NC_030810.1	TCONS_00113049	102180934	LOC102180934	Novel_lncRNA	66437315	66548146	-	102174832	LOC102174832	66590384	66630084	-	42238	downstream
NC_030810.1	TCONS_00113049	102180934	LOC102180934	Novel_lncRNA	66437315	66548146	-	102181554	LOC102181554	66332612	66361100	-	76218	upstream
NC_030810.1	TCONS_00113049	102180934	LOC102180934	Novel_lncRNA	66437315	66548146	-	102186299	LOC102186299	66536372	66548350	-	-11774	sense
NC_030810.1	TCONS_00113049	102180934	LOC102180934	Novel_lncRNA	66437315	66548146	-	102180934	LOC102180934	66484088	66505251	-	-21163	sense
NW_017189516.1	TCONS_00771233	108634329	LOC108634329	Novel_lncRNA	61223517	61604025	-	108634329	LOC108634329	61324340	61604071	-	-279685	sense
NW_017189516.1	TCONS_00771233	108634329	LOC108634329	Novel_lncRNA	61223517	61604025	-	102168524	PNPLA4	61604116	61645554	+	91	upstream
NW_017189516.1	TCONS_00771233	108634329	LOC108634329	Novel_lncRNA	61223517	61604025	-	102190597	ANOS1	60933402	61134360	+	89156	downstream
NC_030829.1	TCONS_00643407	XLOC_561183	XLOC_561183	Novel_lncRNA	50289113	50295790	-	102174785	SEMA3F	50242488	50266718	-	22394	upstream
NC_030829.1	TCONS_00643407	XLOC_561183	XLOC_561183	Novel_lncRNA	50289113	50295790	-	102174344	GNAT1	50233677	50241832	-	47280	upstream
NC_030829.1	TCONS_00643407	XLOC_561183	XLOC_561183	Novel_lncRNA	50289113	50295790	-	102174074	SLC38A3	50212954	50227828	-	61284	upstream
NC_030829.1	TCONS_00643407	XLOC_561183	XLOC_561183	Novel_lncRNA	50289113	50295790	-	100860765	GNAI2	50180962	50201171	-	87941	upstream
NC_030829.1	TCONS_00643407	XLOC_561183	XLOC_561183	Novel_lncRNA	50289113	50295790	-	102175067	RBM5	50299687	50323828	-	3897	downstream
NC_030829.1	TCONS_00643407	XLOC_561183	XLOC_561183	Novel_lncRNA	50289113	50295790	-	102175339	RBM6	50327715	50410936	-	31925	downstream
NC_030821.1	TCONS_00451055	102188784	ZNF16	Novel_lncRNA	81663127	81673031	+	102174134	ARHGAP39	81518724	81572576	-	90550	upstream
NC_030821.1	TCONS_00451055	102188784	ZNF16	Novel_lncRNA	81663127	81673031	+	102188516	ZNF250	81683612	81693822	+	10581	upstream
NC_030821.1	TCONS_00451055	102188784	ZNF16	Novel_lncRNA	81663127	81673031	+	102189602	RPL8	81613581	81616285	+	46841	downstream
NC_030821.1	TCONS_00451055	102188784	ZNF16	Novel_lncRNA	81663127	81673031	+	102189327	C14H8orf33	81632309	81634681	-	28445	upstream
NC_030821.1	TCONS_00451055	102188784	ZNF16	Novel_lncRNA	81663127	81673031	+	102190148	COMMD5	81582812	81587285	+	75841	downstream
NC_030821.1	TCONS_00451055	102188784	ZNF16	Novel_lncRNA	81663127	81673031	+	102189052	ZNF34	81621209	81628144	+	34982	downstream
NC_030821.1	TCONS_00451055	102188784	ZNF16	Novel_lncRNA	81663127	81673031	+	102189882	ZNF7	81591468	81601094	-	62073	upstream
NC_030821.1	TCONS_00451055	102188784	ZNF16	Novel_lncRNA	81663127	81673031	+	102188784	ZNF16	81663126	81679347	+	-9905	sense
NC_030825.1	TCONS_00537361	106503088	VSTM2B	Novel_lncRNA	2559640	2588075	+	106503088	VSTM2B	2558899	2587942	+	-28303	sense
NC_030825.1	TCONS_00537361	106503088	VSTM2B	Novel_lncRNA	2559640	2588075	+	102172568	VAC14	2662385	2740286	+	74310	upstream
NC_030825.1	TCONS_00541036	102184933	LPCAT2	Novel_lncRNA	25160694	25164992	+	102184650	CAPNS2	25207624	25208652	+	42632	upstream
NC_030825.1	TCONS_00541036	102184933	LPCAT2	Novel_lncRNA	25160694	25164992	+	102184364	MMP2	25127060	25154299	+	6394	downstream
NC_030825.1	TCONS_00541036	102184933	LPCAT2	Novel_lncRNA	25160694	25164992	+	102185209	SLC6A2	25259241	25301565	+	94249	upstream
NC_030825.1	TCONS_00541036	102184933	LPCAT2	Novel_lncRNA	25160694	25164992	+	102184933	LPCAT2	25160693	25225187	+	-4299	sense
NC_030809.1	TCONS_00045799	XLOC_041137	XLOC_041137	Novel_lncRNA	7840064	7844895	+	102183927	CLIC4	7751304	7832883	+	7180	downstream
NC_030809.1	TCONS_00045799	XLOC_041137	XLOC_041137	Novel_lncRNA	7840064	7844895	+	102175448	RUNX3	7884246	7949392	-	39351	downstream
NC_030809.1	TCONS_00045798	XLOC_041137	XLOC_041137	Novel_lncRNA	7833806	7842340	+	102183927	CLIC4	7751304	7832883	+	922	downstream
NC_030809.1	TCONS_00045798	XLOC_041137	XLOC_041137	Novel_lncRNA	7833806	7842340	+	102175448	RUNX3	7884246	7949392	-	41906	downstream
NC_030808.1	TCONS_00035583	102172575	ECT2	Novel_lncRNA	94258389	94264239	-	102172575	ECT2	94258388	94326443	-	-5851	sense
NC_030808.1	XR_001917922.1	108635782	LOC108635782	Annotated_lncRNA	76661666	76664858	-	102189160	TMEM207	76570852	76591350	+	70315	downstream
NC_030808.1	XR_001917922.1	108635782	LOC108635782	Annotated_lncRNA	76661666	76664858	-	102189431	CLDN16	76623424	76647770	-	13895	upstream
NC_030808.1	XR_001917922.1	108635782	LOC108635782	Annotated_lncRNA	76661666	76664858	-	102189710	CLDN1	76761491	76779219	+	96633	upstream
NC_030817.1	TCONS_00346095	102188504	LRR1	Novel_lncRNA	60382626	60400499	-	102188504	LRR1	60380170	60390404	-	-7779	sense
NC_030817.1	TCONS_00346095	102188504	LRR1	Novel_lncRNA	60382626	60400499	-	102182412	POLE2	60333136	60362906	+	19719	downstream
NC_030817.1	TCONS_00346095	102188504	LRR1	Novel_lncRNA	60382626	60400499	-	102189313	KLHDC1	60292060	60331139	-	51486	upstream
NC_030817.1	TCONS_00346095	102188504	LRR1	Novel_lncRNA	60382626	60400499	-	102189042	DNAAF2	60362974	60373391	+	9234	downstream
NC_030817.1	TCONS_00346095	102188504	LRR1	Novel_lncRNA	60382626	60400499	-	102182132	RPL36AL	60376269	60377558	+	5067	downstream
NC_030817.1	TCONS_00346095	102188504	LRR1	Novel_lncRNA	60382626	60400499	-	102181870	RPS29	60400652	60402483	+	153	upstream
NC_030817.1	TCONS_00346095	102188504	LRR1	Novel_lncRNA	60382626	60400499	-	102189591	KLHDC2	60273934	60288929	-	93696	upstream
NC_030817.1	TCONS_00346095	102188504	LRR1	Novel_lncRNA	60382626	60400499	-	102188772	MGAT2	60373609	60376239	-	6386	upstream
NC_030817.1	TCONS_00346096	XLOC_304313	XLOC_304313	Novel_lncRNA	60397368	60400497	-	102188504	LRR1	60380170	60390404	-	6963	upstream
NC_030817.1	TCONS_00346096	XLOC_304313	XLOC_304313	Novel_lncRNA	60397368	60400497	-	102182412	POLE2	60333136	60362906	+	34461	downstream
NC_030817.1	TCONS_00346096	XLOC_304313	XLOC_304313	Novel_lncRNA	60397368	60400497	-	102189313	KLHDC1	60292060	60331139	-	66228	upstream
NC_030817.1	TCONS_00346096	XLOC_304313	XLOC_304313	Novel_lncRNA	60397368	60400497	-	102189042	DNAAF2	60362974	60373391	+	23976	downstream
NC_030817.1	TCONS_00346096	XLOC_304313	XLOC_304313	Novel_lncRNA	60397368	60400497	-	102182132	RPL36AL	60376269	60377558	+	19809	downstream
NC_030817.1	TCONS_00346096	XLOC_304313	XLOC_304313	Novel_lncRNA	60397368	60400497	-	102181870	RPS29	60400652	60402483	+	155	upstream
NC_030817.1	TCONS_00346096	XLOC_304313	XLOC_304313	Novel_lncRNA	60397368	60400497	-	102188772	MGAT2	60373609	60376239	-	21128	upstream
NC_030827.1	TCONS_00600683	XLOC_523918	XLOC_523918	Novel_lncRNA	41081276	41111339	-	102180427	SUB1	41015797	41033829	-	47446	upstream
NC_030827.1	TCONS_00600683	XLOC_523918	XLOC_523918	Novel_lncRNA	41081276	41111339	-	102180700	ZFR	41155831	41242216	+	44492	upstream
NC_030823.1	TCONS_00510155	XLOC_449222	XLOC_449222	Novel_lncRNA	45334244	45337620	-	102179501	ZBTB48	45352815	45361040	-	15195	downstream
NC_030823.1	TCONS_00510155	XLOC_449222	XLOC_449222	Novel_lncRNA	45334244	45337620	-	102180066	KLHL21	45337816	45350889	+	196	upstream
NC_030823.1	TCONS_00510155	XLOC_449222	XLOC_449222	Novel_lncRNA	45334244	45337620	-	102179795	TAS1R1	45361475	45369629	-	23855	downstream
NC_030823.1	TCONS_00510155	XLOC_449222	XLOC_449222	Novel_lncRNA	45334244	45337620	-	102179796	PHF13	45322166	45330513	-	3730	upstream
NC_030823.1	TCONS_00510155	XLOC_449222	XLOC_449222	Novel_lncRNA	45334244	45337620	-	102179220	THAP3	45315306	45321302	-	12941	upstream
NC_030823.1	TCONS_00510155	XLOC_449222	XLOC_449222	Novel_lncRNA	45334244	45337620	-	102178928	DNAJC11	45245815	45314952	+	19291	downstream
NC_030823.1	TCONS_00510155	XLOC_449222	XLOC_449222	Novel_lncRNA	45334244	45337620	-	102180335	NOL9	45370429	45388370	+	32809	upstream
NC_030823.1	TCONS_00510155	XLOC_449222	XLOC_449222	Novel_lncRNA	45334244	45337620	-	102180614	PLEKHG5	45389657	45440119	+	52037	upstream
NC_030823.1	TCONS_00500221	XLOC_440525	XLOC_440525	Novel_lncRNA	58555415	58556206	+	102184645	TEX35	58524552	58545082	+	10332	downstream
NC_030823.1	TCONS_00500221	XLOC_440525	XLOC_440525	Novel_lncRNA	58555415	58556206	+	102184177	RASAL2	58100846	58493491	+	61923	downstream
NC_030825.1	TCONS_00560566	102185214	KMT5C	Novel_lncRNA	63901287	63902329	-	102184085	TMEM190	63870971	63874092	-	27194	upstream
NC_030825.1	TCONS_00560566	102185214	KMT5C	Novel_lncRNA	63901287	63902329	-	102179589	ISOC2	63818074	63823648	+	77638	downstream
NC_030825.1	TCONS_00560566	102185214	KMT5C	Novel_lncRNA	63901287	63902329	-	102184937	LOC102184937	63888457	63889931	+	11355	downstream
NC_030825.1	TCONS_00560566	102185214	KMT5C	Novel_lncRNA	63901287	63902329	-	102184653	FAM71E2	63882140	63888339	+	12947	downstream
NC_030825.1	TCONS_00560566	102185214	KMT5C	Novel_lncRNA	63901287	63902329	-	102186334	PPP6R1	63967821	63989241	+	65492	upstream
NC_030825.1	TCONS_00560566	102185214	KMT5C	Novel_lncRNA	63901287	63902329	-	102183816	UBE2S	63853024	63857165	+	44121	downstream
NC_030825.1	TCONS_00560566	102185214	KMT5C	Novel_lncRNA	63901287	63902329	-	106503162	SHISA7	63823727	63841734	+	59552	downstream
NC_030825.1	TCONS_00560566	102185214	KMT5C	Novel_lncRNA	63901287	63902329	-	102185214	KMT5C	63894912	63902329	-	-1043	sense
NC_030825.1	TCONS_00560566	102185214	KMT5C	Novel_lncRNA	63901287	63902329	-	102186900	PTPRH	63994384	64009193	+	92055	upstream
NC_030825.1	TCONS_00560566	102185214	KMT5C	Novel_lncRNA	63901287	63902329	-	108638048	TMEM238	63866480	63870748	+	30538	downstream
NC_030825.1	TCONS_00560566	102185214	KMT5C	Novel_lncRNA	63901287	63902329	-	102180532	TMEM150B	63920219	63927680	+	17890	upstream
NC_030825.1	TCONS_00560566	102185214	KMT5C	Novel_lncRNA	63901287	63902329	-	108638094	LOC108638094	63900446	63903009	+	-1043	antisense
NC_030825.1	TCONS_00560566	102185214	KMT5C	Novel_lncRNA	63901287	63902329	-	102186044	HSPBP1	63953429	63964942	+	51100	upstream
NC_030825.1	TCONS_00560566	102185214	KMT5C	Novel_lncRNA	63901287	63902329	-	102180251	RPL28	63863195	63866377	-	35326	upstream
NC_030825.1	TCONS_00560566	102185214	KMT5C	Novel_lncRNA	63901287	63902329	-	102186626	TMEM86B	63989770	63992041	+	87441	upstream
NC_030825.1	TCONS_00560566	102185214	KMT5C	Novel_lncRNA	63901287	63902329	-	102184367	IL11	63877129	63880642	+	20644	downstream
NC_030825.1	TCONS_00560566	102185214	KMT5C	Novel_lncRNA	63901287	63902329	-	102185771	BRSK1	63927364	63948384	-	25035	downstream
NC_030809.1	TCONS_00054261	XLOC_048491	XLOC_048491	Novel_lncRNA	64916485	64934981	+	102182546	C2H2orf76	64937332	65032603	+	2351	upstream
NC_030809.1	TCONS_00054261	XLOC_048491	XLOC_048491	Novel_lncRNA	64916485	64934981	+	102182266	DBI	64935651	64940898	-	670	downstream
NC_030809.1	TCONS_00054261	XLOC_048491	XLOC_048491	Novel_lncRNA	64916485	64934981	+	102177571	SCTR	64819087	64890198	+	26286	downstream
NC_030809.1	TCONS_00054261	XLOC_048491	XLOC_048491	Novel_lncRNA	64916485	64934981	+	102177287	TMEM37	64892584	64898657	-	17827	upstream
NC_030812.1	TCONS_00171235	XLOC_149795	XLOC_149795	Novel_lncRNA	118004897	118005815	+	108636122	LOC108636122	118063966	118067988	+	58151	upstream
NC_030819.1	TCONS_00398562	XLOC_350269	XLOC_350269	Novel_lncRNA	85057647	85059291	+	102190528	TDRD3	84756404	84986274	+	71372	downstream
NC_030811.1	TCONS_00132527	XLOC_115907	XLOC_115907	Novel_lncRNA	76952137	76984815	+	106502021	MAGI2	77003266	78498740	-	18451	downstream
NC_030811.1	TCONS_00132527	XLOC_115907	XLOC_115907	Novel_lncRNA	76952137	76984815	+	102186553	PHTF2	76816559	76951540	+	596	downstream
NC_030826.1	TCONS_00567775	100861180	KRTAP3-1	Novel_lncRNA	40855377	40874065	+	108638298	LOC108638298	40939432	40940139	-	65367	downstream
NC_030826.1	TCONS_00567775	100861180	KRTAP3-1	Novel_lncRNA	40855377	40874065	+	102170546	LOC102170546	40835318	40836052	-	19324	upstream
NC_030826.1	TCONS_00567775	100861180	KRTAP3-1	Novel_lncRNA	40855377	40874065	+	102178207	KRT39	40797168	40815646	-	39730	upstream
NC_030826.1	TCONS_00567775	100861180	KRTAP3-1	Novel_lncRNA	40855377	40874065	+	106503215	LOC106503215	40910612	40911580	-	36547	downstream
NC_030826.1	TCONS_00567775	100861180	KRTAP3-1	Novel_lncRNA	40855377	40874065	+	102169416	KRT23	40759724	40776569	-	78807	upstream
NC_030826.1	TCONS_00567775	100861180	KRTAP3-1	Novel_lncRNA	40855377	40874065	+	108638300	LOC108638300	40927069	40927779	-	53004	downstream
NC_030826.1	TCONS_00567775	100861180	KRTAP3-1	Novel_lncRNA	40855377	40874065	+	108638299	LOC108638299	40951457	40952254	-	77392	downstream
NC_030826.1	TCONS_00567775	100861180	KRTAP3-1	Novel_lncRNA	40855377	40874065	+	102178483	LOC102178483	40894166	40895372	-	20101	downstream
NC_030826.1	TCONS_00567775	100861180	KRTAP3-1	Novel_lncRNA	40855377	40874065	+	106503216	LOC106503216	40972085	40973061	-	98020	downstream
NC_030826.1	TCONS_00567775	100861180	KRTAP3-1	Novel_lncRNA	40855377	40874065	+	102178767	LOC102178767	40963557	40964592	-	89492	downstream
NC_030826.1	TCONS_00567775	100861180	KRTAP3-1	Novel_lncRNA	40855377	40874065	+	102170264	LOC102170264	40842260	40842979	-	12397	upstream
NC_030826.1	TCONS_00567775	100861180	KRTAP3-1	Novel_lncRNA	40855377	40874065	+	108638297	LOC108638297	40923171	40923897	-	49106	downstream
NC_030826.1	TCONS_00567775	100861180	KRTAP3-1	Novel_lncRNA	40855377	40874065	+	102183595	LOC102183595	40897333	40898279	-	23268	downstream
NC_030826.1	TCONS_00567775	100861180	KRTAP3-1	Novel_lncRNA	40855377	40874065	+	108638296	LOC108638296	40902339	40916616	-	28274	downstream
NC_030826.1	TCONS_00567775	100861180	KRTAP3-1	Novel_lncRNA	40855377	40874065	+	108638291	LOC108638291	40897333	40908650	-	23268	downstream
NC_030826.1	TCONS_00567775	100861180	KRTAP3-1	Novel_lncRNA	40855377	40874065	+	100861179	LOC100861179	40845851	40846378	-	8998	upstream
NC_030826.1	TCONS_00567775	100861180	KRTAP3-1	Novel_lncRNA	40855377	40874065	+	102169993	KRT40	40824139	40831144	-	24232	upstream
NC_030826.1	TCONS_00567775	100861180	KRTAP3-1	Novel_lncRNA	40855377	40874065	+	100861180	KRTAP3-1	40855372	40855981	-	-605	antisense
NC_030826.1	TCONS_00567775	100861180	KRTAP3-1	Novel_lncRNA	40855377	40874065	+	102177561	LOC102177561	40944549	40945278	-	70484	downstream
NC_030820.1	TCONS_00422944	XLOC_371865	XLOC_371865	Novel_lncRNA	73015042	73021731	+	102173761	LOC102173761	73069050	73071890	+	47319	upstream
NC_030820.1	TCONS_00422944	XLOC_371865	XLOC_371865	Novel_lncRNA	73015042	73021731	+	102185479	KCNS1	73001957	73007030	-	8011	upstream
NC_030820.1	TCONS_00422944	XLOC_371865	XLOC_371865	Novel_lncRNA	73015042	73021731	+	102173017	WFDC5	73011628	73014791	-	250	upstream
NC_030820.1	TCONS_00422944	XLOC_371865	XLOC_371865	Novel_lncRNA	73015042	73021731	+	102185758	MATN4	73112517	73127481	-	90786	downstream
NC_030820.1	TCONS_00422944	XLOC_371865	XLOC_371865	Novel_lncRNA	73015042	73021731	+	102172734	PI3	73025260	73027320	+	3529	upstream
NC_030820.1	TCONS_00422944	XLOC_371865	XLOC_371865	Novel_lncRNA	73015042	73021731	+	102185193	STK4	72897007	72993095	+	21946	downstream
NC_030820.1	TCONS_00422944	XLOC_371865	XLOC_371865	Novel_lncRNA	73015042	73021731	+	102174044	LOC102174044	73092477	73094817	-	70746	downstream
NC_030829.1	TCONS_00642134	102181343	LOC102181343	Novel_lncRNA	39606459	39611823	-	102169530	PTPRG	39010885	39783533	-	-5365	sense
NC_030829.1	TCONS_00642134	102181343	LOC102181343	Novel_lncRNA	39606459	39611823	-	102181343	LOC102181343	39608642	39609170	-	-528	sense
NC_030829.1	TCONS_00642137	102169530	PTPRG	Novel_lncRNA	39678613	39704406	-	102169530	PTPRG	39010885	39783533	-	-25794	sense
NC_030829.1	TCONS_00642137	102169530	PTPRG	Novel_lncRNA	39678613	39704406	-	102181343	LOC102181343	39608642	39609170	-	69442	upstream
NC_030830.1	TCONS_00647322	XLOC_564455	XLOC_564455	Novel_lncRNA	12285560	12293412	+	108633532	ID4	12265075	12268481	+	17078	downstream
NC_030815.1	TCONS_00285472	102178071	ARHGEF39	Novel_lncRNA	59656068	59666430	-	102179669	TLN1	59684746	59716290	-	18316	downstream
NC_030815.1	TCONS_00285472	102178071	ARHGEF39	Novel_lncRNA	59656068	59666430	-	102178827	TPM2	59671617	59679173	-	5187	downstream
NC_030815.1	TCONS_00285472	102178071	ARHGEF39	Novel_lncRNA	59656068	59666430	-	102179944	GBA2	59720580	59731765	-	54150	downstream
NC_030815.1	TCONS_00285472	102178071	ARHGEF39	Novel_lncRNA	59656068	59666430	-	102176796	FAM166B	59597892	59600835	-	55232	upstream
NC_030815.1	TCONS_00285472	102178071	ARHGEF39	Novel_lncRNA	59656068	59666430	-	102177337	SIT1	59642801	59645281	-	10786	upstream
NC_030815.1	TCONS_00285472	102178071	ARHGEF39	Novel_lncRNA	59656068	59666430	-	102180221	CREB3	59716360	59720721	+	49930	upstream
NC_030815.1	TCONS_00285472	102178071	ARHGEF39	Novel_lncRNA	59656068	59666430	-	102180493	MSMP	59735626	59736610	-	69196	downstream
NC_030815.1	TCONS_00285472	102178071	ARHGEF39	Novel_lncRNA	59656068	59666430	-	102178906	RUSC2	59534333	59597958	+	58109	downstream
NC_030815.1	TCONS_00285472	102178071	ARHGEF39	Novel_lncRNA	59656068	59666430	-	102178356	CA9	59664241	59670664	+	-2189	antisense
NC_030815.1	TCONS_00285472	102178071	ARHGEF39	Novel_lncRNA	59656068	59666430	-	102178071	ARHGEF39	59652182	59666276	-	-10209	sense
NC_030815.1	TCONS_00285472	102178071	ARHGEF39	Novel_lncRNA	59656068	59666430	-	102180762	RGP1	59731814	59737405	+	65384	upstream
NC_030815.1	TCONS_00285472	102178071	ARHGEF39	Novel_lncRNA	59656068	59666430	-	102177625	CCDC107	59649486	59652029	+	4038	downstream
NC_030815.1	TCONS_00285472	102178071	ARHGEF39	Novel_lncRNA	59656068	59666430	-	102179195	TESK1	59609235	59613864	+	42203	downstream
NC_030815.1	TCONS_00285472	102178071	ARHGEF39	Novel_lncRNA	59656068	59666430	-	102177060	CD72	59613973	59622459	-	33608	upstream
NC_030826.1	TCONS_00567773	100861180	KRTAP3-1	Novel_lncRNA	40855377	40869637	+	108638298	LOC108638298	40939432	40940139	-	69795	downstream
NC_030826.1	TCONS_00567773	100861180	KRTAP3-1	Novel_lncRNA	40855377	40869637	+	102170546	LOC102170546	40835318	40836052	-	19324	upstream
NC_030826.1	TCONS_00567773	100861180	KRTAP3-1	Novel_lncRNA	40855377	40869637	+	102178207	KRT39	40797168	40815646	-	39730	upstream
NC_030826.1	TCONS_00567773	100861180	KRTAP3-1	Novel_lncRNA	40855377	40869637	+	106503215	LOC106503215	40910612	40911580	-	40975	downstream
NC_030826.1	TCONS_00567773	100861180	KRTAP3-1	Novel_lncRNA	40855377	40869637	+	102169416	KRT23	40759724	40776569	-	78807	upstream
NC_030826.1	TCONS_00567773	100861180	KRTAP3-1	Novel_lncRNA	40855377	40869637	+	108638300	LOC108638300	40927069	40927779	-	57432	downstream
NC_030826.1	TCONS_00567773	100861180	KRTAP3-1	Novel_lncRNA	40855377	40869637	+	108638299	LOC108638299	40951457	40952254	-	81820	downstream
NC_030826.1	TCONS_00567773	100861180	KRTAP3-1	Novel_lncRNA	40855377	40869637	+	102178483	LOC102178483	40894166	40895372	-	24529	downstream
NC_030826.1	TCONS_00567773	100861180	KRTAP3-1	Novel_lncRNA	40855377	40869637	+	102178767	LOC102178767	40963557	40964592	-	93920	downstream
NC_030826.1	TCONS_00567773	100861180	KRTAP3-1	Novel_lncRNA	40855377	40869637	+	102170264	LOC102170264	40842260	40842979	-	12397	upstream
NC_030826.1	TCONS_00567773	100861180	KRTAP3-1	Novel_lncRNA	40855377	40869637	+	108638297	LOC108638297	40923171	40923897	-	53534	downstream
NC_030826.1	TCONS_00567773	100861180	KRTAP3-1	Novel_lncRNA	40855377	40869637	+	102183595	LOC102183595	40897333	40898279	-	27696	downstream
NC_030826.1	TCONS_00567773	100861180	KRTAP3-1	Novel_lncRNA	40855377	40869637	+	108638296	LOC108638296	40902339	40916616	-	32702	downstream
NC_030826.1	TCONS_00567773	100861180	KRTAP3-1	Novel_lncRNA	40855377	40869637	+	108638291	LOC108638291	40897333	40908650	-	27696	downstream
NC_030826.1	TCONS_00567773	100861180	KRTAP3-1	Novel_lncRNA	40855377	40869637	+	100861179	LOC100861179	40845851	40846378	-	8998	upstream
NC_030826.1	TCONS_00567773	100861180	KRTAP3-1	Novel_lncRNA	40855377	40869637	+	102169993	KRT40	40824139	40831144	-	24232	upstream
NC_030826.1	TCONS_00567773	100861180	KRTAP3-1	Novel_lncRNA	40855377	40869637	+	100861180	KRTAP3-1	40855372	40855981	-	-605	antisense
NC_030826.1	TCONS_00567773	100861180	KRTAP3-1	Novel_lncRNA	40855377	40869637	+	102177561	LOC102177561	40944549	40945278	-	74912	downstream
NC_030824.1	TCONS_00516802	102173679	POP5	Novel_lncRNA	8273710	8275950	+	102179505	CABP1	8207447	8233218	-	40512	upstream
NC_030824.1	TCONS_00516802	102173679	POP5	Novel_lncRNA	8273710	8275950	+	102172925	DYNLL1	8332381	8334865	-	56431	downstream
NC_030824.1	TCONS_00516802	102173679	POP5	Novel_lncRNA	8273710	8275950	+	102172650	GATC	8368928	8377534	-	92978	downstream
NC_030824.1	TCONS_00516802	102173679	POP5	Novel_lncRNA	8273710	8275950	+	102173679	POP5	8273709	8275950	+	-2241	sense
NC_030824.1	TCONS_00516802	102173679	POP5	Novel_lncRNA	8273710	8275950	+	102173218	COQ5	8315011	8330039	+	39061	upstream
NC_030824.1	TCONS_00516802	102173679	POP5	Novel_lncRNA	8273710	8275950	+	102178934	SRSF9	8362300	8368704	+	86350	upstream
NC_030824.1	TCONS_00516802	102173679	POP5	Novel_lncRNA	8273710	8275950	+	102179225	RNF10	8277026	8311809	-	1076	downstream
NC_030824.1	TCONS_00516802	102173679	POP5	Novel_lncRNA	8273710	8275950	+	102173958	MLEC	8178936	8194130	-	79579	upstream
NC_030814.1	TCONS_00249966	102188586	ETF1	Novel_lncRNA	60607008	60642649	-	102184056	KDM3B	60681971	60740831	-	39322	downstream
NC_030814.1	TCONS_00249966	102188586	ETF1	Novel_lncRNA	60607008	60642649	-	102188586	ETF1	60604831	60631818	+	-24811	antisense
NC_030814.1	TCONS_00249966	102188586	ETF1	Novel_lncRNA	60607008	60642649	-	102188309	EGR1	60658576	60662413	-	15927	downstream
NC_030814.1	TCONS_00249966	102188586	ETF1	Novel_lncRNA	60607008	60642649	-	102188849	HSPA9	60577215	60593487	+	13520	downstream
NC_030814.1	TCONS_00249966	102188586	ETF1	Novel_lncRNA	60607008	60642649	-	102188037	REEP2	60674235	60681896	-	31586	downstream
NC_030809.1	TCONS_00062107	XLOC_055582	XLOC_055582	Novel_lncRNA	120778691	120781422	+	102170185	UBE2E3	120609788	120704325	+	74497	downstream
NC_030809.1	TCONS_00059547	102185511	PSMD14	Novel_lncRNA	101078387	101109225	+	102191744	TBR1	101186230	101195632	+	77005	upstream
NC_030809.1	TCONS_00059547	102185511	PSMD14	Novel_lncRNA	101078387	101109225	+	102185511	PSMD14	101078386	101181538	+	-30839	sense
NC_030809.1	TCONS_00059547	102185511	PSMD14	Novel_lncRNA	101078387	101109225	+	102185959	TANK	100918351	101016703	+	61683	downstream
NC_030825.1	TCONS_00560623	102174023	LOC102174023	Novel_lncRNA	64193797	64194817	-	102189064	LOC102189064	64274921	64282481	-	80104	downstream
NC_030825.1	TCONS_00560623	102174023	LOC102174023	Novel_lncRNA	64193797	64194817	-	102181531	RDH13	64093860	64113708	+	80088	downstream
NC_030825.1	TCONS_00560623	102174023	LOC102174023	Novel_lncRNA	64193797	64194817	-	100860893	NCR1	64246530	64250692	-	51713	downstream
NC_030825.1	TCONS_00560623	102174023	LOC102174023	Novel_lncRNA	64193797	64194817	-	102188249	GP6	64136850	64147895	+	45901	downstream
NC_030825.1	TCONS_00560623	102174023	LOC102174023	Novel_lncRNA	64193797	64194817	-	102188527	NLRP2	64150659	64179904	-	13892	upstream
NC_030825.1	TCONS_00560623	102174023	LOC102174023	Novel_lncRNA	64193797	64194817	-	102174023	LOC102174023	64193954	64214660	-	-863	sense
NC_030825.1	TCONS_00560623	102174023	LOC102174023	Novel_lncRNA	64193797	64194817	-	108638051	LOC108638051	64113779	64120199	+	73597	downstream
NC_030825.1	TCONS_00560623	102174023	LOC102174023	Novel_lncRNA	64193797	64194817	-	102182340	LOC102182340	64257858	64268466	+	63041	upstream
NC_030825.1	TCONS_00560623	102174023	LOC102174023	Novel_lncRNA	64193797	64194817	-	108638095	LOC108638095	64126830	64127877	-	65919	upstream
NC_030825.1	TCONS_00560623	102174023	LOC102174023	Novel_lncRNA	64193797	64194817	-	102188793	LOC102188793	64224239	64238236	+	29422	upstream
NC_030824.1	TCONS_00526362	108637844	LOC108637844	Novel_lncRNA	1294349	1294716	-	102170349	RNF185	1320881	1350824	-	26165	downstream
NC_030824.1	TCONS_00526362	108637844	LOC108637844	Novel_lncRNA	1294349	1294716	-	102171642	PATZ1	1180452	1198825	+	95523	downstream
NC_030824.1	TCONS_00526362	108637844	LOC108637844	Novel_lncRNA	1294349	1294716	-	102171641	PIK3IP1	1219140	1229796	+	64552	downstream
NC_030824.1	TCONS_00526362	108637844	LOC108637844	Novel_lncRNA	1294349	1294716	-	108637844	LOC108637844	1288075	1295019	+	-368	antisense
NC_030824.1	TCONS_00526362	108637844	LOC108637844	Novel_lncRNA	1294349	1294716	-	102171364	LIMK2	1230920	1316909	-	-368	sense
NC_030824.1	TCONS_00526362	108637844	LOC108637844	Novel_lncRNA	1294349	1294716	-	102171365	INPP5J	1363728	1376163	-	69012	downstream
NC_030824.1	TCONS_00526362	108637844	LOC108637844	Novel_lncRNA	1294349	1294716	-	102169892	PLA2G3	1358031	1363614	+	63315	upstream
NC_030824.1	TCONS_00526362	108637844	LOC108637844	Novel_lncRNA	1294349	1294716	-	102170811	SMTN	1385238	1407860	-	90522	downstream
NC_030824.1	TCONS_00526362	108637844	LOC108637844	Novel_lncRNA	1294349	1294716	-	102171091	LOC102171091	1382116	1385076	+	87400	upstream
NC_030824.1	TCONS_00526362	108637844	LOC108637844	Novel_lncRNA	1294349	1294716	-	102175206	CRKL	1265318	1283636	+	10712	downstream
NC_030825.1	TCONS_00560624	102174023	LOC102174023	Novel_lncRNA	64193797	64196313	-	102189064	LOC102189064	64274921	64282481	-	78608	downstream
NC_030825.1	TCONS_00560624	102174023	LOC102174023	Novel_lncRNA	64193797	64196313	-	102181531	RDH13	64093860	64113708	+	80088	downstream
NC_030825.1	TCONS_00560624	102174023	LOC102174023	Novel_lncRNA	64193797	64196313	-	100860893	NCR1	64246530	64250692	-	50217	downstream
NC_030825.1	TCONS_00560624	102174023	LOC102174023	Novel_lncRNA	64193797	64196313	-	102188249	GP6	64136850	64147895	+	45901	downstream
NC_030825.1	TCONS_00560624	102174023	LOC102174023	Novel_lncRNA	64193797	64196313	-	102188527	NLRP2	64150659	64179904	-	13892	upstream
NC_030825.1	TCONS_00560624	102174023	LOC102174023	Novel_lncRNA	64193797	64196313	-	102174023	LOC102174023	64193954	64214660	-	-2359	sense
NC_030825.1	TCONS_00560624	102174023	LOC102174023	Novel_lncRNA	64193797	64196313	-	108638051	LOC108638051	64113779	64120199	+	73597	downstream
NC_030825.1	TCONS_00560624	102174023	LOC102174023	Novel_lncRNA	64193797	64196313	-	102182340	LOC102182340	64257858	64268466	+	61545	upstream
NC_030825.1	TCONS_00560624	102174023	LOC102174023	Novel_lncRNA	64193797	64196313	-	108638095	LOC108638095	64126830	64127877	-	65919	upstream
NC_030825.1	TCONS_00560624	102174023	LOC102174023	Novel_lncRNA	64193797	64196313	-	102188793	LOC102188793	64224239	64238236	+	27926	upstream
NC_030810.1	XR_001917914.1	108635659	LOC108635659	Annotated_lncRNA	102637169	102639456	+	102183839	IVL	102722880	102726103	+	83424	upstream
NC_030810.1	XR_001917914.1	108635659	LOC108635659	Annotated_lncRNA	102637169	102639456	+	102184770	LOC102184770	102649043	102650269	+	9587	upstream
NC_030810.1	XR_001917914.1	108635659	LOC108635659	Annotated_lncRNA	102637169	102639456	+	102184108	SMCP	102699609	102700076	+	60153	upstream
NC_030810.1	XR_001917914.1	108635659	LOC108635659	Annotated_lncRNA	102637169	102639456	+	102185797	KPRP	102545957	102550343	+	86825	downstream
NC_030821.1	TCONS_00454975	102180513	MATN2	Novel_lncRNA	15897119	15931741	-	102180513	MATN2	15872115	16041603	+	-34623	antisense
NC_030821.1	TCONS_00454975	102180513	MATN2	Novel_lncRNA	15897119	15931741	-	102180951	LAPTM4B	15788487	15854656	+	42462	downstream
NC_030824.1	TCONS_00534880	XLOC_470662	XLOC_470662	Novel_lncRNA	57395570	57398653	-	102178293	HHIP	57400025	57516475	+	1372	upstream
NC_030824.1	TCONS_00534880	XLOC_470662	XLOC_470662	Novel_lncRNA	57395570	57398653	-	108637865	LOC108637865	57399404	57400518	-	751	downstream
NC_030826.1	XR_001919671.1	102180344	LOC102180344	Annotated_lncRNA	13949763	13951615	+	102180880	LOC102180880	13984238	13985957	-	32623	downstream
NC_030826.1	XR_001919671.1	102180344	LOC102180344	Annotated_lncRNA	13949763	13951615	+	102179878	LOC102179878	13931020	13933790	-	15972	upstream
NC_030826.1	XR_001919671.1	102180344	LOC102180344	Annotated_lncRNA	13949763	13951615	+	102171053	LOC102171053	14032983	14047871	+	81368	upstream
NC_030826.1	XR_001919671.1	102180344	LOC102180344	Annotated_lncRNA	13949763	13951615	+	102181154	LOC102181154	14003568	14005609	+	51953	upstream
NC_030826.1	XR_001919671.1	102180344	LOC102180344	Annotated_lncRNA	13949763	13951615	+	102179130	LOC102179130	13825768	13875345	-	74417	upstream
NC_030826.1	XR_001919671.1	102180344	LOC102180344	Annotated_lncRNA	13949763	13951615	+	102179590	LOC102179590	13884720	13923149	+	26613	downstream
NC_030826.1	XR_001919671.1	102180344	LOC102180344	Annotated_lncRNA	13949763	13951615	+	108638246	LOC108638246	14030588	14032658	-	78973	downstream
NC_030824.1	TCONS_00534881	XLOC_470662	XLOC_470662	Novel_lncRNA	57397407	57398653	-	102178293	HHIP	57400025	57516475	+	1372	upstream
NC_030824.1	TCONS_00534881	XLOC_470662	XLOC_470662	Novel_lncRNA	57397407	57398653	-	108637865	LOC108637865	57399404	57400518	-	751	downstream
NC_030826.1	TCONS_00575623	102187263	ALOX12	Novel_lncRNA	26547983	26609073	-	102180151	LOC102180151	26628185	26631987	+	19112	upstream
NC_030826.1	TCONS_00575623	102187263	ALOX12	Novel_lncRNA	26547983	26609073	-	106503212	LOC106503212	26638384	26642543	-	29311	downstream
NC_030826.1	TCONS_00575623	102187263	ALOX12	Novel_lncRNA	26547983	26609073	-	102179879	C19H17orf49	26611008	26613947	+	1935	upstream
NC_030826.1	TCONS_00575623	102187263	ALOX12	Novel_lncRNA	26547983	26609073	-	102187263	ALOX12	26593233	26607391	+	-14158	antisense
NC_030826.1	TCONS_00575623	102187263	ALOX12	Novel_lncRNA	26547983	26609073	-	102181334	ASGR1	26707547	26710922	-	98474	downstream
NC_030826.1	TCONS_00575623	102187263	ALOX12	Novel_lncRNA	26547983	26609073	-	102178853	LOC102178853	26532755	26541957	+	6025	downstream
NC_030826.1	TCONS_00575623	102187263	ALOX12	Novel_lncRNA	26547983	26609073	-	102179132	LOC102179132	26504449	26514380	+	33602	downstream
NC_030826.1	TCONS_00575623	102187263	ALOX12	Novel_lncRNA	26547983	26609073	-	102186433	ARRB2	26442452	26451060	-	96922	upstream
NC_030826.1	TCONS_00575623	102187263	ALOX12	Novel_lncRNA	26547983	26609073	-	102186719	PELP1	26428964	26477310	+	70672	downstream
NC_030826.1	TCONS_00575623	102187263	ALOX12	Novel_lncRNA	26547983	26609073	-	102180882	ASGR2	26661009	26671789	-	51936	downstream
NC_030826.1	TCONS_00575623	102187263	ALOX12	Novel_lncRNA	26547983	26609073	-	102179592	RNASEK	26609171	26610915	+	98	upstream
NC_030826.1	TCONS_00575623	102187263	ALOX12	Novel_lncRNA	26547983	26609073	-	102180422	BCL6B	26619796	26625762	+	10723	upstream
NC_030826.1	TCONS_00575623	102187263	ALOX12	Novel_lncRNA	26547983	26609073	-	102187528	SLC16A11	26632285	26634661	-	23212	downstream
NC_030835.1	TCONS_00734495	XLOC_639927	XLOC_639927	Novel_lncRNA	10881173	10948431	-	102187104	ZMIZ1	10707012	10856388	-	24784	upstream
NC_030810.1	TCONS_00119565	102189810	GBA	Novel_lncRNA	104740986	104742402	-	102191663	SLC50A1	104667660	104670079	+	71181	downstream
NC_030810.1	TCONS_00119565	102189810	GBA	Novel_lncRNA	104740986	104742402	-	102188100	SCAMP3	104751407	104756155	-	9005	downstream
NC_030810.1	TCONS_00119565	102189810	GBA	Novel_lncRNA	104740986	104742402	-	102189360	MTX1	104718273	104723553	+	17432	downstream
NC_030810.1	TCONS_00119565	102189810	GBA	Novel_lncRNA	104740986	104742402	-	102177292	TRIM46	104688521	104698761	+	42224	downstream
NC_030810.1	TCONS_00119565	102189810	GBA	Novel_lncRNA	104740986	104742402	-	102190921	MUC1	104700392	104705235	-	35750	upstream
NC_030810.1	TCONS_00119565	102189810	GBA	Novel_lncRNA	104740986	104742402	-	102189810	GBA	104723545	104742402	-	-1417	sense
NC_030810.1	TCONS_00119565	102189810	GBA	Novel_lncRNA	104740986	104742402	-	102177578	KRTCAP2	104685833	104688459	-	52526	upstream
NC_030810.1	TCONS_00119565	102189810	GBA	Novel_lncRNA	104740986	104742402	-	102187822	HCN3	104768162	104778281	+	25760	upstream
NC_030810.1	TCONS_00119565	102189810	GBA	Novel_lncRNA	104740986	104742402	-	102188369	CLK2	104756258	104765247	-	13856	downstream
NC_030810.1	TCONS_00119565	102189810	GBA	Novel_lncRNA	104740986	104742402	-	102185413	ASH1L	104826726	105033305	-	84324	downstream
NC_030810.1	TCONS_00119565	102189810	GBA	Novel_lncRNA	104740986	104742402	-	102191194	DPM3	104670430	104671057	-	69928	upstream
NC_030810.1	TCONS_00119565	102189810	GBA	Novel_lncRNA	104740986	104742402	-	102186540	FDPS	104804879	104814193	+	62477	upstream
NC_030810.1	TCONS_00119565	102189810	GBA	Novel_lncRNA	104740986	104742402	-	102187548	PKLR	104777768	104786765	-	35366	downstream
NC_030810.1	TCONS_00119565	102189810	GBA	Novel_lncRNA	104740986	104742402	-	108635629	RUSC1-AS1	104814282	104815316	-	71880	downstream
NC_030810.1	TCONS_00119565	102189810	GBA	Novel_lncRNA	104740986	104742402	-	102168502	EFNA1	104659684	104666678	+	74307	downstream
NC_030810.1	TCONS_00119565	102189810	GBA	Novel_lncRNA	104740986	104742402	-	102176750	FAM189B	104744810	104750736	-	2408	downstream
NC_030810.1	TCONS_00119565	102189810	GBA	Novel_lncRNA	104740986	104742402	-	102190652	THBS3	104707539	104717731	-	23254	upstream
NC_030810.1	TCONS_00119565	102189810	GBA	Novel_lncRNA	104740986	104742402	-	102185699	RUSC1	104814481	104824441	+	72079	upstream
NC_030817.1	TCONS_00330035	XLOC_290789	XLOC_290789	Novel_lncRNA	56539098	56542655	+	102170701	USP3	56596108	56696790	+	53453	upstream
NC_030817.1	TCONS_00330035	XLOC_290789	XLOC_290789	Novel_lncRNA	56539098	56542655	+	102171159	CA12	56396860	56461913	-	77184	upstream
NC_030817.1	TCONS_00330030	XLOC_290784	XLOC_290784	Novel_lncRNA	56522131	56525132	+	102170701	USP3	56596108	56696790	+	70976	upstream
NC_030817.1	TCONS_00330030	XLOC_290784	XLOC_290784	Novel_lncRNA	56522131	56525132	+	102171159	CA12	56396860	56461913	-	60217	upstream
NC_030820.1	TCONS_00425548	102183340	BTBD3	Novel_lncRNA	5160835	5211892	-	102183340	BTBD3	5186961	5220719	+	-24931	antisense
NC_030829.1	XR_310944.3	102173976	LOC102173976	Annotated_lncRNA	14967856	14986377	+	102180976	SNRK	15074855	15143363	+	88478	upstream
NC_030829.1	XR_310944.3	102173976	LOC102173976	Annotated_lncRNA	14967856	14986377	+	102180438	FAM198A	14804390	14880557	+	87298	downstream
NC_030829.1	XR_310944.3	102173976	LOC102173976	Annotated_lncRNA	14967856	14986377	+	102180708	POMGNT2	14897570	14916649	+	51206	downstream
NC_030810.1	TCONS_00120756	108635603	CD48	Novel_lncRNA	111009493	111041460	-	100861389	SLAMF1	110924662	110963312	-	46180	upstream
NC_030810.1	TCONS_00120756	108635603	CD48	Novel_lncRNA	111009493	111041460	-	102180640	LOC102180640	111120490	111135509	+	79030	upstream
NC_030810.1	TCONS_00120756	108635603	CD48	Novel_lncRNA	111009493	111041460	-	102183142	LOC102183142	111061440	111065005	-	19980	downstream
NC_030810.1	TCONS_00120756	108635603	CD48	Novel_lncRNA	111009493	111041460	-	108635603	CD48	111004693	111041859	-	-31968	sense
NC_030831.1	TCONS_00667074	102188002	SS18	Novel_lncRNA	31046376	31073895	+	102187178	PSMA8	30961545	31002090	-	44285	upstream
NC_030831.1	TCONS_00667074	102188002	SS18	Novel_lncRNA	31046376	31073895	+	102188002	SS18	31001970	31073895	+	-27520	sense
NC_030825.1	TCONS_00549064	102180342	LOC102180342	Novel_lncRNA	66608262	66610834	+	102180074	LOC102180074	66562199	66563662	+	44599	downstream
NC_030825.1	TCONS_00549064	102180342	LOC102180342	Novel_lncRNA	66608262	66610834	+	102187621	LOC102187621	66537690	66547270	+	60991	downstream
NC_030825.1	TCONS_00549064	102180342	LOC102180342	Novel_lncRNA	66608262	66610834	+	102168664	LOC102168664	66683805	66701452	-	72971	downstream
NC_030825.1	TCONS_00549064	102180342	LOC102180342	Novel_lncRNA	66608262	66610834	+	106501787	LOC106501787	66505642	66515085	-	93176	upstream
NC_030825.1	TCONS_00549064	102180342	LOC102180342	Novel_lncRNA	66608262	66610834	+	102180342	LOC102180342	66606325	66701437	-	-2573	antisense
NC_030825.1	TCONS_00549064	102180342	LOC102180342	Novel_lncRNA	66608262	66610834	+	108638103	LOC108638103	66578527	66582809	+	25452	downstream
NC_030830.1	TCONS_00657876	XLOC_573328	XLOC_573328	Novel_lncRNA	20939069	20939666	-	102188452	LOC102188452	20986850	20989250	-	47184	downstream
NC_030830.1	TCONS_00657876	XLOC_573328	XLOC_573328	Novel_lncRNA	20939069	20939666	-	102176375	LOC102176375	21030326	21032826	+	90660	upstream
NC_030830.1	TCONS_00657876	XLOC_573328	XLOC_573328	Novel_lncRNA	20939069	20939666	-	102187359	LOC102187359	20851368	20852306	+	86762	downstream
NC_030830.1	TCONS_00657876	XLOC_573328	XLOC_573328	Novel_lncRNA	20939069	20939666	-	102188723	LOC102188723	20844587	20845547	+	93521	downstream
NC_030830.1	TCONS_00657876	XLOC_573328	XLOC_573328	Novel_lncRNA	20939069	20939666	-	102180584	LOC102180584	20930827	20934479	-	4589	upstream
NC_030830.1	TCONS_00657876	XLOC_573328	XLOC_573328	Novel_lncRNA	20939069	20939666	-	102176653	LOC102176653	21018218	21019256	+	78552	upstream
NC_030830.1	TCONS_00657876	XLOC_573328	XLOC_573328	Novel_lncRNA	20939069	20939666	-	106504020	LOC106504020	20892764	20899936	+	39132	downstream
NC_030830.1	TCONS_00657876	XLOC_573328	XLOC_573328	Novel_lncRNA	20939069	20939666	-	102183314	LOC102183314	20953858	20957137	-	14192	downstream
NC_030830.1	TCONS_00657876	XLOC_573328	XLOC_573328	Novel_lncRNA	20939069	20939666	-	102172138	LOC102172138	20902668	20908544	-	30524	upstream
NW_017189517.1	TCONS_00785225	102190109	LOC102190109	Novel_lncRNA	49661131	49673151	-	102190109	LOC102190109	49670615	49672797	-	-2182	sense
NW_017189517.1	TCONS_00785225	102190109	LOC102190109	Novel_lncRNA	49661131	49673151	-	102189101	FAM133A	49672466	49713322	+	-685	antisense
NC_030829.1	TCONS_00633589	102181635	FHIT	Novel_lncRNA	40059513	40511609	+	102181635	FHIT	40059512	41616477	+	-452097	sense
NC_030810.1	XR_001297555.2	106503865	LOC106503865	Annotated_lncRNA	181792	183170	-	102182746	LOC102182746	270477	272238	-	87307	downstream
NC_030810.1	XR_001297555.2	106503865	LOC106503865	Annotated_lncRNA	181792	183170	-	108633800	LOC108633800	257955	259350	-	74785	downstream
NC_030810.1	XR_001297555.2	106503865	LOC106503865	Annotated_lncRNA	181792	183170	-	108633801	LOC108633801	248061	249419	-	64891	downstream
NC_030824.1	TCONS_00536238	XLOC_471896	XLOC_471896	Novel_lncRNA	66247574	66259702	-	102170347	FHDC1	66112636	66155841	+	91732	downstream
NC_030824.1	TCONS_00536237	XLOC_471896	XLOC_471896	Novel_lncRNA	66247574	66257616	-	102170347	FHDC1	66112636	66155841	+	91732	downstream
NC_030808.1	XR_001918391.1	108636417	LOC108636417	Annotated_lncRNA	141052217	141056692	-	102187812	BACE2	140945937	141050506	+	1710	downstream
NC_030808.1	XR_001918391.1	108636417	LOC108636417	Annotated_lncRNA	141052217	141056692	-	102188090	FAM3B	141131141	141191251	+	74449	upstream
NC_030829.1	TCONS_00633585	102181635	FHIT	Novel_lncRNA	40058986	40110585	+	102181635	FHIT	40059512	41616477	+	-51073	sense
NC_030829.1	TCONS_00633584	102181635	FHIT	Novel_lncRNA	40056982	40081178	+	102181635	FHIT	40059512	41616477	+	-21666	sense
NC_030829.1	TCONS_00633587	102181635	FHIT	Novel_lncRNA	40059513	40225560	+	102181635	FHIT	40059512	41616477	+	-166048	sense
NC_030818.1	XR_001918896.1	108637180	LOC108637180	Annotated_lncRNA	104536860	104537555	+	102186775	LCN6	104609030	104613952	+	71475	upstream
NC_030818.1	XR_001918896.1	108637180	LOC108637180	Annotated_lncRNA	104536860	104537555	+	108637177	LOC108637177	104466834	104470058	+	67079	downstream
NC_030818.1	XR_001918896.1	108637180	LOC108637180	Annotated_lncRNA	104536860	104537555	+	108637099	LCN10	104615319	104618865	+	77764	upstream
NC_030818.1	XR_001918896.1	108637180	LOC108637180	Annotated_lncRNA	104536860	104537555	+	106501777	C11H9orf142	104474362	104477647	-	59212	upstream
NC_030818.1	XR_001918896.1	108637180	LOC108637180	Annotated_lncRNA	104536860	104537555	+	102173384	LOC102173384	104593214	104596872	-	55659	downstream
NC_030818.1	XR_001918896.1	108637180	LOC108637180	Annotated_lncRNA	104536860	104537555	+	102186220	TMEM141	104573436	104575236	-	35881	downstream
NC_030818.1	XR_001918896.1	108637180	LOC108637180	Annotated_lncRNA	104536860	104537555	+	108637178	LOC108637178	104487518	104490491	-	46368	upstream
NC_030818.1	XR_001918896.1	108637180	LOC108637180	Annotated_lncRNA	104536860	104537555	+	102185931	CCDC183	104562375	104570925	-	24820	downstream
NC_030818.1	XR_001918896.1	108637180	LOC108637180	Annotated_lncRNA	104536860	104537555	+	108637125	LOC108637125	104589431	104592185	-	51876	downstream
NC_030818.1	XR_001918896.1	108637180	LOC108637180	Annotated_lncRNA	104536860	104537555	+	102185665	RABL6	104543181	104561986	-	5626	downstream
NC_030818.1	XR_001918896.1	108637180	LOC108637180	Annotated_lncRNA	104536860	104537555	+	102179294	LOC102179294	104632192	104635624	+	94637	upstream
NC_030818.1	XR_001918896.1	108637180	LOC108637180	Annotated_lncRNA	104536860	104537555	+	106502685	CLIC3	104470128	104473792	+	63067	downstream
NC_030818.1	XR_001918896.1	108637180	LOC108637180	Annotated_lncRNA	104536860	104537555	+	106502686	LOC106502686	104490596	104493703	-	43156	upstream
NC_030826.1	XR_310766.2	102173776	LOC102173776	Annotated_lncRNA	12017487	12033196	+	102190816	PPM1D	11943631	12003681	-	13920	upstream
NC_030826.1	XR_310766.2	102173776	LOC102173776	Annotated_lncRNA	12017487	12033196	+	102191369	APPBP2	12093756	12153904	+	60560	upstream
NC_030826.1	XR_310766.2	102173776	LOC102173776	Annotated_lncRNA	12017487	12033196	+	102172381	BCAS3	11336328	11928554	-	88932	upstream
NC_030813.1	TCONS_00205331	XLOC_179797	XLOC_179797	Novel_lncRNA	115853953	115861153	+	102187041	LETM1	115826810	115853764	-	188	upstream
NC_030813.1	TCONS_00205331	XLOC_179797	XLOC_179797	Novel_lncRNA	115853953	115861153	+	102190407	TACC3	115775075	115781410	-	72542	upstream
NC_030813.1	TCONS_00205331	XLOC_179797	XLOC_179797	Novel_lncRNA	115853953	115861153	+	102190126	TMEM129	115816909	115823833	-	30119	upstream
NC_030813.1	TCONS_00205331	XLOC_179797	XLOC_179797	Novel_lncRNA	115853953	115861153	+	102189858	SLBP	115801873	115815253	-	38699	upstream
NC_030813.1	TCONS_00205331	XLOC_179797	XLOC_179797	Novel_lncRNA	115853953	115861153	+	102186471	WHSC1	115868821	115945704	+	7668	upstream
NC_030813.1	TCONS_00205331	XLOC_179797	XLOC_179797	Novel_lncRNA	115853953	115861153	+	106502235	NELFA	115946154	115968069	-	85001	downstream
NC_030815.1	TCONS_00262288	102182128	FOCAD	Novel_lncRNA	23546473	23566246	+	102170515	MLLT3	23661628	23938917	+	95382	upstream
NC_030815.1	TCONS_00262288	102182128	FOCAD	Novel_lncRNA	23546473	23566246	+	102182128	FOCAD	23298732	23597526	-	-19774	antisense
NC_030824.1	TCONS_00518409	102178932	ZNF664	Novel_lncRNA	19466915	19497130	+	102178932	ZNF664	19466914	19502872	+	-30216	sense
NC_030824.1	TCONS_00518409	102178932	ZNF664	Novel_lncRNA	19466915	19497130	+	102177458	CCDC92	19426320	19466820	-	102	upstream
NC_030824.1	TCONS_00518409	102178932	ZNF664	Novel_lncRNA	19466915	19497130	+	102179223	LOC102179223	19459529	19460040	-	6874	upstream
NC_030824.1	TCONS_00518409	102178932	ZNF664	Novel_lncRNA	19466915	19497130	+	102179503	DNAH10	19266364	19425281	+	41633	downstream
NC_030821.1	TCONS_00440802	XLOC_387334	XLOC_387334	Novel_lncRNA	19055686	19084838	+	102174951	ZNF706	19030281	19039458	-	16227	upstream
NC_030821.1	TCONS_00440803	XLOC_387334	XLOC_387334	Novel_lncRNA	19056171	19073580	+	102174951	ZNF706	19030281	19039458	-	16712	upstream
NC_030821.1	TCONS_00440804	XLOC_387334	XLOC_387334	Novel_lncRNA	19056176	19073580	+	102174951	ZNF706	19030281	19039458	-	16717	upstream
NC_030831.1	TCONS_00669841	XLOC_583804	XLOC_583804	Novel_lncRNA	48871303	48871560	+	102190008	SMAD7	48805329	48834225	-	37078	upstream
NC_030831.1	TCONS_00669841	XLOC_583804	XLOC_583804	Novel_lncRNA	48871303	48871560	+	102190752	DYM	48927763	49320313	-	56203	downstream
NC_030825.1	XR_001919522.1	108638001	LOC108638001	Annotated_lncRNA	54102517	54127661	-	102171185	CD3EAP	54075428	54078232	+	24284	downstream
NC_030825.1	XR_001919522.1	108638001	LOC108638001	Annotated_lncRNA	54102517	54127661	-	102188891	PPM1N	54149955	54154893	+	22294	upstream
NC_030825.1	XR_001919522.1	108638001	LOC108638001	Annotated_lncRNA	54102517	54127661	-	102187523	MARK4	53975439	54005503	+	97013	downstream
NC_030825.1	XR_001919522.1	108638001	LOC108638001	Annotated_lncRNA	54102517	54127661	-	102170262	CKM	54008702	54018134	-	84382	upstream
NC_030825.1	XR_001919522.1	108638001	LOC108638001	Annotated_lncRNA	54102517	54127661	-	102188344	PPP1R13L	54059563	54075338	-	27178	upstream
NC_030825.1	XR_001919522.1	108638001	LOC108638001	Annotated_lncRNA	54102517	54127661	-	102187797	KLC3	54026729	54035199	+	67317	downstream
NC_030825.1	XR_001919522.1	108638001	LOC108638001	Annotated_lncRNA	54102517	54127661	-	102171909	OPA3	54170904	54238713	-	43243	downstream
NC_030825.1	XR_001919522.1	108638001	LOC108638001	Annotated_lncRNA	54102517	54127661	-	102189153	VASP	54158368	54171283	+	30707	upstream
NC_030825.1	XR_001919522.1	108638001	LOC108638001	Annotated_lncRNA	54102517	54127661	-	102188623	RTN2	54140408	54149377	-	12747	downstream
NC_030825.1	XR_001919522.1	108638001	LOC108638001	Annotated_lncRNA	54102517	54127661	-	102188076	ERCC2	54034826	54051245	-	51271	upstream
NC_030825.1	XR_001919522.1	108638001	LOC108638001	Annotated_lncRNA	54102517	54127661	-	100860839	FOSB	54127702	54134640	+	41	upstream
NC_030825.1	XR_001919522.1	108638001	LOC108638001	Annotated_lncRNA	54102517	54127661	-	102170905	ERCC1	54078065	54092742	-	9774	upstream
NC_030817.1	TCONS_00351675	XLOC_308982	XLOC_308982	Novel_lncRNA	93208593	93209428	-	102171711	IQGAP2	93294661	93603752	-	85233	downstream
NC_030817.1	TCONS_00351675	XLOC_308982	XLOC_308982	Novel_lncRNA	93208593	93209428	-	102172544	CRHBP	93103602	93115182	-	93410	upstream
NC_030817.1	TCONS_00351675	XLOC_308982	XLOC_308982	Novel_lncRNA	93208593	93209428	-	102187771	F2RL1	93184593	93195351	-	13241	upstream
NC_030817.1	TCONS_00351675	XLOC_308982	XLOC_308982	Novel_lncRNA	93208593	93209428	-	102187491	F2R	93265088	93284117	-	55660	downstream
NW_017189517.1	TCONS_00781946	XLOC_682072	XLOC_682072	Novel_lncRNA	23807988	23879938	-	102173271	SMARCA1	23906511	23974267	-	26573	downstream
NC_030820.1	TCONS_00423676	XLOC_372478	XLOC_372478	Novel_lncRNA	77245736	77256945	+	XLOC_383846	XLOC_383846	77222012	77235925	-	9810	upstream
NC_030820.1	TCONS_00423676	XLOC_372478	XLOC_372478	Novel_lncRNA	77245736	77256945	+	100860894	PTGIS	77118139	77179918	-	65817	upstream
NC_030820.1	TCONS_00423676	XLOC_372478	XLOC_372478	Novel_lncRNA	77245736	77256945	+	102172079	B4GALT5	77276883	77352248	-	19938	downstream
NC_030815.1	TCONS_00279869	102181595	LOC102181595	Novel_lncRNA	23191443	23215206	-	102170231	HACD4	23251103	23277439	+	35897	upstream
NC_030815.1	TCONS_00279869	102181595	LOC102181595	Novel_lncRNA	23191443	23215206	-	102182128	FOCAD	23298732	23597526	-	83526	downstream
NC_030815.1	TCONS_00279869	102181595	LOC102181595	Novel_lncRNA	23191443	23215206	-	108636630	LOC108636630	23112133	23112729	+	78713	downstream
NC_030815.1	TCONS_00279869	102181595	LOC102181595	Novel_lncRNA	23191443	23215206	-	108636632	LOC108636632	23145672	23146698	+	44744	downstream
NC_030815.1	TCONS_00279869	102181595	LOC102181595	Novel_lncRNA	23191443	23215206	-	102181867	LOC102181867	23118839	23120127	+	71315	downstream
NC_030815.1	TCONS_00279869	102181595	LOC102181595	Novel_lncRNA	23191443	23215206	-	108636634	LOC108636634	23163806	23164709	+	26733	downstream
NC_030815.1	TCONS_00279869	102181595	LOC102181595	Novel_lncRNA	23191443	23215206	-	102181595	LOC102181595	23191410	23192209	+	-767	antisense
NC_030815.1	TCONS_00279869	102181595	LOC102181595	Novel_lncRNA	23191443	23215206	-	108633243	LOC108633243	23214948	23215538	+	-258	antisense
NC_030815.1	TCONS_00279869	102181595	LOC102181595	Novel_lncRNA	23191443	23215206	-	108636595	LOC108636595	23134050	23134758	-	56684	upstream
NC_030823.1	TCONS_00492111	106502946	ATP2B4	Novel_lncRNA	915595	921342	+	102168906	LAX1	877533	889945	+	25649	downstream
NC_030823.1	TCONS_00492111	106502946	ATP2B4	Novel_lncRNA	915595	921342	+	106502946	ATP2B4	917255	934759	-	-4087	antisense
NC_030823.1	TCONS_00492111	106502946	ATP2B4	Novel_lncRNA	915595	921342	+	106502935	LOC106502935	794262	851526	+	64068	downstream
[truncated: 37,034 more rows]
